# Supplementary material for: Long-Term Hepatitis B Virus Infection Induces Cytopathic Effects in Primary Human Hepatocytes, and Can Be Partially Reversed by Antiviral Therapy
Source: Microbiol Spectr. 2022 Feb 16;10(1):e01328-21. doi: 10.1128/spectrum.01328-21 (PMC8849052; doi:10.1128/spectrum.01328-21)
Supplement: SUPPLEMENTAL FILE 1 — Supplemental material. Download SPECTRUM01328-21_Supp_1_seq5.xlsx, XLSX file, 6 MB [file spectrum01328-21_supp_1_seq5.xlsx]

## Sheet: plot
Table S1. Interactive dataset for all proteomics and transcriptomics data, Related to Figure 1
Gene name		CAV2		Caveolin-2
							Protein									Input a gene name into cell C2 above. All available data for each experiments iTRAQ, TMT and RNAseq will be displayed for this protein.
										The profile of		CAV2
											Profile of	Mock
											Profile of	HBV
											Profile of	ETV
							RNA
							CAV2
												RNA
												Protein
							CAV2

## Sheet: Calc
Uniprot	GeneSymbol	Entry.me	Species	Description	iTRAQ Mock_2d	iTRAQ HBV_2d	iTRAQ Mock_7d	iTRAQ HBV_7d	iTRAQ ETV_7d	iTRAQ Mock_28d	iTRAQ HBV_28d	iTRAQ ETV_28d	TMT Mock_1	TMT Mock_2	TMT Mock_3	TMT Mock+ETV	TMT Mock+TDF	TMT HBV_1	TMT HBV_2	TMT HBV_3	TMT HBV+ETV	TMT HBV+TDF	RNAseq Mock_2d_1	RNAseq HBV_2d_1	RNAseq Mock_7d_1	RNAseq HBV_7d_1	RNAseq ETV_7d_1	RNAseq Mock_28d_1	RNAseq HBV_28d_1	RNAseq ETV_28d_1	RNAseq Mock_2d_2	RNAseq HBV_2d_2	RNAseq Mock_7d_2	RNAseq HBV_7d_2	RNAseq ETV_7d_2	RNAseq Mock_28d_2	RNAseq HBV_28d_2	RNAseq ETV_28d_2	RNAseq Mock_2d_3	RNAseq HBV_2d_3	RNAseq Mock_7d_3	RNAseq HBV_7d_3	RNAseq ETV_7d_3	RNAseq Mock_28d_3	RNAseq HBV_28d_3	RNAseq ETV_28d_3
P31327	CPS1	CPSM_HUMAN	Human	Carbamoyl-phosphate synthase [ammonia], mitochondrial	0.5	0.45	0.45	0.55	0.55	0.55	0.7	1	0.901389	0.900543	0.897655	0.856009	0.952002	0.961622	0.957519	1	0.938133	0.937953	0.594945	1	0.136423	0.129169	0.212541	0.0701294	0.594945	0.0208105	0.545533	1	0.124394	0.1698	0.216453	0.0589153	0.0255876	0.0313856	0.55016	1	0.116297	0.156079	0.135238	0.0369501	0.0266868	0.0188563
P35579	MYH9	MYH9_HUMAN	Human	Myosin-9	0.769231	0.615385	0.923077	0.692308	0.615385	1	0.769231	1	0.990493	1	0.938981	0.93746	0.97577	0.60911	0.627564	0.576142	0.585144	0.573638	1	0.783814	0.324116	0.119531	0.189942	0.223985	1.27581	0.261071	1	0.74009	0.437409	0.204539	0.190369	0.214322	0.285868	0.364141	1	0.808371	0.249566	0.192032	0.131114	0.148714	0.264719	0.257809
P00352	ALDH1A1	AL1A1_HUMAN	Human	Retil dehydrogese 1	0.375	0.333333	0.833333	0.75	0.75	1	0.875	0.875	0.97384	1	0.951225	0.92232	0.940357	0.818837	0.82394	0.812258	0.804613	0.77989	0.912162	1	0.899937	0.542754	0.513181	0.583608	0.912162	0.242747	0.816389	0.794235	1	0.500466	0.462262	0.477736	0.341133	0.328071	0.941952	1	0.910022	0.571791	0.483307	0.545971	0.400483	0.239757
P60709	ACTB	ACTB_HUMAN	Human	Actin, cytoplasmic 1	1	0.818182	0.818182	0.636364	0.636364	0.636364	0.727273	0.636364	0.893615	0.895453	1	0.92076	0.902893	0.702204	0.762381	0.707157	0.696322	0.734557	1	0.758963	0.154732	0.080421	0.0712454	0.133328	1.31759	0.232836	1	0.603676	0.189798	0.0845203	0.0616104	0.13669	0.167065	0.252938	1	0.733289	0.151854	0.0740994	0.0496609	0.144271	0.158787	0.219037
Q04828	AKR1C1	AK1C1_HUMAN	Human	Aldo-keto reductase family 1 member C1	0.714286	0.785714	1	1	1	0.857143	0.857143	0.714286	0.954209	0.985337	1	0.9873	0.989378	0.919772	0.942675	0.925647	0.854268	0.994679	0.993694	1	0.413077	0.289381	0.25342	0.221055	0.993694	0.210332	1	0.81552	0.635705	0.262894	0.222521	0.199626	0.323108	0.5419	1	0.935306	0.437772	0.353699	0.287362	0.432174	0.423713	0.203664
P10809	HSPD1	CH60_HUMAN	Human	60 kDa heat shock protein, mitochondrial	0.625	0.5625	0.5	0.5	0.5	0.5	0.625	1	0.956436	0.953479	0.939253	0.93237	1	0.990437	0.985604	0.990545	0.966204	0.972412	1	0.928326	0.254232	0.239876	0.221906	0.22048	1.07721	0.311203	1	0.836517	0.272563	0.23158	0.214105	0.198121	0.324815	0.316667	1	0.91107	0.254195	0.209906	0.182116	0.18996	0.285468	0.344356
P07148	FABP1	FABPL_HUMAN	Human	Fatty acid-binding protein, liver	0.833333	0.75	0.5	0.666667	0.75	0.416667	0.833333	1	0.629778	0.599368	0.63273	0.665075	0.622012	0.972612	0.9598	0.957698	0.971213	1	0.323545	0.752997	0.268408	0.705394	0.525086	0.117466	0.323545	0.786473	0.4358	0.86537	0.190313	0.96237	0.766718	0.148487	1	0.637427	0.378657	1	0.411228	0.515338	0.43539	0.146986	0.634253	0.995618
Q13813	SPTAN1	SPTN1_HUMAN	Human	Spectrin alpha chain, non-erythrocytic 1	0.555556	0.5	0.555556	0.444444	0.5	0.777778	0.777778	1	0.986434	1	0.96395	0.957921	0.958349	0.817515	0.8178	0.806593	0.80562	0.808272	0.947318	1	0.536339	0.229013	0.351492	0.479274	0.947318	0.349071	0.93051	1	0.685283	0.371527	0.363928	0.446921	0.444495	0.424033	0.897171	1	0.371147	0.303602	0.231067	0.307784	0.378809	0.291302
P49327	FASN	FAS_HUMAN	Human	Fatty acid synthase	0.37037	0.37037	0.481481	0.703704	0.740741	0.333333	0.777778	1	0.629031	0.631419	0.655948	0.633184	0.673537	1	0.981464	0.989315	0.982057	0.948674	0.129344	0.2074	0.2672	0.625423	1	0.0749861	0.129344	0.253553	0.144242	0.209117	0.238223	0.99184	1	0.0744715	0.372625	0.278546	0.206831	0.349265	0.403994	1	0.677366	0.0820936	0.388225	0.398527
P06733	ENO1	ENOA_HUMAN	Human	Alpha-enolase	0.833333	0.75	0.833333	0.833333	0.75	0.833333	0.833333	1	1	0.999274	0.995057	0.972811	0.996868	0.941168	0.934083	0.92121	0.910732	0.904777	1	0.841277	0.130629	0.120583	0.100199	0.129246	1.18867	0.151479	1	0.689348	0.151631	0.121375	0.0939559	0.138639	0.156232	0.166588	1	0.900528	0.133104	0.103199	0.0783276	0.169657	0.172064	0.143618
Q01082	SPTBN1	SPTB2_HUMAN	Human	Spectrin beta chain, non-erythrocytic 1	0.625	0.5625	0.5625	0.5	0.5	0.8125	0.6875	1	0.980798	1	0.940426	0.940018	0.933072	0.810762	0.82409	0.806085	0.799392	0.801003	0.984987	1	0.644587	0.256017	0.4966	0.548629	0.984987	0.603178	0.89939	1	0.748396	0.460808	0.487666	0.401124	0.616801	0.679585	0.95379	1	0.399549	0.41715	0.331232	0.250856	0.508503	0.460878
O75369	FLNB	FLNB_HUMAN	Human	Filamin-B	0.769231	0.615385	0.846154	0.692308	0.692308	0.923077	0.769231	1	0.962754	1	0.940341	0.918165	0.939665	0.679488	0.707427	0.690433	0.682115	0.70037	1	0.899749	0.350951	0.125332	0.253857	0.320344	1.11142	0.262002	1	0.988894	0.459827	0.256015	0.277007	0.298334	0.368332	0.364925	1	0.870321	0.218762	0.223578	0.165312	0.146994	0.296115	0.234865
P68104	EEF1A1	EF1A1_HUMAN	Human	Elongation factor 1-alpha 1	1	0.909091	0.636364	0.636364	0.636364	0.636364	0.636364	0.636364	0.997923	0.978096	0.935528	0.959069	0.899828	1	0.98217	0.974661	0.962209	0.950037	1	0.829803	0.640854	0.649603	0.557345	0.441039	1.20511	0.470958	1	0.705437	0.636226	0.619308	0.531496	0.402718	0.500501	0.482803	1	0.797606	0.606455	0.488463	0.389905	0.390434	0.459086	0.467412
P04406	GAPDH	G3P_HUMAN	Human	Glyceraldehyde-3-phosphate dehydrogese	0.769231	0.615385	0.692308	0.615385	0.692308	0.615385	0.692308	1	0.945769	0.95745	0.944331	0.932176	0.930427	0.962093	0.987417	1	0.948147	0.946932	1	0.987817	0.339253	0.331968	0.266797	0.25027	1.01233	0.200279	1	0.760857	0.364902	0.296964	0.238467	0.257928	0.215167	0.192562	1	0.988697	0.36516	0.264659	0.193261	0.29207	0.254076	0.19758
Q09666	AHK	AHNK_HUMAN	Human	Neuroblast differentiation-associated protein AHK	0.5	0.4	0.5	0.45	0.45	0.8	0.75	1	0.987478	0.944676	0.981733	1	0.872891	0.80941	0.827233	0.790604	0.806537	0.840876	0.587552	0.5429	0.90545	0.217738	0.585757	1	0.587552	0.664769	0.493416	0.575175	1	0.50075	0.589704	0.687187	0.689771	0.506862	0.957405	0.857775	0.691461	0.720706	0.595962	0.508526	1	0.849713
Q15149	PLEC	PLEC_HUMAN	Human	Plectin	0.588235	0.470588	0.647059	0.529412	0.588235	0.764706	0.823529	1	1	0.980172	0.978278	0.981081	0.959113	0.862185	0.875373	0.862361	0.867194	0.892351	0.999805	1	0.501398	0.215396	0.439763	0.336844	0.999805	0.462974	0.999474	1	0.646427	0.452619	0.423311	0.375216	0.512888	0.463215	0.915761	1	0.328027	0.343742	0.227461	0.206643	0.502424	0.433696
O43707	ACTN4	ACTN4_HUMAN	Human	Alpha-actinin-4	0.434783	0.347826	0.521739	0.391304	0.434783	0.73913	0.73913	1	0.977178	1	0.952983	0.937181	0.965068	0.722068	0.728957	0.71363	0.708374	0.714615	1	0.7789	0.352002	0.181739	0.242359	0.278209	1.28386	0.369473	1	0.71572	0.428023	0.265764	0.223797	0.26918	0.344974	0.386899	1	0.790214	0.307901	0.20621	0.154916	0.208427	0.317595	0.332725
P23141	CES1	EST1_HUMAN	Human	Liver carboxylesterase 1	0.833333	0.75	0.583333	0.833333	0.75	0.583333	0.833333	1	0.810648	0.825235	0.811775	0.798064	0.832173	0.993691	0.982802	1	0.966101	0.967583	0.167393	0.185591	0.576157	1	0.952298	0.241861	0.167393	0.441973	0.177597	0.157797	0.535021	1	0.932117	0.207768	0.514406	0.472203	0.218643	0.236893	0.752559	1	0.777593	0.26616	0.496461	0.589015
P42765	ACAA2	THIM_HUMAN	Human	3-ketoacyl-CoA thiolase, mitochondrial	0.526316	0.473684	0.473684	0.473684	0.526316	0.684211	0.736842	1	0.944643	0.981479	0.936808	0.896318	1	0.842338	0.847914	0.84153	0.818986	0.814933	0.364313	0.367902	1	0.773982	0.657883	0.62213	0.364313	0.567204	0.348962	0.292537	1	0.658507	0.608517	0.533467	0.469799	0.652396	0.356962	0.349821	1	0.661376	0.548913	0.628173	0.564654	0.443752
P25705	ATP5F1A	ATPA_HUMAN	Human	ATP synthase subunit alpha, mitochondrial	0.454545	0.454545	0.5	0.5	0.5	0.727273	0.727273	1	0.963174	0.993166	0.911104	0.922372	1	0.885118	0.863859	0.851986	0.852287	0.85102
P04179	SOD2	SODM_HUMAN	Human	Superoxide dismutase [Mn], mitochondrial	0.625	0.5	0.75	0.625	0.625	0.5625	0.625	1	0.974992	1	0.94408	0.958895	0.983648	0.933184	0.876039	0.89456	0.845532	0.927378	1	0.695914	0.329049	0.162685	0.25936	0.140194	1.43696	0.444877	1	0.734335	0.310791	0.301888	0.22776	0.116988	0.267504	0.207203	1	0.767097	0.268818	0.197098	0.188229	0.0974328	0.22411	0.301469
P07237	P4HB	PDIA1_HUMAN	Human	Protein disulfide-isomerase	0.666667	0.533333	0.533333	0.6	0.533333	0.8	0.8	1	1	0.973029	0.940952	0.964432	0.895509	0.902375	0.871526	0.875287	0.87136	0.901765	0.667348	0.689171	1	0.698286	0.670616	0.644112	0.667348	0.64887	0.647016	0.578138	1	0.807358	0.626915	0.674883	0.706296	0.57914	0.641961	0.739873	1	0.65952	0.48359	0.638664	0.777516	0.641716
P07437	TUBB	TBB5_HUMAN	Human	Tubulin beta chain	0.714286	0.714286	1	0.857143	0.785714	0.857143	0.714286	0.642857	0.955822	0.935511	0.998652	1	0.939745	0.982587	0.987972	0.947782	0.959234	0.958951	1	0.797251	0.243986	0.261168	0.222222	0.15693	1.25431	0.233677	1	0.651757	0.322684	0.233227	0.170394	0.122471	0.241747	0.27689	1	0.830146	0.245219	0.212598	0.160855	0.132733	0.262092	0.251969
P05062	ALDOB	ALDOB_HUMAN	Human	Fructose-bisphosphate aldolase B	0.454545	0.454545	0.5	0.590909	0.636364	0.454545	0.681818	1	0.97978	0.994714	0.972028	0.9434	1	0.962929	0.942891	0.950074	0.935748	0.924296	0.580344	0.918474	0.635547	1	0.863795	0.218982	0.580344	0.323078	0.631018	0.841722	0.672664	1	0.992754	0.216213	0.404492	0.364888	0.655078	1	0.741228	0.812409	0.622962	0.218461	0.310421	0.339542
P02768	ALB	ALBU_HUMAN	Human	Serum albumin	0.192308	0.211538	0.307692	0.346154	0.346154	1	0.346154	0.288462	0.984264	0.920909	0.972938	0.968438	0.846681	0.914212	0.932055	0.9434	0.968892	1	0.11634	0.204219	0.80737	0.985881	0.86494	1	0.11634	0.445282	0.11179	0.169289	0.878742	0.972031	0.850217	1	0.687698	0.631355	0.0970642	0.168666	0.761762	0.756699	0.616332	1	0.657854	0.367357
P68363	TUBA1B	TBA1B_HUMAN	Human	Tubulin alpha-1B chain	#VALUE!	#VALUE!	#VALUE!	#VALUE!	#VALUE!	#VALUE!	#VALUE!	#VALUE!	0.873675	0.841968	0.918601	0.937831	0.905725	0.858168	0.847679	1	0.932378	0.878007	1	0.789593	0.139563	0.144082	0.121752	0.0606765	1.26648	0.265701	1	0.668305	0.188392	0.159772	0.122385	0.0867255	0.237665	0.264095	1	0.795799	0.143308	0.147883	0.10136	0.103744	0.296089	0.258457
P00325	ADH1B	ADH1B_HUMAN	Human	All-trans-retinol dehydrogese [D(+)] ADH1B	0.833333	0.416667	0.166667	0.333333	0.416667	0.416667	0.583333	1	0.888266	0.949279	0.976089	0.889987	0.916218	0.888522	0.95172	1	0.905853	0.968473	0.00402761	0.0114418	0.504957	0.890496	1	0.42824	0.00402761	0.234445	0.00410111	0.0122109	0.539498	0.95639	1	0.362145	0.211039	0.326286	0.003816	0.0123011	0.527346	1	0.910514	0.476597	0.3086	0.19917
P21796	VDAC1	VDAC1_HUMAN	Human	Voltage-dependent anion-selective channel protein 1	0.625	0.5625	0.5625	0.625	0.625	0.8125	0.75	1	0.95066	0.973314	0.912109	0.927441	1	0.942151	0.924847	0.930752	0.913578	0.912336	1	0.894371	0.343201	0.330796	0.292642	0.29283	1.1181	0.314632	1	0.771092	0.393597	0.314124	0.274011	0.280226	0.350094	0.384369	1	0.826237	0.325374	0.28325	0.220699	0.296777	0.35025	0.316205
P14625	HSP90B1	ENPL_HUMAN	Human	Endoplasmin	0.909091	0.727273	0.454545	0.454545	0.545455	0.727273	0.727273	1	0.919358	0.880081	0.913984	0.931304	0.825812	0.996543	0.981381	1	0.955879	0.98351	0.690695	0.771754	0.8832	0.671694	0.699819	1	0.690695	0.683834	0.726204	0.69953	0.839063	0.871412	0.692314	1	0.844576	0.620561	0.744326	0.877433	0.954611	0.628219	0.622099	1	0.99082	0.769741
P11021	HSPA5	BIP_HUMAN	Human	Endoplasmic reticulum chaperone BiP	0.909091	0.818182	0.545455	0.636364	0.636364	0.727273	0.727273	1	0.919889	0.894381	0.867066	0.917256	0.816057	1	0.944208	0.941111	0.943337	0.974734	0.918656	1	0.758248	0.54379	0.621379	0.720494	0.918656	0.687902	1	0.962016	0.741646	0.857273	0.643298	0.815026	0.78336	0.687067	0.816214	1	0.686897	0.481082	0.470797	0.587037	0.784091	0.640871
Q00610	CLTC	CLH1_HUMAN	Human	Clathrin heavy chain 1	0.833333	0.75	0.75	0.75	0.75	0.833333	0.833333	1	0.99125	0.999315	0.97303	0.974009	0.997883	0.995952	1	0.987853	0.986079	0.974396	0.966438	1	0.483732	0.313657	0.423029	0.435008	0.966438	0.462149	1	0.997186	0.605556	0.463298	0.447132	0.384864	0.51395	0.519519	1	0.964164	0.399186	0.371087	0.339527	0.330109	0.492135	0.455281
P21333	FL	FL_HUMAN	Human	Filamin-A	0.384615	0.307692	0.615385	0.384615	0.346154	1	0.576923	0.846154	0.912182	1	0.893897	0.837777	0.959832	0.472479	0.493258	0.47418	0.462012	0.469406	1	0.533397	0.487718	0.0942756	0.146639	0.581198	1.72058	0.579925	1	0.5026	0.666844	0.172161	0.135472	0.606168	0.496691	0.761314	1	0.528419	0.353931	0.161361	0.0933607	0.393847	0.499263	0.568782
P06576	ATP5F1B	ATPB_HUMAN	Human	ATP synthase subunit beta, mitochondrial	0.833333	0.75	0.833333	0.75	0.833333	0.833333	0.75	1	0.936232	0.972668	0.935242	0.910267	1	0.871387	0.892574	0.902805	0.850264	0.856205
P13639	EEF2	EF2_HUMAN	Human	Elongation factor 2	0.909091	0.727273	0.545455	0.545455	0.636364	0.818182	0.727273	1	0.999966	1	0.97054	0.987448	0.933811	0.965157	0.946927	0.941375	0.962492	0.957902	1	0.915705	0.679808	0.542928	0.665366	0.428071	1.09205	0.572253	1	0.785069	0.766449	0.727305	0.602935	0.427382	0.620495	0.619232	1	0.933059	0.621633	0.584047	0.408552	0.358225	0.604549	0.558496
P40939	HADHA	ECHA_HUMAN	Human	Trifunctiol enzyme subunit alpha, mitochondrial	0.555556	0.444444	0.444444	0.444444	0.5	0.555556	0.666667	1	0.945871	0.951696	0.918475	0.929852	0.969611	1	0.986198	0.999056	0.97413	0.957255	0.771882	0.799493	1	0.721826	0.711495	0.611476	0.771882	0.694591	0.74433	0.651881	1	0.731032	0.65015	0.539667	0.665725	0.696694	0.825315	0.844577	1	0.716861	0.623683	0.603283	0.756049	0.636493
Q14204	DYNC1H1	DYHC1_HUMAN	Human	Cytoplasmic dynein 1 heavy chain 1	0.714286	0.785714	0.714286	0.714286	0.714286	0.714286	0.785714	1	0.905144	0.886929	0.890695	0.888828	0.883241	1	0.979127	0.984822	0.997523	0.980516	1	0.953481	0.436357	0.140451	0.316656	0.371263	1.04879	0.50647	0.898004	1	0.646672	0.286711	0.327248	0.283819	0.458725	0.555222	1	0.999603	0.253199	0.290744	0.239963	0.204094	0.475823	0.419306
P24752	ACAT1	THIL_HUMAN	Human	Acetyl-CoA acetyltransferase, mitochondrial	0.769231	0.692308	0.538462	0.538462	0.615385	0.461538	0.692308	1	0.9071	0.908778	0.878008	0.892839	0.931765	1	0.986737	0.985011	0.969791	0.976026	0.504051	0.475541	1	0.987078	0.831812	0.525074	0.504051	0.588965	0.492206	0.396014	1	0.844021	0.797356	0.442877	0.535517	0.555347	0.494467	0.428896	1	0.758507	0.685076	0.475644	0.584549	0.520323
P04114	APOB	APOB_HUMAN	Human	Apolipoprotein B-100	0.555556	1	0.611111	0.833333	0.944444	0.666667	0.777778	0.888889	0.646847	0.624767	0.66782	0.666598	0.671228	0.976366	0.99359	0.995651	1	0.979684	0.364991	0.590781	1	0.310704	0.736125	0.716405	0.364991	0.71283	0.261715	0.599131	1	0.535493	0.671978	0.400707	0.5217	0.501129	0.582387	0.983247	0.955337	1	0.924607	0.449795	0.854671	0.901591
P02751	FN1	FINC_HUMAN	Human	Fibronectin	0.37037	1	0.333333	0.740741	0.740741	0.259259	0.518519	0.666667	0.362401	0.365218	0.386496	0.412165	0.396473	0.951493	0.952901	1	0.964895	0.851413	0.593566	0.667946	1	0.449402	0.872363	0.555925	0.593566	0.521988	0.445165	0.592358	1	0.673032	0.754216	0.362921	0.506711	0.50204	0.782256	0.899288	0.903557	1	0.806923	0.399273	0.702667	0.649064
P08238	HSP90AB1	HS90B_HUMAN	Human	Heat shock protein HSP 90-beta	1	0.909091	0.545455	0.545455	0.545455	0.636364	0.636364	0.909091	0.962673	0.982487	0.930859	0.945897	0.917409	0.985496	0.966116	0.984346	1	0.945895	1	0.837869	0.331831	0.258896	0.265246	0.335467	1.1935	0.34341	1	0.721385	0.346091	0.291558	0.256351	0.304805	0.3757	0.372559	1	0.832842	0.30346	0.244938	0.209829	0.284372	0.354975	0.334606
P09210	GSTA2	GSTA2_HUMAN	Human	Glutathione S-transferase A2	#VALUE!	#VALUE!	#VALUE!	#VALUE!	#VALUE!	#VALUE!	#VALUE!	#VALUE!	0.9396	0.978242	0.952907	0.822375	1	0.850365	0.86118	0.856765	0.842888	0.7791	0.156694	0.336493	0.525326	1	0.959271	0.11878	0.156694	0.0669431	0.142857	0.282586	0.569169	0.875043	1	0.106882	0.0594369	0.12374	0.235998	0.421494	1	0.914552	0.940163	0.123743	0.071326	0.101005
P38646	HSPA9	GRP75_HUMAN	Human	Stress-70 protein, mitochondrial	0.625	0.5625	0.5625	0.5	0.5	0.5625	0.625	1	0.944191	0.937214	0.926032	0.920027	1	0.940243	0.947063	0.95919	0.934722	0.926366	1	0.937074	0.293239	0.276483	0.278934	0.295468	1.06715	0.449352	1	0.811533	0.315257	0.287829	0.272087	0.246845	0.493868	0.49806	1	0.893823	0.275508	0.250583	0.206911	0.269374	0.443024	0.489158
P11498	PC	PYC_HUMAN	Human	Pyruvate carboxylase, mitochondrial	0.714286	0.642857	0.571429	0.571429	0.571429	0.5	0.785714	1	0.779172	0.777763	0.803334	0.811854	0.812945	0.941008	0.963704	1	0.951088	0.949628	0.888889	1	0.591518	0.421374	0.567091	0.262765	0.888889	0.473282	1	0.91466	0.59661	0.604893	0.50549	0.294548	0.385282	0.401464	0.829754	1	0.524486	0.46161	0.351151	0.269427	0.411247	0.384675
P30084	ECHS1	ECHM_HUMAN	Human	Enoyl-CoA hydratase, mitochondrial	0.409091	0.454545	0.409091	0.454545	0.5	0.636364	0.681818	1	0.965658	0.986113	0.935405	0.942701	1	0.975558	0.967562	0.973166	0.943494	0.954345	0.260015	0.291227	0.835212	1	0.756151	0.581745	0.260015	0.393947	0.310393	0.263305	1	0.960365	0.798064	0.706604	0.563527	0.511493	0.27635	0.313143	1	0.789467	0.618251	0.701003	0.593611	0.401209
Q16851	UGP2	UGPA_HUMAN	Human	UTP--glucose-1-phosphate uridylyltransferase	0.625	0.5625	0.625	0.625	0.5625	0.625	0.75	1	0.988648	0.984107	0.984876	0.942764	1	0.981937	0.948606	0.95817	0.950011	0.96511	0.937025	0.811342	0.669932	1	0.946155	0.5843	0.937025	0.468213	1	0.75942	0.691833	0.970994	0.948581	0.48921	0.425231	0.481646	1	0.791351	0.722523	0.854631	0.768865	0.556252	0.466378	0.527568
Q9Y490	TLN1	TLN1_HUMAN	Human	Talin-1	0.769231	0.769231	0.769231	0.692308	0.692308	0.692308	0.769231	1	0.959023	0.962947	1	0.943467	0.994447	0.935706	0.951192	0.930392	0.965041	0.955445	1	0.885486	0.248376	0.115471	0.206331	0.199289	1.12932	0.29425	1	0.955461	0.329736	0.212307	0.222858	0.20989	0.299372	0.33932	1	0.932612	0.185993	0.183348	0.145056	0.153051	0.327622	0.319086
P33121	ACSL1	ACSL1_HUMAN	Human	Long-chain-fatty-acid--CoA ligase 1	0.666667	0.6	0.533333	0.733333	0.733333	0.466667	0.733333	1	0.878141	0.873106	0.915001	0.868573	0.941415	1	0.99272	0.99603	0.980004	0.986532	0.237359	0.358984	0.574816	0.79215	1	0.265858	0.237359	0.673764	0.242865	0.350706	0.443907	0.990717	1	0.202178	0.670205	0.55871	0.305923	0.436199	0.677043	1	0.86532	0.218085	0.676133	0.770433
P54868	HMGCS2	HMCS2_HUMAN	Human	Hydroxymethylglutaryl-CoA synthase, mitochondrial	0.588235	0.470588	0.411765	0.529412	0.470588	0.470588	0.705882	1	0.760886	0.774587	0.77439	0.753652	0.827321	0.959748	0.961029	1	0.963611	0.942627	0.0540895	0.169276	0.735307	0.977786	1	0.593404	0.0540895	0.533292	0.0532348	0.143789	0.616187	1	0.971688	0.568472	0.62245	0.562887	0.0674735	0.195018	0.933119	1	0.826301	0.552002	0.6784	0.584388
Q9P2E9	RRBP1	RRBP1_HUMAN	Human	Ribosome-binding protein 1	0.310345	0.275862	0.275862	0.310345	0.37931	0.724138	0.655172	1	1	0.971282	0.947128	0.976925	0.838603	0.804288	0.795269	0.817389	0.801379	0.825987	0.819313	1	0.682388	0.539629	0.675484	0.47068	0.819313	0.683264	0.871751	1	0.803773	0.849436	0.714631	0.503911	0.855648	0.798022	0.722932	1	0.594099	0.626285	0.444345	0.400894	0.731337	0.667143
P05091	ALDH2	ALDH2_HUMAN	Human	Aldehyde dehydrogese, mitochondrial	1	0.8	0.6	0.7	0.6	0.4	0.7	0.9	0.655956	0.63624	0.642578	0.663706	0.668048	0.975757	0.971613	1	0.968022	0.954063	0.257543	0.288869	0.453911	1	0.917618	0.237398	0.257543	0.426974	0.28475	0.252593	0.415711	1	0.847303	0.239591	0.607315	0.419979	0.381748	0.407102	0.6818	1	0.741942	0.341785	0.637186	0.567414
P00367	GLUD1	DHE3_HUMAN	Human	Glutamate dehydrogese 1, mitochondrial	0.833333	0.666667	0.5	0.583333	0.583333	0.5	0.583333	1	0.887575	0.91521	0.878962	0.856467	0.903682	1	0.970404	0.973648	0.95913	0.951394	0.305543	0.313837	0.898079	0.874673	1	0.90921	0.305543	0.559581	0.308625	0.293778	0.929332	0.975972	1	0.791964	0.694435	0.575428	0.329068	0.323212	0.814238	1	0.830396	0.587974	0.741962	0.52768
P52895	AKR1C2	AK1C2_HUMAN	Human	Aldo-keto reductase family 1 member C2	0.6	0.6	1	0.933333	0.933333	0.666667	0.866667	1	0.929226	1	0.902241	0.913644	0.911034	0.976718	0.960548	0.932338	0.931442	0.948247	1	0.99961	0.390205	0.26239	0.224871	0.198629	1.00039	0.171038	1	0.830949	0.656903	0.245138	0.223591	0.185539	0.28694	0.56082	1	0.961004	0.378587	0.364327	0.306021	0.413523	0.424778	0.177746
P11142	HSPA8	HSP7C_HUMAN	Human	Heat shock cogte 71 kDa protein	1	0.9	0.8	0.7	0.7	0.9	0.8	1	1	0.984179	0.978814	0.985025	0.912837	0.89606	0.928538	0.918132	0.872329	0.893574	1	0.860539	0.380463	0.300203	0.292024	0.287302	1.16206	0.325001	1	0.73075	0.433184	0.321459	0.29775	0.266343	0.339086	0.361915	1	0.786891	0.343974	0.278465	0.232584	0.263567	0.301501	0.314829
Q14914	PTGR1	PTGR1_HUMAN	Human	Prostaglandin reductase 1	0.666667	0.6	1	1	1	0.733333	0.933333	0.866667	0.841981	0.87893	0.831016	0.850223	0.820468	0.999669	0.992053	1	0.995931	0.994135	0.766827	1	0.492258	0.526321	0.425343	0.317494	0.766827	0.40808	0.957059	1	0.739637	0.551179	0.506879	0.386119	0.757865	0.722286	0.813203	1	0.545593	0.477747	0.384272	0.450784	0.55078	0.507647
P07355	ANXA2	ANXA2_HUMAN	Human	Annexin A2	0.714286	0.571429	0.857143	0.642857	0.571429	0.714286	0.642857	1	1	0.994174	0.999232	0.964385	0.966927	0.811576	0.830072	0.790581	0.811569	0.82968	1	0.734155	0.302192	0.225525	0.173105	0.142922	1.36211	0.272352	1	0.619607	0.328736	0.204345	0.173074	0.141088	0.275493	0.257142	1	0.691244	0.273722	0.17112	0.137335	0.172197	0.239895	0.258769
P26038	MSN	MOES_HUMAN	Human	Moesin	1	0.636364	0.818182	0.636364	0.636364	0.727273	0.727273	1	1	0.951897	0.982319	0.95758	0.954653	0.811462	0.796689	0.790917	0.7648	0.795411	1	0.602572	0.401069	0.172879	0.276754	0.256847	1.65955	0.358918	1	0.626336	0.454048	0.322804	0.271799	0.225974	0.326716	0.283572	1	0.663642	0.313825	0.250152	0.220828	0.172351	0.304689	0.305085
P00558	PGK1	PGK1_HUMAN	Human	Phosphoglycerate kise 1	0.714286	0.642857	0.714286	0.714286	0.642857	0.785714	0.857143	1	0.998504	0.989254	1	0.976252	0.954511	0.926468	0.916775	0.912724	0.892545	0.906511	1	0.815691	0.35197	0.253261	0.250311	0.318739	1.22595	0.328439	1	0.771972	0.403271	0.278753	0.244249	0.328414	0.309666	0.326885	1	0.779915	0.322859	0.237225	0.197867	0.352631	0.350092	0.305021
P02671	FGA	FIBA_HUMAN	Human	Fibrinogen alpha chain	0.322581	0.483871	0.387097	0.451613	0.741935	0.419355	0.645161	1	0.367864	0.344164	0.363701	0.402148	0.349061	0.8818	0.931259	1	0.930578	0.889565	0.829774	1	0.540811	0.446226	0.550138	0.505228	0.829774	0.988174	0.862763	1	0.435105	0.869346	0.599555	0.519726	0.506478	0.376173	0.682882	1	0.436544	0.411557	0.467709	0.444922	0.566515	0.625567
P01024	C3	CO3_HUMAN	Human	Complement C3	0.409091	0.545455	0.636364	0.863636	0.909091	0.818182	0.772727	1	0.736779	0.698915	0.714943	0.754491	0.613878	1	0.9207	0.951831	0.925514	0.964204	0.0740885	0.083056	0.789331	0.585754	1	0.477944	0.0740885	0.672439	0.0744201	0.0889079	0.643031	1	0.877204	0.437715	0.513533	0.350059	0.101729	0.139625	0.938122	1	0.882994	0.455062	0.747748	0.685411
P55072	VCP	TERA_HUMAN	Human	Transitiol endoplasmic reticulum ATPase	1	1	0.9	0.9	0.8	0.8	0.8	1	0.998516	0.979576	0.998609	0.980188	1	0.964884	0.966146	0.95456	0.923909	0.964508	1	0.961849	0.494364	0.375375	0.402254	0.354899	1.03966	0.365304	1	0.783509	0.564157	0.434549	0.380784	0.356116	0.388348	0.377445	1	0.966713	0.435686	0.377968	0.288908	0.364967	0.425261	0.32452
Q13576	IQGAP2	IQGA2_HUMAN	Human	Ras GTPase-activating-like protein IQGAP2	0.714286	0.642857	0.642857	0.642857	0.714286	0.714286	0.785714	1	0.989995	0.994581	0.953107	0.981444	0.935739	0.989417	0.99427	1	0.997449	0.985711	0.720057	0.839421	0.966741	0.756988	1	0.849418	0.720057	0.612732	0.632281	0.777211	1	0.896254	0.971563	0.663071	0.569523	0.643656	0.745465	0.880407	0.847917	1	0.891768	0.674905	0.708391	0.542356
P40926	MDH2	MDHM_HUMAN	Human	Malate dehydrogese, mitochondrial	0.454545	0.409091	0.454545	0.454545	0.5	0.681818	0.727273	1	0.9542	0.965789	0.907016	0.881104	1	0.817123	0.80105	0.796961	0.792013	0.787828	1	0.999334	0.624806	0.559294	0.459249	0.357984	1.00067	0.424273	1	0.75652	0.683476	0.504491	0.390001	0.366302	0.399632	0.428633	0.986972	1	0.656223	0.461671	0.319875	0.453704	0.451335	0.376723
Q16822	PCK2	PCKGM_HUMAN	Human	Phosphoenolpyruvate carboxykise [GTP], mitochondrial	0.384615	0.346154	0.307692	0.346154	0.346154	0.384615	0.692308	1	0.76991	0.767015	0.779719	0.758973	0.811477	0.972782	0.980714	1	0.963456	0.926362	0.205325	0.251429	0.495974	1	0.82974	0.203636	0.205325	0.522727	0.251651	0.227852	0.425457	1	0.879472	0.192999	0.770459	0.670966	0.345394	0.387399	0.810771	1	0.662092	0.2932	0.824912	0.993346
O60701	UGDH	UGDH_HUMAN	Human	UDP-glucose 6-dehydrogese	0.833333	0.75	0.666667	0.75	0.75	0.5	0.833333	1	0.729291	0.732422	0.721459	0.744951	0.727546	1	0.957972	0.954931	0.948797	0.970358	1	0.947818	0.275047	0.286692	0.352031	0.188372	1.05506	0.321895	1	0.847366	0.323225	0.353184	0.339991	0.171507	0.375905	0.482455	1	0.865618	0.234339	0.321802	0.298258	0.182745	0.371186	0.336422
P00966	ASS1	ASSY_HUMAN	Human	Argininosuccite synthase	0.30303	0.272727	0.393939	0.484848	0.393939	0.636364	0.727273	1	0.906372	1	0.866491	0.84482	0.868348	0.762839	0.764661	0.768708	0.770583	0.74406	0.680654	1	0.494516	0.533422	0.49308	0.26303	0.680654	0.331677	0.803969	1	0.596369	0.65019	0.535324	0.29695	0.433673	0.452696	0.684309	1	0.529262	0.487492	0.343182	0.275483	0.381944	0.316262
P50440	GATM	GATM_HUMAN	Human	Glycine amidinotransferase, mitochondrial	0.47619	0.380952	0.47619	0.428571	0.428571	0.809524	0.761905	1	0.945112	1	0.933272	0.891778	0.968203	0.635901	0.696089	0.64703	0.657647	0.659144	0.116152	0.123298	1	0.471092	0.456642	0.761291	0.116152	0.326229	0.114648	0.112009	1	0.521015	0.476411	0.663678	0.435988	0.248	0.132026	0.129152	1	0.493566	0.403741	0.479577	0.399349	0.399982
P13667	PDIA4	PDIA4_HUMAN	Human	Protein disulfide-isomerase A4	1	0.9	0.5	0.6	0.6	0.6	0.6	0.9	0.937223	0.897882	0.925007	0.96968	0.869494	1	0.964102	0.998172	0.951771	0.997172	0.611288	0.644144	0.838633	0.68283	0.778484	0.872814	0.611288	0.896661	0.684735	0.606505	0.802813	1	0.785233	0.933197	0.92763	0.791972	0.562998	0.632221	0.732321	0.646165	0.579681	0.681275	1	0.764442
Q08426	EHHADH	ECHP_HUMAN	Human	Peroxisomal bifunctiol enzyme	0.416667	0.416667	0.458333	0.458333	0.458333	0.375	0.625	1	0.875891	0.876578	0.862642	0.856299	0.906035	0.973022	1	0.99135	0.990644	0.963965	0.285919	0.411758	0.924474	0.797093	1	0.545745	0.285919	0.553121	0.278791	0.408438	0.935918	0.9374	1	0.458723	0.573546	0.509008	0.358244	0.476744	0.974523	1	0.89156	0.47596	0.566762	0.599556
P02675	FGB	FIBB_HUMAN	Human	Fibrinogen beta chain	0.473684	0.578947	0.894737	0.736842	1	0.526316	0.789474	0.947368	0.321911	0.297047	0.313919	0.355645	0.309673	0.874764	0.920276	1	0.917769	0.858745	0.926414	1	0.515209	0.555472	0.613807	0.552668	0.926414	0.871823	1	0.983375	0.425821	0.97035	0.681519	0.564809	0.529971	0.365372	0.803114	1	0.455791	0.469801	0.51592	0.507882	0.577225	0.594735
P51659	HSD17B4	DHB4_HUMAN	Human	Peroxisomal multifunctiol enzyme type 2	0.588235	0.470588	0.529412	0.529412	0.705882	0.588235	0.823529	1	0.861462	0.836271	0.872887	0.867715	0.89864	0.967023	0.999156	1	0.975562	0.968134	0.789822	0.907037	0.998163	0.871211	1	0.740952	0.789822	0.879846	0.749014	0.800466	1	0.957153	0.911438	0.672822	0.821262	0.850484	0.859506	0.946098	1	0.970033	0.872349	0.768827	0.954077	0.836933
O60218	AKR1B10	AK1BA_HUMAN	Human	Aldo-keto reductase family 1 member B10	0.157895	0.122807	0.578947	0.403509	0.368421	1	0.754386	0.894737	0.925727	0.95444	0.906072	0.897376	0.872462	0.912347	0.982632	0.877998	1	0.905872	0.276212	0.356553	0.528366	0.500539	0.309425	0.555206	0.276212	0.802873	0.152728	0.145794	0.398556	0.234256	0.193994	0.28805	0.859465	1	0.200624	0.206365	0.358315	0.310827	0.188518	0.692855	1	0.82259
O75874	IDH1	IDHC_HUMAN	Human	Isocitrate dehydrogese [DP] cytoplasmic	0.4	0.36	0.4	0.48	0.48	0.4	0.68	1	0.808532	0.826548	0.825586	0.800353	0.831289	1	0.999626	0.998227	0.980637	0.970922	0.76558	0.909742	0.720087	0.995326	1	0.394578	0.76558	0.586207	0.808157	0.854372	0.716724	0.975175	1	0.359415	0.593927	0.658096	0.866627	1	0.823914	0.966211	0.852588	0.431529	0.601547	0.692802
P30038	ALDH4A1	AL4A1_HUMAN	Human	Delta-1-pyrroline-5-carboxylate dehydrogese, mitochondrial	0.714286	0.642857	0.571429	0.571429	0.571429	0.571429	0.714286	1	0.952596	0.970335	0.924819	0.939001	0.984241	1	0.961974	0.996332	0.973018	0.974312	0.524678	0.639422	0.97374	0.901498	1	0.731808	0.524678	0.714195	0.509049	0.551788	0.917466	1	0.887157	0.70181	0.583406	0.660161	0.568084	0.661619	1	0.898196	0.686104	0.666774	0.685997	0.642397
P02679	FGG	FIBG_HUMAN	Human	Fibrinogen gamma chain	0.4	0.56	0.68	0.56	0.92	0.48	0.68	1	0.320382	0.293723	0.303288	0.348583	0.297367	0.900506	0.891088	1	0.920507	0.906638	0.781253	0.876911	0.524007	0.538655	0.568372	0.485404	0.781253	1	0.892168	0.972156	0.458813	1	0.672759	0.556581	0.589546	0.408837	0.713916	1	0.524086	0.501614	0.587111	0.557239	0.694638	0.781256
P11586	MTHFD1	C1TC_HUMAN	Human	C-1-tetrahydrofolate synthase, cytoplasmic	0.625	0.625	0.5	0.5	0.625	0.5625	0.75	1	0.876254	0.879582	0.851992	0.858502	0.857286	0.991479	0.987568	1	0.968936	0.961295	1	0.946062	0.737655	0.613826	0.774626	0.561155	1.05701	0.527475	1	0.883127	0.675967	0.76836	0.765201	0.511977	0.464859	0.426165	1	0.938955	0.657245	0.576485	0.511639	0.427078	0.455819	0.438242
P48735	IDH2	IDHP_HUMAN	Human	Isocitrate dehydrogese [DP], mitochondrial	0.4	0.36	0.4	0.36	0.36	0.64	0.72	1	0.97526	0.96898	0.978112	0.94792	1	0.905518	0.89636	0.901627	0.857937	0.901237	0.371059	0.350711	1	0.714286	0.71849	0.689397	0.371059	0.713277	0.387267	0.302884	1	0.878114	0.641932	0.727922	0.584249	0.48299	0.33147	0.350785	1	0.610339	0.48911	0.675762	0.666804	0.522561
P17174	GOT1	AATC_HUMAN	Human	Aspartate aminotransferase, cytoplasmic	0.434783	0.391304	0.391304	0.391304	0.391304	0.608696	0.652174	1	0.958585	1	0.934857	0.939649	0.930824	0.883079	0.89518	0.887448	0.871917	0.880878	1	0.984737	0.235294	0.270548	0.238333	0.219086	1.0155	0.272979	1	0.84488	0.225642	0.283605	0.231507	0.214739	0.281811	0.324455	0.944469	1	0.213466	0.256428	0.18211	0.249247	0.273421	0.225072
P06737	PYGL	PYGL_HUMAN	Human	Glycogen phosphorylase, liver form	0.769231	0.692308	0.538462	0.538462	0.538462	0.461538	0.692308	1	0.814952	0.783425	0.800556	0.805155	0.816809	1	0.978608	0.979744	0.987975	0.981429	1	0.970407	0.736585	0.778862	0.705691	0.421138	1.0305	0.605528	1	0.826731	0.867034	0.741647	0.736824	0.395453	0.607647	0.758181	1	0.952044	0.718378	0.666881	0.506276	0.39234	0.523656	0.618925
P04040	CAT	CATA_HUMAN	Human	Catalase	0.384615	0.346154	0.346154	0.384615	0.5	0.384615	0.692308	1	0.880039	0.901162	0.869664	0.854632	0.917934	0.976299	0.993972	1	0.977494	0.966626	0.240187	0.315981	0.974299	0.971963	1	0.560561	0.240187	0.481028	0.2458	0.297966	0.954219	1	0.969447	0.511936	0.586305	0.518911	0.274338	0.318432	1	0.928513	0.760285	0.485031	0.564358	0.507026
P21980	TGM2	TGM2_HUMAN	Human	Protein-glutamine gamma-glutamyltransferase 2	1	0.727273	0.454545	0.454545	0.545455	0.545455	0.454545	0.636364	0.884426	0.880795	0.855722	0.880164	0.830061	1	0.899943	0.933806	0.930862	0.955778	1	0.447644	0.0676026	0.0540553	0.0765	0.082223	2.23392	0.383171	1	0.458016	0.0516866	0.0943961	0.0690515	0.0838321	0.146491	0.126814	1	0.614931	0.0618984	0.0621747	0.0520886	0.0799982	0.169207	0.329434
P00505	GOT2	AATM_HUMAN	Human	Aspartate aminotransferase, mitochondrial	0.44	0.36	0.32	0.36	0.36	0.44	0.48	1	0.977076	1	0.912168	0.905029	0.985194	0.932255	0.904971	0.876835	0.877172	0.889634	0.915597	1	0.515778	0.454477	0.531179	0.449192	0.915597	0.404499	1	0.949967	0.557743	0.550361	0.535269	0.428806	0.43832	0.463091	0.936195	1	0.46824	0.460086	0.379256	0.381259	0.416595	0.348927
O75891	ALDH1L1	AL1L1_HUMAN	Human	Cytosolic 10-formyltetrahydrofolate dehydrogese	0.909091	0.818182	0.636364	0.818182	0.818182	0.454545	0.818182	1	0.695612	0.709314	0.700662	0.703205	0.712162	0.975841	0.979586	1	0.988584	0.990716	0.139048	0.157823	0.511701	0.870748	1	0.256463	0.139048	0.222721	0.15252	0.166992	0.523252	1	0.992846	0.270407	0.314309	0.288455	0.190376	0.216798	0.660017	1	0.744707	0.274191	0.331409	0.283115
P27797	CALR	CALR_HUMAN	Human	Calreticulin	0.909091	0.818182	0.545455	0.636364	0.636364	0.727273	0.636364	1	1	0.93109	0.96097	0.988926	0.88579	0.918786	0.890288	0.893645	0.860316	0.896699	0.898685	0.832257	0.963442	0.728358	0.753211	1	0.898685	0.87558	0.855159	0.6703	0.824399	0.902867	0.655816	1	0.75168	0.599895	0.852693	0.867577	0.965091	0.640249	0.562989	1	0.947292	0.724106
P0DMV9	HSPA1B	HS71B_HUMAN	Human	Heat shock 70 kDa protein 1B	1	1	0.7	0.7	0.8	0.6	0.6	0.7	0.954208	0.96441	0.956631	0.973007	0.884756	1	0.93327	0.936763	0.953356	0.937658	1	0.95	0.6125	0.6	0.575	0.575	1.05263	0.7375	1	0.773333	0.586667	0.68	0.56	0.52	0.546667	0.64	1	0.697674	0.488372	0.534884	0.27907	0.406977	0.639535	0.488372
P02545	LM	LM_HUMAN	Human	Prelamin-A/C	0.5	0.45	0.55	0.45	0.45	0.6	0.6	1	0.995283	1	0.946573	0.954551	0.908447	0.771526	0.784105	0.755533	0.755711	0.753566	1	0.98509	0.475249	0.418591	0.37599	0.361677	1.01514	0.499446	1	0.717395	0.505809	0.417771	0.31296	0.411717	0.43929	0.459908	1	0.965705	0.475515	0.358278	0.23642	0.399627	0.539322	0.482163
P55084	HADHB	ECHB_HUMAN	Human	Trifunctiol enzyme subunit beta, mitochondrial	0.666667	0.666667	0.533333	0.6	0.6	0.666667	0.666667	1	0.916861	0.935648	0.962134	0.932868	0.984858	0.942938	0.98147	1	0.958597	0.958282	0.571842	0.604243	1	0.896432	0.882739	0.927869	0.571842	0.667695	0.561059	0.499524	1	0.854067	0.778243	0.827205	0.775767	0.721852	0.549395	0.556077	1	0.71862	0.601951	0.798086	0.799169	0.630666
P55157	MTTP	MTP_HUMAN	Human	Microsomal triglyceride transfer protein large subunit	0.833333	0.75	0.75	0.833333	0.75	0.583333	0.75	1	0.850795	0.859144	0.810594	0.834044	0.833985	0.99103	0.977862	0.973144	1	0.964759	0.606446	0.924797	1	0.792589	0.962947	0.486078	0.606446	0.56128	0.500387	0.755517	1	0.791328	0.855594	0.341076	0.546264	0.574913	0.698595	0.939813	0.971663	1	0.880796	0.4637	0.605855	0.644496
P12814	ACTN1	ACTN1_HUMAN	Human	Alpha-actinin-1	0.714286	0.571429	0.785714	0.642857	0.571429	1	0.785714	0.857143	0.95735	1	0.895083	0.906242	0.93848	0.622814	0.611366	0.607551	0.61039	0.609853	1	0.626645	0.345079	0.154963	0.215505	0.244544	1.5958	0.322238	1	0.611413	0.443966	0.239224	0.200712	0.253842	0.290948	0.32262	1	0.668234	0.273376	0.208088	0.159025	0.211694	0.308018	0.31178
P80404	ABAT	GABT_HUMAN	Human	4-aminobutyrate aminotransferase, mitochondrial	0.555556	0.5	0.388889	0.5	0.5	0.444444	0.611111	1	0.79588	0.79052	0.765967	0.796609	0.811995	1	0.968488	0.948669	0.967113	0.962402	0.104208	0.136473	0.72155	0.630913	1	0.398518	0.104208	0.578592	0.104889	0.150479	0.709042	0.999824	1	0.338726	0.47791	0.403788	0.133342	0.173149	0.730048	1	0.856919	0.307798	0.547225	0.599908
P00338	LDHA	LDHA_HUMAN	Human	L-lactate dehydrogese A chain	0.909091	0.727273	0.909091	0.727273	0.727273	0.727273	0.727273	1	1	0.978069	0.954944	0.969204	0.923905	0.998337	0.950383	0.95104	0.929822	0.962531	1	0.729929	0.231655	0.196253	0.186021	0.182506	1.37	0.228517	1	0.644306	0.276073	0.223927	0.17514	0.178749	0.20837	0.19219	1	0.757381	0.233239	0.196848	0.17538	0.221409	0.244263	0.214769
P08319	ADH4	ADH4_HUMAN	Human	All-trans-retinol dehydrogese [D(+)] ADH4	1	0.8	0.5	0.6	0.6	0.2	0.4	0.5	0.533463	0.501438	0.517752	0.528269	0.513704	0.997629	0.962886	1	0.944097	0.960914	0.0446269	0.114434	0.61424	1	0.99295	0.0876269	0.0446269	0.064926	0.0414444	0.108904	0.374477	1	0.906278	0.0750103	0.0640952	0.0219943	0.0590823	0.173099	1	0.999497	0.972344	0.0712759	0.0563168	0.0780641
P49748	ACADVL	ACADV_HUMAN	Human	Very long-chain specific acyl-CoA dehydrogese, mitochondrial	0.434783	0.391304	0.478261	0.478261	0.478261	0.608696	0.73913	1	0.929298	0.937411	0.920238	0.932632	0.94804	1	0.996483	0.985731	0.99423	0.991763	0.562781	0.658937	1	0.913224	0.849695	0.748533	0.562781	0.781851	0.519462	0.489473	1	0.879377	0.714637	0.73703	0.86966	0.841514	0.559845	0.660147	1	0.863146	0.646234	0.854308	0.978674	0.783771
P62937	PPIA	PPIA_HUMAN	Human	Peptidyl-prolyl cis-trans isomerase A	0.625	0.4375	0.6875	0.5625	0.5625	0.875	0.8125	1	1	0.997482	0.92975	0.940545	0.939653	0.835128	0.800226	0.786921	0.814226	0.8241	1	0.870187	0.456092	0.479488	0.355912	0.357678	1.14918	0.413158	1	0.679914	0.500242	0.395113	0.335395	0.331352	0.374724	0.433819	1	0.822489	0.502142	0.376625	0.302229	0.429126	0.435154	0.395687
P07099	EPHX1	HYEP_HUMAN	Human	Epoxide hydrolase 1	0.625	0.5	0.4375	0.625	0.5625	0.5	0.8125	1	0.806645	0.819107	0.786215	0.793613	0.80631	0.969662	0.97717	1	0.976346	0.982321	0.098319	0.183473	0.469172	1	0.931893	0.27993	0.098319	0.355406	0.112181	0.160808	0.468041	1	0.954583	0.288703	0.488449	0.524601	0.124706	0.208639	0.638081	1	0.792853	0.3892	0.528193	0.493122
P09110	ACAA1	THIK_HUMAN	Human	3-ketoacyl-CoA thiolase, peroxisomal	0.555556	0.555556	0.555556	0.666667	0.722222	0.555556	0.888889	1	0.962079	0.993332	0.956104	0.92271	1	0.947719	0.973556	0.96354	0.937158	0.932249	0.50375	0.711371	1	0.859609	0.724887	0.689397	0.50375	0.43774	0.479712	0.544082	1	0.763029	0.660748	0.701145	0.488502	0.539466	0.464478	0.662356	1	0.685982	0.482964	0.752218	0.5715	0.383238
P22307	SCP2	NLTP_HUMAN	Human	Non-specific lipid-transfer protein	0.769231	0.615385	0.692308	0.769231	0.769231	0.538462	0.769231	1	0.904619	0.880879	0.869669	0.853368	0.928753	0.989184	0.981936	0.966942	1	0.938283	0.384554	0.404084	0.762863	0.991078	1	0.413899	0.384554	0.558838	0.379332	0.388047	0.723283	1	0.988587	0.405686	0.481946	0.506329	0.495722	0.514414	0.977359	1	0.954587	0.498486	0.57062	0.644333
Q06278	AOX1	AOXA_HUMAN	Human	Aldehyde oxidase	1	0.818182	0.454545	0.454545	0.545455	0.636364	0.727273	1	0.912516	0.893631	0.886709	0.921917	0.861484	1	0.945252	0.965733	0.943247	0.965357	0.659826	0.552267	1	0.540779	0.841577	0.670569	0.659826	0.925239	0.628473	0.554746	1	0.869647	0.825447	0.606602	0.666896	0.630857	0.865207	0.760551	1	0.894281	0.898108	0.654247	0.925322	0.927129
P16435	POR	NCPR_HUMAN	Human	DPH--cytochrome P450 reductase	0.666667	0.6	0.6	0.6	0.6	0.533333	0.666667	1	0.921521	0.939106	0.910403	0.904507	0.919133	0.989616	0.992979	0.977272	1	0.962351	0.787034	1	0.335401	0.391029	0.35967	0.176222	0.787034	0.350331	1	0.97435	0.454196	0.503262	0.41791	0.228081	0.525159	0.55063	0.750367	1	0.368547	0.299853	0.202014	0.193144	0.356009	0.324663
P21549	AGXT	SPYA_HUMAN	Human	Serine--pyruvate aminotransferase	0.833333	0.666667	0.583333	0.75	0.75	0.333333	0.75	1	0.729411	0.6892	0.745509	0.732955	0.749187	0.955498	1	0.970599	0.961012	0.942219	0.211332	0.453406	0.58035	0.993852	1	0.260518	0.211332	0.359494	0.197412	0.352557	0.36488	1	0.78472	0.258657	0.339988	0.268022	0.266168	0.61995	0.896426	1	0.74547	0.356276	0.468163	0.397672
P30101	PDIA3	PDIA3_HUMAN	Human	Protein disulfide-isomerase A3	0.733333	0.6	0.4	0.4	0.4	0.466667	0.666667	1	0.863491	0.81152	0.866086	0.864093	0.785028	0.993529	0.957258	0.987817	0.949693	1	0.803107	0.748141	0.765799	0.650292	0.674987	0.806824	0.803107	0.826606	0.968988	0.808573	0.940088	0.982952	0.738756	1	0.969151	0.82075	0.845524	0.847967	0.878575	0.632418	0.552091	0.877425	1	0.854433
P30041	PRDX6	PRDX6_HUMAN	Human	Peroxiredoxin-6	0.833333	0.75	0.75	0.75	0.75	0.75	0.916667	1	0.952424	0.922091	0.938329	0.923527	0.935115	1	0.993417	0.98716	0.968374	0.974954	0.998432	1	0.692926	0.820694	0.689986	0.570253	0.998432	0.478934	1	0.804461	0.722361	0.687368	0.628918	0.540665	0.524899	0.522207	1	0.975747	0.757276	0.622429	0.5	0.580908	0.550446	0.471284
P27816	MAP4	MAP4_HUMAN	Human	Microtubule-associated protein 4	0.555556	0.444444	0.777778	0.555556	0.611111	0.888889	0.777778	1	0.99339	1	0.937782	0.972173	0.904768	0.776445	0.756218	0.718979	0.718005	0.746616	1	0.870295	0.742501	0.327295	0.510096	0.53037	1.14904	0.490652	1	0.865094	0.931689	0.548749	0.529412	0.478178	0.541158	0.499051	1	0.88463	0.555474	0.475341	0.384298	0.344489	0.503502	0.428972
P07900	HSP90AA1	HS90A_HUMAN	Human	Heat shock protein HSP 90-alpha	0.833333	0.833333	0.666667	0.666667	0.666667	0.916667	0.833333	1	0.988986	1	0.946114	0.962792	0.932693	0.929415	0.881527	0.879014	0.879206	0.874384	1	0.959553	0.379451	0.298789	0.299782	0.404936	1.04215	0.35667	1	0.835193	0.453795	0.309962	0.311093	0.354044	0.371647	0.427721	1	0.929588	0.357503	0.312148	0.281129	0.361409	0.355571	0.338701
P60174	TPI1	TPIS_HUMAN	Human	Triosephosphate isomerase	0.416667	0.375	0.458333	0.5	0.5	0.541667	0.583333	1	0.974491	1	0.919198	0.935737	0.912384	0.84758	0.814356	0.816523	0.796811	0.823565	1	0.899597	0.263452	0.250811	0.193031	0.240967	1.11161	0.209419	1	0.713866	0.279541	0.218326	0.170406	0.259819	0.204698	0.215168	1	0.899592	0.281591	0.198467	0.14376	0.288415	0.240421	0.200929
Q99798	ACO2	ACON_HUMAN	Human	Aconitate hydratase, mitochondrial	0.434783	0.434783	0.521739	0.521739	0.478261	0.652174	0.652174	1	0.931976	0.984043	0.917535	0.906513	1	0.865044	0.854493	0.891418	0.856884	0.84416	0.969231	1	0.457506	0.300971	0.384765	0.350411	0.969231	0.439283	1	0.927235	0.493363	0.380138	0.361746	0.338398	0.403326	0.454662	0.975971	1	0.365234	0.3364	0.25127	0.279281	0.382809	0.378415
P04075	ALDOA	ALDOA_HUMAN	Human	Fructose-bisphosphate aldolase A	0.625	0.5625	0.5625	0.5	0.5	0.5625	0.625	1	0.972691	0.985377	1	0.95325	0.991071	0.724049	0.783582	0.748628	0.721854	0.76921	1	0.85725	0.139576	0.144498	0.12064	0.156694	1.16652	0.190108	1	0.643334	0.149054	0.133592	0.104383	0.16476	0.186938	0.179977	1	0.910364	0.153558	0.115024	0.0761308	0.195081	0.21568	0.193028
Q68CK6	ACSM2B	ACS2B_HUMAN	Human	Acyl-coenzyme A synthetase ACSM2B, mitochondrial	0.37037	0.333333	0.296296	0.296296	0.37037	0.407407	0.666667	1	0.806166	0.815138	0.81771	0.805583	0.89579	0.941152	1	0.996602	0.921462	0.913685	0.01022	0.0327386	0.845921	0.935909	1	0.409319	0.01022	0.547636	0.00999558	0.0250332	0.699248	1	0.961345	0.326758	0.449005	0.43379	0.0118218	0.0308212	0.989445	1	0.908909	0.373232	0.522905	0.561748
P31040	SDHA	SDHA_HUMAN	Human	Succite dehydrogese [ubiquinone] flavoprotein subunit, mitochondrial	0.346154	0.384615	0.346154	0.384615	0.461538	0.538462	0.730769	1	0.946294	0.975725	0.924928	0.924823	0.998704	0.962596	0.983484	1	0.963214	0.943349	0.922408	0.95358	1	0.997741	0.990287	0.540208	0.922408	0.712108	0.833609	0.707368	1	0.911113	0.793357	0.478477	0.608237	0.676945	0.881962	0.938965	1	0.906812	0.688719	0.58921	0.753896	0.629101
Q96KP4	CNDP2	CNDP2_HUMAN	Human	Cytosolic non-specific dipeptidase	0.666667	0.6	0.733333	0.733333	0.666667	0.733333	0.8	1	0.953353	0.99823	0.932576	0.923504	1	0.869729	0.869821	0.841708	0.846885	0.838542	1	0.885487	0.482889	0.389705	0.391885	0.314437	1.12932	0.472651	1	0.783608	0.481132	0.450079	0.38237	0.304344	0.450668	0.452634	1	0.935195	0.454297	0.356947	0.2812	0.31997	0.427507	0.476936
P07954	FH	FUMH_HUMAN	Human	Fumarate hydratase, mitochondrial	0.4	0.32	0.32	0.32	0.36	0.48	0.64	1	0.935608	0.940233	0.918303	0.928973	1	0.948573	0.937907	0.936481	0.977435	0.924656	1	0.957903	0.63094	0.639979	0.60563	0.472366	1.04395	0.490702	1	0.802813	0.687516	0.604873	0.564431	0.457925	0.522231	0.524743	1	0.91172	0.679632	0.591095	0.477738	0.529171	0.571392	0.479017
P08758	ANXA5	ANXA5_HUMAN	Human	Annexin A5	0.588235	0.529412	0.588235	0.588235	0.588235	0.882353	0.647059	1	0.997942	0.972239	0.992506	0.987676	0.972095	1	0.974324	0.962349	0.969823	0.97924	1	0.773965	0.352995	0.236664	0.223017	0.340201	1.29205	0.437242	1	0.62208	0.410911	0.256033	0.21457	0.317266	0.395443	0.440244	1	0.736318	0.346406	0.220113	0.191173	0.337894	0.406683	0.411728
P08133	ANXA6	ANXA6_HUMAN	Human	Annexin A6	0.769231	0.615385	0.692308	0.615385	0.615385	0.692308	0.769231	1	0.926653	0.92194	0.935123	0.895446	0.905184	1	0.997293	0.983368	0.972136	0.975612	1	0.900878	0.502407	0.543331	0.528321	0.269612	1.11003	0.494336	1	0.760879	0.480525	0.571123	0.50963	0.243687	0.445855	0.448709	1	0.895188	0.464951	0.436939	0.338963	0.231068	0.409463	0.437609
P06744	GPI	G6PI_HUMAN	Human	Glucose-6-phosphate isomerase	0.294118	0.235294	0.294118	0.264706	0.294118	0.382353	0.529412	1	0.963257	1	0.906119	0.921215	0.934605	0.980765	0.913766	0.901407	0.926949	0.905435	1	0.930981	0.194036	0.192754	0.229389	0.255903	1.07414	0.296181	1	0.79658	0.219549	0.228657	0.200222	0.245273	0.284622	0.29213	1	0.971166	0.187589	0.193936	0.153083	0.253765	0.310689	0.29212
P30086	PEBP1	PEBP1_HUMAN	Human	Phosphatidylethanolamine-binding protein 1	0.454545	0.409091	0.363636	0.409091	0.363636	0.545455	0.727273	1	0.911282	0.935945	0.893439	0.90698	0.910782	0.981903	0.960454	0.954192	0.976118	1	0.281246	0.319893	0.816271	1	0.944731	0.511912	0.281246	0.562241	0.298428	0.287511	0.94726	1	0.882839	0.528616	0.622552	0.768598	0.294079	0.318673	0.902761	1	0.755941	0.667892	0.721719	0.531618
Q13423	NNT	NNTM_HUMAN	Human	D(P) transhydrogese, mitochondrial	0.5	0.45	0.4	0.45	0.45	0.55	0.65	1	0.95575	0.971076	0.930994	0.909348	1	0.966922	0.939028	0.93851	0.922777	0.919023	0.408761	0.454346	0.871869	0.738535	1	0.621903	0.408761	0.697604	0.394607	0.444303	0.855287	0.961881	1	0.536919	0.642666	0.619088	0.483948	0.548155	0.928606	1	0.90369	0.554863	0.799233	0.893947
O95954	FTCD	FTCD_HUMAN	Human	Formimidoyltransferase-cyclodeamise	0.416667	0.375	0.416667	0.458333	0.458333	0.458333	0.666667	1	0.832107	0.834033	0.789632	0.814568	0.794844	1	0.954671	0.937787	0.945646	0.933639	0.418499	0.638782	0.867982	0.985189	1	0.669765	0.418499	0.429003	0.399556	0.475338	0.759043	1	0.818154	0.691443	0.536362	0.40988	0.452495	0.708628	0.951013	1	0.695044	0.714062	0.680553	0.392393
O43795	MYO1B	MYO1B_HUMAN	Human	Unconventiol myosin-Ib	0.625	0.5	0.6875	0.5	0.625	0.875	0.875	1	0.964904	0.944659	0.924157	1	0.819691	0.85786	0.83818	0.819075	0.837142	0.828006	1	0.696867	0.681671	0.263199	0.348802	0.479787	1.43499	0.390416	1	0.686245	0.845049	0.374883	0.342149	0.388553	0.502211	0.421206	1	0.696926	0.548769	0.370578	0.314281	0.291008	0.394822	0.324779
P29401	TKT	TKT_HUMAN	Human	Transketolase	0.666667	0.6	0.666667	0.666667	0.666667	0.733333	0.733333	1	0.932759	1	0.946532	0.939384	0.899168	0.924901	0.896504	0.888564	0.884292	0.880462	1	0.959216	0.353284	0.423861	0.436573	0.22312	1.04252	0.453257	1	0.757478	0.395715	0.449879	0.38817	0.24131	0.444759	0.504716	1	0.98145	0.357716	0.441784	0.296277	0.279832	0.503618	0.454414
P42704	LRPPRC	LPPRC_HUMAN	Human	Leucine-rich PPR motif-containing protein, mitochondrial	0.666667	0.6	0.6	0.6	0.6	0.8	0.866667	1	0.992123	0.98866	0.968205	0.960978	1	0.967897	0.968008	0.965802	0.964185	0.967545	1	0.976077	0.674641	0.619219	0.655104	0.578349	1.02451	0.599482	1	0.850695	0.705017	0.666331	0.648398	0.479549	0.633085	0.648801	1	0.836713	0.577118	0.577661	0.477552	0.41365	0.56517	0.65496
P23528	CFL1	COF1_HUMAN	Human	Cofilin-1	0.769231	0.692308	0.846154	0.692308	0.769231	1	0.692308	1	0.974272	1	0.967563	0.927795	0.97491	0.73487	0.730354	0.729318	0.724747	0.721521	1	0.786521	0.328899	0.256697	0.213992	0.251984	1.27142	0.297396	1	0.595879	0.364697	0.235745	0.188135	0.265008	0.278792	0.315111	1	0.797381	0.356221	0.22943	0.175857	0.350005	0.340799	0.324618
P78527	PRKDC	PRKDC_HUMAN	Human	D-dependent protein kise catalytic subunit	0.909091	1	0.909091	0.909091	0.909091	1	0.909091	1	0.852607	0.829034	0.858735	0.871977	0.805684	0.981567	0.960173	0.960304	1	0.992862	1	0.922714	0.593805	0.230383	0.510029	0.609735	1.08376	0.654277	0.88258	1	0.774078	0.440547	0.478002	0.433115	0.592449	0.626932	1	0.906867	0.349247	0.399812	0.381703	0.311383	0.62206	0.572437
P45880	VDAC2	VDAC2_HUMAN	Human	Voltage-dependent anion-selective channel protein 2	0.588235	0.470588	0.647059	0.647059	0.647059	0.764706	0.647059	1	0.946533	1	0.920135	0.884084	0.999321	0.805149	0.810739	0.798957	0.799404	0.810724	1	0.862309	0.110593	0.112881	0.0877178	0.096076	1.15968	0.102323	1	0.688532	0.12563	0.0993918	0.0838401	0.0966985	0.109296	0.124587	1	0.850355	0.11815	0.0970326	0.0725469	0.112143	0.117058	0.119243
P63104	YWHAZ	1433Z_HUMAN	Human	14-3-3 protein zeta/delta	0.666667	0.533333	0.733333	0.533333	0.533333	1	0.8	0.866667	1	0.983291	0.957674	0.976953	0.944224	0.830757	0.823674	0.80569	0.788834	0.803031	1	0.717018	0.331757	0.22087	0.235482	0.260879	1.39466	0.281919	1	0.638279	0.371354	0.254856	0.237866	0.228127	0.274652	0.302969	1	0.653447	0.295412	0.224796	0.209166	0.215337	0.271789	0.273256
Q16698	DECR1	DECR_HUMAN	Human	2,4-dienoyl-CoA reductase, mitochondrial	0.416667	0.375	0.333333	0.375	0.375	0.458333	0.583333	1	0.928819	0.947648	0.949258	0.910155	0.983253	1	0.972509	0.998184	0.977634	0.978485	0.563434	0.587356	0.869073	1	0.816959	0.663392	0.563434	0.537377	0.629141	0.545607	1	0.959193	0.859097	0.710994	0.738118	0.707393	0.588291	0.563739	1	0.810198	0.705619	0.778801	0.662417	0.625354
P22314	UBA1	UBA1_HUMAN	Human	Ubiquitin-like modifier-activating enzyme 1	0.555556	0.444444	0.5	0.5	0.5	0.611111	0.722222	1	0.985277	0.97436	0.951718	0.990555	0.954494	0.977215	1	0.985712	0.97941	0.960657	1	0.919317	0.565948	0.355975	0.387871	0.447439	1.08776	0.41168	1	0.812174	0.672514	0.449512	0.381056	0.443064	0.431213	0.457097	1	0.9652	0.524429	0.38549	0.291764	0.444155	0.513061	0.386618
P07339	CTSD	CATD_HUMAN	Human	Cathepsin D	0.625	0.5625	0.75	0.75	0.6875	0.6875	0.6875	1	1	0.995507	0.941194	0.971963	0.960778	0.879021	0.830635	0.819741	0.812246	0.855983	0.565066	0.653652	1	0.839022	0.822596	0.547011	0.565066	0.910048	0.55687	0.496636	1	0.827794	0.668244	0.568016	0.62939	0.810832	0.528877	0.631069	1	0.738911	0.517714	0.659825	0.702031	0.704129
Q9Y4L1	HYOU1	HYOU1_HUMAN	Human	Hypoxia up-regulated protein 1	1	0.9	0.5	0.6	0.6	0.6	0.8	1	0.885082	0.869289	0.866926	0.909206	0.827608	1	0.967931	0.98147	0.948511	0.965721	0.924592	1	0.609532	0.340568	0.472589	0.708212	0.924592	0.820765	0.996918	1	0.713148	0.662044	0.505136	0.787108	0.815614	0.87699	0.868771	1	0.483026	0.395275	0.35815	0.614255	0.905896	0.691284
P13804	ETFA	ETFA_HUMAN	Human	Electron transfer flavoprotein subunit alpha, mitochondrial	0.5	0.45	0.45	0.6	0.6	0.55	0.75	1	0.903604	0.924174	0.940804	0.923707	0.993009	0.948546	0.989095	1	0.936027	0.959314	0.629991	0.609683	1	0.805071	0.706746	0.497705	0.629991	0.526388	0.573994	0.488916	1	0.668103	0.587952	0.456178	0.478243	0.541359	0.642274	0.594079	1	0.795619	0.622735	0.648668	0.6373	0.483008
P07737	PFN1	PROF1_HUMAN	Human	Profilin-1	0.5	0.35	0.45	0.4	0.45	0.65	0.5	1	0.970053	1	0.905498	0.904253	0.907804	0.824913	0.798261	0.753902	0.816058	0.79461	1	0.870325	0.316825	0.309267	0.23443	0.181049	1.149	0.25372	1	0.623804	0.318785	0.261147	0.192618	0.207103	0.240157	0.259446	1	0.886861	0.366301	0.241271	0.170763	0.256383	0.28593	0.269864
P50395	GDI2	GDIB_HUMAN	Human	Rab GDP dissociation inhibitor beta	0.769231	0.692308	0.615385	0.538462	0.615385	0.615385	0.692308	1	0.988258	1	0.906201	0.956118	0.892341	0.885331	0.854208	0.852584	0.892052	0.864428	1	0.941889	0.554095	0.550445	0.547963	0.456271	1.0617	0.458315	1	0.869552	0.586494	0.599435	0.544995	0.41306	0.492786	0.485349	1	0.864189	0.492934	0.490814	0.42524	0.391181	0.500283	0.491945
P18206	VCL	VINC_HUMAN	Human	Vinculin	0.588235	0.529412	0.588235	0.529412	0.470588	0.705882	0.705882	1	0.99612	1	0.970097	0.961337	0.958889	0.726475	0.769599	0.705706	0.736278	0.723661	1	0.803872	0.235059	0.113005	0.172769	0.213173	1.24398	0.324074	1	0.811776	0.29045	0.187529	0.207	0.193788	0.328929	0.328002	1	0.774671	0.158489	0.166821	0.12868	0.136086	0.287354	0.329939
Q02338	BDH1	BDH_HUMAN	Human	D-beta-hydroxybutyrate dehydrogese, mitochondrial	0.769231	0.692308	0.692308	0.846154	0.615385	0.615385	0.692308	1	0.974075	0.978988	0.970622	0.908777	1	0.993149	0.985865	0.967886	0.966609	0.980233	0.133381	0.234676	0.853137	1	0.978519	0.442657	0.133381	0.258943	0.124791	0.201767	1	0.966225	0.941777	0.453019	0.320569	0.341777	0.133406	0.246341	0.99377	1	0.748418	0.56339	0.411096	0.262559
P35573	AGL	GDE_HUMAN	Human	Glycogen debranching enzyme	0.833333	0.75	0.583333	0.666667	0.666667	0.5	0.916667	1	0.808906	0.820665	0.819517	0.837489	0.814975	1	0.998616	0.985633	0.976995	0.977763	0.935221	1	0.67825	0.36036	0.616045	0.483912	0.935221	0.401115	0.865056	1	0.788005	0.535194	0.597668	0.357351	0.364431	0.428988	0.974532	1	0.510147	0.549542	0.553124	0.33466	0.412256	0.37883
P13797	PLS3	PLST_HUMAN	Human	Plastin-3	0.714286	0.642857	0.857143	0.642857	0.642857	0.857143	0.714286	1	1	0.9731	0.911243	0.941273	0.872349	0.765634	0.749922	0.733659	0.768401	0.784402	1	0.917362	0.777121	0.46422	0.500775	0.501071	1.09008	0.638801	1	0.812571	0.85268	0.569111	0.512321	0.436955	0.605884	0.555008	1	0.824068	0.637913	0.515229	0.427547	0.437984	0.563081	0.614058
O95831	AIFM1	AIFM1_HUMAN	Human	Apoptosis-inducing factor 1, mitochondrial	0.27027	0.243243	0.243243	0.27027	0.27027	0.378378	0.459459	1	0.932861	0.946885	0.963885	0.911184	1	0.889063	0.905247	0.919339	0.881719	0.897945	0.840682	0.980501	1	0.798139	0.711279	0.655883	0.840682	0.660315	0.713307	0.700587	1	0.718591	0.627593	0.520744	0.523092	0.677691	0.830584	0.960767	1	0.822113	0.687249	0.776861	0.775524	0.555952
Q7Z406	MYH14	MYH14_HUMAN	Human	Myosin-14	0.833333	0.916667	1	0.916667	0.833333	0.916667	0.833333	1	1	0.994986	0.982977	0.991108	0.973469	0.850963	0.870334	0.87839	0.851932	0.866327	0.768757	0.920739	1	0.662178	0.842055	0.584648	0.768757	0.770489	0.627019	0.734398	1	0.785059	0.672724	0.522394	0.654736	0.687408	0.758207	1	0.896455	0.764397	0.493716	0.478522	0.712999	0.701369
P36871	PGM1	PGM1_HUMAN	Human	Phosphoglucomutase-1	0.555556	0.5	0.388889	0.444444	0.5	0.555556	0.722222	1	0.894901	0.898182	0.848939	0.889242	0.878698	0.999601	0.979436	0.969407	0.986033	1	0.976996	1	0.722985	0.73265	0.7081	0.564663	0.976996	0.519234	1	0.905887	0.805141	0.7699	0.69092	0.590589	0.53607	0.707297	0.955146	1	0.711262	0.723495	0.536311	0.744272	0.699612	0.480777
P09327	VIL1	VILI_HUMAN	Human	Villin-1	0.36	0.36	0.76	0.6	0.56	1	0.6	0.92	0.939167	1	0.897995	0.890804	0.968736	0.519131	0.547423	0.513824	0.49725	0.506556	0.979961	1	0.70159	0.349597	0.377695	0.588543	0.979961	0.508168	0.95935	0.916144	1	0.407898	0.4	0.593496	0.41115	0.866434	0.989023	1	0.625079	0.473718	0.337344	0.648723	0.553093	0.481951
P10909	CLU	CLUS_HUMAN	Human	Clusterin	0.47619	0.619048	0.761905	0.904762	0.857143	0.952381	1	0.952381	0.649525	0.610359	0.624275	0.666774	0.603263	0.93181	0.919784	1	0.900074	0.922273	0.310536	0.355086	0.883354	1	0.860504	0.422668	0.310536	0.404434	0.3267	0.291948	0.946259	1	0.806617	0.460762	0.430002	0.389254	0.30371	0.357836	1	0.805389	0.628786	0.480726	0.42738	0.3248
P15924	DSP	DESP_HUMAN	Human	Desmoplakin	1	0.9	1	0.9	0.9	0.9	0.8	0.9	0.965914	0.991019	0.925951	1	0.948173	0.938637	0.922562	0.939446	0.951306	0.953329	0.951071	0.932252	1	0.3695	0.821674	0.815185	0.951071	0.702141	0.754505	0.871051	1	0.660777	0.732038	0.529487	0.613737	0.550433	1	0.971951	0.667295	0.655876	0.588581	0.37561	0.654324	0.559202
P00738	HP	HPT_HUMAN	Human	Haptoglobin	0.769231	0.692308	0.384615	0.461538	0.538462	0.384615	0.692308	1	0.670814	0.607435	0.632813	0.673512	0.536799	1	0.87776	0.909866	0.885852	0.96155	0.188172	0.189739	0.336501	0.316575	0.453987	0.173177	0.188172	1	0.371131	0.281055	0.290839	1	0.629472	0.299465	0.403353	0.326012	0.314646	0.327038	0.501107	0.268792	0.45818	0.242359	0.504955	1
P34932	HSPA4	HSP74_HUMAN	Human	Heat shock 70 kDa protein 4	0.833333	0.833333	0.75	0.75	0.75	0.75	0.75	1	1	0.998935	0.990663	0.976904	0.970569	0.91372	0.920667	0.881042	0.887152	0.87744	1	0.947541	0.281796	0.175116	0.216128	0.235501	1.05536	0.220279	1	0.837131	0.348002	0.21794	0.212082	0.218331	0.244369	0.283557	1	0.890848	0.236658	0.219271	0.181478	0.229051	0.256339	0.216614
P09525	ANXA4	ANXA4_HUMAN	Human	Annexin A4	0.392857	0.321429	0.607143	0.357143	0.357143	1	0.571429	0.607143	0.990996	1	0.961922	0.961249	0.892511	0.655425	0.637072	0.634458	0.608125	0.654211	0.964826	0.816143	0.894759	0.478559	0.449832	1	0.964826	0.348935	0.969261	0.732899	0.930352	0.469676	0.411105	1	0.418859	0.378704	1	0.911447	0.94516	0.452203	0.360803	0.825142	0.470333	0.347618
P49368	CCT3	TCPG_HUMAN	Human	T-complex protein 1 subunit gamma	0.714286	0.642857	0.642857	0.642857	0.642857	0.571429	0.714286	1	0.826453	0.827866	0.794765	0.810901	0.792084	1	0.948294	0.975659	0.963811	0.976536	1	0.880949	0.242109	0.206377	0.181381	0.200048	1.13514	0.212867	1	0.726268	0.280013	0.199873	0.16831	0.191366	0.207028	0.232628	1	0.838792	0.233313	0.186743	0.133499	0.220196	0.234477	0.204595
Q16762	TST	THTR_HUMAN	Human	Thiosulfate sulfurtransferase	0.5	0.409091	0.5	0.5	0.454545	0.5	0.727273	1	0.957155	0.999333	0.962916	0.94127	1	0.996441	0.997997	0.996069	0.957185	0.961451	0.208313	0.258065	0.720099	1	0.712159	0.377295	0.208313	0.412531	0.263799	0.23375	0.860509	1	0.759924	0.570141	0.535347	0.515736	0.244225	0.30228	1	0.751672	0.562918	0.660638	0.561398	0.436778
Q13011	ECH1	ECH1_HUMAN	Human	Delta(3,5)-Delta(2,4)-dienoyl-CoA isomerase, mitochondrial	0.625	0.5625	0.5	0.5625	0.5625	0.5625	0.875	1	0.858444	0.848343	0.838084	0.823959	0.890469	0.982406	1	0.985939	0.975979	0.953364	0.386857	0.465747	0.643599	1	0.82817	0.419234	0.386857	0.763679	0.446089	0.412161	0.670593	1	0.80892	0.467331	0.842142	0.842746	0.519666	0.597735	1	0.946484	0.733611	0.582002	0.901549	0.868057
P04843	RPN1	RPN1_HUMAN	Human	Dolichyl-diphosphooligosaccharide--protein glycosyltransferase subunit 1	0.769231	0.692308	0.538462	0.538462	0.615385	0.692308	0.692308	1	0.844968	0.854773	0.911583	0.895901	0.826682	0.948066	1	0.990106	0.933645	0.962149	1	0.980417	0.670531	0.592041	0.589378	0.586088	1.01997	0.741188	1	0.811569	0.727258	0.67607	0.566086	0.557686	0.723455	0.711886	1	0.968492	0.640716	0.589936	0.475987	0.62175	0.851484	0.691955
P52209	PGD	6PGD_HUMAN	Human	6-phosphoglucote dehydrogese, decarboxylating	0.454545	0.409091	0.409091	0.409091	0.454545	0.5	0.818182	1	0.862285	0.860413	0.855991	0.834823	0.857171	0.996142	0.982952	0.981442	1	0.963688	1	0.866361	0.326453	0.460245	0.459327	0.25	1.15425	0.505352	1	0.785515	0.361307	0.506487	0.466579	0.25078	0.611102	0.556249	1	0.910615	0.336023	0.391077	0.30723	0.264673	0.50356	0.574751
P19105	MYL12A	ML12A_HUMAN	Human	Myosin regulatory light chain 12A	1	0.727273	0.909091	0.727273	0.636364	0.909091	0.727273	0.727273	0.992419	1	0.939956	0.914964	0.962678	0.594661	0.615688	0.593216	0.565341	0.581646	1	0.707206	0.549119	0.433607	0.366864	0.420345	1.41401	0.468592	1	0.622012	0.63114	0.418239	0.341737	0.396505	0.432235	0.532035	1	0.672349	0.549279	0.363868	0.305937	0.477523	0.451654	0.421628
P42330	AKR1C3	AK1C3_HUMAN	Human	Aldo-keto reductase family 1 member C3	0.769231	0.769231	1	1	0.923077	0.769231	0.846154	0.769231	0.861122	0.94099	0.868092	0.842354	0.853827	0.897377	0.919546	1	0.883909	0.886557	0.916467	1	0.299133	0.319249	0.271388	0.287466	0.916467	0.260993	1	0.74215	0.382675	0.29347	0.270426	0.278238	0.38533	0.514763	1	0.976349	0.328373	0.291644	0.266113	0.399405	0.421411	0.28162
P49189	ALDH9A1	AL9A1_HUMAN	Human	4-trimethylaminobutyraldehyde dehydrogese	0.5	0.5	0.5	0.55	0.55	0.55	0.7	1	0.896205	0.862894	0.901286	0.883718	0.918933	1	0.974808	0.966642	0.969606	0.998216	0.867279	0.898269	0.800385	1	0.962813	0.537508	0.867279	0.652917	0.922323	0.858087	0.818223	1	0.955125	0.532802	0.64533	0.625513	1	0.933349	0.850683	0.887423	0.77626	0.521432	0.613519	0.703015
Q14764	MVP	MVP_HUMAN	Human	Major vault protein	0.625	0.5625	0.6875	0.5625	0.625	0.625	0.6875	1	0.969107	0.935546	0.941247	0.946848	1	0.88156	0.896966	0.891215	0.836539	0.879547	0.931095	1	0.634553	0.485968	0.512779	0.426585	0.931095	0.58657	1	0.837279	0.652114	0.611468	0.476529	0.46257	0.524292	0.556042	0.90734	1	0.614703	0.452311	0.318284	0.444274	0.483513	0.48694
P78371	CCT2	TCPB_HUMAN	Human	T-complex protein 1 subunit beta	0.714286	0.714286	0.571429	0.642857	0.642857	0.571429	0.857143	1	0.857936	0.862421	0.857657	0.868097	0.850591	0.975543	0.99323	1	0.956262	0.931737	1	0.851773	0.192172	0.157411	0.146672	0.202204	1.17402	0.165183	1	0.709944	0.233053	0.158824	0.141877	0.196919	0.186835	0.201541	1	0.830897	0.178069	0.155862	0.120966	0.244552	0.217793	0.167724
P14618	PKM	KPYM_HUMAN	Human	Pyruvate kise PKM	0.47619	0.666667	0.47619	0.52381	0.571429	0.952381	0.714286	1	0.898176	0.867331	0.882453	0.894839	0.841757	0.967448	0.999588	1	0.966634	0.975849	1	0.661601	0.181863	0.0921569	0.102614	0.41585	1.51148	0.299183	1	0.576531	0.24203	0.112669	0.0799533	0.458855	0.273577	0.294609	1	0.713174	0.16196	0.101969	0.0677759	0.53427	0.426347	0.28011
P14550	AKR1A1	AK1A1_HUMAN	Human	Aldo-keto reductase family 1 member A1	0.454545	0.363636	0.318182	0.409091	0.409091	0.5	0.818182	1	0.848905	0.823826	0.892548	0.857593	0.890561	0.957072	0.987602	0.970576	1	0.995291	0.32194	0.330446	0.704678	1	0.795716	0.368562	0.32194	0.68499	0.359614	0.282775	0.763292	1	0.843955	0.428806	0.74472	0.756919	0.413635	0.438994	1	0.95344	0.711079	0.565787	0.816047	0.829557
Q06520	SULT2A1	ST2A1_HUMAN	Human	Bile salt sulfotransferase	0.3125	0.3125	0.34375	0.375	0.375	0.4375	0.625	1	0.907945	0.99573	0.8819	0.886293	1	0.837515	0.820335	0.811387	0.819613	0.824007	0.0936763	0.112474	0.866997	0.909155	1	0.366682	0.0936763	0.577159	0.100567	0.104346	0.789334	1	0.997681	0.311233	0.346874	0.601941	0.0986952	0.109467	1	0.924337	0.89605	0.40853	0.336369	0.514231
P48643	CCT5	TCPE_HUMAN	Human	T-complex protein 1 subunit epsilon	0.769231	0.846154	0.692308	0.769231	0.692308	0.692308	0.769231	1	0.817569	0.813926	0.80692	0.815439	0.805994	1	0.923411	0.975421	0.964691	0.951293	1	0.831875	0.20529	0.169796	0.148658	0.179137	1.2021	0.224265	1	0.678707	0.231703	0.167804	0.129029	0.157376	0.21094	0.244975	1	0.777622	0.180699	0.152634	0.117762	0.198135	0.231981	0.20345
P35221	CTN1	CT1_HUMAN	Human	Catenin alpha-1	0.909091	0.818182	0.909091	0.818182	0.909091	0.909091	0.909091	1	0.982873	1	0.963055	0.988745	0.971959	0.903094	0.830216	0.864912	0.882416	0.892741	1	0.906674	0.589364	0.395756	0.459764	0.449111	1.10293	0.519105	1	0.801115	0.685257	0.492669	0.436179	0.412431	0.493658	0.535126	1	0.888112	0.502722	0.433249	0.340944	0.379703	0.527423	0.493215
P07814	EPRS	SYEP_HUMAN	Human	Bifunctiol glutamate/proline--tR ligase	0.769231	0.769231	0.692308	0.692308	0.846154	0.846154	0.923077	1	0.946228	0.939694	0.944722	0.932094	0.889699	0.996788	0.984315	1	0.962397	0.956521	1	0.859496	0.420015	0.277764	0.334165	0.387322	1.16347	0.504367	1	0.873177	0.530469	0.38151	0.342969	0.342708	0.534375	0.625781	1	0.825519	0.352461	0.326102	0.275017	0.357359	0.583858	0.48892
P35914	HMGCL	HMGCL_HUMAN	Human	Hydroxymethylglutaryl-CoA lyase, mitochondrial	0.434783	0.434783	0.434783	0.478261	0.478261	0.478261	0.695652	1	0.951074	0.968797	0.927411	0.929054	1	0.966573	0.971335	0.960118	0.956536	0.950291	0.234603	0.283664	0.811195	1	0.796712	0.428105	0.234603	0.488126	0.285563	0.258532	0.872546	1	0.868922	0.459982	0.505738	0.538508	0.31977	0.335193	1	0.947334	0.763249	0.562592	0.580968	0.545693
P04792	HSPB1	HSPB1_HUMAN	Human	Heat shock protein beta-1	0.333333	0.3	0.466667	0.366667	0.366667	0.5	0.633333	1	0.945399	1	0.910089	0.865459	0.980897	0.705061	0.708496	0.682064	0.692635	0.696999	1	0.831752	0.684278	0.613159	0.419117	0.3107	1.20228	0.412979	1	0.536729	0.670023	0.46536	0.343766	0.344142	0.405482	0.430303	1	0.811585	0.829871	0.439237	0.300266	0.377275	0.390102	0.371993
Q02252	ALDH6A1	MMSA_HUMAN	Human	Methylmalote-semialdehyde dehydrogese [acylating], mitochondrial	0.714286	0.714286	0.571429	0.642857	0.642857	0.571429	0.714286	1	0.871107	0.87107	0.882088	0.858396	0.901852	0.995708	0.977732	1	0.944999	0.95728	0.138743	0.17338	0.798404	0.71259	1	0.460401	0.138743	0.341895	0.142676	0.189389	0.774678	1	0.990277	0.409427	0.340943	0.345382	0.189525	0.226797	0.90743	1	0.964677	0.4324	0.437028	0.407308
Q9UJS0	SLC25A13	CMC2_HUMAN	Human	Calcium-binding mitochondrial carrier protein Aralar2	1	0.8	0.7	0.7	0.7	0.7	0.9	0.9	0.826386	0.828308	0.831249	0.816543	0.876012	1	0.969589	0.982982	0.969225	0.946342	0.870939	1	0.695786	0.925373	0.960492	0.494293	0.870939	0.954785	0.938568	0.968591	0.73903	1	0.978291	0.427252	0.99261	0.917783	1	0.9932	0.654125	0.901179	0.802811	0.451043	0.81505	0.932004
P32754	HPD	HPPD_HUMAN	Human	4-hydroxyphenylpyruvate dioxygese	0.769231	0.769231	0.846154	0.769231	0.846154	1	0.846154	0.923077	0.979478	1	0.968738	0.923532	0.905267	0.792561	0.820156	0.832804	0.82976	0.790739	0.649657	0.805131	0.993317	1	0.764849	0.40114	0.649657	0.333427	0.654271	0.670525	1	0.903359	0.761009	0.379569	0.431583	0.326175	0.592358	0.769084	1	0.694124	0.495517	0.317682	0.316794	0.292784
O00151	PDLIM1	PDLI1_HUMAN	Human	PDZ and LIM domain protein 1	0.416667	0.333333	0.458333	0.375	0.416667	0.708333	0.625	1	0.990544	1	0.886578	0.917757	0.8915	0.672145	0.679386	0.616965	0.608879	0.618524	1	0.816503	0.612377	0.414728	0.35632	0.434876	1.22474	0.312305	1	0.662154	0.637355	0.389481	0.314724	0.454175	0.329579	0.367078	1	0.780303	0.644413	0.354048	0.26089	0.48911	0.361387	0.289536
Q7KZF4	SND1	SND1_HUMAN	Human	Staphylococcal nuclease domain-containing protein 1	0.666667	0.6	0.6	0.533333	0.6	0.666667	0.666667	1	1	0.968094	0.95868	0.987752	0.89708	0.942498	0.944397	0.948349	0.956288	0.953189	1	0.955174	0.689128	0.55727	0.652743	0.470819	1.04693	0.590016	1	0.873782	0.791183	0.776953	0.630162	0.478577	0.650116	0.635886	1	0.998738	0.636236	0.610714	0.452952	0.436124	0.700743	0.579161
Q9UJM8	HAO1	HAOX1_HUMAN	Human	Hydroxyacid oxidase 1	0.321429	0.321429	0.357143	0.392857	0.392857	0.285714	0.571429	1	0.875304	0.875609	0.857754	0.837786	0.905912	0.99773	0.99297	0.986164	1	0.963479	0.283289	0.519258	0.817953	1	0.937746	0.452916	0.283289	0.524289	0.309864	0.459804	0.810983	1	0.939404	0.424858	0.665175	0.665863	0.324777	0.573683	0.934588	1	0.837231	0.555048	0.656589	0.600494
P02787	TF	TRFE_HUMAN	Human	Serotransferrin	0.526316	0.578947	0.421053	0.736842	0.736842	0.578947	0.789474	1	0.884553	0.957927	0.873805	0.907595	0.832706	0.916045	0.971802	0.965551	0.941687	1	0.0898958	0.175855	0.363373	0.993855	1	0.28292	0.0898958	0.228992	0.0891994	0.157904	0.269957	1	0.948212	0.25978	0.457259	0.278098	0.130826	0.267599	0.633848	1	0.80961	0.288217	0.516986	0.430937
P35232	PHB	PHB_HUMAN	Human	Prohibitin	0.733333	0.533333	0.533333	0.466667	0.4	0.466667	0.6	1	0.954274	0.962057	0.964958	0.936134	1	0.961304	0.966652	0.98167	0.969813	0.937088	1	0.908038	0.340478	0.300507	0.275742	0.258074	1.10128	0.300217	1	0.699718	0.371831	0.269577	0.234366	0.245493	0.254085	0.31507	1	0.838133	0.347079	0.252586	0.1922	0.300671	0.307241	0.270478
P0C0L5	C4B	CO4B_HUMAN	Human	Complement C4-B	0.714286	0.857143	1	0.857143	0.785714	0.785714	0.857143	0.928571	0.860197	0.786505	0.838588	0.890712	0.847315	0.98879	0.937474	0.984874	0.907849	1
Q2TB90	HKDC1	HKDC1_HUMAN	Human	Hexokise HKDC1	0.2	0.18	0.22	0.18	0.2	0.4	0.4	1	0.948862	0.97577	0.948607	0.917004	1	0.733368	0.755304	0.7173	0.725991	0.745172	0.987525	0.861447	0.387923	0.184605	0.220173	0.482814	0.987525	1	0.81852	0.660246	0.376591	0.217416	0.190718	0.360933	0.773572	1	0.982215	0.900527	0.328223	0.222249	0.17883	0.374709	0.86459	1
P43490	MPT	MPT_HUMAN	Human	Nicotimide phosphoribosyltransferase	1	0.9	0.6	0.6	0.7	0.8	0.7	0.9	1	0.981909	0.983215	0.993148	0.932737	0.87783	0.822025	0.830855	0.786915	0.858297	1	0.556679	0.305613	0.243844	0.282707	0.264961	1.79637	0.496836	1	0.601333	0.263535	0.285944	0.235015	0.207112	0.260325	0.241311	1	0.647696	0.272572	0.246399	0.241692	0.215518	0.317858	0.404579
P62979	RPS27A	RS27A_HUMAN	Human	Ubiquitin-40S ribosomal protein S27a	1	0.818182	0.636364	0.545455	0.545455	0.636364	0.727273	1	0.978086	1	0.93959	0.958381	0.88887	0.924073	0.900532	0.871291	0.909148	0.91114	1	0.826945	0.398196	0.459977	0.314882	0.257159	1.20927	0.324126	1	0.654159	0.372539	0.307494	0.236058	0.300278	0.323575	0.316256	1	0.751431	0.408633	0.300664	0.202885	0.344287	0.339936	0.330662
P49411	TUFM	EFTU_HUMAN	Human	Elongation factor Tu, mitochondrial	0.384615	0.384615	0.423077	0.423077	0.423077	0.538462	0.615385	1	0.96608	0.981683	0.939156	0.938995	1	0.913083	0.906527	0.915374	0.896437	0.900218	1	0.924216	0.590589	0.485781	0.426121	0.385371	1.082	0.400762	1	0.769786	0.637288	0.462049	0.355637	0.40958	0.391894	0.432572	1	0.932617	0.586407	0.429567	0.31368	0.446413	0.481121	0.364798
P56470	LGALS4	LEG4_HUMAN	Human	Galectin-4	0.28125	0.28125	0.46875	0.4375	0.5	0.53125	0.90625	1	0.84558	0.881662	0.850152	0.834714	0.864835	0.99612	0.975677	0.98088	1	0.981727	0.159776	0.218514	0.660785	1	0.857417	0.241252	0.159776	0.527881	0.183354	0.22156	0.632146	1	0.863558	0.258621	0.623153	0.492668	0.231602	0.304766	1	0.954762	0.688894	0.310323	0.564579	0.671725
P09467	FBP1	F16P1_HUMAN	Human	Fructose-1,6-bisphosphatase 1	1	0.9	0.7	0.8	0.8	0.7	0.8	0.9	0.957879	1	0.998655	0.926273	0.996438	0.894467	0.903813	0.890949	0.892492	0.861069	0.353289	0.608591	1	0.980134	0.776644	0.371544	0.353289	0.484832	0.345889	0.449271	1	0.827055	0.756668	0.34149	0.495188	0.532032	0.312421	0.517907	1	0.774702	0.557531	0.409195	0.481839	0.456693
Q92616	GCN1	GCN1_HUMAN	Human	eIF-2-alpha kise activator GCN1	0.909091	0.909091	0.909091	0.818182	0.818182	0.909091	0.909091	1	0.940236	0.940928	0.969115	0.963245	0.914825	0.96294	0.980242	0.991102	1	0.969125	1	0.948806	0.484432	0.207068	0.410506	0.348233	1.05396	0.446418	1	0.980702	0.675658	0.437281	0.436623	0.306579	0.560088	0.545614	1	0.989437	0.313418	0.35765	0.280904	0.226605	0.52814	0.428288
O75083	WDR1	WDR1_HUMAN	Human	WD repeat-containing protein 1	0.769231	0.692308	0.846154	0.769231	0.692308	0.846154	0.769231	1	0.936129	1	0.863243	0.873456	0.952591	0.719916	0.737193	0.704224	0.712112	0.691727	1	0.782471	0.264412	0.164412	0.167588	0.180882	1.278	0.281	1	0.635627	0.331784	0.194221	0.164194	0.196485	0.248377	0.335299	1	0.776424	0.243607	0.182911	0.128526	0.21024	0.279003	0.26682
Q16134	ETFDH	ETFD_HUMAN	Human	Electron transfer flavoprotein-ubiquinone oxidoreductase, mitochondrial	0.47619	0.428571	0.380952	0.380952	0.380952	0.47619	0.619048	1	0.879183	0.873879	0.927371	0.896439	0.947446	0.956651	1	0.993837	0.973344	0.985179	0.576014	0.775661	1	0.831393	0.879012	0.502998	0.576014	0.689947	0.503942	0.541154	1	0.852728	0.776727	0.402712	0.613056	0.635131	0.554646	0.678177	1	0.964044	0.779637	0.564614	0.736205	0.661445
P22626	HNRNPA2B1	ROA2_HUMAN	Human	Heterogeneous nuclear ribonucleoproteins A2/B1	1	0.9	0.9	0.8	0.8	0.9	0.8	0.9	1	0.961539	0.949269	0.994986	0.869637	0.870043	0.875801	0.853806	0.847685	0.882477	1	0.934665	0.393427	0.306471	0.317163	0.414655	1.0699	0.402312	1	0.805085	0.442749	0.342948	0.309257	0.407867	0.409138	0.442908	1	0.882114	0.352485	0.335342	0.276086	0.421057	0.498708	0.445871
P08684	CYP3A4	CP3A4_HUMAN	Human	Cytochrome P450 3A4	0.118421	0.0921053	0.236842	0.276316	0.473684	0.460526	0.697368	1	1	0.978751	0.965117	0.947522	0.989584	0.90685	0.987412	0.973004	0.95124	0.973145	0.102068	0.259148	0.568582	0.782128	0.735116	0.405224	0.102068	1	0.0785056	0.174686	0.386153	0.59197	0.578786	0.243983	1	0.781461	0.129655	0.252862	0.689527	0.640957	0.552543	0.394782	0.885079	1
P0DP24	CALM2	CALM2_HUMAN	Human	Calmodulin-2	0.909091	0.636364	0.818182	0.727273	0.727273	1	0.818182	0.909091	1	0.981782	0.925812	0.987068	0.93021	0.746	0.76568	0.762398	0.761813	0.768272	1	0.789535	0.31986	0.257348	0.202322	0.278563	1.26657	0.262789	1	0.646446	0.350256	0.226124	0.202512	0.256298	0.280191	0.300821	1	0.735081	0.323753	0.201404	0.189886	0.295634	0.257167	0.23062
P05181	CYP2E1	CP2E1_HUMAN	Human	Cytochrome P450 2E1	0.6	0.6	0.466667	0.6	0.866667	0.6	0.733333	1	0.644143	0.596181	0.658076	0.67668	0.628197	0.923363	0.976028	1	0.92934	0.938924	0.0815888	0.180723	0.651939	0.933877	1	0.0756508	0.0815888	0.03385	0.0790232	0.158082	0.535032	1	0.82435	0.0813071	0.0272312	0.0165144	0.0877028	0.202394	0.740844	1	0.827267	0.113411	0.0653066	0.0165619
P34896	SHMT1	GLYC_HUMAN	Human	Serine hydroxymethyltransferase, cytosolic	0.625	0.625	0.5	0.5625	0.5625	0.375	0.75	1	0.754928	0.763035	0.739863	0.755743	0.803703	1	0.978734	0.944844	0.976855	0.963842	0.27905	0.355274	0.505084	1	0.990608	0.240938	0.27905	0.84204	0.284271	0.307679	0.464129	1	0.950657	0.216403	0.653755	0.785618	0.348285	0.413505	0.666026	1	0.764096	0.289309	0.692537	0.912208
Q16891	IMMT	MIC60_HUMAN	Human	MICOS complex subunit MIC60	0.526316	0.473684	0.526316	0.526316	0.526316	0.736842	0.736842	1	0.957075	0.963848	0.934155	0.921427	1	0.801926	0.834985	0.804371	0.786435	0.797701	1	0.995925	0.510188	0.458737	0.433011	0.389964	1.00409	0.480897	1	0.763477	0.574413	0.461955	0.400567	0.368068	0.446737	0.524632	1	0.961451	0.460309	0.380928	0.328684	0.437738	0.493533	0.481613
Q96I99	SUCLG2	SUCB2_HUMAN	Human	Succite--CoA ligase [GDP-forming] subunit beta, mitochondrial	0.357143	0.321429	0.357143	0.357143	0.357143	0.428571	0.571429	1	0.936471	0.952616	0.915299	0.88089	1	0.881647	0.85993	0.847507	0.84099	0.831974	0.703177	0.679469	1	0.92129	0.981666	0.684843	0.703177	0.78489	0.724691	0.634045	1	0.956843	0.934061	0.597465	0.711054	0.788705	0.801553	0.722347	1	0.922174	0.812252	0.600518	0.75082	0.784124
P50990	CCT8	TCPQ_HUMAN	Human	T-complex protein 1 subunit theta	0.666667	0.733333	0.6	0.6	0.666667	0.6	0.733333	1	0.857614	0.851681	0.853479	0.867599	0.844905	0.982794	0.997033	1	0.979114	0.987144	1	0.810608	0.27652	0.264148	0.229929	0.272045	1.23364	0.262569	1	0.710446	0.319627	0.243779	0.219694	0.256021	0.266667	0.277046	1	0.762556	0.271272	0.232666	0.195352	0.275145	0.26714	0.247902
O00748	CES2	EST2_HUMAN	Human	Cocaine esterase	0.290323	0.322581	0.483871	0.483871	0.516129	0.580645	0.741935	1	0.979652	0.99134	0.94558	0.933055	1	0.916848	0.937045	0.927141	0.920704	0.914368	0.388886	0.50751	1	0.920843	0.913942	0.524243	0.388886	0.769744	0.369612	0.44256	1	0.983415	0.896177	0.483227	0.692045	0.75923	0.407655	0.511961	1	0.847355	0.657926	0.488446	0.598032	0.661897
P19338	NCL	NUCL_HUMAN	Human	Nucleolin	0.909091	0.818182	0.545455	0.545455	0.545455	0.727273	0.727273	1	0.999088	0.948314	1	0.95797	0.91969	0.857602	0.873066	0.865829	0.82248	0.871996	1	0.823648	0.27723	0.229045	0.241898	0.268701	1.21411	0.259625	1	0.725688	0.297	0.270688	0.237437	0.256625	0.27675	0.244625	1	0.803082	0.262844	0.213071	0.169483	0.228478	0.257117	0.250931
Q99460	PSMD1	PSMD1_HUMAN	Human	26S proteasome non-ATPase regulatory subunit 1	1	1	0.9	0.9	0.9	0.8	0.9	1	0.899613	0.955086	0.881415	0.925694	0.888637	1	0.981455	0.924053	0.949716	0.956158	1	0.975329	0.30542	0.241671	0.267243	0.277328	1.0253	0.324329	1	0.871848	0.364469	0.277415	0.254063	0.269195	0.316645	0.331216	1	0.960867	0.308479	0.26018	0.229861	0.298431	0.33492	0.30513
P62258	YWHAE	1433E_HUMAN	Human	14-3-3 protein epsilon	0.666667	0.6	0.6	0.6	0.666667	0.933333	0.8	1	0.982025	0.992535	0.974445	1	0.97865	0.933994	0.954687	0.953225	0.947575	0.950846	1	0.853231	0.401244	0.31341	0.30537	0.398968	1.17202	0.350652	1	0.72893	0.447431	0.34214	0.304983	0.385477	0.364697	0.375048	1	0.829008	0.416923	0.306204	0.285857	0.426751	0.412316	0.36379
P16219	ACADS	ACADS_HUMAN	Human	Short-chain specific acyl-CoA dehydrogese, mitochondrial	0.588235	0.470588	0.411765	0.470588	0.470588	0.470588	0.705882	1	0.841661	0.832809	0.877763	0.832899	0.90653	0.979305	0.985385	1	0.973681	0.961671	0.339939	0.36727	0.765118	1	0.897848	0.313973	0.339939	0.416638	0.409399	0.347073	0.812624	1	0.819992	0.366388	0.441059	0.462764	0.410829	0.461252	1	0.914652	0.628436	0.477165	0.486671	0.435007
P53396	ACLY	ACLY_HUMAN	Human	ATP-citrate synthase	0.555556	0.555556	0.5	0.555556	0.555556	0.444444	0.666667	1	0.708925	0.699399	0.720458	0.715351	0.713108	1	0.945533	0.971228	0.966491	0.942216	1	0.825772	0.294206	0.239136	0.360891	0.258951	1.21099	0.737223	1	0.846983	0.373461	0.418103	0.392549	0.259544	0.576201	0.866533	1	0.797583	0.213051	0.333535	0.264773	0.217885	0.578731	0.596495
P53621	COPA	COPA_HUMAN	Human	Coatomer subunit alpha	0.666667	0.733333	0.533333	0.6	0.6	0.666667	0.733333	1	0.918375	0.886567	0.910083	0.908344	0.879029	0.988767	0.96976	0.977239	1	0.982463	0.953152	1	0.752422	0.393521	0.627918	0.531364	0.953152	0.670319	0.92815	1	0.83606	0.670433	0.643616	0.447293	0.783775	0.834036	0.964566	1	0.572969	0.502381	0.473529	0.354342	0.767087	0.663725
Q14697	GAB	GAB_HUMAN	Human	Neutral alpha-glucosidase AB	0.916667	0.833333	0.666667	0.75	0.666667	0.75	0.916667	1	0.863041	0.863204	0.845405	0.863194	0.800143	0.960128	0.972224	1	0.956278	0.953433	0.965513	1	0.945313	0.575933	0.776204	0.740732	0.965513	0.712896	0.903584	0.91982	1	0.793681	0.713875	0.661796	0.734982	0.679406	0.925303	1	0.747843	0.672928	0.521787	0.568964	0.758218	0.632194
P34897	SHMT2	GLYM_HUMAN	Human	Serine hydroxymethyltransferase, mitochondrial	0.625	0.5625	0.5	0.5625	0.5625	0.5625	0.5625	1	0.946653	0.978264	0.97393	0.945386	1	0.96153	0.98369	0.995895	0.957303	0.947099	0.942291	0.883021	0.698975	0.762701	0.686052	0.569964	0.942291	1	0.810624	0.620338	0.58159	0.658905	0.5161	0.467346	0.852101	1	0.75442	0.704008	0.527219	0.531245	0.403641	0.583056	1	0.848941
Q99623	PHB2	PHB2_HUMAN	Human	Prohibitin-2	0.416667	0.416667	0.375	0.375	0.375	0.458333	0.583333	1	0.992315	0.947934	0.954864	0.933319	1	0.954237	0.927051	0.935487	0.931543	0.904886	0.991585	1	0.464816	0.57171	0.464279	0.342883	0.991585	0.430976	1	0.787754	0.4784	0.530804	0.432194	0.379977	0.445905	0.431255	1	0.950676	0.472003	0.383711	0.295068	0.384237	0.424609	0.416184
P17987	TCP1	TCPA_HUMAN	Human	T-complex protein 1 subunit alpha	0.666667	0.733333	0.6	0.733333	0.666667	0.666667	0.666667	1	0.822151	0.80275	0.825928	0.80796	0.804494	0.993434	0.965464	1	0.996177	0.976004	1	0.842893	0.227688	0.206008	0.188703	0.182189	1.18639	0.217383	1	0.734642	0.271472	0.20925	0.17089	0.194853	0.231634	0.264471	1	0.81662	0.217161	0.188978	0.151819	0.20693	0.25567	0.226426
P04424	ASL	ARLY_HUMAN	Human	Argininosuccite lyase	0.37037	0.333333	0.333333	0.296296	0.407407	0.814815	0.703704	1	0.973061	1	0.969305	0.951466	0.985096	0.851024	0.847104	0.853796	0.845319	0.842148	0.891002	1	0.478665	0.54256	0.451912	0.307097	0.891002	0.561795	1	0.827921	0.502963	0.573596	0.44987	0.354349	0.542783	0.620052	0.90838	1	0.479777	0.442011	0.301899	0.505251	0.532961	0.526704
Q07065	CKAP4	CKAP4_HUMAN	Human	Cytoskeleton-associated protein 4	0.5	0.45	0.4	0.45	0.45	0.7	0.65	1	1	0.974419	0.92507	0.986021	0.913878	0.914115	0.91523	0.925863	0.910115	0.910354	0.817595	1	0.857582	0.610274	0.609966	0.724085	0.817595	0.980929	0.878731	0.802861	0.971082	0.691542	0.569341	0.680659	1	0.959888	0.812096	0.941772	0.672855	0.581153	0.466948	0.689733	1	0.840788
P37802	TAGLN2	TAGL2_HUMAN	Human	Transgelin-2	0.733333	0.466667	1	0.533333	0.466667	0.533333	0.4	0.533333	0.969768	1	0.86558	0.907215	0.876216	0.651962	0.645962	0.657401	0.646193	0.64219	1	0.887549	0.163797	0.140602	0.115618	0.0848618	1.1267	0.211516	1	0.704252	0.17105	0.134623	0.0997582	0.0871121	0.169035	0.165105	1	0.881979	0.176094	0.0976219	0.0807098	0.0982984	0.17063	0.191861
P05166	PCCB	PCCB_HUMAN	Human	Propionyl-CoA carboxylase beta chain, mitochondrial	0.647059	0.470588	0.411765	0.470588	0.470588	0.529412	0.705882	1	0.887553	0.907858	0.904912	0.883691	0.982465	1	0.975244	0.982634	0.9744	0.988071	0.543057	0.563526	0.948368	1	0.956113	0.588973	0.543057	0.659414	0.526094	0.47885	1	0.964658	0.881524	0.553012	0.610511	0.623329	0.581598	0.580841	1	0.895494	0.737221	0.602234	0.710526	0.613972
P05023	ATP1A1	AT1A1_HUMAN	Human	Sodium/potassium-transporting ATPase subunit alpha-1	0.769231	0.692308	0.538462	0.538462	0.615385	0.615385	0.692308	1	0.911378	0.898104	0.930738	0.921005	0.905376	0.977514	0.976087	1	0.95156	0.954158	0.970465	1	0.7832	0.526271	0.660139	0.541359	0.970465	0.874799	1	0.960065	0.951408	0.79536	0.664705	0.529548	0.674746	0.785434	1	0.97932	0.649809	0.613153	0.527296	0.539743	0.713908	0.676174
P61978	HNRNPK	HNRPK_HUMAN	Human	Heterogeneous nuclear ribonucleoprotein K	0.625	0.625	0.4375	0.4375	0.4375	0.6875	0.75	1	0.962192	0.945483	0.96557	0.973304	0.881497	0.973848	0.956001	1	0.97259	0.975814	1	0.857983	0.509957	0.374814	0.429452	0.437389	1.16552	0.393452	1	0.829979	0.548708	0.463661	0.417771	0.409573	0.414404	0.383591	1	0.814956	0.470719	0.395869	0.354633	0.35096	0.440225	0.404879
P38117	ETFB	ETFB_HUMAN	Human	Electron transfer flavoprotein subunit beta	0.27027	0.243243	0.243243	0.243243	0.27027	0.297297	0.459459	1	0.96068	0.953988	0.948827	0.916007	1	0.974465	0.975038	0.962663	0.925524	0.947607	0.822573	1	0.795634	0.986298	0.679285	0.533442	0.822573	0.447515	1	0.791867	0.959069	0.843499	0.695292	0.684323	0.542001	0.603531	0.795417	1	0.938888	0.658391	0.478635	0.770112	0.583433	0.43471
Q04637	EIF4G1	IF4G1_HUMAN	Human	Eukaryotic translation initiation factor 4 gamma 1	1	0.8	0.8	0.6	0.9	0.9	0.8	1	0.997984	1	0.981508	0.980442	0.950987	0.863849	0.90261	0.871192	0.885526	0.892912	1	0.985257	0.485296	0.285351	0.405991	0.319998	1.01496	0.369975	1	0.91456	0.608985	0.443195	0.406414	0.310496	0.39793	0.425844	0.986107	1	0.396355	0.389587	0.29484	0.269345	0.436388	0.338132
Q05682	CALD1	CALD1_HUMAN	Human	Caldesmon	0.555556	0.444444	0.888889	0.611111	0.555556	1	0.722222	0.888889	0.995491	0.984173	0.931048	0.924653	1	0.552291	0.55532	0.535414	0.521379	0.537159	1	0.915766	0.882031	0.590187	0.716642	0.725674	1.09198	0.746134	0.955665	0.86029	1	0.711959	0.7422	0.594212	0.733853	0.884236	1	0.881333	0.729857	0.682932	0.586631	0.551695	0.673907	0.645546
Q00341	HDLBP	VIGLN_HUMAN	Human	Vigilin	0.526316	0.526316	0.526316	0.526316	0.578947	0.736842	0.789474	1	0.949025	0.902722	0.935063	0.946381	0.865978	1	0.988038	0.993098	0.970001	0.997989	0.931785	0.982649	1	0.651537	0.917469	0.564388	0.931785	0.736179	0.768387	0.7751	1	0.861416	0.791464	0.443685	0.696098	0.693041	0.932269	1	0.811931	0.867129	0.670563	0.461042	0.844592	0.665923
O00299	CLIC1	CLIC1_HUMAN	Human	Chloride intracellular channel protein 1	0.909091	0.818182	0.909091	0.818182	0.818182	1	0.818182	0.727273	0.971164	0.962246	0.999	0.974469	1	0.83662	0.882308	0.842284	0.824063	0.818985	1	0.666667	0.156863	0.352941	0.137255	0.0392157	1.5	0.0980392	1	0.809524	0.214286	0.214286	0.0714286	0.190476	0.261905	0.285714	1	0.977778	0.266667	0.111111	0.133333	0.0888889	0.155556	0.177778
Q8WUM4	PDCD6IP	PDC6I_HUMAN	Human	Programmed cell death 6-interacting protein	0.5	0.45	0.55	0.5	0.5	0.7	0.8	1	0.999617	1	0.975473	0.985126	0.963292	0.917952	0.911532	0.9049	0.913365	0.898464	1	0.90973	0.580651	0.40492	0.49593	0.479097	1.09923	0.49815	1	0.877893	0.665475	0.503857	0.48429	0.397366	0.491439	0.509313	1	0.857333	0.491447	0.42468	0.387975	0.341305	0.465869	0.457067
P00439	PAH	PH4H_HUMAN	Human	Phenylalanine-4-hydroxylase	0.5	0.55	0.6	0.85	0.85	1	0.75	0.8	0.987126	1	0.899056	0.901154	0.899869	0.707477	0.747476	0.741516	0.748565	0.684999	0.709702	0.998068	0.837486	0.924692	1	0.894691	0.709702	0.403946	0.645448	0.934315	0.835892	0.93494	1	0.761828	0.536668	0.63025	0.756372	1	0.855986	0.96685	0.827238	0.808217	0.560513	0.385088
P23786	CPT2	CPT2_HUMAN	Human	Carnitine O-palmitoyltransferase 2, mitochondrial	0.526316	0.473684	0.421053	0.473684	0.473684	0.421053	0.684211	1	0.908875	0.90561	0.909949	0.899241	0.953595	0.995196	1	0.985803	0.973247	0.977279	0.52436	0.686623	1	0.793559	0.853014	0.546243	0.52436	0.771263	0.545786	0.637813	1	0.981321	0.876538	0.543964	0.841458	0.76492	0.57816	0.745356	1	0.833258	0.705483	0.539647	0.778885	0.752152
P26641	EEF1G	EF1G_HUMAN	Human	Elongation factor 1-gamma	0.769231	0.769231	0.692308	0.692308	0.769231	1	0.923077	0.923077	1	0.980032	0.986834	0.961997	0.951039	0.978777	0.964431	0.968094	0.969881	0.958831	1	0.942518	0.54112	0.580549	0.46507	0.447304	1.06099	0.444209	1	0.725201	0.543484	0.493304	0.410225	0.443457	0.447847	0.475521	1	0.949322	0.569267	0.442545	0.324034	0.502897	0.50914	0.471961
Q9UPN3	MACF1	MACF1_HUMAN	Human	Microtubule-actin cross-linking factor 1, isoforms 1/2/3/5	1	1	1	0.9	0.9	1	0.9	1	0.947253	0.901813	0.999848	1	0.953567	0.890811	0.978844	0.918262	0.906298	0.915977	1	0.815492	0.667288	0.191471	0.470969	0.59443	1.22625	0.538605	0.953022	1	0.992147	0.454494	0.56009	0.476371	0.614921	0.564156	1	0.811637	0.338669	0.402416	0.336656	0.226131	0.580426	0.506806
P00480	OTC	OTC_HUMAN	Human	Ornithine carbamoyltransferase, mitochondrial	0.222222	0.2	0.222222	0.288889	0.288889	0.4	0.644444	1	0.935236	0.956693	0.943396	0.873904	1	0.915928	0.932065	0.936375	0.916408	0.883397	0.128258	0.33674	0.932039	1	0.991824	0.515841	0.128258	0.768012	0.11084	0.274658	0.775391	0.955078	1	0.356201	0.654785	0.647949	0.125497	0.339864	0.96167	1	0.845258	0.425327	0.586882	0.815446
P17516	AKR1C4	AK1C4_HUMAN	Human	Aldo-keto reductase family 1 member C4	0.555556	0.5	0.555556	0.611111	0.722222	0.611111	0.944444	1	0.873358	0.880271	0.86813	0.88649	0.832057	0.950037	0.991914	1	0.934972	0.962416	0.125051	0.243889	0.839028	1	0.940446	0.501013	0.125051	0.332883	0.136593	0.221911	0.72107	1	0.933034	0.447885	0.419585	0.289857	0.132461	0.254229	1	0.921321	0.89435	0.458825	0.377913	0.345196
O60763	USO1	USO1_HUMAN	Human	General vesicular transport factor p115	0.769231	0.769231	0.769231	0.692308	0.692308	0.769231	0.692308	1	0.95913	0.949171	0.911253	0.949603	0.9126	0.978858	0.984799	0.992754	0.998898	1	1	0.918139	0.694203	0.52003	0.647674	0.549142	1.08916	0.653148	1	0.942523	0.823576	0.74694	0.694518	0.494146	0.878393	0.806546	1	0.88468	0.650181	0.599759	0.539204	0.448975	0.744029	0.662485
P12956	XRCC6	XRCC6_HUMAN	Human	X-ray repair cross-complementing protein 6	1	1	0.6	0.7	0.8	0.9	0.8	0.8	1	0.960233	0.96597	0.966429	0.901793	0.932368	0.92036	0.936508	0.936878	0.933735	1	0.969878	0.34999	0.294534	0.292938	0.296928	1.03106	0.27309	1	0.833264	0.422135	0.327969	0.294643	0.313953	0.297135	0.308036	1	0.918609	0.361606	0.274731	0.233595	0.304603	0.308129	0.260431
Q07021	C1QBP	C1QBP_HUMAN	Human	Complement component 1 Q subcomponent-binding protein, mitochondrial	0.909091	0.727273	0.909091	1	0.909091	0.909091	1	1	0.947103	0.945722	0.927532	0.913054	1	0.843948	0.904152	0.872591	0.880968	0.86221	1	0.879245	0.209352	0.17982	0.159803	0.198359	1.13734	0.181132	1	0.709433	0.235351	0.157276	0.126851	0.196233	0.179008	0.189794	1	0.804129	0.199552	0.135222	0.103056	0.212354	0.197472	0.176988
Q9Y6N5	SQOR	SQOR_HUMAN	Human	Sulfide:quinone oxidoreductase, mitochondrial	0.769231	0.692308	0.692308	0.538462	0.615385	0.692308	0.615385	1	0.964068	1	0.923983	0.90418	0.996793	0.801358	0.787336	0.802635	0.771436	0.787426
P21399	ACO1	ACOC_HUMAN	Human	Cytoplasmic aconitate hydratase	0.714286	0.571429	0.5	0.5	0.5	0.5	0.571429	1	0.881821	0.892105	0.852247	0.864364	0.866604	1	0.977685	0.983187	0.96657	0.981251	1	0.964624	0.619499	0.650135	0.766588	0.425525	1.03667	0.529621	1	0.835161	0.610258	0.737304	0.684326	0.387211	0.480344	0.459423	1	0.966024	0.565175	0.591963	0.506207	0.360176	0.461614	0.486606
P36776	LONP1	LONM_HUMAN	Human	Lon protease homolog, mitochondrial	0.666667	0.533333	0.666667	0.666667	0.733333	0.733333	0.866667	1	0.927665	0.927248	0.912515	0.904029	1	0.977539	0.968833	0.985615	0.981082	0.936814	1	0.931776	0.551402	0.551776	0.517383	0.329159	1.07322	0.771028	1	0.764449	0.608175	0.565019	0.451711	0.320532	0.758745	0.889354	0.997218	1	0.5727	0.489429	0.34477	0.383717	0.84477	0.801001
Q00325	SLC25A3	MPCP_HUMAN	Human	Phosphate carrier protein, mitochondrial	0.526316	0.421053	0.578947	0.578947	0.421053	0.526316	0.578947	1	0.927399	0.94654	0.91837	0.880715	1	0.813571	0.811412	0.809751	0.793516	0.787515	0.977967	1	0.424216	0.377138	0.293116	0.268266	0.977967	0.3499	1	0.824904	0.478587	0.334931	0.28919	0.261905	0.343201	0.39026	1	0.970639	0.442822	0.323322	0.243511	0.300372	0.325776	0.329099
P31939	ATIC	PUR9_HUMAN	Human	Bifunctiol purine biosynthesis protein PURH	0.5	0.666667	0.611111	0.722222	0.722222	0.666667	0.777778	1	0.867657	0.90835	0.886653	0.861045	0.889583	1	0.978759	0.974558	0.967095	0.967118	1	0.905687	0.249437	0.184122	0.173423	0.210867	1.10413	0.253941	1	0.808819	0.327612	0.209825	0.167209	0.234389	0.29417	0.329387	1	0.874231	0.237004	0.176635	0.13611	0.241755	0.26635	0.256847
P30837	ALDH1B1	AL1B1_HUMAN	Human	Aldehyde dehydrogese X, mitochondrial	0.27027	0.243243	0.297297	0.297297	0.297297	0.513514	0.567568	1	0.914878	0.968402	0.889404	0.83956	1	0.819375	0.810306	0.791724	0.78232	0.763145	0.733406	0.77289	0.666563	0.947303	1	0.785947	0.733406	0.752371	0.741537	0.71369	0.676338	1	0.975321	0.743872	0.698849	0.801401	0.921892	0.910158	0.741107	1	0.781261	0.760726	0.723506	0.73799
P40261	NNMT	NNMT_HUMAN	Human	Nicotimide N-methyltransferase	0.833333	0.75	0.416667	0.5	0.583333	0.5	0.666667	1	0.744563	0.681715	0.67409	0.771124	0.614825	1	0.952293	0.870298	0.926347	0.922159	0.756016	0.206026	0.443162	0.143025	0.166308	0.30542	0.756016	0.815887	1	0.338085	0.369362	0.388936	0.143191	0.336596	0.387021	0.196383	0.951634	0.644779	0.628443	0.229981	0.318706	0.556054	0.97886	1
P31930	UQCRC1	QCR1_HUMAN	Human	Cytochrome b-c1 complex subunit 1, mitochondrial	1	0.9	0.7	0.9	0.7	0.7	0.9	0.9	0.941474	0.923776	0.909715	0.963626	0.849559	0.97039	0.945215	1	0.984111	0.982823	1	0.988963	0.541042	0.58069	0.487677	0.36198	1.01116	0.415881	1	0.7602	0.615916	0.485869	0.420846	0.380684	0.378347	0.502337	0.959821	1	0.560906	0.479273	0.340242	0.506059	0.498512	0.407844
P19224	UGT1A6	UD16_HUMAN	Human	UDP-glucuronosyltransferase 1-6	0.588235	0.411765	1	0.588235	0.882353	0.352941	0.529412	0.647059	0.822566	0.822782	0.840966	0.82521	0.86246	0.948033	0.984066	0.976548	1	0.978787	0.932899	0.831247	1	0.548322	0.738107	0.316975	0.932899	0.323485	0.577997	0.584565	1	0.400657	0.479475	0.178325	0.3133	0.425616	0.948181	0.781764	1	0.81714	0.696562	0.326358	0.449427	0.431988
P04004	VTN	VTNC_HUMAN	Human	Vitronectin	0.5	0.6	0.6	0.7	0.65	1	0.75	0.9	0.868188	0.825508	0.861919	0.907171	0.827893	0.981619	0.977547	1	0.958727	0.983661	0.202282	0.229309	0.765132	0.789653	0.656965	1	0.202282	0.494938	0.194675	0.180524	0.672208	0.727415	0.571943	1	0.556352	0.463373	0.17202	0.205957	0.699096	0.526883	0.391305	1	0.635686	0.354202
P53618	COPB1	COPB_HUMAN	Human	Coatomer subunit beta	1	0.9	0.7	0.7	0.8	0.7	0.8	1	0.904497	0.879241	0.869399	0.892288	0.891067	0.943224	1	0.976631	0.950911	0.951397	1	0.885755	0.51482	0.358705	0.369496	0.411367	1.12898	0.401871	1	0.828947	0.62041	0.451652	0.400245	0.397032	0.543146	0.572521	1	0.85018	0.478538	0.36458	0.33121	0.342426	0.531016	0.438937
P06133	UGT2B4	UD2B4_HUMAN	Human	UDP-glucuronosyltransferase 2B4	0.714286	0.714286	0.714286	0.785714	0.642857	0.5	0.571429	1	0.832223	0.830433	0.772739	0.800389	0.804185	0.976202	1	0.989436	0.983394	0.926513	0.483472	0.668146	0.792691	0.961061	1	0.498828	0.483472	0.534776	0.428625	0.530232	1	0.882747	0.927282	0.40049	0.659315	0.896037	0.463417	0.576949	0.736928	1	0.914959	0.553821	0.792329	0.548554
Q15067	ACOX1	ACOX1_HUMAN	Human	Peroxisomal acyl-coenzyme A oxidase 1	1	0.8	0.9	0.8	0.9	0.6	0.8	0.9	0.867781	0.885637	0.900471	0.910621	0.856674	0.926823	1	0.986946	0.956572	0.962056	0.896741	0.878121	1	0.600296	0.781634	0.843631	0.896741	0.833686	0.770217	0.794477	1	0.718146	0.702959	0.624852	0.808876	0.7357	1	0.976708	0.896185	0.743567	0.65173	0.65173	0.828971	0.830967
P21397	MAOA	AOFA_HUMAN	Human	Amine oxidase [flavin-containing] A	0.625	0.4375	0.4375	0.375	0.4375	0.375	0.5625	1	0.861962	0.834841	0.831203	0.8317	0.884402	0.989899	0.97616	1	0.957649	0.934293	0.609122	0.552722	1	0.913683	0.95537	0.766062	0.609122	0.992643	0.545583	0.480397	1	0.99197	0.927728	0.591403	0.823335	0.697213	0.599544	0.553075	0.89795	0.842825	0.676993	0.56082	0.694305	1
P27824	CANX	CALX_HUMAN	Human	Calnexin	1	0.8	0.6	0.6	0.6	0.6	0.5	1	0.925923	0.88208	0.916183	0.899522	0.855717	0.993664	1	0.99423	0.973693	0.981357	0.979089	1	0.675384	0.427284	0.607463	0.786489	0.979089	0.718149	0.977571	1	0.751991	0.689357	0.639957	0.678704	0.752047	0.710216	0.944221	1	0.542197	0.513001	0.507529	0.534886	0.72803	0.643684
Q9Y678	COPG1	COPG1_HUMAN	Human	Coatomer subunit gamma-1	0.909091	1	0.818182	0.818182	0.727273	0.818182	0.818182	0.909091	0.908118	0.892333	0.907764	0.940436	0.860851	0.972152	1	0.980651	0.973577	0.944282	0.911243	1	0.596232	0.422143	0.484896	0.428216	0.911243	0.597789	1	0.975741	0.743037	0.655705	0.522911	0.431986	0.796765	0.744474	0.870284	1	0.492016	0.441147	0.357072	0.33517	0.706231	0.620743
Q15084	PDIA6	PDIA6_HUMAN	Human	Protein disulfide-isomerase A6	0.909091	0.818182	0.636364	0.636364	0.727273	0.727273	0.818182	1	1	0.965922	0.975009	0.994051	0.917804	0.995898	0.943697	0.956528	0.918875	0.98859	0.928302	0.901572	0.813522	0.595597	0.654403	0.70566	0.928302	0.852516	1	0.821636	0.839781	0.816159	0.667237	0.773365	0.872304	0.770284	0.965462	0.911556	0.758554	0.565203	0.538412	0.719819	1	0.853777
P02753	RBP4	RET4_HUMAN	Human	Retinol-binding protein 4	0.344828	0.310345	0.413793	0.482759	0.448276	0.689655	0.724138	1	0.9567	1	0.989675	0.939119	0.927632	0.903475	0.885611	0.897474	0.882992	0.936337	0.188725	0.252414	0.737897	1	0.79819	0.450023	0.188725	0.203752	0.226644	0.22682	0.868868	1	0.81882	0.613858	0.405173	0.3468	0.213299	0.281397	1	0.863896	0.605539	0.660595	0.451878	0.230836
Q03154	ACY1	ACY1_HUMAN	Human	Aminoacylase-1	0.434783	0.391304	0.478261	0.478261	0.478261	0.478261	0.782609	1	0.983299	0.989871	0.97241	0.94214	1	0.968379	0.973264	0.946904	0.98409	0.93668	0.777778	1	0.396825	0.619048	0.714286	0.587302	0.777778	0.539683	0.923077	1	0.730769	0.519231	0.519231	0.634615	0.692308	0.826923	0.794521	1	0.561644	0.356164	0.273973	0.246575	0.465753	0.479452
P63010	AP2B1	AP2B1_HUMAN	Human	AP-2 complex subunit beta	0.833333	0.833333	0.833333	0.916667	0.833333	1	0.916667	1	0.994196	1	0.945642	0.96371	0.979671	0.973463	0.946374	0.994694	0.97347	0.946719	1	0.866618	0.598147	0.327481	0.487198	0.527188	1.15391	0.470373	1	0.906593	0.716902	0.467033	0.517007	0.464155	0.543171	0.547881	1	0.86009	0.504036	0.411435	0.372197	0.35583	0.543498	0.533184
P21695	GPD1	GPDA_HUMAN	Human	Glycerol-3-phosphate dehydrogese [D(+)], cytoplasmic	0.625	0.5625	0.4375	0.5625	0.625	0.625	0.875	1	0.928843	0.947602	0.934993	0.88713	0.959742	0.972765	0.993782	1	0.972301	0.949713	0.607639	0.868403	1	0.807986	0.723264	0.635069	0.607639	0.598958	0.653963	0.794588	1	0.847561	0.829649	0.60404	0.616235	0.516387	0.658144	0.912785	1	0.62627	0.429422	0.424168	0.511734	0.672504
P60660	MYL6	MYL6_HUMAN	Human	Myosin light polypeptide 6	0.714286	0.5	0.857143	0.5	0.5	0.857143	0.642857	1	0.987281	1	0.937988	0.924528	0.956912	0.56015	0.579552	0.53084	0.538334	0.531123	1	0.810329	0.352125	0.300171	0.221968	0.234181	1.23407	0.285205	1	0.612513	0.385053	0.253669	0.204583	0.246967	0.23566	0.298001	1	0.808353	0.419057	0.240283	0.173434	0.331305	0.305683	0.274597
P18669	PGAM1	PGAM1_HUMAN	Human	Phosphoglycerate mutase 1	0.384615	0.346154	0.423077	0.423077	0.346154	0.423077	0.538462	1	0.926051	1	0.960533	0.948047	0.92864	0.862635	0.889435	0.890578	0.847531	0.859745	1	0.84446	0.327399	0.235536	0.232683	0.279014	1.18419	0.274564	1	0.740898	0.400275	0.259904	0.210671	0.2891	0.268376	0.281314	1	0.841084	0.317494	0.230248	0.184312	0.279684	0.303499	0.241196
P49588	AARS	SYAC_HUMAN	Human	Alanine--tR ligase, cytoplasmic	0.769231	0.769231	0.692308	0.769231	0.846154	0.846154	0.923077	1	0.881485	0.849344	0.882045	0.891326	0.889549	0.965147	1	0.988816	0.949978	0.961729	0.780815	0.725386	0.842825	0.700582	0.84738	0.657555	0.780815	1	0.752256	0.609693	0.886569	0.884249	0.766177	0.61588	0.958752	1	0.770426	0.769925	0.773434	0.794236	0.672932	0.626065	1	0.962155
P63261	ACTG1	ACTG_HUMAN	Human	Actin, cytoplasmic 2	1	0.909091	0.545455	0.454545	0.454545	0.454545	0.363636	0.454545	0.816539	0.851214	1	0.880707	0.859856	0.6618	0.683694	0.666402	0.69166	0.723239	1	0.882522	0.132928	0.0816924	0.0688608	0.124156	1.13312	0.259005	1	0.744853	0.16982	0.0897701	0.0661618	0.126798	0.208894	0.316609	1	0.871179	0.130192	0.0737223	0.0484716	0.123955	0.196064	0.265015
P22760	AADAC	AAAD_HUMAN	Human	Arylacetamide deacetylase	1	0.9	1	0.9	0.8	0.7	0.6	0.7	0.880676	0.921478	0.876991	0.885095	0.863017	0.975391	0.998003	1	0.956802	0.969656	1	0.808019	0.914726	0.709483	0.667849	0.612336	1.09322	0.702544	0.960695	0.703518	1	0.651847	0.600471	0.576476	0.631238	0.810393	1	0.713155	0.844549	0.713764	0.624086	0.754568	0.776644	0.658343
Q93079	HIST1H2BH	H2B1H_HUMAN	Human	Histone H2B type 1-H	1	0.8	0.6	0.6	0.5	0.7	0.5	0.8											0	0	0	0	0	0	0	0.5									0	0	0.5	0	0	0	1	0
P40925	MDH1	MDHC_HUMAN	Human	Malate dehydrogese, cytoplasmic	0.4	0.4	0.4	0.4	0.32	0.6	0.64	1	0.983629	1	0.940445	0.936743	0.966655	0.775628	0.749801	0.746515	0.738452	0.766535	0.945478	1	0.307653	0.276534	0.23365	0.416572	0.945478	0.271347	1	0.822146	0.34139	0.264153	0.222908	0.435702	0.278865	0.301458	1	0.993845	0.337035	0.225448	0.211533	0.511239	0.340246	0.293016
P22033	MMUT	MUTA_HUMAN	Human	Methylmalonyl-CoA mutase, mitochondrial	0.714286	0.642857	0.642857	0.642857	0.642857	0.714286	0.857143	1	0.925562	0.954147	0.935083	0.932344	1	0.972615	0.972047	0.968052	0.968245	0.934014
P35580	MYH10	MYH10_HUMAN	Human	Myosin-10	0.588235	0.647059	0.647059	0.647059	0.647059	0.882353	0.823529	1	0.993165	0.994223	0.972172	1	0.950652	0.936284	0.945402	0.923494	0.932395	0.933749	0.807143	0.892308	0.902747	0.502198	0.862088	0.896154	0.807143	1	0.707709	0.836384	1	0.821409	0.786467	0.76761	0.897948	0.923461	0.852436	0.91404	0.707736	0.750239	0.561127	0.565903	1	0.946036
P23396	RPS3	RS3_HUMAN	Human	40S ribosomal protein S3	1	0.818182	0.545455	0.545455	0.545455	0.454545	0.454545	0.545455	0.98104	0.960923	0.926867	0.975901	0.902661	0.981024	0.98515	1	0.989925	0.955981	1	0.840058	0.362245	0.419183	0.298059	0.340581	1.19039	0.402593	1	0.640633	0.364639	0.344201	0.276805	0.381022	0.426845	0.408435	1	0.865659	0.426472	0.302865	0.229213	0.421352	0.458757	0.429444
Q06830	PRDX1	PRDX1_HUMAN	Human	Peroxiredoxin-1	0.384615	0.269231	0.384615	0.384615	0.346154	0.423077	0.576923	1	0.926217	0.907775	0.918668	0.901469	0.93688	1	0.97986	0.990721	0.965801	0.949757	1	0.826446	0.552586	0.659325	0.514312	0.382166	1.21	0.499959	1	0.706728	0.589008	0.58523	0.500452	0.373367	0.49922	0.565021	1	0.796161	0.626802	0.528921	0.453709	0.482717	0.524318	0.50964
P15144	ANPEP	AMPN_HUMAN	Human	Aminopeptidase N	1	0.9	0.7	0.7	0.6	0.6	0.7	0.8	0.89141	0.900102	0.834542	0.90705	0.880907	1	0.983633	0.978444	0.980079	0.990507	1	0.960478	0.927947	0.685121	0.817838	0.762361	1.04115	0.694424	1	0.942027	0.865074	0.914848	0.827824	0.809942	0.644868	0.563589	0.888591	1	0.83281	0.608087	0.472058	0.533557	0.496008	0.526294
P16152	CBR1	CBR1_HUMAN	Human	Carbonyl reductase [DPH] 1	0.5	0.45	0.6	0.5	0.5	0.45	0.5	1	0.945795	0.986882	0.932455	0.933854	0.947706	0.99694	0.980673	1	0.988042	0.977949	0.816106	1	0.470225	0.591176	0.454798	0.332613	0.816106	0.341561	1	0.873191	0.642803	0.540366	0.493907	0.394136	0.525133	0.459634	0.803173	1	0.530269	0.45484	0.339916	0.425704	0.388475	0.34024
P27338	MAOB	AOFB_HUMAN	Human	Amine oxidase [flavin-containing] B	0.47619	0.47619	0.428571	0.47619	0.428571	0.428571	0.571429	1	0.958209	0.973647	0.989394	0.938231	1	0.954461	0.975944	0.980649	0.944036	0.960725	0.601846	0.707976	0.993188	0.931883	1	0.794111	0.601846	0.498572	0.612338	0.650808	1	0.957205	0.952652	0.719781	0.555657	0.523788	0.681787	0.761741	1	0.888431	0.806873	0.689347	0.566094	0.46323
P00918	CA2	CAH2_HUMAN	Human	Carbonic anhydrase 2	0.454545	0.454545	0.454545	0.454545	0.409091	0.636364	0.545455	1	0.973212	0.99578	0.984786	0.92025	1	0.864938	0.908365	0.912053	0.840034	0.81971	1	0.930158	0.244324	0.268756	0.259748	0.279738	1.07509	0.184847	1	0.85165	0.27912	0.267864	0.243708	0.26369	0.206652	0.215252	1	0.893193	0.245297	0.261634	0.222153	0.271411	0.207054	0.161139
Q01518	CAP1	CAP1_HUMAN	Human	Adenylyl cyclase-associated protein 1	0.666667	0.533333	0.666667	0.6	0.6	0.8	0.733333	1	1	0.998	0.995399	0.954324	0.983546	0.839521	0.859048	0.831342	0.81635	0.844388	1	0.722132	0.364017	0.223227	0.232366	0.251023	1.38479	0.342884	1	0.714535	0.447971	0.280945	0.237083	0.248485	0.337031	0.369081	1	0.703273	0.327	0.243455	0.205727	0.242455	0.351182	0.343636
P27105	STOM	STOM_HUMAN	Human	Erythrocyte band 7 integral membrane protein	0.785714	0.571429	0.928571	0.642857	0.642857	1	0.714286	0.714286	0.968396	0.986724	0.907846	1	0.794968	0.880055	0.856069	0.841183	0.8581	0.882358	0.318078	0.267666	1	0.420611	0.520488	0.840036	0.318078	0.402305	0.242293	0.2084	1	0.44154	0.395781	0.619459	0.333889	0.294451	0.338945	0.325466	1	0.649068	0.629036	0.854235	0.654822	0.386894
Q00796	SORD	DHSO_HUMAN	Human	Sorbitol dehydrogese	0.909091	0.727273	0.636364	0.636364	0.636364	0.545455	0.909091	1	0.782987	0.782076	0.796332	0.81996	0.839477	0.928367	0.988361	1	0.966483	0.972577	1	0.898842	0.771684	0.85192	0.902295	0.428804	1.10828	0.426772	1	0.752217	0.565767	0.801849	0.752972	0.369315	0.321759	0.32308	1	0.866127	0.683111	0.687441	0.525325	0.347769	0.289399	0.305027
P63244	RACK1	RACK1_HUMAN	Human	Receptor of activated protein C kise 1	0.833333	0.75	0.583333	0.666667	0.666667	0.666667	0.833333	1	0.982115	0.975412	0.955471	0.93465	0.890736	0.96534	0.971768	0.933383	0.991207	1
Q9UBQ7	GRHPR	GRHPR_HUMAN	Human	Glyoxylate reductase/hydroxypyruvate reductase	0.833333	0.666667	0.583333	0.666667	0.666667	0.5	0.75	1	0.855196	0.916922	0.847298	0.856753	0.893405	0.972392	1	0.990305	0.967198	0.953137	0.830347	1	0.348974	0.479604	0.409927	0.226715	0.830347	0.247583	1	0.911941	0.402391	0.516985	0.422802	0.280507	0.305292	0.315789	0.841756	1	0.374769	0.382885	0.255256	0.25747	0.264232	0.225747
P52758	RIDA	RIDA_HUMAN	Human	2-iminobutanoate/2-iminopropanoate deamise	0.714286	0.642857	0.571429	0.642857	0.642857	0.5	0.571429	1	0.925398	0.917351	0.957323	0.908127	0.950199	0.98009	1	0.997891	0.968121	0.981065
P04844	RPN2	RPN2_HUMAN	Human	Dolichyl-diphosphooligosaccharide--protein glycosyltransferase subunit 2	0.769231	0.769231	0.615385	0.615385	0.769231	0.846154	0.923077	1	0.859344	0.863678	0.84703	0.887725	0.846434	1	0.962727	0.952644	0.983478	0.959449	1	0.984316	0.915719	0.646846	0.635471	0.759393	1.01593	0.740607	0.9535	0.81231	1	0.711363	0.60416	0.717619	0.699865	0.704768	0.994754	1	0.837705	0.643934	0.517377	0.793934	0.823115	0.65918
P16662	UGT2B7	UD2B7_HUMAN	Human	UDP-glucuronosyltransferase 2B7	0.909091	0.818182	1	1	0.818182	0.818182	0.909091	0.909091	0.871621	0.849282	0.845365	0.852201	0.828134	0.983289	0.98256	1	0.971314	0.974709	0.572001	0.635722	0.980561	1	0.917538	0.572263	0.572001	0.377702	0.460507	0.452273	1	0.747668	0.781769	0.421889	0.389609	0.422544	0.564073	0.554633	0.987675	1	0.883829	0.657255	0.470017	0.350175
P08670	VIM	VIME_HUMAN	Human	Vimentin	0.147059	0.132353	0.161765	0.117647	0.117647	0.161765	0.411765	1	1	0.805705	0.959088	0.715393	0.683759	0.807083	0.799398	0.561648	0.706874	0.892471	0.255649	0.121618	0.0986053	0.0591353	0.044212	0.0940028	0.255649	0.44728	1	0.327301	0.460703	0.218201	0.146846	0.599793	0.97001	0.88728	0.326782	0.15382	0.126816	0.072979	0.0444368	0.222184	0.602632	1
Q08211	DHX9	DHX9_HUMAN	Human	ATP-dependent R helicase A	1	1	0.8	0.9	0.9	0.8	0.8	0.8	0.856035	0.803295	0.861523	0.88552	0.836399	0.997831	0.969315	1	0.988679	0.964211	1	0.836449	0.379907	0.23014	0.305374	0.356308	1.19553	0.329907	1	0.768623	0.422036	0.316168	0.309222	0.33485	0.330539	0.343713	1	0.806076	0.304676	0.298212	0.252963	0.262228	0.373411	0.303814
P31513	FMO3	FMO3_HUMAN	Human	Dimethylaniline monooxygese [N-oxide-forming] 3	1	0.9	0.6	0.7	0.7	0.8	0.8	1	0.854124	0.883192	0.797564	0.835976	0.795085	0.986053	0.971683	1	0.968754	0.917801	0.149393	0.14263	0.973344	0.806246	0.8148	1	0.149393	0.40561	0.149956	0.136879	0.908457	0.887969	0.900392	1	0.581081	0.416521	0.152542	0.16	1	0.759548	0.706667	0.846328	0.574237	0.437288
O95479	H6PD	G6PE_HUMAN	Human	GDH/6PGL endoplasmic bifunctiol protein	0.833333	0.666667	0.666667	0.583333	0.583333	0.583333	0.916667	1	0.872954	0.842998	0.876379	0.872302	0.810524	0.953339	0.936522	0.933412	0.91511	1	0.546494	0.462961	1	0.479896	0.822961	0.746805	0.546494	0.93839	0.54608	0.465319	1	0.836864	0.748037	0.629207	0.802237	0.564469	0.701704	0.670654	1	0.848254	0.727196	0.518908	0.866739	0.852241
P60842	EIF4A1	IF4A1_HUMAN	Human	Eukaryotic initiation factor 4A-I	1	0.8	0.5	0.4	0.5	0.5	0.5	0.6	0.950007	0.93945	0.880628	0.928564	0.853973	0.983757	0.988155	1	0.969206	0.963369
P09382	LGALS1	LEG1_HUMAN	Human	Galectin-1	0.37037	0.296296	0.481481	0.37037	0.37037	0.703704	0.62963	1	1	0.970221	0.968348	0.925278	0.982059	0.734327	0.759581	0.703537	0.731763	0.771375	1	0.658148	0.420489	0.311927	0.224334	0.279598	1.51942	0.414045	1	0.481298	0.451678	0.25829	0.178427	0.323797	0.32501	0.372321	1	0.64717	0.491422	0.277184	0.16533	0.477384	0.466466	0.418672
P36957	DLST	ODO2_HUMAN	Human	Dihydrolipoyllysine-residue succinyltransferase component of 2-oxoglutarate dehydrogese complex, mitochondrial	0.526316	0.473684	0.473684	0.473684	0.526316	0.631579	0.631579	1	0.947442	0.965973	0.924871	0.911244	1	0.827681	0.869064	0.884752	0.839954	0.82405	1	0.895701	0.509237	0.319111	0.386464	0.373876	1.11644	0.401177	1	0.877684	0.603661	0.425026	0.385604	0.338437	0.405491	0.450722	1	0.948214	0.457183	0.374357	0.296522	0.310404	0.404773	0.36063
Q08257	CRYZ	QOR_HUMAN	Human	Quinone oxidoreductase	0.5	0.4	0.45	0.4	0.45	0.55	0.75	1	0.934274	0.934516	0.936757	0.914923	0.923381	0.987137	0.979819	1	0.989765	0.998235	1	0.961516	0.855126	0.749777	0.703418	0.733284	1.04002	0.534324	1	0.910281	0.958191	0.763577	0.676685	0.661062	0.584734	0.559887	1	0.89885	0.806252	0.705692	0.634916	0.692569	0.568121	0.430846
P11310	ACADM	ACADM_HUMAN	Human	Medium-chain specific acyl-CoA dehydrogese, mitochondrial	0.6875	0.5	0.5	0.5625	0.5	0.5625	0.75	1	0.876406	0.85392	0.847228	0.866739	0.902249	0.989342	0.95938	1	0.979054	0.970826	0.534602	0.578843	0.936975	0.904103	1	0.732328	0.534602	0.677459	0.586244	0.580379	0.899227	1	0.97494	0.711544	0.72434	0.699547	0.606254	0.628836	1	0.937174	0.898089	0.70498	0.758541	0.788361
P28838	LAP3	AMPL_HUMAN	Human	Cytosol aminopeptidase	0.769231	0.769231	0.538462	0.615385	0.615385	0.538462	0.692308	1	0.870562	0.86577	0.884091	0.864728	0.879577	1	0.957502	0.954886	0.963662	0.997069	1	0.988117	0.779258	0.769896	0.738567	0.440763	1.01203	0.96543	1	0.829834	0.74954	0.867772	0.715654	0.406998	0.693923	0.574217	1	0.999269	0.740768	0.625594	0.548812	0.438391	0.579159	0.881901
Q07954	LRP1	LRP1_HUMAN	Human	Prolow-density lipoprotein receptor-related protein 1	0.833333	0.833333	0.916667	0.916667	0.916667	0.916667	0.916667	1	0.817713	0.809664	0.788231	0.880751	0.754833	0.950955	0.935513	1	0.950216	0.889925	0.174683	0.24556	1	0.358644	0.842242	0.616031	0.174683	0.920807	0.129889	0.213725	1	0.681651	0.666098	0.429991	0.685482	0.545237	0.216853	0.34944	0.827177	0.887961	0.676481	0.433616	1	0.900966
P23284	PPIB	PPIB_HUMAN	Human	Peptidyl-prolyl cis-trans isomerase B	1	0.7	0.6	0.6	0.6	0.7	0.7	1	1	0.964898	0.956553	0.959721	0.902784	0.858383	0.815436	0.825601	0.811863	0.856624	1	0.854213	0.742794	0.661031	0.581486	0.713969	1.17067	0.725055	1	0.823705	0.688365	0.716301	0.524546	0.743694	0.713046	0.609981	1	0.836589	0.699587	0.551307	0.41458	0.742779	0.841265	0.649243
Q99832	CCT7	TCPH_HUMAN	Human	T-complex protein 1 subunit eta	0.666667	0.733333	0.533333	0.6	0.6	0.533333	0.733333	1	0.815528	0.822147	0.801499	0.821464	0.822934	0.992026	0.950833	0.969339	1	0.971978	1	0.92279	0.264151	0.245904	0.218347	0.235477	1.08367	0.222071	1	0.691943	0.31791	0.23996	0.198054	0.252307	0.237715	0.266026	1	0.924609	0.280792	0.218231	0.179985	0.291422	0.280303	0.225318
P06748	NPM1	NPM_HUMAN	Human	Nucleophosmin	1	0.9	0.6	0.7	0.6	0.6	0.4	0.6	1	0.979376	0.961836	0.965222	0.936458	0.845733	0.873625	0.850387	0.876209	0.894083	1	0.785038	0.27789	0.300493	0.248672	0.251811	1.27382	0.225297	1	0.653953	0.288247	0.272924	0.229315	0.233228	0.254302	0.25185	1	0.732538	0.282155	0.225239	0.185108	0.215587	0.238838	0.244163
Q15436	SEC23A	SC23A_HUMAN	Human	Protein transport protein Sec23A	0.588235	0.411765	0.529412	0.411765	0.411765	0.470588	0.647059	1	1	0.99751	0.946508	0.963984	0.951406	0.99849	0.902779	0.993663	0.956993	0.975275	0.973389	1	0.574373	0.378096	0.501615	0.323489	0.973389	0.458545	0.911294	1	0.675625	0.50567	0.491223	0.256797	0.434519	0.531303	1	0.964536	0.477233	0.482487	0.436807	0.29028	0.524081	0.451839
Q9NYU2	UGGT1	UGGG1_HUMAN	Human	UDP-glucose:glycoprotein glucosyltransferase 1	1	0.9	0.8	0.8	0.9	0.9	0.9	1	0.883335	0.876826	0.882571	0.912449	0.847626	1	0.996434	0.993184	0.979571	0.958016	0.944127	1	0.820062	0.406071	0.690717	0.770348	0.944127	0.925649	0.881544	1	0.893966	0.700976	0.666815	0.619343	0.80701	0.734694	0.914911	1	0.584095	0.602386	0.528827	0.46163	0.946322	0.82664
P28288	ABCD3	ABCD3_HUMAN	Human	ATP-binding cassette sub-family D member 3	0.526316	0.473684	0.578947	0.526316	0.631579	0.526316	0.684211	1	0.970259	0.969047	0.972105	0.947702	0.94717	0.969613	0.977766	1	0.972789	0.97648	0.898545	1	0.539433	0.394525	0.392037	0.524502	0.898545	0.251723	0.938127	1	0.645276	0.441472	0.42245	0.532818	0.358696	0.332567	0.944079	1	0.503483	0.381192	0.3125	0.47678	0.371904	0.266254
P45954	ACADSB	ACDSB_HUMAN	Human	Short/branched chain specific acyl-CoA dehydrogese, mitochondrial	1	0.9	0.9	1	0.9	0.9	0.9	1	0.91473	0.908314	0.886837	0.895918	0.97142	0.970221	0.987427	1	0.961405	0.922689	0.416137	0.423669	0.871945	0.78306	1	0.59759	0.416137	0.376967	0.375362	0.401772	0.892486	0.915488	1	0.470779	0.430227	0.42733	0.486594	0.459403	0.877832	1	0.863671	0.460159	0.498867	0.475831
P05089	ARG1	ARGI1_HUMAN	Human	Argise-1	1	0.9	0.6	0.7	0.7	0.5	0.7	0.9	0.863332	0.874231	0.830593	0.851818	0.810497	1	0.974253	0.963618	0.96106	0.958786	0.049943	0.131979	0.721041	1	0.988416	0.841815	0.049943	0.476073	0.0394139	0.118448	0.761246	1	0.982253	0.819026	0.605035	0.427775	0.0420091	0.144064	0.828082	0.844292	0.80137	1	0.891781	0.664155
Q7Z4W1	DCXR	DCXR_HUMAN	Human	L-xylulose reductase	0.5	0.363636	0.272727	0.318182	0.318182	0.272727	0.772727	1	0.815103	0.825571	0.813899	0.786541	0.836866	0.953048	0.974022	1	0.927121	0.926067	0.308227	0.45586	0.53719	1	0.736476	0.322878	0.308227	0.366829	0.411794	0.370739	0.524011	1	0.82309	0.476984	0.434436	0.488679	0.444569	0.619821	1	0.843505	0.655655	0.648936	0.491041	0.488802
O75521	ECI2	ECI2_HUMAN	Human	Enoyl-CoA delta isomerase 2, mitochondrial	0.47619	0.47619	0.47619	0.47619	0.47619	0.47619	0.857143	1	0.890092	0.911196	0.871807	0.893765	0.931375	0.958623	1	0.984328	0.977695	0.972088	0.953866	1	0.685177	0.954293	0.771038	0.513883	0.953866	0.567279	1	0.825992	0.653293	0.825556	0.726123	0.500654	0.689926	0.582207	1	0.935469	0.748646	0.662455	0.529332	0.558664	0.573105	0.642599
O00159	MYO1C	MYO1C_HUMAN	Human	Unconventiol myosin-Ic	0.714286	0.571429	0.857143	0.714286	0.642857	0.785714	0.785714	1	0.986013	1	0.940923	0.974152	0.968973	0.868442	0.904159	0.883695	0.886739	0.865108	1	0.924913	0.618575	0.344443	0.480105	0.331711	1.08118	0.493306	1	0.869609	0.766499	0.51665	0.449448	0.333701	0.522668	0.57683	1	0.920303	0.507077	0.445998	0.329907	0.273968	0.519377	0.451053
P30048	PRDX3	PRDX3_HUMAN	Human	Thioredoxin-dependent peroxide reductase, mitochondrial	0.423077	0.192308	0.346154	0.192308	0.192308	0.269231	0.5	1	0.916746	0.928833	0.986067	0.924021	1	0.897807	0.907458	0.913456	0.864516	0.896034	0.619227	0.526193	1	0.998339	0.925352	0.684683	0.619227	0.654004	0.583395	0.434915	1	0.873829	0.849837	0.606335	0.627381	0.654635	0.610089	0.476386	1	0.870953	0.787251	0.70898	0.699557	0.593681
P11216	PYGB	PYGB_HUMAN	Human	Glycogen phosphorylase, brain form	0.5	0.5	0.55	0.55	0.5	0.75	0.8	1	0.89883	0.901565	0.935196	0.935846	0.916211	0.969055	0.973299	1	0.976112	0.98776	1	0.97972	0.867257	0.60767	0.679572	0.664454	1.0207	0.958702	0.761534	0.588235	0.842849	0.538351	0.446943	0.522491	0.756632	1	0.771958	0.725661	0.570899	0.52672	0.420106	0.618519	1	0.672751
Q9NQC3	RTN4	RTN4_HUMAN	Human	Reticulon-4	0.272727	0.212121	0.30303	0.30303	0.424242	0.545455	0.575758	1	0.898538	0.898782	1	0.893793	0.990918	0.725655	0.809668	0.801446	0.750425	0.775952	1	0.864326	0.707502	0.594174	0.627095	0.610435	1.15697	0.551676	1	0.748957	0.745397	0.618045	0.617028	0.565049	0.524463	0.625877	1	0.830446	0.680008	0.568797	0.495619	0.597172	0.586818	0.549084
P26640	VARS	SYVC_HUMAN	Human	Valine--tR ligase	0.833333	0.916667	0.833333	0.833333	0.833333	0.833333	0.75	1	0.98946	0.997623	0.993596	0.991614	0.958803	0.960966	0.975903	1	0.959626	0.94988	1	0.114943	0.0344828	0.091954	0.0114943	0	8.7	0.0344828	0.056701	1	0.00515464	0.00515464	0	0	0.0154639	0.0257732	1	0.0352423	0.0132159	0	0.101322	0.14978	0.00881057	0.00440529
P16615	ATP2A2	AT2A2_HUMAN	Human	Sarcoplasmic/endoplasmic reticulum calcium ATPase 2	1	0.9	0.8	0.7	0.8	0.8	0.8	1	0.956222	0.955762	0.948151	0.971194	0.962371	0.990721	0.972722	0.979174	0.959639	1	1	0.736919	0.364438	0.178295	0.299419	0.36376	1.357	0.342539	1	0.741027	0.423822	0.324087	0.298677	0.336898	0.353203	0.333192	1	0.780787	0.283286	0.258384	0.234027	0.252749	0.370535	0.317732
P00167	CYB5A	CYB5_HUMAN	Human	Cytochrome b5	0.588235	0.588235	0.470588	0.529412	0.529412	0.411765	0.764706	1	0.956804	1	0.950744	0.950431	0.977445	0.947878	0.992063	0.98157	0.958666	0.96373	0.63051	0.753958	0.694632	1	0.89843	0.422771	0.63051	0.528612	0.673725	0.703677	0.646965	1	0.888607	0.424469	0.559722	0.573791	0.803967	0.859754	1	0.99333	0.890939	0.578309	0.593902	0.615211
Q99714	HSD17B10	HCD2_HUMAN	Human	3-hydroxyacyl-CoA dehydrogese type-2	0.333333	0.37037	0.333333	0.333333	0.444444	0.481481	0.62963	1	0.937181	0.894528	0.934654	0.899761	0.949397	0.984819	0.998951	0.985682	1	0.985219	0.995066	1	0.479696	0.541935	0.396584	0.324858	0.995066	0.379127	1	0.71127	0.460988	0.450057	0.363362	0.335092	0.363362	0.389747	0.9486	1	0.514001	0.369774	0.29766	0.410433	0.384733	0.337553
Q16836	HADH	HCDH_HUMAN	Human	Hydroxyacyl-coenzyme A dehydrogese, mitochondrial	0.434783	0.391304	0.347826	0.347826	0.434783	0.434783	0.956522	1	0.857558	0.848397	0.829976	0.810076	0.891626	1	0.972728	0.969352	0.984169	0.955752	0.295265	0.335094	0.551717	1	0.905913	0.268035	0.295265	0.55253	0.358731	0.318434	0.556276	0.993979	1	0.251737	0.759843	0.643817	0.434228	0.412531	0.76268	1	0.763765	0.29482	0.629509	0.677516
P13010	XRCC5	XRCC5_HUMAN	Human	X-ray repair cross-complementing protein 5	1	1	0.7	0.8	0.8	0.8	0.7	1	0.914347	0.930783	0.847121	0.86926	0.82388	1	0.946291	0.921731	0.95834	0.904325	1	0.928225	0.339336	0.232695	0.263857	0.350064	1.07733	0.28493	1	0.798845	0.39397	0.261065	0.240411	0.310584	0.310071	0.331495	1	0.88838	0.312993	0.248029	0.230994	0.329265	0.340071	0.306636
Q9Y2Q3	GSTK1	GSTK1_HUMAN	Human	Glutathione S-transferase kappa 1	0.434783	0.391304	0.434783	0.521739	0.434783	0.521739	0.73913	1	0.934048	0.974448	0.920396	0.911536	1	0.923266	0.908869	0.879932	0.878394	0.872997	0.663248	0.729243	0.931488	1	0.823882	0.648926	0.663248	0.826011	0.68638	0.570092	1	0.891079	0.801673	0.62047	0.703505	0.805257	0.649439	0.685443	1	0.762679	0.63434	0.686798	0.67228	0.694735
P49257	LMAN1	LMAN1_HUMAN	Human	Protein ERGIC-53	0.909091	0.818182	0.727273	0.727273	0.636364	0.636364	0.727273	1	0.771762	0.74976	0.747483	0.803439	0.758202	0.940455	0.938631	1	0.953113	0.955098	0.933593	1	0.713535	0.503797	0.70555	0.611295	0.933593	0.860954	0.906486	1	0.707521	0.766415	0.716275	0.514524	0.897135	0.811381	0.98424	1	0.606186	0.643617	0.62037	0.460205	0.945626	0.919031
Q99497	PARK7	PARK7_HUMAN	Human	Protein/nucleic acid deglycase DJ-1	0.384615	0.384615	0.384615	0.384615	0.346154	0.5	0.461538	1	0.945563	0.909841	1	0.954412	0.967675	0.907022	0.924709	0.912249	0.916876	0.917759	1	0.980511	0.598076	0.599595	0.461149	0.481397	1.01988	0.429258	1	0.740322	0.609281	0.475595	0.406107	0.464054	0.44001	0.457562	1	0.864529	0.603033	0.44867	0.365648	0.575193	0.496147	0.419339
Q13228	SELENBP1	SBP1_HUMAN	Human	Methanethiol oxidase	0.714286	0.571429	0.571429	0.642857	0.642857	0.571429	0.857143	1	0.89915	0.895576	0.847244	0.868919	0.86314	1	0.941493	0.951623	0.966423	0.950458	0.574717	0.757706	0.823644	1	0.922747	0.609832	0.574717	0.388607	0.521103	0.688257	0.768074	1	0.882992	0.617217	0.478479	0.402006	0.578222	0.943556	1	0.860889	0.640444	0.606667	0.521778	0.375556
Q93088	BHMT	BHMT1_HUMAN	Human	Betaine--homocysteine S-methyltransferase 1	1	0.9	0.5	0.7	0.6	0.4	0.7	0.6	0.864741	0.880534	0.888982	0.803301	0.889629	0.934324	1	0.977759	0.953613	0.966279	0.459203	1	0.995256	0.881404	0.867173	0.625237	0.459203	0.221063	0.419048	1	0.551323	0.88254	0.904762	0.49418	0.263492	0.0984127	0.478261	0.997978	1	0.588473	0.42366	0.212336	0.175935	0.224469
P54819	AK2	KAD2_HUMAN	Human	Adenylate kise 2, mitochondrial	0.3125	0.28125	0.25	0.28125	0.3125	0.53125	0.53125	1	0.923207	0.920705	0.965035	0.928667	1	0.867651	0.932298	0.939064	0.900755	0.896285	1	0.932666	0.48194	0.440911	0.452297	0.468198	1.0722	0.374951	1	0.784919	0.471967	0.456339	0.453995	0.438562	0.404181	0.363743	1	0.897084	0.472292	0.397567	0.331531	0.392161	0.3715	0.357791
P40227	CCT6A	TCPZ_HUMAN	Human	T-complex protein 1 subunit zeta	0.769231	0.692308	0.615385	0.692308	0.615385	0.538462	0.846154	1	0.818293	0.799382	0.839001	0.825073	0.793221	0.964774	0.972042	1	0.949124	0.947476	1	0.828335	0.166077	0.130004	0.11996	0.160207	1.20724	0.186094	1	0.726404	0.206911	0.142234	0.118482	0.147635	0.181774	0.207257	1	0.743681	0.158754	0.123512	0.104587	0.138023	0.183162	0.189046
Q16881	TXNRD1	TRXR1_HUMAN	Human	Thioredoxin reductase 1, cytoplasmic	0.833333	0.75	1	0.833333	0.75	0.583333	0.583333	0.666667	0.947424	0.938128	0.993067	0.966712	0.987573	0.928089	1	0.986755	0.994042	0.950361	1	0.718663	0.163057	0.0840665	0.0984285	0.0880517	1.39147	0.13407	1	0.689581	0.261182	0.103564	0.100494	0.0797808	0.209847	0.318113	1	0.634773	0.129329	0.108503	0.0862531	0.081742	0.190788	0.137028
P52272	HNRNPM	HNRPM_HUMAN	Human	Heterogeneous nuclear ribonucleoprotein M	0.833333	0.666667	0.583333	0.583333	0.666667	0.75	0.75	1	0.993639	0.990192	0.964757	1	0.904594	0.948561	0.981186	0.954308	0.942596	0.965881	1	0.931507	0.226253	0.196899	0.181846	0.223243	1.07353	0.223544	1	0.754903	0.239257	0.204072	0.163797	0.253182	0.241054	0.191047	1	0.968508	0.22136	0.179066	0.131903	0.233988	0.267762	0.242051
P22392	NME2	NDKB_HUMAN	Human	Nucleoside diphosphate kise B	0.354839	0.322581	0.322581	0.16129	0.0967742	0.193548	0.193548	1	0.997984	1	0.94734	0.969764	0.93018	0.869722	0.901831	0.770695	0.724491	0.793327	1	0.970588	0.5	0.294118	0.205882	0.235294	1.0303	0.382353	1	0.690476	0.333333	0.357143	0.380952	0.261905	0.214286	0.261905	0.923077	1	0.410256	0.205128	0.230769	0.589744	0.128205	0.358974
P28331	NDUFS1	NDUS1_HUMAN	Human	DH-ubiquinone oxidoreductase 75 kDa subunit, mitochondrial	1	0.9	0.7	0.8	0.8	0.7	0.8	0.8	0.823034	0.807532	0.849355	0.842651	0.773509	0.958052	0.925864	1	0.953706	0.950015	1	0.973901	0.649815	0.409988	0.50185	0.534525	1.0268	0.625976	1	0.936643	0.7801	0.526453	0.539952	0.473329	0.61855	0.696495	0.998411	1	0.542403	0.492552	0.46852	0.498709	0.677855	0.600596
P22695	UQCRC2	QCR2_HUMAN	Human	Cytochrome b-c1 complex subunit 2, mitochondrial	0.769231	0.769231	0.615385	0.692308	0.692308	1	0.923077	0.846154	0.937877	0.95781	0.98727	0.974202	0.886189	1	0.992639	0.998072	0.985202	0.981423	1	0.982543	0.708433	0.553287	0.553287	0.575672	1.01777	0.520344	1	0.850077	0.763626	0.555415	0.504274	0.525151	0.51198	0.564803	1	0.940857	0.621725	0.508336	0.418497	0.541016	0.539296	0.478698
P51649	ALDH5A1	SSDH_HUMAN	Human	Succite-semialdehyde dehydrogese, mitochondrial	0.833333	0.833333	0.75	0.833333	0.75	0.75	0.833333	1	0.864924	0.867834	0.84637	0.86102	0.910611	1	0.982236	0.999074	0.99366	0.980888	0.228822	0.255888	0.883656	0.699824	1	0.622847	0.228822	0.492794	0.244718	0.287361	1	0.935459	0.968882	0.578179	0.588552	0.537457	0.299834	0.345515	0.957226	1	0.843854	0.531977	0.593439	0.588455
Q9BWD1	ACAT2	THIC_HUMAN	Human	Acetyl-CoA acetyltransferase, cytosolic	0.416667	0.375	0.416667	0.416667	0.375	0.375	0.5	1	0.863782	0.886773	0.892553	0.849865	0.915275	1	0.987288	0.991937	0.976202	0.995942	0.538725	0.492859	0.385637	0.542748	0.472943	0.205794	0.538725	1	0.619563	0.526217	0.442746	0.619798	0.5589	0.190689	0.732659	1	0.664578	0.609639	0.423373	0.503614	0.435904	0.260964	0.691084	1
P30153	PPP2R1A	2AAA_HUMAN	Human	Serine/threonine-protein phosphatase 2A 65 kDa regulatory subunit A alpha isoform	0.5	0.5	0.45	0.45	0.4	0.55	0.55	1	0.944199	1	0.941004	0.960493	0.892665	0.956988	0.922504	0.921896	0.906487	0.940491	1	0.850394	0.522656	0.425791	0.384638	0.417174	1.17593	0.421037	1	0.677405	0.571893	0.431358	0.340624	0.414216	0.385104	0.393084	1	0.874448	0.522873	0.366823	0.278324	0.431951	0.458743	0.38193
O95782	AP2A1	AP2A1_HUMAN	Human	AP-2 complex subunit alpha-1	0.833333	0.833333	0.75	0.75	0.75	0.916667	0.916667	1	0.927955	0.974185	1	0.983056	0.950557	0.914549	0.869324	0.871352	0.847699	0.883948	1	0.975848	0.707348	0.447842	0.587873	0.406475	1.02475	0.561665	1	0.801836	0.86933	0.594222	0.508369	0.464093	0.524838	0.548056	1	0.978656	0.650497	0.501334	0.382974	0.437545	0.582828	0.516129
Q6YN16	HSDL2	HSDL2_HUMAN	Human	Hydroxysteroid dehydrogese-like protein 2	0.769231	0.692308	0.692308	0.769231	0.692308	0.692308	0.769231	1	0.853896	0.833507	0.870163	0.824508	0.886864	0.968125	0.925536	1	0.973316	0.947873	0.971246	1	0.959105	0.766454	0.939297	0.757827	0.971246	0.733227	0.867493	0.89768	1	0.906895	0.916746	0.616142	0.755005	0.811567	0.958486	1	0.945201	0.866157	0.833278	0.696446	0.804052	0.784789
P08865	RPSA	RSSA_HUMAN	Human	40S ribosomal protein SA	1	1	0.8	0.8	0.7	0.8	0.6	0.9	0.919244	0.889617	0.929116	0.942822	0.88781	1	0.971649	0.988444	0.988779	0.981476	1	0.963982	0.256023	0.316769	0.219766	0.221038	1.03736	0.284249	1	0.674221	0.237503	0.252388	0.194401	0.203584	0.273421	0.259868	1	0.902267	0.297278	0.204094	0.170053	0.234607	0.285669	0.278845
Q3LXA3	TKFC	TKFC_HUMAN	Human	Triokise/FMN cyclase	1	0.818182	0.636364	0.727273	0.727273	0.545455	0.909091	1	0.778961	0.823964	0.784884	0.772354	0.839778	0.960676	0.995607	1	0.959791	0.927377	0.779964	1	0.899821	0.865832	0.818426	0.685152	0.779964	0.600179	0.954802	0.937853	1	0.979661	0.893785	0.929944	0.938983	0.818079	0.805714	1	0.997143	0.754286	0.409524	0.71619	0.698095	0.712381
Q9HDC9	APMAP	APMAP_HUMAN	Human	Adipocyte plasma membrane-associated protein	1	0.636364	0.545455	0.545455	0.545455	0.454545	0.636364	0.818182	0.855385	0.816296	0.873274	0.84751	0.838132	0.965794	0.961284	1	0.968396	0.977822	0.667915	0.624752	0.935917	0.762167	0.782647	0.719665	0.667915	0.94869	0.716559	0.593237	0.961462	1	0.788165	0.724267	0.791149	0.740428	0.721741	0.663936	1	0.717997	0.650363	0.756611	0.889773	0.932834
Q04446	GBE1	GLGB_HUMAN	Human	1,4-alpha-glucan-branching enzyme	0.37037	0.333333	0.444444	0.37037	0.444444	0.444444	0.62963	1	0.880183	0.943817	0.855191	0.861461	0.874264	0.958365	1	0.940836	0.946748	0.934932	1	0.739675	0.242459	0.180046	0.215429	0.22703	1.35194	0.269026	1	0.677579	0.289442	0.221309	0.210558	0.229041	0.350568	0.421599	1	0.662351	0.212635	0.180266	0.155709	0.265543	0.347137	0.26878
P05556	ITGB1	ITB1_HUMAN	Human	Integrin beta-1	0.909091	0.636364	0.636364	0.545455	0.727273	1	0.909091	1	1	0.997752	0.913506	0.967779	0.867304	0.744993	0.751771	0.660527	0.706754	0.754017	1	0.657582	0.458529	0.184191	0.217117	0.755143	1.32425	0.386447	1	0.632494	0.584582	0.25093	0.229541	0.72669	0.442402	0.398916	1	0.616136	0.35489	0.239467	0.20951	0.635378	0.550008	0.369345
Q13200	PSMD2	PSMD2_HUMAN	Human	26S proteasome non-ATPase regulatory subunit 2	1	1	0.8	0.8	0.7	0.8	0.8	1	0.882114	0.885662	0.88311	0.897363	0.895924	1	0.962502	0.966878	0.973791	0.936176	1	0.78431	0.290492	0.20137	0.227164	0.234279	1.27501	0.273859	1	0.664949	0.346918	0.234499	0.205428	0.230083	0.267157	0.29816	1	0.776354	0.251632	0.207409	0.166612	0.253345	0.294305	0.250734
P50991	CCT4	TCPD_HUMAN	Human	T-complex protein 1 subunit delta	0.666667	0.666667	0.6	0.6	0.533333	0.666667	0.733333	1	0.918142	0.901983	0.895281	0.916573	0.866527	0.975865	0.984995	0.978687	0.996512	1	1	0.855771	0.243584	0.23578	0.194657	0.211016	1.16854	0.205463	1	0.682057	0.252024	0.196761	0.171331	0.197471	0.205995	0.234834	1	0.767934	0.242927	0.172192	0.14647	0.213775	0.233209	0.21449
P24298	GPT	ALAT1_HUMAN	Human	Alanine aminotransferase 1	0.714286	0.642857	0.928571	0.857143	0.928571	0.785714	0.714286	1	0.933942	0.909534	0.982725	0.881714	1	0.797664	0.745524	0.759103	0.760704	0.799845	0.747875	1	0.296167	0.22676	0.155261	0.180488	0.747875	0.154146	1	0.95755	0.447374	0.252181	0.178911	0.29812	0.201589	0.244815	0.741154	1	0.318881	0.180249	0.0983179	0.241009	0.195766	0.169664
Q7Z5P4	HSD17B13	DHB13_HUMAN	Human	17-beta-hydroxysteroid dehydrogese 13	0.25641	0.230769	0.230769	0.25641	0.25641	0.282051	0.589744	1	0.705906	0.705562	0.735339	0.69153	0.755719	1	0.95472	0.974739	0.9451	0.963889	0.00197897	0.00414348	0.276252	0.918862	1	0.324366	0.00197897	0.570686	0.00119625	0.00292417	0.20323	0.897322	1	0.260052	0.680734	0.627966	0.00213092	0.00545517	0.367797	1	0.887232	0.297221	0.66894	0.716246
O60610	DIAPH1	DIAP1_HUMAN	Human	Protein diaphanous homolog 1	0.909091	0.818182	0.909091	0.818182	0.909091	1	1	1	0.952035	0.957859	0.939212	0.950965	1	0.904639	0.915306	0.87082	0.879788	0.882642	1	0.9085	0.453485	0.281002	0.431399	0.25643	1.10072	0.38082	1	0.837129	0.554697	0.416531	0.441745	0.215128	0.360106	0.402603	1	0.872891	0.348669	0.368063	0.332382	0.196541	0.319453	0.354798
Q06210	GFPT1	GFPT1_HUMAN	Human	Glutamine--fructose-6-phosphate aminotransferase [isomerizing] 1	0.769231	0.769231	0.692308	0.692308	0.692308	0.769231	1	0.923077	0.759711	0.755213	0.788687	0.795818	0.747299	0.976059	0.966148	1	0.998204	0.963158	0.593987	0.556898	0.794605	0.516999	0.71846	0.618151	0.593987	1	0.380165	0.384888	0.61708	0.541913	0.495474	0.359307	0.815821	1	0.388569	0.378734	0.433847	0.496567	0.439228	0.36092	1	0.83856
P14314	PRKCSH	GLU2B_HUMAN	Human	Glucosidase 2 subunit beta	0.625	0.5625	0.4375	0.5	0.4375	0.5	0.6875	1	1	0.95616	0.963342	0.977205	0.921316	0.893515	0.847699	0.841245	0.868349	0.893977	1	0.927114	0.652572	0.589296	0.514045	0.495565	1.07862	0.464814	1	0.766302	0.730692	0.613226	0.52875	0.52875	0.497456	0.488053	0.953065	1	0.661631	0.511587	0.369463	0.507334	0.542094	0.471693
P08183	ABCB1	MDR1_HUMAN	Human	ATP-dependent translocase ABCB1	0.769231	0.692308	0.923077	0.538462	0.769231	1	0.769231	0.846154	0.962774	0.984627	0.949433	1	0.888228	0.804846	0.831961	0.837616	0.818107	0.808537	1	0.775732	0.552429	0.161045	0.193716	0.570933	1.2891	0.24788	1	0.741407	0.778959	0.208325	0.206636	0.497616	0.459666	0.496424	1	0.760337	0.435049	0.247826	0.185803	0.416948	0.425466	0.243123
P23526	AHCY	SAHH_HUMAN	Human	Adenosylhomocysteise	0.833333	0.916667	0.583333	0.666667	0.75	0.666667	0.75	1	0.776656	0.753336	0.770135	0.792102	0.76395	0.991726	0.952193	1	0.987884	0.977635	1	0.913572	0.457837	0.386826	0.370708	0.371409	1.0946	0.389395	1	0.766473	0.504118	0.40407	0.358043	0.381541	0.432897	0.409399	1	0.898193	0.427501	0.364478	0.261789	0.34134	0.42089	0.352358
Q12931	TRAP1	TRAP1_HUMAN	Human	Heat shock protein 75 kDa, mitochondrial	0.714286	0.642857	0.642857	0.642857	0.714286	0.785714	0.928571	1	0.952493	0.938454	0.983661	0.930636	1	0.937209	0.96302	0.959553	0.948772	0.908925	1	0.93518	0.70497	0.594382	0.51758	0.401689	1.06931	0.477902	1	0.768364	0.751057	0.59992	0.4838	0.391427	0.464077	0.517005	1	0.922161	0.679199	0.517098	0.361043	0.399018	0.502739	0.474778
P05141	SLC25A5	ADT2_HUMAN	Human	ADP/ATP translocase 2	1	0.636364	0.818182	0.727273	0.636364	0.636364	0.727273	1	0.891152	0.913425	0.930203	0.86085	1	0.74495	0.771085	0.790253	0.749735	0.754609	1	0.932586	0.324812	0.328401	0.256085	0.252583	1.07229	0.282	1	0.740922	0.346523	0.271754	0.240151	0.248116	0.254711	0.298818	1	0.883097	0.338331	0.251678	0.191788	0.286462	0.279836	0.289164
P02649	APOE	APOE_HUMAN	Human	Apolipoprotein E	0.384615	0.653846	0.384615	0.653846	0.692308	0.576923	0.730769	1	0.659401	0.647728	0.680774	0.688606	0.662748	0.919074	0.974468	1	0.924888	0.922415	0.148695	0.240593	0.470046	1	0.742539	0.454988	0.148695	0.466836	0.209481	0.210031	0.557275	1	0.803492	0.695074	0.597288	0.615274	0.240786	0.389134	0.936319	0.971722	0.648291	1	0.769007	0.64896
O60716	CTNND1	CTND1_HUMAN	Human	Catenin delta-1	0.909091	0.909091	0.909091	0.818182	0.818182	0.909091	0.909091	1	0.953067	0.968896	0.969135	1	0.937648	0.893775	0.873984	0.880614	0.857389	0.925484	0.796407	0.790419	1	0.203593	0.802395	0.658683	0.796407	0.760479	0.619718	0.71831	1	0.403756	0.474178	0.455399	0.615023	0.497653	0.927711	1	0.584337	0.728916	0.451807	0.283133	0.771084	0.837349
P00747	PLG	PLMN_HUMAN	Human	Plasminogen	0.625	0.5625	0.5	0.6875	0.875	0.5625	0.9375	1	0.627806	0.593803	0.602601	0.659965	0.587177	0.947493	0.977133	0.917161	0.891156	1	0.0552102	0.0945724	0.498341	0.802094	1	0.323949	0.0552102	0.482751	0.052943	0.0860408	0.297745	1	0.936171	0.270192	0.465905	0.276074	0.0835745	0.150032	0.709549	1	0.93575	0.310511	0.531414	0.66119
O14975	SLC27A2	S27A2_HUMAN	Human	Very long-chain acyl-CoA synthetase	0.909091	0.818182	0.636364	0.636364	0.636364	0.545455	0.818182	1	0.834524	0.822396	0.804237	0.833724	0.851794	0.985841	0.963917	1	0.978779	0.959774	1	0.659662	0.539847	0.733624	0.737718	0.248908	1.35553	0.488537	1	0.561838	0.58017	0.603666	0.65324	0.222308	0.478957	0.536277	1	0.675712	0.552239	0.611126	0.478969	0.258616	0.405156	0.458073
Q16555	DPYSL2	DPYL2_HUMAN	Human	Dihydropyrimidise-related protein 2	0.344828	0.413793	0.517241	0.517241	0.517241	0.896552	0.862069	1	0.924204	0.925431	0.930912	0.945223	0.928141	0.938279	1	0.947235	0.943384	0.942908	0.187819	0.281336	0.471513	0.376817	0.518271	0.513163	0.187819	1	0.226536	0.297297	0.654545	0.62113	0.583292	0.535135	0.99656	1	0.182879	0.281712	0.396109	0.450584	0.387549	0.368093	0.773152	1
P46940	IQGAP1	IQGA1_HUMAN	Human	Ras GTPase-activating-like protein IQGAP1	0.714286	0.642857	0.785714	0.714286	0.714286	0.785714	0.857143	1	0.994302	1	0.971437	0.97311	0.925874	0.962139	0.97714	0.934004	0.9316	0.963066	0.791153	0.583427	0.459127	0.197648	0.364502	0.337066	0.791153	0.802352	1	0.844156	0.839286	0.512987	0.478084	0.441558	0.877435	0.943182	0.696232	0.572151	0.356618	0.282169	0.251379	0.224724	0.875919	1
Q4G0N4	DK2	KD2_HUMAN	Human	D kise 2, mitochondrial	0.454545	0.409091	0.363636	0.409091	0.409091	0.409091	0.545455	1	0.952754	0.923782	0.869615	0.932393	0.937817	1	0.98905	0.999748	0.979647	0.953927	0.282271	0.359127	1	0.654672	0.707773	0.856245	0.282271	0.501485	0.245936	0.297302	1	0.664337	0.646619	0.690345	0.549577	0.682867	0.288429	0.372531	1	0.851552	0.713264	0.898213	0.83349	0.489558
P05165	PCCA	PCCA_HUMAN	Human	Propionyl-CoA carboxylase alpha chain, mitochondrial	0.625	0.625	0.5625	0.5625	0.5625	0.625	0.75	1	0.91107	0.882046	0.874423	0.882748	0.93151	1	0.985713	0.988611	0.986152	0.978461	0.343055	0.387896	0.884069	0.938753	1	0.620489	0.343055	0.903755	0.367572	0.345194	0.822084	1	0.939839	0.550257	0.77953	0.8562	0.431481	0.470938	1	0.989393	0.952482	0.706406	0.910904	0.966059
O43175	PHGDH	SERA_HUMAN	Human	D-3-phosphoglycerate dehydrogese	0.625	0.6875	0.4375	0.625	0.5625	0.5625	0.6875	1	0.725084	0.733424	0.732965	0.753263	0.734512	1	0.965496	0.987251	0.989458	0.96914	0.184	0.184	0.5965	1	0.8605	0.73	0.184	0.566	0.188358	0.158704	0.670511	1	0.834706	0.847886	0.66447	0.868204	0.201954	0.190554	0.761129	1	0.722041	0.961998	0.922367	0.572204
P11766	ADH5	ADHX_HUMAN	Human	Alcohol dehydrogese class-3	0.454545	0.454545	0.409091	0.454545	0.5	0.727273	0.772727	1	0.975634	0.955041	0.955986	0.948815	0.963299	1	0.998021	0.965034	0.975936	0.958205	0.865353	0.840051	1	0.931502	0.883427	0.882342	0.865353	0.850533	0.83088	0.719569	1	0.877379	0.804847	0.81526	0.865171	0.811849	0.896831	0.830819	1	0.787627	0.661826	0.904942	0.816673	0.783289
P34913	EPHX2	HYES_HUMAN	Human	Bifunctiol epoxide hydrolase 2	0.769231	0.769231	0.615385	0.692308	0.692308	0.692308	0.846154	1	0.792086	0.789105	0.81049	0.823389	0.835393	0.953411	0.986755	1	0.941656	0.968213	0.120322	0.201469	0.872683	0.983211	1	0.613851	0.120322	0.555789	0.0944602	0.163352	0.870739	1	0.919389	0.563565	0.584517	0.553622	0.117647	0.220975	0.9137	1	0.820046	0.631966	0.630418	0.622291
Q02218	OGDH	ODO1_HUMAN	Human	2-oxoglutarate dehydrogese, mitochondrial	0.666667	0.666667	0.733333	0.733333	0.733333	0.866667	0.866667	1	0.883181	0.915193	0.938752	0.860102	1	0.770023	0.815574	0.805754	0.825381	0.813079	1	0.952219	0.338208	0.225302	0.302159	0.274953	1.05018	0.34671	1	0.827514	0.348619	0.293035	0.272364	0.270453	0.288866	0.340976	1	0.97413	0.304327	0.249451	0.184227	0.25243	0.329257	0.304955
Q96HC4	PDLIM5	PDLI5_HUMAN	Human	PDZ and LIM domain protein 5	0.692308	0.615385	0.846154	0.615385	0.692308	1	0.769231	0.923077	0.934532	1	0.898687	0.870782	0.918605	0.582799	0.595657	0.598328	0.580491	0.582708	1	0.858425	0.427903	0.340004	0.469048	0.375912	1.16492	0.369179	1	0.824492	0.470716	0.436009	0.508381	0.321633	0.416486	0.40564	1	0.775066	0.305943	0.351594	0.341633	0.24004	0.350432	0.372012
P05388	RPLP0	RLA0_HUMAN	Human	60S acidic ribosomal protein P0	1	0.9	0.8	0.7	0.7	0.8	0.7	0.7	0.964033	0.929371	1	0.994249	0.92391	0.957836	0.992018	0.971353	0.973168	0.989418	1	0.892153	0.385299	0.44047	0.339099	0.260211	1.12088	0.333688	1	0.696406	0.382438	0.384901	0.311672	0.246493	0.327939	0.327358	1	0.867846	0.408003	0.32419	0.253386	0.281211	0.349814	0.342025
P68371	TUBB4B	TBB4B_HUMAN	Human	Tubulin beta-4B chain	0.588235	0.647059	0.705882	0.705882	0.647059	1	0.647059	1	0.97913	0.977967	1	0.978041	0.956476	0.915533	0.954235	0.940362	0.905089	0.92918	1	0.940981	0.202918	0.220085	0.16534	0.108901	1.06272	0.20336	1	0.731515	0.270582	0.223388	0.164357	0.119634	0.212301	0.245786	1	0.919531	0.213893	0.203102	0.134353	0.141785	0.241621	0.181376
P10599	TXN	THIO_HUMAN	Human	Thioredoxin	0.529412	0.470588	0.529412	0.529412	0.764706	1	0.941176	0.764706	0.965393	1	0.894247	0.926314	0.949911	0.901525	0.865829	0.826748	0.872098	0.857065	1	0.849815	0.263747	0.258205	0.179744	0.197022	1.17673	0.226581	1	0.653919	0.292351	0.189317	0.191108	0.177307	0.227665	0.240834	1	0.815187	0.303071	0.19196	0.150642	0.229146	0.221887	0.240536
P32929	CTH	CGL_HUMAN	Human	Cystathionine gamma-lyase	0.47619	0.428571	0.47619	0.52381	0.571429	0.809524	0.809524	1	0.953406	0.994068	1	0.907534	0.98265	0.838906	0.83771	0.858708	0.821368	0.819031	0.801775	1	0.214497	0.279586	0.335059	0.163462	0.801775	0.230769	0.770008	1	0.22533	0.319347	0.289821	0.149961	0.290598	0.435897	0.879607	1	0.221949	0.279279	0.253071	0.149877	0.435708	0.329238
P17980	PSMC3	PRS6A_HUMAN	Human	26S proteasome regulatory subunit 6A	1	1	0.8	0.9	1	0.8	1	1	0.87303	0.870191	0.83977	0.862087	0.890043	1	0.954368	0.978325	0.95551	0.95694	1	0.982968	0.319343	0.339112	0.294404	0.238139	1.01733	0.310219	1	0.770426	0.326188	0.311277	0.263125	0.250699	0.323082	0.332091	1	0.965351	0.311238	0.253691	0.195541	0.299789	0.372401	0.302802
P62701	RPS4X	RS4X_HUMAN	Human	40S ribosomal protein S4, X isoform	1	1	0.7	0.7	0.7	0.5	0.8	1	0.975565	1	0.934351	0.966613	0.92221	0.937389	0.949953	0.940736	0.949695	0.9305	1	0.913384	0.48628	0.554621	0.41028	0.4553	1.09483	0.467773	1	0.724671	0.503747	0.488759	0.417832	0.462678	0.486576	0.497551	1	0.902604	0.538947	0.395486	0.33588	0.535127	0.480845	0.461169
P25325	MPST	THTM_HUMAN	Human	3-mercaptopyruvate sulfurtransferase	0.555556	0.5	0.444444	0.5	0.444444	0.444444	0.722222	1	0.956875	0.958311	1	0.971924	0.970661	0.982701	0.996436	0.986338	0.96492	0.974076	0.516024	0.612682	0.778235	1	0.799143	0.508141	0.516024	0.538989	0.622688	0.511097	0.991985	1	0.766749	0.710234	0.661529	0.738183	0.514728	0.670955	1	0.826808	0.502424	0.798098	0.739746	0.574012
Q86TX2	ACOT1	ACOT1_HUMAN	Human	Acyl-coenzyme A thioesterase 1	0.625	0.5625	0.5625	0.5	0.5	0.5	0.5625	1	0.764601	0.899609	0.7331	0.7482	0.848962	0.966108	0.949517	1	0.799537	0.840465	0.227376	0.280543	0.66629	0.973982	1	0.295249	0.227376	0.800905	0.226087	0.193789	0.602484	0.951553	1	0.285714	0.746584	0.921739	0.251344	0.306452	0.810484	1	0.702957	0.306452	0.772849	0.840054
Q9Y394	DHRS7	DHRS7_HUMAN	Human	Dehydrogese/reductase SDR family member 7	0.666667	0.533333	0.733333	0.6	0.666667	0.866667	0.8	1	0.968883	0.983222	0.977805	0.944589	1	0.831014	0.842942	0.894957	0.849116	0.872339	1	0.869666	0.933344	0.961958	0.778035	0.654978	1.03955	0.708898	0.973377	0.671708	1	0.808444	0.686358	0.653277	0.698015	0.740391	0.929559	0.784497	1	0.782567	0.61129	0.776616	0.70891	0.616597
Q00839	HNRNPU	HNRPU_HUMAN	Human	Heterogeneous nuclear ribonucleoprotein U	0.588235	0.588235	0.411765	0.411765	0.411765	0.647059	0.823529	1	1	0.95085	0.970718	0.978482	0.883861	0.905082	0.926261	0.894144	0.884849	0.904375	1	0.913323	0.419984	0.298716	0.360754	0.407624	1.0949	0.34687	1	0.874969	0.465287	0.357674	0.34181	0.388421	0.345163	0.342465	1	0.896657	0.351216	0.314742	0.277204	0.31459	0.388298	0.33579
Q15365	PCBP1	PCBP1_HUMAN	Human	Poly(rC)-binding protein 1	1	0.9	0.8	0.9	0.9	0.9	0.9	1	1	0.973161	0.965083	0.993455	0.982051	0.984722	0.953018	0.883314	0.948077	0.994626	1	0.960437	0.546271	0.610391	0.588449	0.38347	1.04119	0.52342	1	0.812788	0.54351	0.609141	0.504447	0.381515	0.490938	0.528425	1	0.88656	0.544782	0.512723	0.404103	0.4291	0.586818	0.516422
P36578	RPL4	RL4_HUMAN	Human	60S ribosomal protein L4	1	0.8	0.8	0.8	0.7	0.8	0.9	1	0.913201	1	0.882401	0.922916	0.875563	0.816659	0.799641	0.782	0.812415	0.827082	1	0.871403	0.407121	0.370668	0.30619	0.337645	1.14757	0.378638	1	0.691957	0.419057	0.345026	0.284755	0.333882	0.382461	0.36363	1	0.834013	0.413171	0.293495	0.22857	0.345679	0.369781	0.364935
Q12797	ASPH	ASPH_HUMAN	Human	Aspartyl/asparaginyl beta-hydroxylase	0.714286	0.642857	0.785714	0.642857	0.642857	0.642857	0.857143	1	0.837076	0.825965	0.874085	0.857659	0.813622	0.977211	0.976941	0.937887	0.964351	1	1	0.73286	0.847743	0.547704	0.726806	0.736413	1.1796	0.815897	0.938036	0.714861	1	0.73176	0.689646	0.658798	0.925027	0.909469	1	0.724987	0.702614	0.6864	0.61639	0.669055	0.880845	0.799648
O60506	SYNCRIP	HNRPQ_HUMAN	Human	Heterogeneous nuclear ribonucleoprotein Q	1	0.9	0.7	0.6	0.6	0.6	0.6	0.6	0.980243	1	0.952385	0.969144	0.928825	0.940733	0.98378	0.94137	0.927655	0.929989	1	0.839625	0.294926	0.212927	0.274237	0.300211	1.19101	0.279221	1	0.768156	0.338765	0.272346	0.25388	0.267536	0.301521	0.286468	1	0.773416	0.259534	0.233034	0.195738	0.216209	0.311133	0.286175
Q9H2U2	PPA2	IPYR2_HUMAN	Human	Inorganic pyrophosphatase 2, mitochondrial	0.434783	0.347826	0.521739	0.434783	0.608696	0.73913	0.73913	1	0.917913	0.937648	0.913446	0.908916	1	0.887375	0.90758	0.933709	0.866028	0.889694	0.682424	0.740606	0.88303	1	0.753333	0.633333	0.682424	0.621212	0.817361	0.685417	1	0.965972	0.913889	0.764583	0.731944	0.84375	0.715561	0.706633	1	0.741071	0.689413	0.784439	0.693878	0.65051
Q15181	PPA1	IPYR_HUMAN	Human	Inorganic pyrophosphatase	0.555556	0.555556	0.555556	0.5	0.555556	0.555556	0.611111	1	0.965894	0.981781	1	0.947788	0.962911	0.871707	0.857152	0.889035	0.859086	0.876212	1	0.847347	0.458424	0.431275	0.369221	0.30484	1.18015	0.347347	1	0.749405	0.469066	0.378495	0.335663	0.276919	0.305622	0.356187	1	0.823539	0.464914	0.348962	0.293204	0.323776	0.352131	0.322034
Q9Y617	PSAT1	SERC_HUMAN	Human	Phosphoserine aminotransferase	0.588235	0.470588	0.470588	0.588235	0.529412	0.529412	0.647059	1	0.765671	0.769874	0.795064	0.752009	0.803852	0.970131	0.997462	0.98743	1	0.969419	0.571816	0.512873	0.725949	0.972222	1	0.389228	0.571816	0.980691	0.3606	0.283238	0.552737	0.660537	0.617206	0.184739	0.730078	1	0.487631	0.379495	0.530222	0.841877	0.69115	0.333843	1	0.911247
P26639	TARS	SYTC_HUMAN	Human	Threonine--tR ligase, cytoplasmic	1	1	0.9	0.9	0.8	0.9	0.8	1	0.975308	0.997579	0.920497	0.979071	0.946509	1	0.958882	0.956874	0.980586	0.949368	1	0.915997	0.252392	0.229238	0.234596	0.217757	1.09171	0.323383	1	0.767616	0.301349	0.254873	0.220202	0.181409	0.318216	0.385307	1	0.85117	0.232824	0.220851	0.194879	0.247375	0.354761	0.336526
Q96Q06	PLIN4	PLIN4_HUMAN	Human	Perilipin-4	0.588235	0.529412	0.764706	0.647059	0.588235	1	0.647059	0.764706	0.942928	0.940353	1	0.92631	0.972461	0.591073	0.634487	0.587539	0.586152	0.594647	1	0.918343	0.626272	0.32284	0.395503	0.659882	1.08892	0.429349	1	0.853665	0.766958	0.503556	0.431893	0.770514	0.522976	0.486597	0.959523	1	0.551942	0.386757	0.271876	0.631259	0.558025	0.355639
Q13501	SQSTM1	SQSTM_HUMAN	Human	Sequestosome-1	1	0.727273	0.0909091	0.181818	0.181818	0.181818	0.272727	0.454545	0.869036	0.839034	0.947469	0.929797	0.90354	0.978245	0.957925	0.892671	1	0.836206	0.896591	1	0.124287	0.19131	0.192403	0.0897157	0.896591	0.175809	1	0.867172	0.123443	0.210022	0.183729	0.0910446	0.214801	0.251769	0.973264	1	0.135433	0.150926	0.116077	0.0876272	0.167637	0.189619
Q14032	BAAT	BAAT_HUMAN	Human	Bile acid-CoA:amino acid N-acyltransferase	0.833333	0.916667	0.916667	1	0.833333	0.833333	1	1	0.964483	0.990258	0.955026	0.920993	1	0.872251	0.952923	0.936495	0.928329	0.899331	0.798428	0.905933	1	0.76932	0.856459	0.848879	0.798428	0.570817	0.784563	0.833663	1	0.848789	0.85647	0.706719	0.61097	0.581378	0.9325	0.908473	1	0.798336	0.704052	0.62444	0.563832	0.572645
Q9Y2T3	GDA	GUAD_HUMAN	Human	Guanine deamise	0.333333	0.366667	0.366667	0.433333	0.433333	1	0.966667	0.933333	0.980015	1	0.936428	0.932519	0.955179	0.861101	0.784148	0.812182	0.80761	0.815541	0.854831	1	0.441857	0.406623	0.483139	0.466657	0.854831	0.407077	0.856867	1	0.417671	0.503133	0.506506	0.401124	0.424257	0.457671	0.822134	1	0.383142	0.430887	0.372384	0.384026	0.334365	0.356027
Q9NQR4	NIT2	NIT2_HUMAN	Human	Omega-amidase NIT2	0.833333	0.75	0.75	0.75	0.75	0.75	0.75	1	0.981535	0.993164	0.944172	0.954371	1	0.9739	0.959898	0.94905	0.986199	0.962719	0.710438	0.691679	0.868206	1	0.763829	0.53824	0.710438	0.546417	0.843822	0.70881	1	0.915904	0.856407	0.72254	0.69222	0.724256	0.876061	0.781551	1	0.80532	0.675156	0.704584	0.608376	0.680249
P26599	PTBP1	PTBP1_HUMAN	Human	Polypyrimidine tract-binding protein 1	0.833333	0.666667	0.75	0.833333	1	1	0.916667	1	0.919723	1	0.922432	0.961995	0.950691	0.901003	0.902191	0.927908	0.914155	0.906286	1	0.929354	0.538748	0.412133	0.553816	0.4818	1.07602	0.494129	1	0.832206	0.680896	0.549451	0.4888	0.516061	0.504015	0.532544	1	0.883477	0.497039	0.522827	0.393696	0.45788	0.609742	0.49723
P54577	YARS	SYYC_HUMAN	Human	Tyrosine--tR ligase, cytoplasmic	0.588235	0.470588	0.529412	0.470588	0.529412	0.588235	0.705882	1	0.961163	1	0.931323	0.929905	0.955475	0.9525	0.943719	0.90893	0.931148	0.900649	1	0.870935	0.259544	0.226823	0.247021	0.210665	1.14819	0.377701	1	0.732716	0.299588	0.264609	0.240329	0.185802	0.354527	0.444856	1	0.862753	0.230843	0.220168	0.183187	0.243042	0.374571	0.35265
P31937	HIBADH	3HIDH_HUMAN	Human	3-hydroxyisobutyrate dehydrogese, mitochondrial	0.714286	0.642857	0.642857	0.714286	0.714286	0.714286	0.857143	1	0.953487	0.966485	0.954092	0.933916	0.97852	0.95562	1	0.978867	0.96594	0.957487	0.460136	0.470239	1	0.899627	0.869097	0.435757	0.460136	0.420382	0.433808	0.390658	1	0.844784	0.775869	0.385212	0.410557	0.438207	0.490065	0.468631	1	0.855548	0.727395	0.454566	0.404331	0.3858
O75947	ATP5PD	ATP5H_HUMAN	Human	ATP synthase subunit d, mitochondrial	0.5	0.444444	0.388889	0.444444	0.722222	0.722222	0.666667	1	0.97888	0.963373	0.974637	0.941396	1	0.837571	0.874566	0.878783	0.850934	0.865136
P61604	HSPE1	CH10_HUMAN	Human	10 kDa heat shock protein, mitochondrial	0.769231	0.461538	0.538462	0.692308	0.615385	0.769231	0.692308	1	0.887137	1	0.902277	0.840558	0.952403	0.794609	0.781477	0.777636	0.78831	0.78967	0.936242	1	0.241611	0.329978	0.203579	0.262864	0.936242	0.275168	1	0.645556	0.255556	0.278889	0.206667	0.257778	0.25	0.308889	0.836085	1	0.358491	0.261792	0.241745	0.340802	0.209906	0.224057
Q14203	DCTN1	DCTN1_HUMAN	Human	Dyctin subunit 1	0.666667	0.666667	0.733333	0.666667	0.733333	0.866667	0.8	1	0.939358	0.952466	0.962041	0.961709	1	0.929752	0.980888	0.973694	0.951445	0.988833	1	0.930023	0.820393	0.502499	0.662113	0.675442	1.07524	0.792069	1	0.809072	0.939873	0.661744	0.58474	0.656821	0.723629	0.791842	0.983169	1	0.742458	0.579549	0.427437	0.6094	0.826612	0.758018
Q9HC35	EML4	EMAL4_HUMAN	Human	Echinoderm microtubule-associated protein-like 4	0.769231	0.923077	0.692308	0.769231	0.923077	0.923077	0.923077	1	0.857147	0.873518	0.841364	0.883695	0.851039	0.934811	0.948451	1	0.974969	0.949117	0.859931	0.856468	1	0.548946	0.786276	0.762669	0.859931	0.611898	0.739068	0.807088	1	0.653044	0.707631	0.546728	0.649614	0.59617	0.973866	1	0.831864	0.768577	0.742758	0.525819	0.723237	0.649244
P16930	FAH	FAAA_HUMAN	Human	Fumarylacetoacetase	0.555556	0.555556	0.5	0.555556	0.555556	0.611111	0.833333	1	0.995521	0.990114	0.989809	0.952543	0.96659	1	0.960107	0.945854	0.939828	0.948325	0.890393	1	0.938104	0.796583	0.628627	0.509994	0.890393	0.536428	1	0.895517	0.973526	0.751147	0.649135	0.577833	0.574303	0.540417	0.824328	1	0.90707	0.58691	0.441803	0.531646	0.477308	0.472985
Q01581	HMGCS1	HMCS1_HUMAN	Human	Hydroxymethylglutaryl-CoA synthase, cytoplasmic	0.555556	0.5	0.388889	0.444444	0.5	0.388889	0.777778	1	0.754825	0.762767	0.771091	0.743596	0.826822	1	0.970959	0.876262	0.9983	0.929669	0.531851	0.603815	0.274258	0.449821	0.580267	0.166614	0.531851	1	0.692733	0.747068	0.303741	0.701344	0.744618	0.140217	1	0.764808	0.599115	0.624275	0.267725	0.414947	0.416319	0.0954044	0.495573	1
Q9H9B4	SFXN1	SFXN1_HUMAN	Human	Sideroflexin-1	0.4	0.32	0.32	0.32	0.56	0.6	0.72	1	0.961393	0.997293	0.952764	0.948371	1	0.993101	0.979303	0.953902	0.973833	0.971695	1	0.928267	0.657333	0.454933	0.5864	0.4104	1.07728	0.5376	1	0.88469	0.721867	0.61656	0.560711	0.382051	0.483468	0.517644	1	0.907988	0.58318	0.575534	0.505932	0.387556	0.554706	0.511732
Q96DG6	CMBL	CMBL_HUMAN	Human	Carboxymethylenebutenolidase homolog	0.344828	0.310345	0.344828	0.37931	0.448276	0.344828	0.724138	1	0.874958	0.898216	0.855148	0.815531	0.885538	1	0.939827	0.945898	0.936489	0.926622	0.279694	0.385984	0.586546	0.87061	1	0.319182	0.279694	0.348837	0.286781	0.391142	0.573053	0.943832	1	0.29289	0.416766	0.418293	0.374733	0.40758	0.707872	1	0.787561	0.297376	0.371429	0.440039
P41250	GARS	GARS_HUMAN	Human	Glycine--tR ligase	0.909091	0.818182	0.909091	0.818182	0.636364	0.727273	0.818182	1	0.933971	0.961154	0.904579	0.919151	0.924592	0.95306	1	0.987621	0.996631	0.97671	1	0.889373	0.321652	0.259898	0.254215	0.275999	1.12439	0.477931	1	0.709874	0.40588	0.266827	0.232064	0.228365	0.513129	0.744638	1	0.813461	0.308603	0.263734	0.208797	0.328741	0.609963	0.500442
P00387	CYB5R3	NB5R3_HUMAN	Human	DH-cytochrome b5 reductase 3	0.555556	0.5	0.611111	0.555556	0.5	0.444444	0.5	1	0.925253	0.901606	1	0.937462	0.982625	0.940491	0.990091	0.962372	0.942799	0.953297	1	0.887585	0.674593	0.533148	0.577414	0.498044	1.12665	0.666667	1	0.728462	0.792131	0.614961	0.496595	0.509026	0.608799	0.651389	1	0.937994	0.725593	0.51853	0.389077	0.582076	0.661944	0.63669
P11177	PDHB	ODPB_HUMAN	Human	Pyruvate dehydrogese E1 component subunit beta, mitochondrial	0.555556	0.388889	0.722222	0.611111	0.611111	0.666667	0.777778	1	0.906997	0.910314	0.90658	0.865448	1	0.857711	0.890577	0.863953	0.875629	0.857833	1	0.829367	0.736184	0.740218	0.647035	0.592981	1.20574	0.703509	1	0.714577	0.824511	0.67671	0.617264	0.576954	0.586319	0.771987	1	0.78016	0.819672	0.674233	0.571669	0.815048	0.73182	0.629676
P35998	PSMC2	PRS7_HUMAN	Human	26S proteasome regulatory subunit 7	1	0.9	0.8	0.8	0.7	0.6	0.8	0.8	0.885085	0.881113	0.87609	0.894822	0.880975	0.977269	0.977545	0.982113	1	0.959229	0.961953	1	0.440084	0.408029	0.379868	0.367585	0.961953	0.40683	1	0.782558	0.411919	0.384593	0.338663	0.313372	0.374128	0.397674	1	0.954082	0.417467	0.347539	0.302821	0.393157	0.436675	0.373049
P54136	RARS	SYRC_HUMAN	Human	Arginine--tR ligase, cytoplasmic	0.909091	0.909091	0.818182	0.909091	0.909091	0.818182	1	1	0.939511	0.905921	0.939537	0.929179	0.955162	0.967259	1	0.986815	0.984789	0.959386	1	0.949532	0.399064	0.32119	0.295789	0.30381	1.05315	0.268717	1	0.771338	0.424522	0.336306	0.271975	0.276752	0.307643	0.307643	1	0.846467	0.404628	0.294559	0.253283	0.30738	0.308943	0.265478
P27348	YWHAQ	1433T_HUMAN	Human	14-3-3 protein theta	1	1	0.9	0.8	0.8	1	0.8	1	0.944796	1	0.902386	0.980138	0.840508	0.810975	0.807622	0.866804	0.816192	0.85414	1	0.818516	0.337666	0.255309	0.233876	0.31405	1.22172	0.246279	1	0.76043	0.388204	0.255942	0.219647	0.29569	0.267383	0.275865	1	0.74611	0.30113	0.232401	0.18442	0.264265	0.296036	0.23203
P49419	ALDH7A1	AL7A1_HUMAN	Human	Alpha-aminoadipic semialdehyde dehydrogese	0.434783	0.434783	0.347826	0.434783	0.391304	0.478261	0.608696	1	0.872143	0.865528	0.867676	0.869986	0.89224	0.990344	0.962128	1	0.978745	0.979602	0.163553	0.189284	0.812478	0.979908	1	0.708142	0.163553	0.477265	0.156173	0.16356	0.755892	1	0.917341	0.557158	0.501935	0.502638	0.202092	0.233473	0.92636	1	0.879916	0.720921	0.656485	0.497908
P35606	COPB2	COPB2_HUMAN	Human	Coatomer subunit beta'	0.909091	1	0.818182	0.818182	0.818182	0.818182	0.727273	0.727273	0.930221	0.925825	0.902236	0.952817	0.881749	1	0.981022	0.96563	0.968741	0.965482	1	0.937737	0.845124	0.572863	0.65164	0.651194	1.0664	0.613256	0.973563	0.863678	1	0.705977	0.642069	0.614253	0.752414	0.805287	0.998163	1	0.788289	0.681975	0.60023	0.657405	0.956831	0.71504
Q9BSJ8	ESYT1	ESYT1_HUMAN	Human	Extended syptotagmin-1	0.714286	0.642857	0.857143	0.785714	0.857143	1	0.785714	0.928571	0.920535	0.937784	1	0.943213	0.938902	0.902252	0.908393	0.921843	0.858728	0.8684	1	0.906034	0.744642	0.520607	0.643917	0.424497	1.10371	0.56693	1	0.834724	0.857625	0.680277	0.635186	0.428191	0.618676	0.6872	1	0.934618	0.608313	0.568568	0.436135	0.373786	0.574484	0.502882
P33176	KIF5B	KINH_HUMAN	Human	Kinesin-1 heavy chain	0.666667	0.666667	0.6	0.6	0.666667	0.733333	0.866667	1	0.970589	0.936477	0.968239	0.955519	0.97487	0.988029	0.935044	1	0.945614	0.977453	1	0.856734	0.53217	0.266476	0.364418	0.523313	1.16722	0.626726	1	0.804579	0.68557	0.392439	0.374068	0.447284	0.593983	0.682375	1	0.841005	0.422264	0.382339	0.331376	0.379051	0.638798	0.59535
P30044	PRDX5	PRDX5_HUMAN	Human	Peroxiredoxin-5, mitochondrial	0.714286	0.571429	0.785714	0.714286	0.714286	0.928571	0.857143	1	0.973785	1	0.949354	0.94478	0.990577	0.907314	0.894601	0.889574	0.887295	0.90609	1	0.867477	0.730132	0.870832	0.641015	0.459425	1.14833	0.644999	1	0.6321	0.759248	0.699414	0.545381	0.48959	0.533657	0.711542	1	0.897401	0.892881	0.666441	0.530621	0.745537	0.720904	0.675706
P62195	PSMC5	PRS8_HUMAN	Human	26S proteasome regulatory subunit 8	0.909091	0.909091	0.727273	0.818182	0.636364	0.636364	0.727273	1	0.842843	0.836987	0.827064	0.834845	0.842017	0.978437	1	0.994147	0.967455	0.985327	1	0.95954	0.321523	0.288963	0.276035	0.24611	1.04217	0.266459	1	0.768154	0.329616	0.280256	0.231846	0.234457	0.25795	0.29402	0.997068	1	0.32128	0.256291	0.209871	0.307598	0.31957	0.268996
Q9C0C2	TNKS1BP1	TB182_HUMAN	Human	182 kDa tankyrase-1-binding protein	1	0.9	1	0.9	0.9	1	0.9	1	0.993677	0.943318	1	0.971613	0.946064	0.848992	0.882014	0.830916	0.817122	0.868235	0.874241	0.864342	1	0.633071	0.831721	0.63622	0.874241	0.55883	0.914929	0.812126	1	0.883537	0.765876	0.663312	0.63791	0.511383	0.940819	1	0.921917	0.739199	0.594734	0.518452	0.676868	0.522277
Q14152	EIF3A	EIF3A_HUMAN	Human	Eukaryotic translation initiation factor 3 subunit A	0.833333	0.75	0.583333	0.583333	0.666667	0.583333	0.75	1	0.88595	0.822432	0.861592	0.885037	0.819772	0.954886	0.908431	1	0.91831	0.894454	1	0.922109	0.551941	0.397753	0.537771	0.461642	1.08447	0.475811	1	0.90375	0.661912	0.563868	0.551758	0.407158	0.509867	0.527359	1	0.96156	0.463282	0.498518	0.414671	0.353408	0.512613	0.478898
P58107	EPPK1	EPIPL_HUMAN	Human	Epiplakin	0.555556	0.5	0.833333	0.722222	0.666667	0.833333	0.777778	1	0.903706	0.931514	0.897069	0.898432	1	0.705833	0.735565	0.699779	0.696937	0.700972	0.664439	0.522727	0.846925	0.347594	0.578877	0.441176	0.664439	1	0.655275	0.421991	0.888559	0.642645	0.602526	0.400446	0.864785	1	0.846528	0.64375	0.707639	0.488889	0.329861	0.244444	0.65625	1
P07910	HNRNPC	HNRPC_HUMAN	Human	Heterogeneous nuclear ribonucleoproteins C1/C2	1	0.9	0.8	0.8	0.8	0.8	0.7	0.9	1	0.956008	0.891275	0.93989	0.839663	0.862956	0.855915	0.867492	0.853218	0.832456	1	0.829164	0.4535	0.408612	0.382115	0.417153	1.20603	0.329295	1	0.742456	0.496511	0.38831	0.358768	0.414499	0.333031	0.381966	1	0.814271	0.424062	0.348719	0.300696	0.414899	0.380027	0.320295
P63241	EIF5A	IF5A1_HUMAN	Human	Eukaryotic translation initiation factor 5A-1	0.333333	0.3	0.266667	0.266667	0.366667	0.566667	0.566667	1	0.97361	0.982059	1	0.964543	0.953125	0.922676	0.942264	0.970153	0.917252	0.94799	1	0.812737	0.213496	0.195468	0.169457	0.150927	1.23041	0.197365	1	0.644048	0.250906	0.190967	0.146418	0.158461	0.227377	0.218456	1	0.831247	0.218278	0.163276	0.127949	0.17943	0.235495	0.220402
Q9HCC0	MCCC2	MCCB_HUMAN	Human	Methylcrotonoyl-CoA carboxylase beta chain, mitochondrial	0.6875	0.5625	0.5625	0.5625	0.5625	0.6875	0.75	1	0.988136	0.988092	0.963952	0.977379	1	0.960752	0.949547	0.912453	0.964981	0.960263	0.824458	0.814797	1	0.636192	0.817154	0.7877	0.824458	0.667766	0.667962	0.654672	1	0.705377	0.735432	0.570435	0.598855	0.616029	0.942273	0.896454	1	0.896712	0.814134	0.656743	0.829148	0.692467
P08559	PDHA1	ODPA_HUMAN	Human	Pyruvate dehydrogese E1 component subunit alpha, somatic form, mitochondrial	0.25641	0.230769	0.307692	0.282051	0.282051	0.358974	0.589744	1	0.904277	0.919063	0.946998	0.882146	1	0.861157	0.893675	0.882669	0.838192	0.846337	1	0.944353	0.451749	0.40432	0.403146	0.335525	1.05893	0.412303	1	0.79143	0.488873	0.382812	0.362453	0.327652	0.383759	0.431818	1	0.933395	0.435136	0.366906	0.310745	0.327222	0.415178	0.384312
P11940	PABPC1	PABP1_HUMAN	Human	Polyadenylate-binding protein 1	1	1	0.6	0.5	0.6	0.7	0.6	1	1	0.985235	0.977758	0.959802	0.909211	0.83603	0.875801	0.891706	0.872987	0.836402	1	0.844843	0.617991	0.516397	0.530543	0.454154	1.18365	0.514339	1	0.736432	0.688723	0.544751	0.499058	0.427429	0.523107	0.504387	1	0.808772	0.59717	0.490972	0.389594	0.393437	0.481396	0.522996
P41252	IARS	SYIC_HUMAN	Human	Isoleucine--tR ligase, cytoplasmic	0.833333	0.833333	0.75	0.833333	0.916667	0.75	0.916667	1	0.801124	0.780986	0.79304	0.809504	0.803392	0.969379	0.940701	0.976609	0.965438	1	1	0.77249	0.26166	0.161265	0.197787	0.26498	1.29451	0.394783	1	0.794108	0.339329	0.244947	0.197157	0.255567	0.466769	0.562521	1	0.81754	0.215568	0.198058	0.161124	0.211006	0.48249	0.430547
Q5T4S7	UBR4	UBR4_HUMAN	Human	E3 ubiquitin-protein ligase UBR4	1	0.9	1	1	1	0.9	1	1	0.886626	0.908414	0.886913	0.84116	0.899627	0.981755	0.935955	0.981636	1	0.981319	1	0.95438	0.62495	0.200108	0.534652	0.547975	1.0478	0.600188	0.807149	1	0.84262	0.422805	0.518891	0.391411	0.567274	0.598532	1	0.952182	0.338066	0.433807	0.369388	0.248277	0.62654	0.52109
P48449	LSS	ERG7_HUMAN	Human	Lanosterol synthase	0.322581	0.290323	0.419355	0.419355	0.451613	0.354839	0.677419	1	0.801385	0.797259	0.791164	0.79811	0.859198	0.993091	0.947786	0.952765	0.959972	1	0.315145	0.329067	0.59021	0.810598	1	0.227518	0.315145	0.997362	0.306527	0.283574	0.511049	1	0.874245	0.194669	0.627122	0.795535	0.406637	0.435648	0.711841	1	0.794212	0.254348	0.782107	0.984695
Q93099	HGD	HGD_HUMAN	Human	Homogentisate 1,2-dioxygese	0.769231	0.846154	0.846154	1	1	0.846154	0.846154	0.923077	0.981332	1	0.95499	0.967516	0.947347	0.867402	0.844021	0.868091	0.830834	0.853041	0.677306	1	0.222611	0.237129	0.225906	0.192339	0.677306	0.0766063	0.725277	1	0.27148	0.269984	0.275845	0.216611	0.140042	0.137798	0.653631	1	0.229472	0.226521	0.187731	0.195215	0.131232	0.0893855
Q06323	PSME1	PSME1_HUMAN	Human	Proteasome activator complex subunit 1	0.769231	0.692308	0.769231	0.769231	1	0.923077	0.923077	0.846154	0.861024	0.879802	0.819552	0.859588	0.851166	1	0.938778	0.941504	0.954451	0.957494	1	0.881292	0.750419	0.852349	0.649329	0.44547	1.1347	0.468121	1	0.765651	0.73229	0.725288	0.592669	0.422158	0.472405	0.421746	1	0.890679	0.834495	0.65331	0.481272	0.457317	0.494774	0.442509
P67936	TPM4	TPM4_HUMAN	Human	Tropomyosin alpha-4 chain	0.666667	0.466667	0.866667	0.533333	0.466667	1	0.666667	1	0.949135	1	0.951228	0.88617	0.942643	0.434137	0.446343	0.38724	0.370257	0.43129	1	0.442693	0.272073	0.113542	0.132364	0.291507	1.63293	0.457077	1	0.399754	0.364852	0.143143	0.120387	0.309348	0.337023	0.4754	1	0.416898	0.229051	0.150666	0.11182	0.293424	0.469062	0.542453
P51648	ALDH3A2	AL3A2_HUMAN	Human	Aldehyde dehydrogese family 3 member A2	0.5	0.55	0.65	0.6	0.6	0.95	0.8	1	0.968021	1	0.921526	0.955758	0.881224	0.826962	0.821579	0.831525	0.813368	0.820005	0.434602	0.520166	0.963513	0.533811	0.608519	1	0.434602	0.475688	0.376627	0.396493	1	0.571106	0.52973	0.766064	0.55446	0.459515	0.507506	0.554212	1	0.703837	0.609425	0.81543	0.722185	0.446706
P48506	GCLC	GSH1_HUMAN	Human	Glutamate--cysteine ligase catalytic subunit	1	0.9	0.9	0.8	0.6	0.7	0.6	0.9	0.983184	1	0.959548	0.974142	0.938982	0.88213	0.857382	0.877335	0.888863	0.905315	0.960994	1	0.811702	0.523473	0.60321	0.605972	0.960994	0.342768	0.88718	0.866621	1	0.572218	0.561852	0.518659	0.450415	0.425881	1	0.948191	0.7464	0.58746	0.543203	0.489287	0.473305	0.341763
Q14974	KPNB1	IMB1_HUMAN	Human	Importin subunit beta-1	0.909091	0.818182	0.727273	0.727273	0.636364	0.818182	0.818182	1	1	0.965287	0.956256	0.995446	0.913691	0.995601	0.943238	0.89683	0.984089	0.989652	1	0.872319	0.388185	0.240938	0.325473	0.305155	1.14637	0.334755	1	0.85489	0.468332	0.33899	0.347408	0.276456	0.368787	0.420764	1	0.880489	0.303203	0.310076	0.269773	0.244846	0.389983	0.334188
P15880	RPS2	RS2_HUMAN	Human	40S ribosomal protein S2	1	0.9	0.7	0.7	0.9	1	0.8	0.7	0.963628	0.942441	1	0.975712	0.9261	0.933999	0.933752	0.980144	0.928143	0.940307	1	0.955979	0.237158	0.266638	0.19179	0.220964	1.04605	0.263822	1	0.634486	0.245232	0.210987	0.162069	0.233347	0.262398	0.260227	1	0.926042	0.278065	0.186465	0.135723	0.265995	0.283546	0.285609
P02786	TFRC	TFR1_HUMAN	Human	Transferrin receptor protein 1	0.909091	0.909091	0.727273	0.727273	0.545455	1	0.727273	0.727273	0.961001	1	0.930375	0.996009	0.682998	0.637302	0.639507	0.57186	0.566246	0.579965	0.954185	0.884997	1	0.255843	0.312512	0.548445	0.954185	0.313977	0.606485	0.590578	1	0.237504	0.230662	0.277988	0.266135	0.231228	1	0.848786	0.776372	0.412472	0.335694	0.281622	0.376676	0.309512
P18085	ARF4	ARF4_HUMAN	Human	ADP-ribosylation factor 4	1	1	0.8	0.8	0.8	0.7	0.7	0.8	0.916989	0.911646	0.866638	0.903872	0.841074	0.915676	0.885901	1	0.934622	0.92274	1	0.871935	0.581099	0.467231	0.418041	0.325972	1.14688	0.460921	1	0.779974	0.63124	0.502855	0.416484	0.329088	0.740741	0.817011	1	0.812646	0.550672	0.433119	0.386244	0.382593	0.896904	0.699766
P36542	ATP5F1C	ATPG_HUMAN	Human	ATP synthase subunit gamma, mitochondrial	0.25641	0.205128	0.230769	0.230769	0.358974	0.538462	0.461538	1	0.923541	1	0.855288	0.901994	0.9719	0.854449	0.816237	0.819665	0.797224	0.804822
P07858	CTSB	CATB_HUMAN	Human	Cathepsin B	0.344828	0.310345	0.482759	0.413793	0.37931	0.827586	0.689655	1	0.938959	1	0.990812	0.935965	0.88772	0.6145	0.662493	0.663989	0.663951	0.670882	0.607208	0.500767	0.838301	0.510048	0.518474	1	0.607208	0.551221	0.603843	0.424149	0.900332	0.524169	0.464514	1	0.559454	0.646899	0.531051	0.430181	0.746421	0.450767	0.348996	1	0.589782	0.533026
P26440	IVD	IVD_HUMAN	Human	Isovaleryl-CoA dehydrogese, mitochondrial	0.5	0.4	0.4	0.4	0.55	0.8	0.75	1	0.958037	0.946385	0.982132	0.927273	0.996815	0.955956	0.981829	1	0.9517	0.942576	0.376787	0.412089	1	0.734286	0.937834	0.675564	0.376787	0.634751	0.383831	0.390158	1	0.902109	0.827065	0.638664	0.61652	0.557469	0.433594	0.487909	1	0.87128	0.731585	0.627418	0.696801	0.607329
Q9BPW8	NIPSP1	NIPS1_HUMAN	Human	Protein NipSp homolog 1	0.290323	0.290323	0.290323	0.387097	0.387097	0.645161	0.870968	1	0.888785	1	0.882958	0.841234	0.979126	0.829409	0.853732	0.859985	0.833201	0.842176	0.588116	0.712864	1	0.792969	0.719708	0.904962	0.588116	0.727485	0.587032	0.61574	1	0.809932	0.756806	0.871638	0.794258	0.764065	0.574968	0.731417	1	0.736182	0.638659	0.883577	0.80162	0.658831
P21281	ATP6V1B2	VATB2_HUMAN	Human	V-type proton ATPase subunit B, brain isoform	0.909091	0.818182	0.909091	0.818182	0.818182	1	1	1	0.909672	1	0.99883	0.986112	0.955547	0.908958	0.898408	0.915849	0.893864	0.892006	1	0.87329	0.576314	0.427646	0.461483	0.407127	1.14509	0.486321	1	0.7702	0.638621	0.497035	0.501483	0.399555	0.44848	0.590437	1	0.903882	0.571534	0.45915	0.379298	0.428835	0.503882	0.530499
P30043	BLVRB	BLVRB_HUMAN	Human	Flavin reductase (DPH)	0.47619	0.428571	0.428571	0.428571	0.571429	0.428571	0.761905	1	0.883248	0.905294	0.850465	0.849416	0.907153	1	0.913029	0.909868	0.96763	0.914302	0.956465	1	0.275651	0.388755	0.292934	0.194925	0.956465	0.274557	1	0.806732	0.296478	0.318992	0.235845	0.244984	0.275747	0.279982	0.971725	1	0.329136	0.262425	0.158383	0.272808	0.276563	0.255799
Q96HE7	ERO1A	ERO1A_HUMAN	Human	ERO1-like protein alpha	1	1	0.9	0.8	0.8	0.8	0.7	0.9	0.981376	0.972983	0.962838	0.938957	0.941225	0.956742	1	0.912243	0.927758	0.947164	1	0.794354	0.426128	0.237173	0.273439	0.330311	1.25888	0.381826	1	0.683455	0.452292	0.26323	0.266575	0.281723	0.302577	0.364352	1	0.71423	0.364976	0.271423	0.234473	0.272995	0.338443	0.363011
P78417	GSTO1	GSTO1_HUMAN	Human	Glutathione S-transferase omega-1	0.588235	0.352941	0.352941	0.470588	0.470588	0.705882	0.764706	1	1	0.985175	0.965598	0.963453	0.98714	0.920839	0.929706	0.91871	0.925488	0.907366	1	0.859958	0.669597	0.743559	0.481358	0.466202	1.16285	0.508942	1	0.690426	0.729387	0.548475	0.491392	0.452733	0.534582	0.569012	1	0.773761	0.717046	0.507012	0.407292	0.631038	0.503895	0.553132
P35241	RDX	RADI_HUMAN	Human	Radixin	0.588235	0.529412	0.588235	0.588235	0.588235	1	0.823529	0.882353	0.99862	1	0.926665	0.989833	0.901745	0.843703	0.8543	0.824384	0.839436	0.848131	1	0.934042	0.870059	0.612895	0.896986	0.650198	1.07062	0.568676	0.960138	0.879429	1	0.85753	0.849409	0.512549	0.609744	0.610728	1	0.83178	0.624539	0.691307	0.634728	0.409928	0.598526	0.652721
Q9UL12	SARDH	SARDH_HUMAN	Human	Sarcosine dehydrogese, mitochondrial	0.588235	0.588235	0.470588	0.529412	0.529412	0.411765	0.823529	1	0.753923	0.766771	0.773561	0.768848	0.793233	0.955627	0.956902	1	0.934358	0.940823	0.282587	0.468657	0.791045	0.79403	1	0.506468	0.282587	0.647761	0.364475	0.420992	0.839677	1	0.951557	0.506344	0.716263	0.83045	0.370328	0.582106	0.907135	1	0.650057	0.592299	0.765572	0.764439
Q92499	DDX1	DDX1_HUMAN	Human	ATP-dependent R helicase DDX1	0.909091	0.909091	0.727273	0.727273	0.727273	0.818182	0.909091	1	0.971412	1	0.944665	0.972182	0.913196	0.886602	0.865309	0.844168	0.868808	0.879468	1	0.896731	0.304809	0.261711	0.250468	0.255049	1.11516	0.235894	1	0.751217	0.341097	0.262122	0.260428	0.248147	0.265721	0.295363	1	0.852139	0.308305	0.255243	0.243289	0.258809	0.28125	0.258809
Q86UP2	KTN1	KTN1_HUMAN	Human	Kinectin	0.714286	0.714286	0.714286	0.714286	0.714286	0.857143	0.785714	1	0.976679	0.984034	0.938925	1	0.856659	0.943735	0.940577	0.924965	0.90533	0.928432	0.953151	0.890138	1	0.598267	0.771375	0.809792	0.953151	0.776997	0.768962	0.657032	1	0.610863	0.638603	0.565276	0.589331	0.645005	1	0.943955	0.928047	0.821341	0.792462	0.768233	0.905531	0.810573
O14880	MGST3	MGST3_HUMAN	Human	Microsomal glutathione S-transferase 3	0.357143	0.357143	0.5	0.428571	0.428571	0.571429	0.535714	1	0.953154	1	0.878578	0.933672	0.999456	0.902519	0.869806	0.848537	0.914058	0.86954	1	0.898909	0.322803	0.30672	0.250144	0.240092	1.11246	0.260195	1	0.781259	0.367203	0.265876	0.221281	0.248942	0.281964	0.281682	1	0.838681	0.313011	0.235414	0.208285	0.283256	0.293174	0.268378
O14745	SLC9A3R1	NHRF1_HUMAN	Human	(+)/H(+) exchange regulatory cofactor NHE-RF1	0.769231	0.692308	0.615385	0.538462	0.615385	0.923077	0.615385	1	0.985432	0.963814	1	0.980313	0.947824	0.740648	0.797725	0.769365	0.732417	0.769155	1	0.897488	0.48206	0.431915	0.412011	0.449086	1.11422	0.384077	1	0.75228	0.51878	0.451708	0.375514	0.512252	0.401002	0.381148	1	0.962566	0.522155	0.382693	0.304779	0.498999	0.474536	0.362758
Q02818	NUCB1	NUCB1_HUMAN	Human	Nucleobindin-1	1	1	0.8	0.8	0.8	0.9	0.9	1	0.964418	0.959001	0.927434	0.952182	0.947839	1	0.983198	0.973799	0.948134	0.978882	0.753249	0.754675	1	0.838352	0.881616	0.652932	0.753249	0.865452	0.71705	0.614592	1	0.913243	0.728469	0.618874	0.633466	0.647105	0.749528	0.826258	1	0.787264	0.602673	0.643711	0.774057	0.752358
P37837	TALDO1	TALDO_HUMAN	Human	Transaldolase	1	0.8	0.9	0.9	0.8	0.8	0.7	0.8	1	0.972115	0.95683	0.953513	0.93225	0.857186	0.846501	0.837677	0.859315	0.860096	1	0.935117	0.455322	0.488617	0.385316	0.325839	1.06939	0.377917	1	0.707013	0.495532	0.415651	0.333875	0.31817	0.380991	0.379637	1	0.907621	0.519053	0.359411	0.284931	0.409065	0.458718	0.405312
P04080	CSTB	CYTB_HUMAN	Human	Cystatin-B	0.416667	0.416667	0.416667	0.375	0.416667	0.416667	0.833333	1	0.91502	1	0.919355	0.916093	0.885752	0.823915	0.836899	0.823961	0.81242	0.828381	1	0.789641	0.774137	0.959126	0.819944	0.445032	1.04262	0.909443	1	0.656635	0.72435	0.865937	0.733242	0.485294	0.672709	0.69528	1	0.782776	0.924644	0.713187	0.625529	0.589773	0.735102	0.943483
P46783	RPS10	RS10_HUMAN	Human	40S ribosomal protein S10	0.769231	0.769231	0.615385	0.615385	0.615385	0.846154	0.692308	1	1	0.973187	0.988617	0.98194	0.906549	0.935078	0.884728	0.859831	0.957006	0.916717	1	0.590909	0.204545	0.0681818	0.159091	0.113636	1.69231	0.0454545	1	0.692308	0.461538	0.307692	0.230769	0.346154	0.153846	0.384615	1	0.588235	0.147059	0.147059	0.0294118	0.352941	0.205882	0.147059
P49591	SARS	SYSC_HUMAN	Human	Serine--tR ligase, cytoplasmic	1	0.909091	0.636364	0.636364	0.727273	0.727273	0.727273	1	0.910135	0.878221	0.885331	0.917081	0.885134	0.99211	0.977822	0.962419	1	0.967543	1	0.870681	0.419146	0.508397	0.450336	0.399472	1.14853	0.665307	1	0.752787	0.505326	0.514491	0.433738	0.37949	0.696061	0.843696	1	0.842552	0.429194	0.436309	0.336241	0.496213	0.710581	0.685793
P54578	USP14	UBP14_HUMAN	Human	Ubiquitin carboxyl-termil hydrolase 14	1	1	0.9	0.9	0.9	0.9	0.9	0.9	0.923123	0.927947	0.972254	0.905868	1	0.940269	0.980632	0.999931	0.999576	0.952174	1	0.866093	0.353184	0.248193	0.300516	0.329776	1.15461	0.386231	1	0.862536	0.456553	0.306268	0.288818	0.301638	0.399929	0.42094	1	0.785528	0.304759	0.269231	0.249022	0.30867	0.380704	0.338331
P61981	YWHAG	1433G_HUMAN	Human	14-3-3 protein gamma	0.769231	0.692308	0.769231	0.692308	0.692308	1	0.846154	0.846154	0.990829	1	0.809325	0.988451	0.859477	0.85983	0.816173	0.755343	0.841098	0.795348	1	0.782656	0.316385	0.163487	0.224281	0.278959	1.2777	0.284801	1	0.777651	0.374643	0.249381	0.235104	0.258138	0.317723	0.321531	1	0.748024	0.25478	0.214838	0.180675	0.209909	0.322597	0.292598
P52907	CAPZA1	CAZA1_HUMAN	Human	F-actin-capping protein subunit alpha-1	1	1	1	1	0.9	0.9	0.9	0.9	1	0.933901	0.999792	0.964165	0.954993	0.901381	0.97896	0.956325	0.894516	0.939572	1	0.857699	0.438581	0.31423	0.307093	0.397059	1.16591	0.336721	1	0.830572	0.472277	0.348354	0.312569	0.354098	0.354539	0.355644	1	0.788418	0.365667	0.290383	0.274043	0.363806	0.384488	0.31727
Q92841	DDX17	DDX17_HUMAN	Human	Probable ATP-dependent R helicase DDX17	1	1	0.9	0.9	0.9	0.8	0.9	0.8	0.858657	0.82994	0.837354	0.869289	0.822548	1	0.915349	0.986816	0.941001	0.932074	0.598009	0.536633	0.946364	0.56428	0.869782	1	0.598009	0.696572	0.517633	0.495474	1	0.775976	0.826105	0.810026	0.664235	0.629239	0.71226	0.645761	0.856287	0.958872	0.880082	0.801292	1	0.839426
Q96HY7	DHTKD1	DHTK1_HUMAN	Human	Probable 2-oxoglutarate dehydrogese E1 component DHKTD1, mitochondrial	0.833333	0.75	0.75	0.916667	0.916667	0.833333	1	1	0.875839	0.939875	0.891005	0.838314	0.896915	0.955271	0.961202	1	0.934563	0.906722	0.247108	0.286933	0.854163	0.71098	1	0.442253	0.247108	0.436184	0.230723	0.292653	0.807529	0.976725	1	0.389395	0.506173	0.485732	0.310128	0.382888	0.887716	1	0.84662	0.389176	0.498989	0.507074
P10768	ESD	ESTD_HUMAN	Human	S-formylglutathione hydrolase	0.909091	0.909091	0.909091	0.909091	0.909091	1	1	0.818182	0.947956	0.964638	0.935265	0.926887	0.930996	0.962252	0.994897	1	0.950572	0.965309	1	0.917438	0.694662	0.719573	0.599644	0.496797	1.08999	0.474733	1	0.818381	0.662655	0.665208	0.610503	0.497082	0.474106	0.486506	1	0.856878	0.708936	0.532814	0.499444	0.545792	0.420838	0.487208
Q7Z6Z7	HUWE1	HUWE1_HUMAN	Human	E3 ubiquitin-protein ligase HUWE1	0.909091	1	0.909091	1	1	1	0.909091	0.818182	0.896313	0.901091	0.936536	0.92877	0.902212	0.920868	0.935199	0.965564	0.893126	1	1	0.98615	0.731994	0.23615	0.579086	0.678393	1.01404	0.610388	0.825882	1	0.905744	0.472388	0.569965	0.467958	0.570519	0.522491	0.954158	1	0.388913	0.439446	0.392217	0.273241	0.592964	0.474947
Q14847	LASP1	LASP1_HUMAN	Human	LIM and SH3 domain protein 1	0.333333	0.333333	0.466667	0.4	0.533333	1	0.7	0.966667	0.971337	1	0.839292	0.904463	0.861294	0.596114	0.59688	0.540214	0.562583	0.581796	0.995481	1	0.315841	0.169819	0.212674	0.273824	0.995481	0.201341	1	0.910123	0.379439	0.233312	0.201339	0.25732	0.237582	0.253434	1	0.977784	0.274045	0.204721	0.159781	0.227919	0.250305	0.173903
Q86WU2	LDHD	LDHD_HUMAN	Human	Probable D-lactate dehydrogese, mitochondrial	0.625	0.5	0.6875	0.6875	0.6875	0.625	0.8125	1	0.935179	0.952208	0.949356	0.919141	1	0.931739	0.913477	0.952066	0.901138	0.886344	0.492077	0.635343	0.763204	1	0.927377	0.283451	0.492077	0.398768	0.546161	0.47449	0.698737	1	0.818756	0.322157	0.390671	0.427114	0.619334	0.777444	1	0.956854	0.711906	0.428181	0.488804	0.422174
P13489	RNH1	RINI_HUMAN	Human	Ribonuclease inhibitor	0.666667	0.6	0.6	0.6	0.6	0.666667	0.733333	1	0.987837	0.961418	0.948389	0.983803	1	0.893136	0.957191	0.92872	0.917151	0.975967	0.992122	1	0.434053	0.45413	0.373571	0.296823	0.992122	0.442948	1	0.7228	0.447375	0.443317	0.32209	0.324626	0.393863	0.488968	0.972637	1	0.473134	0.362438	0.251244	0.386567	0.487811	0.463184
O94979	SEC31A	SC31A_HUMAN	Human	Protein transport protein Sec31A	0.666667	0.6	0.6	0.6	0.6	0.666667	0.733333	1	0.916795	0.906802	0.897009	0.918001	0.935983	1	0.98038	0.992082	0.994935	0.994694	0.946829	0.915637	1	0.527109	0.881097	0.674273	0.946829	0.715931	0.815452	0.865893	1	0.836869	0.814452	0.510208	0.766213	0.728783	1	0.986407	0.830378	0.770489	0.694641	0.438928	0.804768	0.75985
Q9P2J5	LARS	SYLC_HUMAN	Human	Leucine--tR ligase, cytoplasmic	0.769231	0.769231	0.692308	0.692308	0.846154	0.846154	0.846154	1	0.902814	0.893118	0.867601	0.925422	0.882676	0.956209	0.962199	0.990176	1	0.941008	1	0.935783	0.252856	0.198518	0.267366	0.312133	1.06862	0.359679	1	0.87781	0.297817	0.274356	0.255458	0.265885	0.375041	0.36103	1	0.952507	0.231563	0.20944	0.203835	0.245723	0.365782	0.362242
P55060	CSE1L	XPO2_HUMAN	Human	Exportin-2	0.909091	0.909091	0.727273	0.818182	0.909091	0.818182	0.909091	1	0.886601	0.8635	0.917462	0.89978	0.892378	0.964805	0.948078	1	0.930496	0.965639	1	0.898438	0.314375	0.260625	0.271562	0.295938	1.11304	0.270313	1	0.80999	0.387202	0.297094	0.262814	0.264773	0.291544	0.286974	1	0.865296	0.297944	0.287512	0.25069	0.277386	0.286898	0.296103
P01023	A2M	A2MG_HUMAN	Human	Alpha-2-macroglobulin	0.434783	0.565217	0.434783	0.608696	0.478261	1	0.478261	0.521739	0.865863	0.889342	0.903737	0.933275	0.822888	0.910469	0.938376	0.857365	0.899948	1	0.0664864	0.0970503	0.448909	0.302926	0.444743	1	0.0664864	0.411038	0.0663089	0.10487	0.51247	0.507253	0.50793	1	0.57406	0.552335	0.074688	0.123834	0.465656	0.511192	0.446276	1	0.83182	0.463937
P11712	CYP2C9	CP2C9_HUMAN	Human	Cytochrome P450 2C9	1	0.7	0.7	0.8	0.7	0.5	0.8	0.8	0.692313	0.690537	0.705102	0.724755	0.688782	1	0.974141	0.995158	0.973252	0.949978	0.338547	0.637096	0.819414	0.994627	1	0.500746	0.338547	0.393887	0.295383	0.554921	0.74271	1	0.974727	0.4048	0.583657	0.477825	0.383188	0.689386	0.911525	1	0.864365	0.409622	0.4771	0.48872
Q9UIJ7	AK3	KAD3_HUMAN	Human	GTP:AMP phosphotransferase AK3, mitochondrial	0.3125	0.25	0.28125	0.3125	0.25	0.40625	0.59375	1	0.917525	0.879614	0.92892	0.90491	1	0.927098	0.971306	0.938105	0.932965	0.936722	0.748343	0.768054	1	0.798471	0.840102	0.732031	0.748343	0.694477	0.68445	0.607002	1	0.728554	0.702637	0.55244	0.650197	0.728857	0.77595	0.728969	1	0.819199	0.767809	0.691995	0.760516	0.670285
P05455	SSB	LA_HUMAN	Human	Lupus La protein	1	1	0.8	0.7	0.8	0.9	0.7	0.8	0.93048	0.8878	1	0.924541	0.857596	0.878165	0.873504	0.846288	0.889671	0.867237	1	0.835036	0.36398	0.317442	0.256905	0.349603	1.19755	0.28566	1	0.695509	0.393939	0.263235	0.248266	0.312523	0.295728	0.309237	1	0.743523	0.340118	0.247224	0.233161	0.324204	0.302369	0.311251
O60313	OPA1	OPA1_HUMAN	Human	Dymin-like 120 kDa protein, mitochondrial	0.555556	0.5	0.611111	0.611111	0.611111	0.777778	0.777778	1	0.932339	0.937975	0.965887	0.908447	1	0.863172	0.885323	0.871217	0.873167	0.86614	1	0.961217	0.384766	0.262835	0.304967	0.371094	1.04035	0.428571	1	0.864329	0.384881	0.335154	0.33113	0.287439	0.413625	0.389767	1	0.886729	0.326594	0.254795	0.22732	0.257128	0.340332	0.355106
Q13162	PRDX4	PRDX4_HUMAN	Human	Peroxiredoxin-4	0.833333	0.666667	0.583333	0.583333	0.583333	0.583333	0.75	1	0.975926	1	0.950001	0.955614	0.903688	0.997996	0.9478	0.993281	0.926303	0.955026	1	0.956335	0.932517	0.718161	0.544161	0.686404	1.04566	0.523983	0.883693	0.678657	1	0.585432	0.47512	0.648082	0.542866	0.48801	0.990851	0.940698	1	0.62284	0.500508	0.876991	0.773636	0.538123
P39023	RPL3	RL3_HUMAN	Human	60S ribosomal protein L3	0.232558	0.209302	0.162791	0.162791	0.162791	0.27907	0.418605	1	0.964712	1	0.964327	0.953418	0.877051	0.899752	0.860395	0.881314	0.882567	0.861696	1	0.940933	0.569308	0.572214	0.489934	0.641294	1.06277	0.571058	1	0.740199	0.546874	0.524443	0.422411	0.606736	0.556999	0.545681	1	0.908359	0.572594	0.435254	0.349238	0.634719	0.614821	0.565163
P61247	RPS3A	RS3A_HUMAN	Human	40S ribosomal protein S3a	0.588235	0.588235	0.411765	0.411765	0.470588	0.705882	0.823529	1	0.94353	0.959754	1	0.956918	0.921029	0.877013	0.904456	0.915412	0.882624	0.921412	1	0.911123	0.449544	0.507935	0.369991	0.44842	1.09755	0.410594	1	0.70567	0.445513	0.398747	0.331414	0.42387	0.430325	0.402734	1	0.837228	0.453829	0.34527	0.281856	0.495532	0.423446	0.436155
P99999	CYCS	CYC_HUMAN	Human	Cytochrome c	0.409091	0.363636	0.454545	0.409091	0.681818	1	0.772727	0.954545	0.899349	0.979028	0.897912	0.873505	1	0.715877	0.722218	0.727359	0.709639	0.668494	1	0.808723	0.117621	0.110965	0.0965143	0.154055	1.23652	0.16255	1	0.75383	0.134948	0.103563	0.0873293	0.141692	0.154512	0.200716	1	0.730837	0.11533	0.103886	0.0919979	0.17264	0.180979	0.169979
Q14117	DPYS	DPYS_HUMAN	Human	Dihydropyrimidise	0.714286	0.571429	0.428571	0.571429	0.642857	0.5	0.714286	1	0.842229	0.844642	0.841266	0.853561	0.847337	0.96643	0.999238	1	0.976094	0.970958	0.13665	0.253904	0.603149	0.870907	1	0.347355	0.13665	0.363854	0.137453	0.242131	0.56685	0.963615	1	0.302917	0.326451	0.368467	0.161843	0.308165	0.787712	1	0.843816	0.330477	0.400647	0.377688
P29692	EEF1D	EF1D_HUMAN	Human	Elongation factor 1-delta	0.833333	0.75	0.666667	0.583333	0.583333	0.75	0.833333	1	1	0.97124	0.991424	0.999053	0.967182	0.90404	0.90363	0.911033	0.912635	0.891561	1	0.957052	0.577252	0.697179	0.538672	0.402002	1.04488	0.514104	1	0.690689	0.565287	0.609882	0.457189	0.474848	0.48573	0.511238	1	0.963115	0.661326	0.518443	0.350037	0.562034	0.596684	0.463487
Q96RQ3	MCCC1	MCCA_HUMAN	Human	Methylcrotonoyl-CoA carboxylase subunit alpha, mitochondrial	0.384615	0.346154	0.461538	0.384615	0.423077	0.576923	0.653846	1	0.962372	0.974012	0.947821	0.948022	1	0.933361	0.94713	0.958216	0.895084	0.932245	0.640271	0.660633	0.875283	0.625848	0.700226	1	0.640271	0.531391	0.573593	0.532694	1	0.628377	0.586468	0.797778	0.524363	0.589498	0.574413	0.565868	0.720627	0.619986	0.528602	1	0.769523	0.389034
P07602	PSAP	SAP_HUMAN	Human	Prosaposin	0.555556	0.5	0.555556	0.5	0.611111	0.777778	0.777778	1	0.978396	0.968525	1	0.972757	0.931943	0.793051	0.810225	0.813069	0.81026	0.875537	0.694802	0.687169	1	0.850714	0.847105	0.598148	0.694802	0.662939	0.698147	0.57251	1	0.869178	0.767697	0.546705	0.645683	0.647392	0.71776	0.73193	1	0.821148	0.63917	0.616724	0.716837	0.632829
A0MZ66	SHTN1	SHOT1_HUMAN	Human	Shootin-1	0.588235	0.529412	0.705882	0.705882	0.588235	0.705882	0.647059	1	0.974758	1	0.959805	0.929205	0.956717	0.871012	0.881405	0.861316	0.917682	0.929806	0.971513	1	0.753607	0.531262	0.650018	0.627081	0.971513	0.535331	1	0.933069	0.839208	0.706535	0.657426	0.53505	0.590099	0.623762	1	0.97087	0.700959	0.608407	0.511799	0.444322	0.529867	0.495206
P14868	DARS	SYDC_HUMAN	Human	Aspartate--tR ligase, cytoplasmic	0.588235	0.588235	0.470588	0.470588	0.588235	0.588235	0.647059	1	0.838204	0.814312	0.788562	0.818131	0.806866	1	0.96489	0.992617	0.982198	0.97576	1	0.89058	0.419169	0.381325	0.378445	0.394488	1.12286	0.373097	1	0.768025	0.395768	0.350705	0.334248	0.335031	0.377743	0.376176	1	0.848155	0.345631	0.330485	0.267573	0.306019	0.400388	0.384854
P19971	TYMP	TYPH_HUMAN	Human	Thymidine phosphorylase	0.714286	0.642857	0.642857	0.714286	0.642857	0.5	0.714286	1	0.974291	0.93729	0.961193	0.961229	0.973485	0.982623	0.963251	1	0.958609	0.996001	1	0.7554	0.110571	0.135746	0.110857	0.0444858	1.3238	0.179087	1	0.586424	0.0908718	0.141234	0.0834816	0.0465307	0.189407	0.132749	1	0.971833	0.13182	0.092065	0.0643811	0.0516659	0.156446	0.229036
P07384	CAPN1	CAN1_HUMAN	Human	Calpain-1 catalytic subunit	0.909091	0.818182	0.909091	0.818182	0.727273	0.818182	0.636364	1	0.978849	1	0.916389	0.993986	0.957696	0.907869	0.901574	0.886126	0.896474	0.945093	1	0.89504	0.569942	0.445477	0.493219	0.387702	1.11727	0.422813	1	0.761417	0.716363	0.559697	0.47778	0.445423	0.398525	0.530821	1	0.957033	0.560962	0.483474	0.358428	0.437202	0.495226	0.365222
P09622	DLD	DLDH_HUMAN	Human	Dihydrolipoyl dehydrogese, mitochondrial	0.285714	0.257143	0.285714	0.314286	0.285714	0.342857	0.485714	1	0.946445	1	0.933594	0.913785	0.932473	0.868844	0.8697	0.895657	0.86203	0.860204	1	0.977296	0.543874	0.503784	0.474535	0.498057	1.02323	0.443649	1	0.895081	0.625712	0.484906	0.515094	0.470973	0.461474	0.477306	1	0.897829	0.537343	0.422426	0.399124	0.447919	0.432981	0.425612
P62873	GNB1	GBB1_HUMAN	Human	Guanine nucleotide-binding protein G(I)/G(S)/G(T) subunit beta-1	0.909091	0.727273	0.909091	0.909091	0.727273	0.909091	0.909091	1	0.982389	1	0.819935	0.944558	0.800675	0.599773	0.603802	0.530282	0.551194	0.613137	1	0.88562	0.522495	0.324451	0.369182	0.395224	1.12915	0.449386	1	0.760593	0.6233	0.382753	0.357838	0.355645	0.447232	0.508641	1	0.835541	0.420397	0.35651	0.281728	0.347182	0.481775	0.417183
P00390	GSR	GSHR_HUMAN	Human	Glutathione reductase, mitochondrial	0.555556	0.555556	0.611111	0.555556	0.555556	0.611111	0.888889	1	0.95413	0.987654	0.92966	0.953047	0.9837	0.954712	0.942815	1	0.912699	0.973775	1	0.952369	0.397517	0.368381	0.39397	0.327591	1.05001	0.489486	1	0.838285	0.452338	0.416172	0.375872	0.308447	0.54017	0.59442	1	0.939956	0.379302	0.363925	0.259214	0.308274	0.492067	0.496461
Q00266	MAT1A	METK1_HUMAN	Human	S-adenosylmethionine synthase isoform type-1	0.55	0.6	0.35	0.45	0.35	0.25	0.4	1	0.774227	0.819407	0.798715	0.787644	0.819355	0.95642	0.969214	1	0.959115	0.953824	0.360369	0.659669	1	0.831584	0.98028	0.393925	0.360369	0.811228	0.311911	0.48484	0.598868	1	0.84477	0.275352	0.773829	0.536486	0.428446	0.729468	1	0.894254	0.759605	0.329045	0.849665	0.91135
P21912	SDHB	SDHB_HUMAN	Human	Succite dehydrogese [ubiquinone] iron-sulfur subunit, mitochondrial	0.45	0.4	0.4	0.5	0.55	0.6	0.65	1	0.908363	0.930398	0.89178	0.870604	0.951899	0.999083	0.975392	1	0.965869	0.982582	0.972457	1	0.542182	0.691607	0.547387	0.392756	0.972457	0.451095	1	0.795563	0.601493	0.527058	0.480406	0.355173	0.410948	0.516691	1	0.940431	0.599493	0.512041	0.425433	0.463245	0.446134	0.405365
Q8NBS9	TXNDC5	TXND5_HUMAN	Human	Thioredoxin domain-containing protein 5	0.785714	0.571429	0.428571	0.5	0.5	0.571429	0.571429	1	1	0.945168	0.974504	0.993567	0.878517	0.949217	0.909238	0.870208	0.895212	0.922813	0.665331	1	0.765531	0.346693	0.56513	0.304609	0.665331	0.655311	0.663774	1	0.806941	0.587852	0.468547	0.260304	0.713666	0.59436	0.973282	1	0.324427	0.469466	0.280534	0.278626	0.734733	0.532443
P01009	SERPI1	A1AT_HUMAN	Human	Alpha-1-antitrypsin	0.37037	0.296296	0.259259	0.259259	0.222222	1	0.407407	0.444444	0.885876	0.831614	0.891486	0.894849	0.697596	0.969344	0.98171	0.895011	0.948281	1	0.280582	0.284693	0.339776	0.359908	0.335976	1	0.280582	0.410868	0.268472	0.227288	0.291267	0.338937	0.281093	1	0.419473	0.293813	0.229081	0.249632	0.302925	0.239613	0.203649	1	0.615703	0.381039
P48047	ATP5PO	ATPO_HUMAN	Human	ATP synthase subunit O, mitochondrial	0.47619	0.428571	0.428571	0.428571	0.47619	0.857143	0.809524	1	0.97176	0.990838	0.904263	0.908492	1	0.880597	0.839727	0.853809	0.848719	0.838201
P43155	CRAT	CACP_HUMAN	Human	Carnitine O-acetyltransferase	0.232558	0.209302	0.209302	0.209302	0.209302	0.348837	0.581395	1	0.940374	0.984892	0.978833	0.933631	1	0.9446	0.921451	0.917562	0.913179	0.937919	0.514458	0.57779	1	0.830761	0.919816	0.445095	0.514458	0.637573	0.460188	0.424896	1	0.877434	0.778512	0.426634	0.539117	0.578929	0.525865	0.583188	1	0.887102	0.609053	0.498078	0.642782	0.569906
Q6IB77	GLYAT	GLYAT_HUMAN	Human	Glycine N-acyltransferase	1	0.8	0.7	0.8	0.8	0.6	0.8	0.9	0.88161	0.928826	0.879165	0.848034	0.923829	0.990132	1	0.98159	0.949439	0.926415	0.109448	0.280636	1	0.945744	0.939196	0.612722	0.109448	0.247895	0.0616197	0.221831	1	0.731514	0.942782	0.506162	0.358275	0.243838	0.0813623	0.245979	1	0.806055	0.640492	0.526017	0.271523	0.316935
O00410	IPO5	IPO5_HUMAN	Human	Importin-5	1	0.9	0.9	0.9	0.8	0.8	0.8	0.8	0.953386	0.976764	1	0.939115	0.90072	0.966463	0.85647	0.915952	0.918856	0.900997	1	0.850572	0.442186	0.305972	0.352478	0.380686	1.17568	0.367217	1	0.79328	0.509946	0.398387	0.377688	0.334409	0.408871	0.384946	1	0.770805	0.325603	0.322419	0.269441	0.263302	0.362437	0.354707
Q53H82	LACTB2	LACB2_HUMAN	Human	Endoribonuclease LACTB2	0.526316	0.526316	0.526316	0.578947	0.473684	0.473684	0.578947	1	0.956154	1	0.922014	0.94261	0.954776	0.929935	0.896814	0.920063	0.911019	0.914421	1	0.904324	0.568649	0.55027	0.538378	0.415135	1.1058	0.496216	1	0.902504	0.582312	0.535429	0.449654	0.314331	0.359084	0.410762	1	0.867282	0.603001	0.480669	0.484132	0.374495	0.453549	0.482977
O95202	LETM1	LETM1_HUMAN	Human	Mitochondrial proton/calcium exchanger protein	0.666667	0.6	0.733333	0.6	0.666667	0.8	0.733333	1	0.961656	0.978051	0.931688	0.926539	1	0.814843	0.852717	0.824934	0.830589	0.825267	1	0.89482	0.426406	0.238787	0.329438	0.320594	1.11754	0.392925	1	0.778705	0.51769	0.32243	0.307076	0.29773	0.381842	0.439252	1	0.962974	0.332653	0.339942	0.226822	0.295044	0.419534	0.378717
Q8WWI1	LMO7	LMO7_HUMAN	Human	LIM domain only protein 7	0.625	0.625	0.6875	0.625	0.625	0.875	0.9375	1	0.990898	0.99111	0.96075	1	0.861443	0.685939	0.721334	0.722636	0.717237	0.720692	1	0.794821	0.480965	0.237937	0.359008	0.516822	1.25815	0.228198	1	0.83906	0.601566	0.389843	0.39616	0.489136	0.375695	0.238252	1	0.774206	0.365608	0.293704	0.263839	0.313487	0.340118	0.177287
Q92614	MYO18A	MY18A_HUMAN	Human	Unconventiol myosin-XVIIIa	0.909091	1	0.818182	0.909091	0.909091	0.818182	0.818182	1	0.921022	0.880475	0.926748	0.952785	0.970868	0.999364	0.979932	0.927891	1	0.887133	0.866408	1	0.483838	0.307488	0.584697	0.406506	0.866408	0.416121	0.9174	1	0.605572	0.607771	0.650782	0.385875	0.455767	0.515396	0.880524	1	0.359301	0.484716	0.372227	0.266026	0.434934	0.357729
P62333	PSMC6	PRS10_HUMAN	Human	26S proteasome regulatory subunit 10B	0.625	0.6875	0.4375	0.5625	0.4375	0.5	0.6875	1	0.845622	0.817169	0.938582	0.85844	0.886642	0.950009	1	0.958858	0.951786	0.965694	1	0.925317	0.35885	0.309559	0.274085	0.294996	1.08071	0.286408	1	0.736063	0.325189	0.302134	0.26256	0.262216	0.289057	0.277701	1	0.894655	0.319157	0.261412	0.246196	0.314085	0.30121	0.293796
P62820	RAB1A	RAB1A_HUMAN	Human	Ras-related protein Rab-1A	1	0.9	0.8	0.9	0.8	1	0.8	0.8	0.978537	1	0.980362	0.965853	0.95825	0.972806	0.955047	0.986606	0.982681	0.940334	1	0.891312	0.651406	0.575703	0.540555	0.546503	1.12194	0.598053	1	0.78065	0.663077	0.607252	0.523604	0.504218	0.599533	0.597738	1	0.930906	0.674105	0.546878	0.49403	0.590331	0.683891	0.661773
Q9NSE4	IARS2	SYIM_HUMAN	Human	Isoleucine--tR ligase, mitochondrial	0.47619	0.47619	0.47619	0.47619	0.47619	0.714286	0.714286	1	0.949322	0.969812	0.925861	0.938687	0.999165	0.975319	0.964813	1	0.978106	0.961369	1	0.957608	0.980152	0.783386	0.832884	0.691252	1.02025	0.67459	0.845334	0.716554	1	0.746139	0.710463	0.553187	0.617142	0.623885	1	0.898941	0.942493	0.816651	0.701155	0.681906	0.702599	0.630414
Q9BQE3	TUBA1C	TBA1C_HUMAN	Human	Tubulin alpha-1C chain	0.833333	0.833333	1	1	0.916667	0.916667	0.75	0.75	0.9831	1	0.973009	0.952156	0.893548	0.776914	0.77739	0.758111	0.732435	0.771337	1	0.775249	0.0601509	0.0700588	0.051841	0.032856	1.28991	0.100741	1	0.611352	0.0799703	0.0724808	0.0493934	0.0378188	0.105967	0.118284	1	0.772425	0.0612232	0.0567718	0.0394536	0.0429294	0.111775	0.0951887
Q96QK1	VPS35	VPS35_HUMAN	Human	Vacuolar protein sorting-associated protein 35	1	1	1	1	1	1	0.9	1	0.967523	1	0.949339	0.959757	0.949709	0.972098	0.968085	0.924484	0.986111	0.960784	1	0.877306	0.557657	0.417435	0.464945	0.490314	1.13985	0.525369	1	0.830574	0.650925	0.522882	0.528238	0.458617	0.520448	0.621227	1	0.810484	0.539875	0.443996	0.378584	0.416219	0.520161	0.573477
O75153	CLUH	CLU_HUMAN	Human	Clustered mitochondria protein homolog	1	1	0.8	0.8	0.8	0.8	0.8	0.7	0.913444	0.947083	0.935887	0.962861	0.96629	0.954493	0.942252	0.9229	1	0.895505	1	0.91535	0.429517	0.313708	0.410804	0.303469	1.09248	0.335422	1	0.817058	0.518991	0.440868	0.378055	0.342036	0.371381	0.394445	1	0.97109	0.407016	0.405156	0.268724	0.304734	0.414962	0.307101
O43772	SLC25A20	MCAT_HUMAN	Human	Mitochondrial carnitine/acylcarnitine carrier protein	0.5	0.45	0.4	0.45	0.5	0.5	0.7	1	0.897217	0.915709	0.875608	0.874884	0.881156	1	0.940597	0.907717	0.92081	0.913084	0.818117	1	0.635159	0.596133	0.58933	0.369853	0.818117	0.451128	0.950413	1	0.742932	0.708569	0.662027	0.397999	0.518486	0.587212	0.869108	1	0.614213	0.553299	0.415156	0.470268	0.478608	0.417331
P02795	MT2A	MT2_HUMAN	Human	Metallothionein-2	1	0.8	0.1	0.1	0.2	0.2	0.1	0.1	1	0.946351	0.683555	0.859356	0.648258	0.555451	0.509802	0.405735	0.422434	0.694105	1	0.582622	0.108921	0.0365278	0.0261741	0.0614595	1.71638	0.0278307	1	0.387152	0.101385	0.0313384	0.019205	0.0716838	0.0190561	0.0230013	1	0.581032	0.117662	0.0234827	0.0174467	0.0940136	0.0389449	0.0223251
P10515	DLAT	ODP2_HUMAN	Human	Dihydrolipoyllysine-residue acetyltransferase component of pyruvate dehydrogese complex, mitochondrial	0.526316	0.473684	0.578947	0.526316	0.578947	0.631579	0.789474	1	0.937088	0.928876	0.953795	0.907585	1	0.93172	0.957597	0.956339	0.945584	0.928734	1	0.811151	0.294068	0.476001	0.558793	0.195347	1.23282	0.629847	1	0.766667	0.320667	0.592667	0.564889	0.145333	0.582667	0.574	1	0.755154	0.275347	0.473917	0.442154	0.160707	0.408077	0.492848
P39656	DDOST	OST48_HUMAN	Human	Dolichyl-diphosphooligosaccharide--protein glycosyltransferase 48 kDa subunit	0.588235	0.470588	0.411765	0.411765	0.529412	0.529412	0.647059	1	0.852706	0.843933	0.859903	0.839278	0.795899	1	0.944192	0.93982	0.889774	0.971346	0.988784	1	0.76778	0.505226	0.530716	0.723426	0.988784	0.683151	1	0.873377	0.857748	0.626755	0.509669	0.741192	0.680795	0.591258	0.989258	1	0.759521	0.501709	0.419189	0.680176	0.782471	0.622559
P18124	RPL7	RL7_HUMAN	Human	60S ribosomal protein L7	0.785714	0.5	0.428571	0.357143	0.357143	0.5	0.5	1	1	0.983718	0.998152	0.986167	0.956662	0.964183	0.966172	0.936345	0.926271	0.925584	1	0.808069	0.44005	0.489554	0.342921	0.408564	1.23752	0.367772	1	0.685338	0.438419	0.400564	0.361077	0.398238	0.386758	0.364491	1	0.781366	0.448743	0.348769	0.302564	0.427824	0.373547	0.378776
P09651	HNRNPA1	ROA1_HUMAN	Human	Heterogeneous nuclear ribonucleoprotein A1	0.769231	0.692308	0.615385	0.538462	0.692308	0.846154	0.769231	1	1	0.982263	0.957992	0.982192	0.909518	0.876821	0.893161	0.879727	0.863769	0.891535	1	0.744548	0.352025	0.23676	0.292835	0.464174	1.3431	0.292835	1	0.757764	0.39441	0.295031	0.257764	0.440994	0.36646	0.326087	1	0.657971	0.301449	0.255072	0.22029	0.272464	0.33913	0.431884
P31948	STIP1	STIP1_HUMAN	Human	Stress-induced-phosphoprotein 1	0.625	0.5625	0.5625	0.4375	0.4375	0.625	0.6875	1	1	0.990059	0.969083	0.976712	0.967593	0.95168	0.915091	0.898637	0.87708	0.88906	1	0.857701	0.345671	0.246761	0.271232	0.287271	1.16591	0.303105	1	0.725927	0.4208	0.309921	0.263443	0.28887	0.310338	0.339516	1	0.820611	0.305544	0.306147	0.231418	0.29771	0.346525	0.276818
P53597	SUCLG1	SUCA_HUMAN	Human	Succite--CoA ligase [ADP/GDP-forming] subunit alpha, mitochondrial	0.209302	0.209302	0.232558	0.232558	0.302326	0.534884	0.604651	1	0.946196	0.988348	0.927691	0.890776	1	0.877626	0.83572	0.876207	0.830431	0.816012	0.969617	1	0.498433	0.511936	0.427056	0.438871	0.969617	0.404389	1	0.837698	0.642292	0.458251	0.417243	0.431818	0.363636	0.491848	0.990061	1	0.575943	0.45158	0.378186	0.576707	0.467635	0.403925
P17655	CAPN2	CAN2_HUMAN	Human	Calpain-2 catalytic subunit	0.555556	0.5	0.777778	0.5	0.611111	1	0.833333	0.944444	0.950809	0.968835	1	0.929865	0.94248	0.884379	0.902282	0.865243	0.887771	0.858529	1	0.819672	0.721043	0.411852	0.463451	0.597286	1.22	0.651707	1	0.680109	0.909673	0.487738	0.434469	0.610627	0.632425	0.72861	1	0.747454	0.602328	0.462051	0.369302	0.640155	0.731208	0.616392
Q86VP6	CAND1	CAND1_HUMAN	Human	Cullin-associated NEDD8-dissociated protein 1	0.714286	0.642857	0.571429	0.642857	0.571429	0.642857	0.714286	1	0.96049	0.939322	0.996519	0.958015	0.913941	0.981291	0.992925	1	0.983795	0.972637	1	0.929444	0.649932	0.43962	0.580733	0.661239	1.07591	0.522388	1	0.952586	0.79454	0.645115	0.588123	0.597701	0.600096	0.599138	1	0.843296	0.518174	0.52504	0.480614	0.481422	0.636914	0.491115
P30622	CLIP1	CLIP1_HUMAN	Human	CAP-Gly domain-containing linker protein 1	1	1	0.8	0.8	0.7	0.7	0.8	1	0.909235	0.913786	0.914336	0.880526	1	0.895766	0.901778	0.881966	0.941496	0.881792	0.993398	1	0.36068	0.210539	0.344541	0.304805	0.993398	0.402739	0.973523	1	0.458589	0.325029	0.361289	0.250033	0.461849	0.559019	1	0.995393	0.270817	0.30082	0.274638	0.228565	0.409597	0.402068
P15311	EZR	EZRI_HUMAN	Human	Ezrin	0.714286	0.571429	0.857143	0.642857	0.642857	0.642857	0.785714	1	1	0.976498	0.980414	0.979842	0.935781	0.89293	0.904818	0.89843	0.885766	0.849513	1	0.858726	0.357736	0.293629	0.304907	0.24258	1.16452	0.289474	1	0.714077	0.434211	0.376775	0.30472	0.253133	0.310777	0.32665	1	0.885833	0.353383	0.298378	0.242778	0.285714	0.311436	0.288089
Q9UI17	DMGDH	M2GD_HUMAN	Human	Dimethylglycine dehydrogese, mitochondrial	0.714286	0.642857	0.571429	0.642857	0.642857	0.5	0.785714	1	0.763872	0.772763	0.800986	0.749818	0.823066	0.964881	1	0.959956	0.974655	0.927352	0.13839	0.211244	0.764138	0.887226	1	0.460413	0.13839	0.449102	0.136786	0.202855	0.581341	0.933599	1	0.330345	0.521912	0.334661	0.17978	0.276484	0.912967	1	0.865055	0.347253	0.487912	0.57011
Q9UQ80	PA2G4	PA2G4_HUMAN	Human	Proliferation-associated protein 2G4	1	0.9	0.6	0.5	0.7	0.6	0.9	1	0.960959	0.946082	0.967159	0.976208	0.949262	0.970919	0.969756	1	0.99105	0.976307	1	0.810439	0.183958	0.150496	0.143452	0.168428	1.2339	0.161223	1	0.690745	0.189395	0.162248	0.138435	0.156374	0.165899	0.180505	1	0.760491	0.179973	0.136949	0.106651	0.15331	0.183457	0.165732
P17858	PFKL	PFKAL_HUMAN	Human	ATP-dependent 6-phosphofructokise, liver type	0.625	0.625	0.5625	0.5625	0.625	0.625	0.6875	1	0.806784	0.770723	0.84238	0.809863	0.801574	0.983555	0.973612	0.990533	1	0.970545	0.745015	0.74642	1	0.950576	0.916035	0.616681	0.745015	0.864926	0.705833	0.542283	1	0.957857	0.803517	0.678203	0.847056	0.822774	0.696937	0.72058	1	0.835304	0.537346	0.638635	0.865126	0.82993
O14818	PSMA7	PSA7_HUMAN	Human	Proteasome subunit alpha type-7	0.714286	0.714286	0.642857	0.571429	0.5	0.571429	0.642857	1	0.935396	0.941174	0.919176	0.918597	0.925167	1	0.961873	0.979588	0.961729	0.939413	1	0.91602	0.351025	0.369595	0.302799	0.236973	1.09168	0.275637	1	0.674339	0.375531	0.307302	0.235786	0.270859	0.299082	0.325524	1	0.940316	0.423932	0.308221	0.20904	0.3622	0.389263	0.289497
O94826	TOMM70	TOM70_HUMAN	Human	Mitochondrial import receptor subunit TOM70	0.588235	0.588235	0.529412	0.529412	0.529412	0.529412	0.705882	1	0.94094	0.921998	0.993012	0.906415	1	0.877168	0.935812	0.937171	0.940575	0.928589	1	0.957242	0.456089	0.363865	0.405575	0.386711	1.04467	0.32467	1	0.838929	0.474562	0.381874	0.389289	0.327703	0.356746	0.347683	1	0.904753	0.41157	0.364628	0.306194	0.291975	0.339307	0.307947
P38606	ATP6V1A	VATA_HUMAN	Human	V-type proton ATPase catalytic subunit A	0.714286	0.642857	0.642857	0.642857	0.571429	0.714286	0.785714	1	0.982872	0.970808	0.972304	0.98619	1	0.879972	0.844261	0.910209	0.888475	0.908503	1	0.996263	0.553099	0.354718	0.459047	0.536593	1.00375	0.535659	1	0.971836	0.696488	0.461233	0.452949	0.478131	0.472498	0.561299	1	0.896235	0.460717	0.42692	0.422473	0.474948	0.529202	0.496887
P07327	ADH1A	ADH1A_HUMAN	Human	Alcohol dehydrogese 1A	1	0.9	0.6	0.8	0.7	0.5	0.8	0.8	0.788913	0.856447	0.762474	0.792656	0.693481	1	0.822155	0.8335	0.911078	0.942804	0.0259153	0.107074	0.568108	1	0.973992	0.34935	0.0259153	0.238218	0.0214047	0.0871476	0.456761	1	0.900908	0.324415	0.27033	0.201242	0.0309601	0.129984	0.771714	1	0.899289	0.441754	0.340923	0.235273
Q10567	AP1B1	AP1B1_HUMAN	Human	AP-1 complex subunit beta-1	0.909091	0.909091	1	0.909091	0.818182	1	0.909091	0.727273	0.976081	0.996762	0.99223	0.970917	1	0.918025	0.937867	0.951117	0.93452	0.957175	1	0.989097	0.463275	0.299923	0.356159	0.33091	1.01102	0.392119	1	0.873211	0.565813	0.367869	0.317879	0.350937	0.345092	0.393671	0.942812	1	0.40386	0.331091	0.239731	0.37022	0.447238	0.373938
P21964	COMT	COMT_HUMAN	Human	Catechol O-methyltransferase	0.243243	0.324324	0.27027	0.324324	0.432432	0.405405	0.648649	1	0.794749	0.725203	0.769212	0.79429	0.779147	1	0.941548	0.983716	0.924038	0.938216	0.835987	0.878193	0.88856	1	0.843391	0.601999	0.835987	0.689374	0.998721	0.823881	0.991471	1	0.776546	0.742004	0.751386	0.672921	0.938611	1	0.95315	0.801292	0.569467	0.8542	0.765347	0.641761
P48637	GSS	GSHB_HUMAN	Human	Glutathione synthetase	0.833333	0.75	0.833333	0.833333	0.75	1	0.833333	1	0.977844	0.999409	0.967209	0.968786	1	0.822047	0.829245	0.819654	0.834572	0.818375	1	0.982364	0.582952	0.438276	0.377858	0.51339	1.01795	0.360875	1	0.780399	0.667774	0.430565	0.366777	0.524585	0.38505	0.42691	1	0.931546	0.59306	0.394322	0.336593	0.540694	0.427129	0.324606
P30740	SERPINB1	ILEU_HUMAN	Human	Leukocyte elastase inhibitor	0.588235	0.529412	0.529412	0.470588	0.529412	0.470588	0.647059	1	1	0.988139	0.907883	0.944237	0.940011	0.860258	0.850281	0.780974	0.853156	0.791521	1	0.87308	0.195669	0.185596	0.162176	0.145303	1.14537	0.141274	1	0.754044	0.256572	0.162791	0.143327	0.131446	0.152427	0.18908	1	0.822943	0.210224	0.173566	0.124439	0.185287	0.186035	0.166085
P10620	MGST1	MGST1_HUMAN	Human	Microsomal glutathione S-transferase 1	0.555556	0.333333	0.5	0.555556	0.611111	0.5	0.666667	1	0.882383	0.905553	0.893859	0.861595	0.885336	0.968702	0.956236	0.922657	0.928892	1	0.758802	0.769067	0.726943	1	0.816094	0.387092	0.758802	0.508467	0.946692	0.820311	0.951384	1	0.937271	0.441501	0.714064	0.701688	0.989045	0.873322	1	0.951241	0.8399	0.552364	0.68195	0.722981
P25789	PSMA4	PSA4_HUMAN	Human	Proteasome subunit alpha type-4	0.37037	0.37037	0.333333	0.333333	0.333333	0.407407	0.666667	1	0.972771	0.961838	0.940854	0.96377	0.944684	1	0.964726	0.976349	0.964488	0.91687	1	0.88513	0.320648	0.322528	0.275311	0.307024	1.12978	0.336622	1	0.729846	0.344125	0.272727	0.250858	0.270154	0.301672	0.337264	1	0.84653	0.361926	0.276149	0.260264	0.360704	0.386852	0.367302
P25398	RPS12	RS12_HUMAN	Human	40S ribosomal protein S12	0.833333	0.75	0.666667	0.583333	0.666667	1	0.916667	1	0.955428	0.938121	0.991518	0.966388	1	0.877215	0.872026	0.88502	0.866722	0.90806	1	0.921702	0.385616	0.490265	0.333669	0.262169	1.08495	0.335767	1	0.686996	0.383049	0.390361	0.289074	0.31882	0.379227	0.36236	1	0.918691	0.451144	0.325944	0.209434	0.364338	0.384288	0.367973
P13798	APEH	ACPH_HUMAN	Human	Acylamino-acid-releasing enzyme	0.588235	0.529412	0.529412	0.529412	0.588235	0.705882	0.823529	1	0.980758	1	0.976515	0.994073	0.990936	0.990458	0.991875	0.959601	0.978704	0.938341	1	0.948208	0.59815	0.473526	0.477919	0.408092	1.05462	0.391676	1	0.79353	0.70314	0.539486	0.456708	0.416032	0.44529	0.496432	1	0.958907	0.584481	0.497245	0.354224	0.507576	0.530533	0.367769
P78344	EIF4G2	IF4G2_HUMAN	Human	Eukaryotic translation initiation factor 4 gamma 2	1	0.9	0.8	0.7	0.7	0.8	0.8	0.7	0.992054	1	0.9702	0.999722	0.954244	0.973902	0.966726	0.923189	0.996974	0.977524	1	0.80026	0.43755	0.291202	0.34919	0.400628	1.24959	0.42583	1	0.761445	0.530901	0.367685	0.359434	0.366564	0.456963	0.478792	1	0.75287	0.374598	0.319359	0.291668	0.320206	0.436972	0.414297
P30039	PBLD	PBLD_HUMAN	Human	Phezine biosynthesis-like domain-containing protein	0.714286	0.714286	0.642857	0.714286	0.642857	0.642857	0.928571	1	0.842196	0.842437	0.842182	0.865504	0.852199	0.974607	0.990304	1	0.953744	0.994643	0.548663	0.738484	0.976969	0.909361	1	0.774889	0.548663	0.508915	0.518547	0.683195	0.941332	1	0.960257	0.633232	0.461393	0.455715	0.578947	0.766522	1	0.959636	0.853977	0.602691	0.541749	0.463
O00232	PSMD12	PSD12_HUMAN	Human	26S proteasome non-ATPase regulatory subunit 12	1	1	0.8	0.9	0.9	0.9	1	1	0.898962	0.861238	0.826602	0.878167	0.856954	0.978672	0.994732	0.967608	1	0.982798	1	0.887764	0.262324	0.212148	0.25132	0.238556	1.12643	0.257482	1	0.765646	0.299601	0.254328	0.249001	0.209055	0.246782	0.267199	1	0.836486	0.236486	0.252703	0.204054	0.227928	0.281982	0.256757
O75452	RDH16	RDH16_HUMAN	Human	Retinol dehydrogese 16	1	0.636364	0.363636	0.363636	0.454545	0.272727	0.636364	0.636364	0.708315	0.657125	0.672772	0.70907	0.655259	1	0.945669	0.939254	0.957843	0.966977	0.0378788	0.0701754	0.656699	0.595694	0.663078	0.169856	0.0378788	0.738836	0.0448842	0.0748069	0.452703	1	0.643822	0.160232	0.852317	0.253378	0.0652837	0.129957	0.820012	0.370348	0.4277	0.120805	0.513118	1
P00441	SOD1	SODC_HUMAN	Human	Superoxide dismutase [Cu-Zn]	0.4	0.36	0.32	0.36	0.44	0.48	0.92	1	0.867277	0.852615	0.880012	0.859024	0.84906	0.952968	0.954769	1	0.940743	0.96263	0.884265	0.840489	0.788438	1	0.790237	0.384864	0.884265	0.618734	1	0.76053	0.847504	0.933957	0.795372	0.411076	0.593994	0.616355	1	0.930233	0.949197	0.805233	0.671788	0.54402	0.59593	0.608666
Q5JRA6	MIA3	TGO1_HUMAN	Human	Transport and Golgi organization protein 1 homolog	0.769231	0.769231	0.692308	0.769231	0.769231	0.923077	0.923077	1	0.966207	0.963728	0.96249	0.955613	0.970648	0.96411	0.962525	0.969108	1	0.96563	0.879359	1	1	0.607829	0.945552	0.715658	0.879359	0.94911	0.722394	0.851018	1	0.797039	0.813078	0.514806	0.826033	0.896052	0.883306	0.931901	0.771901	0.92595	0.828099	0.499835	1	0.916364
P45974	USP5	UBP5_HUMAN	Human	Ubiquitin carboxyl-termil hydrolase 5	0.909091	0.818182	0.818182	0.818182	0.727273	0.909091	0.818182	1	0.954652	0.912219	0.936245	0.936342	0.916159	1	0.968067	0.979168	0.96008	0.988444	1	0.947746	0.648983	0.441963	0.482649	0.479059	1.05513	0.488233	1	0.77921	0.697713	0.527235	0.431185	0.456965	0.506445	0.509356	1	0.93398	0.553898	0.417755	0.326371	0.449459	0.502051	0.435658
P50570	DNM2	DYN2_HUMAN	Human	Dymin-2	0.769231	0.846154	0.923077	0.846154	0.846154	0.846154	0.769231	1	0.997612	0.988137	0.993337	1	0.968408	0.941657	0.953197	0.944178	0.955635	0.967715	1	0.951653	0.865064	0.532368	0.65392	0.597105	1.0508	0.605845	0.877258	0.767003	1	0.606801	0.551807	0.571998	0.575186	0.602816	0.9801	1	0.753862	0.636554	0.465567	0.569783	0.785808	0.583399
Q9H4M9	EHD1	EHD1_HUMAN	Human	EH domain-containing protein 1	0.769231	0.692308	1	0.692308	0.692308	0.692308	0.769231	0.769231	0.947891	1	0.967136	0.96582	0.942575	0.77835	0.814255	0.767313	0.766397	0.781833	1	0.809137	0.33736	0.255216	0.263123	0.176148	1.23588	0.252141	1	0.650035	0.386337	0.294474	0.24831	0.205409	0.27792	0.35183	1	0.80907	0.329519	0.27527	0.18754	0.217419	0.304514	0.241577
P55884	EIF3B	EIF3B_HUMAN	Human	Eukaryotic translation initiation factor 3 subunit B	0.916667	0.75	0.5	0.583333	0.583333	0.583333	0.833333	1	0.920264	0.889235	0.858269	0.915683	0.895202	1	0.948349	0.951627	0.951423	0.956583	1	0.959066	0.321328	0.249539	0.260848	0.229133	1.04268	0.238599	1	0.764011	0.374674	0.278116	0.225426	0.233255	0.262582	0.295638	1	0.870825	0.26952	0.223734	0.175957	0.227494	0.286994	0.222738
P14866	HNRNPL	HNRPL_HUMAN	Human	Heterogeneous nuclear ribonucleoprotein L	0.833333	0.916667	0.666667	0.75	0.75	0.833333	0.833333	1	0.991193	1	0.906942	0.957997	0.844624	0.902986	0.853732	0.822505	0.896133	0.883721	1	0.960438	0.420055	0.319417	0.324157	0.288058	1.04119	0.279307	1	0.738997	0.450216	0.327201	0.297799	0.286616	0.272006	0.230339	1	0.91689	0.417158	0.321537	0.240214	0.290259	0.313852	0.28597
P35558	PCK1	PCKGC_HUMAN	Human	Phosphoenolpyruvate carboxykise, cytosolic [GTP]	1	0.9	0.5	0.5	0.5	0.5	0.5	0.7	0.745367	0.721979	0.733067	0.765524	0.706328	0.965152	0.967256	1	0.937824	0.994073	0.623422	0.781907	0.969846	0.516129	0.630435	0.105891	0.623422	0.518934	0.563422	0.70354	1	0.581858	0.516962	0.129794	0.280236	0.500737	0.28793	0.434199	0.601006	0.417435	0.299246	0.257334	1	0.802179
P62191	PSMC1	PRS4_HUMAN	Human	26S proteasome regulatory subunit 4	0.909091	0.909091	0.727273	0.727273	0.727273	0.818182	0.818182	1	0.954131	0.935039	0.891563	0.96248	0.908933	0.978855	0.95126	0.954833	1	0.957683	1	0.770601	0.279269	0.283306	0.235099	0.234386	1.29769	0.245785	1	0.717022	0.295344	0.258487	0.225752	0.217022	0.274006	0.239816	1	0.78231	0.293366	0.22285	0.205405	0.274693	0.270762	0.257002
P47897	QARS	SYQ_HUMAN	Human	Glutamine--tR ligase	0.833333	0.833333	0.75	0.75	0.833333	0.833333	0.833333	1	0.926631	0.944301	0.902978	0.891985	0.915428	0.96991	1	0.966838	0.986051	0.941353	1	0.988231	0.417514	0.321564	0.340315	0.378416	1.01191	0.323958	1	0.844299	0.470781	0.376992	0.31038	0.384348	0.337556	0.347364	1	0.990838	0.41345	0.320858	0.260234	0.389279	0.405263	0.320273
P54855	UGT2B15	UDB15_HUMAN	Human	UDP-glucuronosyltransferase 2B15	0.434783	0.347826	0.565217	0.391304	0.391304	0.608696	0.521739	1	1	0.997144	0.969601	0.974192	0.896391	0.983438	0.997248	0.98505	0.987934	0.991128	0.125885	0.678783	1	0.280084	0.220011	0.285441	0.125885	0.0577769	0.172538	0.188799	1	0.620596	0.822493	0.743902	0.88121	0.802168	0.0640016	0.079362	0.356833	1	0.203033	0.262111	0.569319	0.209334
P55263	ADK	ADK_HUMAN	Human	Adenosine kise	0.833333	0.666667	0.583333	0.583333	0.833333	0.833333	0.916667	1	0.970201	0.934037	0.983465	0.914379	0.934508	0.949455	0.922627	1	0.925184	0.960576	1	0.832251	0.501623	0.487554	0.412879	0.424784	1.20156	0.373377	1	0.741379	0.518319	0.421875	0.404634	0.363685	0.348599	0.390625	1	0.839779	0.559669	0.407182	0.358564	0.419337	0.414365	0.323757
P02647	APOA1	APOA1_HUMAN	Human	Apolipoprotein A-I	0.3125	0.375	0.3125	0.375	0.375	0.53125	0.8125	1	0.490207	0.474644	0.507922	0.5248	0.466856	0.910017	1	0.885127	0.986049	0.969658	0.394499	0.445125	0.736436	0.892939	0.465917	0.659999	0.394499	0.578148	0.368842	0.283314	0.601855	0.520358	0.400962	0.60804	1	0.662177	0.400218	0.435926	0.798728	0.515726	0.284147	0.76122	1	0.86435
P50416	CPT1A	CPT1A_HUMAN	Human	Carnitine O-palmitoyltransferase 1, liver isoform	1	0.9	0.8	0.8	0.8	0.8	0.8	0.8	0.929145	0.925478	0.973929	0.953208	0.970775	0.979917	1	0.979551	0.955757	0.965484	1	0.97817	0.276161	0.116078	0.147956	0.276161	1.02232	0.379418	1	0.979576	0.317534	0.189595	0.14605	0.331021	0.429287	0.449326	1	0.862935	0.196369	0.150681	0.110741	0.216036	0.411498	0.341906
Q9NY33	DPP3	DPP3_HUMAN	Human	Dipeptidyl peptidase 3	0.555556	0.611111	0.555556	0.555556	0.555556	0.722222	0.777778	1	0.978648	0.966618	1	0.957033	0.995908	0.995861	0.891096	0.954883	0.934122	0.96002	1	0.878151	0.417767	0.241897	0.288715	0.301921	1.13876	0.361945	1	0.779101	0.511905	0.353175	0.292328	0.320767	0.337963	0.388889	1	0.994238	0.428297	0.322023	0.238156	0.350192	0.3758	0.398848
Q96DC8	ECHDC3	ECHD3_HUMAN	Human	Enoyl-CoA hydratase domain-containing protein 3, mitochondrial	0.384615	0.307692	0.423077	0.384615	0.5	0.615385	0.692308	1	0.926958	1	0.942558	0.930032	0.98546	0.929811	0.961814	0.950342	0.9095	0.909987	0.697299	0.788822	1	0.926857	0.856152	0.639722	0.697299	0.637847	0.670328	0.591004	1	0.754881	0.681311	0.597978	0.605823	0.533647	0.662045	0.674003	1	0.735702	0.508319	0.614038	0.615425	0.517158
Q15075	EEA1	EEA1_HUMAN	Human	Early endosome antigen 1	0.769231	0.692308	0.923077	0.615385	0.692308	1	0.769231	1	0.938475	0.991995	1	0.970324	0.957069	0.834632	0.817809	0.842149	0.812901	0.819439	1	0.846243	0.905067	0.425743	0.701805	0.634246	1.10489	0.670938	0.898103	0.809756	1	0.614092	0.674255	0.44336	0.559892	0.59187	1	0.813094	0.590285	0.633052	0.636748	0.388068	0.56547	0.601373
Q13907	IDI1	IDI1_HUMAN	Human	Isopentenyl-diphosphate Delta-isomerase 1	0.625	0.4375	0.6875	0.625	0.75	0.625	0.8125	1	0.926421	0.969439	0.920115	0.870924	1	0.907891	0.887208	0.85009	0.907525	0.887203	0.777043	0.875073	0.562022	0.915785	0.883598	0.250588	0.777043	1	0.881317	0.859259	0.682469	0.960988	0.957037	0.199506	0.767078	1	0.895171	0.904257	0.647821	0.823322	0.786471	0.253071	0.67121	1
Q16719	KYNU	KYNU_HUMAN	Human	Kynurenise	0.714286	0.571429	0.714286	0.642857	0.857143	1	0.928571	1	1	0.944284	0.983497	0.91027	0.915985	0.959724	0.926545	0.948071	0.973341	0.931416	1	0.603037	0.0982001	0.0848537	0.0728542	0.0543651	1.65827	0.0467736	1	0.528177	0.0948586	0.0747643	0.0706107	0.0509654	0.0526493	0.0609564	1	0.605632	0.0943557	0.0838718	0.0769231	0.0643667	0.0576618	0.0487626
Q86UE4	MTDH	LYRIC_HUMAN	Human	Protein LYRIC	1	1	0.8	0.8	0.8	0.9	0.9	1	0.968871	0.943578	0.96217	1	0.916537	0.924601	0.915156	0.916425	0.928444	0.945783	1	0.961571	0.613686	0.427271	0.54239	0.54357	1.03996	0.679252	1	0.883705	0.710615	0.578431	0.519777	0.462475	0.663455	0.717546	1	0.92445	0.513617	0.50577	0.445607	0.414679	0.741653	0.651639
Q92734	TFG	TFG_HUMAN	Human	Protein TFG	0.666667	0.6	0.666667	0.6	0.6	0.6	0.666667	1	0.970784	0.968691	0.944227	0.985093	0.994018	0.969451	1	0.974863	0.979392	0.95724	1	0.915129	0.726937	0.594096	0.624702	0.532668	1.09274	0.503582	1	0.771546	0.751894	0.65998	0.532651	0.476561	0.535107	0.553531	1	0.830319	0.66775	0.598659	0.446251	0.479984	0.609835	0.455598
Q9H2A2	ALDH8A1	AL8A1_HUMAN	Human	2-aminomuconic semialdehyde dehydrogese	0.666667	0.533333	0.466667	0.6	0.6	0.733333	0.8	1	0.900082	0.868226	0.886547	0.896561	0.845915	0.977655	0.966911	0.988824	1	0.960145	0.224747	0.320707	1	0.783586	0.877778	0.860101	0.224747	0.456313	0.258227	0.316083	1	0.959926	0.81051	0.763535	0.428079	0.272028	0.212096	0.368911	1	0.724685	0.659825	0.676245	0.474822	0.391078
O00429	DNM1L	DNM1L_HUMAN	Human	Dymin-1-like protein	1	1	0.9	0.9	0.9	0.9	1	1	0.926227	0.904599	0.941114	1	0.958397	0.901143	0.918093	0.89983	0.968946	0.883297	1	0.803015	0.415578	0.206533	0.272362	0.378392	1.24531	0.345729	1	0.82046	0.505882	0.262916	0.284399	0.348338	0.387724	0.396419	1	0.807397	0.32853	0.279539	0.25072	0.331892	0.433718	0.356388
O75923	DYSF	DYSF_HUMAN	Human	Dysferlin	0.666667	0.666667	0.8	0.733333	0.8	0.8	0.933333	1	0.983482	0.958325	0.968211	0.953642	1	0.971709	0.937947	0.89572	0.964396	0.928509	0.688591	0.655034	0.356376	0.233781	0.343177	0.281432	0.688591	0.73311	0.944757	0.876847	0.650598	0.514778	0.519001	0.525686	0.883181	1	0.715304	0.720755	0.302935	0.317191	0.263103	0.305031	0.890776	1
P24534	EEF1B2	EF1B_HUMAN	Human	Elongation factor 1-beta	1	0.9	0.8	0.8	0.7	0.7	0.6	0.6	1	0.984355	0.972189	0.955619	0.926185	0.869687	0.906659	0.91028	0.897358	0.919795	1	0.825697	0.303769	0.331792	0.229929	0.272383	1.2111	0.35309	1	0.656393	0.312785	0.267865	0.231237	0.277816	0.36047	0.410919	1	0.798659	0.325849	0.240268	0.180639	0.33518	0.400641	0.385333
Q9H223	EHD4	EHD4_HUMAN	Human	EH domain-containing protein 4	0.909091	0.909091	1	0.818182	0.818182	1	0.909091	0.909091	0.9964	0.982861	1	0.985155	0.981279	0.837562	0.842269	0.80553	0.843881	0.827413	1	0.845186	0.305531	0.250805	0.276558	0.308458	1.18317	0.40357	1	0.705982	0.337754	0.285553	0.258465	0.277935	0.375	0.47263	1	0.84879	0.279304	0.258363	0.219472	0.300789	0.451183	0.381833
P23378	GLDC	GCSP_HUMAN	Human	Glycine dehydrogese (decarboxylating), mitochondrial	0.555556	0.5	0.5	0.555556	0.5	0.722222	0.777778	1	0.970826	0.940336	1	0.919808	0.967208	0.793222	0.842544	0.804598	0.794944	0.795346	0.89466	1	0.748171	0.549012	0.631127	0.599671	0.89466	0.380212	0.981141	1	0.875842	0.717333	0.762236	0.620117	0.470364	0.414908	0.901563	1	0.659337	0.535819	0.423639	0.407834	0.346676	0.280708
P50053	KHK	KHK_HUMAN	Human	Ketohexokise	0.416667	0.375	0.25	0.291667	0.333333	0.291667	0.583333	1	0.902685	0.870529	0.92813	0.899689	0.905814	0.98553	0.989308	1	0.990148	0.986312	0.501637	0.782466	0.621317	1	0.963259	0.522736	0.501637	0.579483	0.510172	0.66784	0.462833	1	0.840376	0.545775	0.403365	0.357981	0.590721	1	0.785944	0.852549	0.665595	0.642627	0.540193	0.5774
Q12907	LMAN2	LMAN2_HUMAN	Human	Vesicular integral-membrane protein VIP36	0.434783	0.391304	0.347826	0.304348	0.347826	0.478261	0.565217	1	0.945197	0.943787	0.953396	0.949279	0.899858	0.975924	0.967898	1	0.92127	0.974897	0.975845	1	0.692502	0.604915	0.495694	0.621298	0.975845	0.68431	1	0.774311	0.736268	0.616585	0.451592	0.70421	0.617012	0.602907	0.948464	1	0.742322	0.458351	0.34939	0.797434	0.71056	0.571519
P11717	IGF2R	MPRI_HUMAN	Human	Cation-independent mannose-6-phosphate receptor	0.909091	1	1	1	1	0.909091	0.909091	0.909091	0.725638	0.764518	0.7559	0.763128	0.759442	0.836189	0.991703	0.951486	1	0.868008	0.97404	0.960724	1	0.392758	0.806974	0.787911	0.97404	0.970878	0.671019	0.782702	1	0.556571	0.614487	0.475997	0.688609	0.755511	0.982379	1	0.660766	0.725459	0.581107	0.455665	0.88365	0.80214
P22059	OSBP	OSBP1_HUMAN	Human	Oxysterol-binding protein 1	0.666667	0.666667	0.666667	0.666667	0.6	0.733333	0.866667	1	0.974249	0.931503	0.987036	0.982534	0.975603	0.9474	1	0.98954	0.990232	0.981494	0.852389	1	0.934761	0.595387	0.843493	0.800659	0.852389	0.949259	0.818765	0.919676	1	0.861964	0.838002	0.707054	0.983463	0.989875	0.875762	1	0.714949	0.67402	0.601451	0.600871	0.976778	0.860958
Q6P2Q9	PRPF8	PRP8_HUMAN	Human	Pre-mR-processing-splicing factor 8	0.909091	0.818182	0.727273	0.727273	0.818182	0.818182	0.909091	1	0.887873	0.894834	0.864408	0.871837	0.879145	0.932264	1	0.918588	0.963647	0.976228	1	0.946708	0.664602	0.312744	0.656617	0.576271	1.05629	0.599739	0.959448	1	0.825205	0.60042	0.626464	0.495718	0.610907	0.573152	1	0.990591	0.457099	0.52928	0.423536	0.341525	0.591209	0.528577
P62424	RPL7A	RL7A_HUMAN	Human	60S ribosomal protein L7a	0.769231	0.692308	0.538462	0.538462	0.461538	0.769231	0.692308	1	0.994899	0.914318	0.949926	1	0.907288	0.993921	0.961642	0.942839	0.956275	0.963392	1	0.894476	0.390092	0.377354	0.28449	0.338785	1.11797	0.331354	1	0.677971	0.400282	0.313352	0.251161	0.322714	0.323704	0.332153	1	0.851498	0.406928	0.291075	0.201592	0.386371	0.356413	0.334842
P49755	TMED10	TMEDA_HUMAN	Human	Transmembrane emp24 domain-containing protein 10	0.833333	0.833333	0.75	0.75	0.75	0.916667	1	0.833333	0.873599	0.876818	0.946549	0.921873	0.879886	1	0.967976	0.951787	0.949289	0.948786	0.98314	0.897307	0.893365	0.782352	0.824392	1	0.98314	0.919422	0.894196	0.8293	0.902977	0.919469	0.810452	0.84879	1	0.876847	0.893948	0.77871	0.794687	0.712003	0.639704	0.794488	1	0.87857
P09493	TPM1	TPM1_HUMAN	Human	Tropomyosin alpha-1 chain	0.45	0.4	0.7	0.6	0.55	0.95	0.9	1	0.965732	1	0.973794	0.988106	0.965628	0.545501	0.570808	0.590334	0.568962	0.548363	1	0.748118	0.291215	0.108408	0.092528	0.232513	1.33669	0.19497	1	0.641467	0.397164	0.11285	0.0918693	0.240116	0.180836	0.213759	1	0.720531	0.280327	0.116028	0.0881942	0.214959	0.165381	0.163396
O00763	ACACB	ACACB_HUMAN	Human	Acetyl-CoA carboxylase 2	0.909091	0.909091	0.909091	1	1	0.818182	1	1	0.752586	0.759305	0.76442	0.789881	0.768471	0.98334	0.913279	1	0.963491	0.949539	0.339412	0.516618	0.699853	0.541176	1	0.363088	0.339412	0.670735	0.29481	0.494345	0.702246	0.874671	1	0.276685	0.731991	0.459334	0.495797	0.747272	0.664997	1	0.804507	0.23198	0.785727	0.896441
O95394	PGM3	AGM1_HUMAN	Human	Phosphoacetylglucosamine mutase	0.714286	0.642857	0.785714	0.714286	0.714286	0.857143	1	1	0.917014	0.887285	0.877254	0.89331	0.895757	1	0.969864	0.970263	0.973797	0.991887	0.94976	0.955439	1	0.594583	0.754478	0.591088	0.94976	0.683705	0.749446	0.757945	1	0.731707	0.658167	0.422025	0.726164	0.812269	1	0.969302	0.833053	0.769975	0.695122	0.494113	0.944071	0.753154
Q6DD88	ATL3	ATLA3_HUMAN	Human	Atlastin-3	0.833333	0.75	0.666667	0.666667	0.666667	0.666667	0.75	1	0.910984	0.894166	0.909458	0.902172	0.913793	0.955107	1	0.991979	0.963362	0.995168	1	0.812366	0.814942	0.541434	0.735509	0.602404	1.06008	0.943323	1	0.849688	0.955843	0.761374	0.720339	0.479929	0.852364	0.876896	1	0.799758	0.640694	0.663706	0.672588	0.425918	0.82721	0.887364
Q16531	DDB1	DDB1_HUMAN	Human	D damage-binding protein 1	0.909091	0.909091	1	1	1	0.909091	0.909091	1	1	0.974592	0.972938	0.967599	0.974076	0.894878	0.887009	0.919805	0.904743	0.891023	1	0.914243	0.750975	0.436882	0.54048	0.612594	1.0938	0.589805	1	0.877024	0.887142	0.586239	0.557285	0.561021	0.631538	0.701276	1	0.9	0.587979	0.499075	0.428534	0.490225	0.683091	0.535139
Q03001	DST	DYST_HUMAN	Human	Dystonin	0.909091	0.909091	1	0.909091	0.909091	0.909091	0.818182	0.909091	0.983693	0.868507	0.96031	1	0.958141	0.965143	0.93426	0.897837	0.951335	0.882612	0.894508	0.774723	1	0.256857	0.700129	0.7215	0.894508	0.836317	0.56983	0.633869	1	0.405211	0.534928	0.323174	0.583404	0.605728	1	0.830731	0.551527	0.653655	0.611728	0.308004	0.798288	0.664874
P16403	HIST1H1C	H12_HUMAN	Human	Histone H1.2	0.106667	0.0933333	0.0933333	0.0933333	0.306667	0.613333	0.56	1	0.923814	0.840776	1	0.878894	0.752089	0.699875	0.738642	0.666922	0.689613	0.781304	1	0.995166	0.566058	0.379162	0.265843	0.551557	1.00486	0.120301	1	0.73366	0.716776	0.291394	0.257625	0.619826	0.166122	0.122004	1	0.922769	0.634439	0.356407	0.29405	0.831808	0.343249	0.0800915
P83111	LACTB	LACTB_HUMAN	Human	Serine beta-lactamase-like protein LACTB, mitochondrial	0.714286	0.642857	0.642857	0.642857	0.642857	0.785714	0.714286	1	0.958505	0.964163	0.961857	0.968328	1	0.924284	0.897614	0.891875	0.884195	0.907594	1	0.924182	0.805253	0.549058	0.496531	0.561447	1.08204	0.593657	1	0.767648	0.930809	0.490884	0.43525	0.495091	0.486676	0.585788	1	0.859658	0.861125	0.548166	0.40489	0.603912	0.530073	0.531051
P28066	PSMA5	PSA5_HUMAN	Human	Proteasome subunit alpha type-5	0.588235	0.764706	0.529412	0.705882	0.470588	0.470588	0.764706	1	0.945233	0.925125	0.957871	0.944499	0.93008	0.963825	1	0.943188	0.920937	0.958992	1	0.808597	0.412003	0.413355	0.336307	0.344688	1.23671	0.327115	1	0.70897	0.497362	0.385171	0.321855	0.359345	0.391558	0.382949	1	0.842893	0.432253	0.354669	0.295096	0.416736	0.422001	0.33749
Q9UL46	PSME2	PSME2_HUMAN	Human	Proteasome activator complex subunit 2	1	0.727273	0.818182	0.818182	0.727273	0.727273	0.818182	0.818182	0.849104	0.85387	0.786644	0.850386	0.797241	1	0.92855	0.919907	0.911156	0.925966	1	0.963551	0.456075	0.646729	0.421963	0.306075	1.03783	0.320093	1	0.856867	0.493012	0.548434	0.440964	0.311807	0.376386	0.325783	0.946102	1	0.549451	0.456306	0.386185	0.400837	0.384615	0.356358
P05387	RPLP2	RLA2_HUMAN	Human	60S acidic ribosomal protein P2	0.714286	0.642857	0.571429	0.571429	0.571429	0.714286	0.714286	1	1	0.976964	0.898205	0.950744	0.898203	0.863045	0.855008	0.884096	0.890216	0.8121	1	0.749369	0.442533	0.513076	0.344689	0.293645	1.33446	0.390112	1	0.628661	0.453123	0.367664	0.264777	0.338688	0.367874	0.393071	1	0.694558	0.493183	0.354271	0.215709	0.401235	0.468011	0.413588
P23246	SFPQ	SFPQ_HUMAN	Human	Splicing factor, proline- and glutamine-rich	1	1	0.8	0.7	0.7	0.7	0.6	0.7	0.920023	0.897309	0.870549	0.892684	0.791626	1	0.953889	0.984917	0.981315	0.996673	1	0.914307	0.32582	0.215537	0.278502	0.396237	1.09372	0.327869	1	0.840221	0.427724	0.296619	0.29563	0.354954	0.389757	0.310658	1	0.969324	0.289339	0.319258	0.254497	0.308464	0.405605	0.382693
O95210	STBD1	STBD1_HUMAN	Human	Starch-binding domain-containing protein 1	0.428571	0.380952	0.619048	0.571429	0.619048	0.47619	0.761905	1	0.927634	0.96717	0.926235	0.958121	0.962297	0.980209	0.967645	0.982669	1	0.99231	0.476474	0.438038	1	0.703777	0.741551	0.371769	0.476474	0.467197	0.432292	0.332755	1	0.623843	0.566551	0.320602	0.471644	0.589699	0.519191	0.463364	1	0.790649	0.549197	0.452896	0.588276	0.544313
P68032	ACTC1	ACTC_HUMAN	Human	Actin, alpha cardiac muscle 1	0.833333	0.75	1	0.75	0.75	1	0.75	0.916667											0	0	0	0	0	0	0	0	0	0	0	0	1	0	0	0
P09972	ALDOC	ALDOC_HUMAN	Human	Fructose-bisphosphate aldolase C	0.625	0.625	0.625	0.625	0.6875	0.5	0.625	1	0.917796	0.898393	0.923239	0.89012	0.985415	0.983264	0.975721	1	0.976327	0.960655	0.56387	0.572927	0.459009	1	0.969971	0.2755	0.56387	0.810772	0.596643	0.468464	0.300102	1	0.8647	0.26297	0.559512	0.516785	0.776087	0.907971	0.710145	0.892754	0.706522	0.37029	0.650725	1
Q9UBR1	UPB1	BUP1_HUMAN	Human	Beta-ureidopropiose	0.333333	0.333333	0.3	0.366667	0.5	0.433333	0.766667	1	0.709739	0.752709	0.723342	0.718919	0.764762	0.974111	0.97917	0.991777	1	0.943373	0.153725	0.235092	0.403117	1	0.97855	0.255827	0.153725	0.387959	0.166905	0.229157	0.334604	1	0.993171	0.21677	0.552644	0.438939	0.217628	0.334336	0.548017	1	0.795151	0.246006	0.467957	0.512874
P35222	CTNNB1	CTNB1_HUMAN	Human	Catenin beta-1	0.666667	0.666667	0.733333	0.733333	0.666667	0.8	0.8	1	0.986238	1	0.955878	0.984992	0.990367	0.939196	0.942792	0.958028	0.932663	0.997863	1	0.900317	0.680811	0.542875	0.590374	0.561495	1.11072	0.479417	1	0.812858	0.767179	0.614263	0.5829	0.535138	0.511583	0.516528	1	0.902383	0.624848	0.594335	0.487357	0.508996	0.547532	0.487479
O94760	DDAH1	DDAH1_HUMAN	Human	N(G),N(G)-dimethylarginine dimethylaminohydrolase 1	0.555556	0.5	0.555556	0.555556	0.555556	0.666667	0.722222	1	0.918001	0.930311	1	0.927338	0.981783	0.861189	0.899806	0.895729	0.896752	0.890676	0.953842	1	0.796791	0.645933	0.797073	0.594427	0.953842	0.702223	0.938476	0.971534	1	0.85828	0.836853	0.531987	0.71809	0.894399	0.989967	1	0.746377	0.762542	0.653289	0.583612	0.656912	0.664994
Q15155	NOMO1	NOMO1_HUMAN	Human	Nodal modulator 1	1	0.727273	0.727273	0.636364	0.636364	0.636364	0.727273	0.909091	0.805025	0.815211	0.849418	0.83962	0.816853	0.890646	1	0.917201	0.931316	0.942199	0.953059	1	0.844409	0.459388	0.530591	0.732068	0.953059	0.685127	0.950931	0.726488	1	0.457974	0.452522	0.537937	0.56338	0.696502	1	0.9699	0.764931	0.563306	0.455327	0.739608	0.942188	0.548017
P22234	PAICS	PUR6_HUMAN	Human	Multifunctiol protein ADE2	0.666667	0.6	0.533333	0.666667	0.666667	0.666667	1	1	0.838371	0.833419	0.821336	0.869228	0.81637	0.963123	0.991533	0.99663	0.966474	1	1	0.943031	0.442461	0.652108	0.698063	0.381314	1.06041	0.473224	1	0.785848	0.416323	0.676151	0.687757	0.333583	0.444777	0.44328	1	0.908712	0.474242	0.549242	0.505303	0.299621	0.408333	0.406818
Q04917	YWHAH	1433F_HUMAN	Human	14-3-3 protein eta	0.714286	0.5	0.785714	0.5	0.714286	0.642857	0.785714	1	0.974247	1	0.912614	0.936799	0.939499	0.751229	0.753334	0.802893	0.746638	0.739473	1	0.786677	0.299378	0.226801	0.214101	0.167055	1.27117	0.325039	1	0.633416	0.380128	0.23701	0.203672	0.17906	0.266962	0.362547	1	0.740675	0.292438	0.237757	0.193733	0.235219	0.333164	0.298909
P28332	ADH6	ADH6_HUMAN	Human	Alcohol dehydrogese 6	0.769231	0.692308	0.461538	0.461538	0.461538	0.307692	0.538462	1	0.741861	0.729736	0.698826	0.717124	0.69245	1	0.972112	0.992265	0.954187	0.960872	0.17181	0.399028	0.743621	0.770838	1	0.466586	0.17181	0.275577	0.160815	0.365854	0.647548	1	0.945323	0.4342	0.318681	0.161083	0.219231	0.562937	1	0.987063	0.962937	0.404196	0.258042	0.347203
P61158	ACTR3	ARP3_HUMAN	Human	Actin-related protein 3	0.909091	0.909091	0.909091	0.727273	0.636364	0.727273	0.636364	1	0.97469	1	0.913379	0.984286	0.948727	0.920135	0.903358	0.812254	0.876013	0.85301	1	0.760561	0.248897	0.182535	0.190416	0.209647	1.31482	0.26466	1	0.672315	0.282605	0.202238	0.181408	0.206591	0.255557	0.305612	1	0.719925	0.230457	0.192542	0.179279	0.223436	0.311437	0.317522
Q9BS26	ERP44	ERP44_HUMAN	Human	Endoplasmic reticulum resident protein 44	1	0.7	0.7	0.7	0.8	1	1	1	0.930263	0.895456	1	0.920128	0.874426	0.846651	0.838216	0.846863	0.858287	0.890473	1	0.990074	0.590074	0.598015	0.509181	0.562779	1.01003	0.564764	1	0.781039	0.64437	0.575553	0.500962	0.516843	0.551011	0.532724	1	0.924797	0.622967	0.488313	0.439533	0.528963	0.590447	0.572154
O75955	FLOT1	FLOT1_HUMAN	Human	Flotillin-1	0.833333	0.666667	0.75	0.583333	0.666667	0.583333	0.666667	1	0.980131	0.960884	0.935741	0.970194	0.93005	0.991788	0.98327	1	0.961834	0.972016	0.808036	1	0.845982	0.558036	0.640625	0.015625	0.808036	0.520089	0.841629	0.626697	0.794118	0.226244	0.762443	0.540724	0.61991	1	0.702756	1	0.767717	0.366142	0.466535	0.651575	0.779528	0.665354
Q92945	KHSRP	FUBP2_HUMAN	Human	Far upstream element-binding protein 2	1	0.9	0.7	0.8	0.7	1	0.8	1	1	0.981735	0.970198	0.962939	0.930383	0.888805	0.828978	0.896842	0.925775	0.841169	1	0.830593	0.668161	0.415546	0.580967	0.565022	1.20396	0.532636	1	0.83465	0.794582	0.626411	0.581264	0.556433	0.619074	0.659142	1	0.822347	0.507246	0.542309	0.413277	0.385694	0.692847	0.612436
P32189	GK	GLPK_HUMAN	Human	Glycerol kise	0.714286	0.642857	0.642857	0.571429	0.571429	0.571429	0.642857	1	0.939404	0.947199	0.88454	0.955867	0.905499	1	0.934694	0.935031	0.899782	0.956543	1	0.804529	0.193257	0.0950111	0.118849	0.130598	1.24296	0.237528	1	0.801693	0.16523	0.117573	0.093118	0.110989	0.152375	0.146575	1	0.898218	0.170151	0.122687	0.107951	0.117204	0.25257	0.178547
Q6NVY1	HIBCH	HIBCH_HUMAN	Human	3-hydroxyisobutyryl-CoA hydrolase, mitochondrial	0.434783	0.391304	0.347826	0.391304	0.434783	0.521739	0.652174	1	0.903991	0.860744	0.889934	0.872047	0.931517	0.899348	0.940271	1	0.919537	0.960279	0.693927	0.710121	0.820243	1	0.910121	0.57166	0.693927	0.732794	0.679098	0.645273	0.892454	1	0.888985	0.582827	0.756288	0.896791	0.757696	0.825223	1	0.963257	0.996028	0.786495	0.856008	0.969215
P20810	CAST	ICAL_HUMAN	Human	Calpastatin	0.833333	0.75	0.75	0.75	0.75	0.916667	0.916667	1	0.949334	0.965499	1	0.932001	0.979073	0.872394	0.879603	0.898918	0.871652	0.851266	1	0.854605	0.431785	0.31687	0.385167	0.340505	1.17013	0.435697	1	0.730453	0.467477	0.412615	0.401117	0.280388	0.422799	0.454008	1	0.806461	0.380677	0.361628	0.329778	0.287717	0.410088	0.419537
Q12906	ILF3	ILF3_HUMAN	Human	Interleukin enhancer-binding factor 3	0.909091	0.909091	0.818182	0.818182	0.727273	1	0.727273	0.909091	0.968536	0.954422	1	0.989249	0.91809	0.793936	0.79485	0.860204	0.871089	0.884823	1	0.884886	0.706663	0.42416	0.601571	0.647616	1.13009	0.568256	1	0.859896	0.848677	0.610184	0.527043	0.623705	0.634062	0.649022	1	0.882591	0.574899	0.575911	0.444838	0.49747	0.724443	0.558198
P30613	PKLR	KPYR_HUMAN	Human	Pyruvate kise PKLR	0.588235	0.588235	0.411765	0.529412	0.647059	0.411765	0.941176	1	0.718872	0.71093	0.72002	0.721209	0.747468	0.957947	0.9463	0.941182	1	0.930105	0.03902	0.133848	0.596189	0.919238	1	0.371143	0.03902	0.642468	0.0358127	0.112948	0.498623	0.919651	1	0.315427	0.559229	0.403122	0.0700824	0.166078	0.734982	1	0.636631	0.277385	0.481154	0.85689
P09960	LTA4H	LKHA4_HUMAN	Human	Leukotriene A-4 hydrolase	0.769231	0.692308	0.769231	0.692308	0.692308	0.846154	0.846154	1	1	0.983445	0.994576	0.984043	0.990668	0.987793	0.995496	0.963316	0.953604	0.957336	1	0.936122	0.742966	0.676806	0.648669	0.604563	1.06824	0.54981	1	0.783103	0.871649	0.686434	0.624695	0.658814	0.600325	0.606011	1	0.918605	0.786047	0.643411	0.529457	0.675969	0.666667	0.655039
Q9UM54	MYO6	MYO6_HUMAN	Human	Unconventiol myosin-VI	0.769231	0.846154	0.846154	0.846154	0.923077	0.923077	0.846154	1	1	0.976791	0.901766	0.938966	0.891016	0.941666	0.915327	0.907306	0.927264	0.911398	0.963018	0.828402	1	0.498028	0.704142	0.836292	0.963018	0.733235	0.8	0.675052	1	0.597938	0.571959	0.580206	0.573196	0.65732	1	0.89445	0.851338	0.728444	0.691278	0.653617	0.865213	0.790882
O00264	PGRMC1	PGRC1_HUMAN	Human	Membrane-associated progesterone receptor component 1	0.555556	0.444444	0.388889	0.444444	0.444444	0.388889	0.333333	1	0.942113	0.895752	0.867274	0.85468	0.862901	0.967464	0.914741	1	0.972004	0.955401	0.510243	0.475655	0.892806	1	0.992854	0.625727	0.510243	0.524631	0.555784	0.464594	0.988678	1	0.957699	0.631844	0.559284	0.531597	0.589711	0.51771	1	0.922096	0.824162	0.647586	0.591925	0.490196
Q15165	PON2	PON2_HUMAN	Human	Serum paraoxose/arylesterase 2	1	0.9	0.8	0.8	0.6	0.9	0.7	0.7	0.953321	0.98781	0.953504	0.929187	0.903428	0.974476	0.974629	1	0.97844	0.991875	0.770829	0.739979	1	0.651836	0.572718	0.736831	0.770829	0.578594	0.671119	0.599097	1	0.535921	0.468953	0.596029	0.481949	0.483032	0.773377	0.752035	1	0.662706	0.626183	0.838064	0.682948	0.569857
P30050	RPL12	RL12_HUMAN	Human	60S ribosomal protein L12	0.769231	0.692308	0.538462	0.461538	0.538462	0.538462	0.538462	1	1	0.969449	0.943495	0.975289	0.898011	0.859771	0.920937	0.851175	0.903245	0.879476	1	0.850686	0.424732	0.447284	0.338282	0.422195	1.17552	0.501691	1	0.669916	0.450984	0.38484	0.298378	0.426931	0.491709	0.509475	1	0.795969	0.454487	0.318041	0.232853	0.477472	0.495804	0.490058
Q02878	RPL6	RL6_HUMAN	Human	60S ribosomal protein L6	0.555556	0.555556	0.444444	0.444444	0.444444	0.611111	0.555556	1	1	0.988404	0.988484	0.997779	0.955102	0.904644	0.874136	0.869342	0.858238	0.863091	1	0.914392	0.37371	0.393433	0.293476	0.322496	1.09362	0.297775	1	0.689749	0.379958	0.307846	0.252265	0.31368	0.293004	0.298019	1	0.865069	0.408193	0.288104	0.225011	0.372895	0.339648	0.303109
Q93008	USP9X	USP9X_HUMAN	Human	Probable ubiquitin carboxyl-termil hydrolase FAF-X	0.833333	0.75	0.916667	0.833333	0.833333	1	1	1	0.924811	0.90257	0.89981	0.911886	0.923591	0.970177	0.928357	0.97725	1	0.961586	0.833058	0.868431	1	0.480341	0.803283	0.828095	0.833058	0.585952	0.585139	0.662988	1	0.565499	0.635554	0.493825	0.509516	0.507086	1	0.97476	0.86233	0.880686	0.81374	0.600621	0.829127	0.621946
Q9ULC5	ACSL5	ACSL5_HUMAN	Human	Long-chain-fatty-acid--CoA ligase 5	0.909091	1	0.545455	0.636364	0.636364	0.454545	0.727273	1	0.701892	0.680834	0.802971	0.715824	0.755318	0.902141	0.943611	1	0.922554	0.904357	0.962481	1	0.124651	0.104186	0.126357	0.0934884	0.962481	0.114729	1	0.909698	0.127791	0.117359	0.137571	0.0860636	0.127628	0.117685	1	0.995929	0.115785	0.104779	0.0823157	0.0851802	0.111714	0.132972
O75390	CS	CISY_HUMAN	Human	Citrate synthase, mitochondrial	0.236842	0.210526	0.236842	0.263158	0.289474	0.473684	0.5	1	0.932588	0.941864	0.946087	0.902215	1	0.826798	0.840073	0.842643	0.814291	0.813815	1	0.829401	0.281888	0.213807	0.289381	0.242028	1.20569	0.338648	1	0.782492	0.322992	0.287272	0.276874	0.221197	0.29465	0.355358	1	0.814355	0.247822	0.236006	0.210013	0.185054	0.272929	0.302466
Q5VYK3	ECPAS	ECM29_HUMAN	Human	Proteasome adapter and scaffold protein ECM29	0.833333	0.833333	0.833333	0.833333	1	0.916667	0.916667	0.916667	0.880765	0.855247	0.891459	0.895766	0.909875	1	0.998741	0.990922	0.972042	0.94966
P04899	GI2	GI2_HUMAN	Human	Guanine nucleotide-binding protein G(i) subunit alpha-2	0.666667	0.533333	0.933333	0.733333	0.666667	0.933333	0.866667	1	0.98902	1	0.95505	0.999725	0.877892	0.794569	0.775623	0.803334	0.78439	0.8151	0.690386	0.700506	0.92141	0.730234	0.72723	0.594086	0.690386	0.76692	0.685092	0.54674	1	0.815965	0.695659	0.629979	0.743294	0.71273	0.747801	0.738836	1	0.776387	0.583051	0.718877	0.980886	0.950101
P51858	HDGF	HDGF_HUMAN	Human	Hepatoma-derived growth factor	1	0.8	0.7	0.7	0.6	0.8	0.6	0.8	0.955235	0.9096	0.986833	1	0.87479	0.761659	0.780065	0.7453	0.748722	0.763496	1	0.993609	0.482711	0.371676	0.355814	0.410932	1.00643	0.345087	1	0.798849	0.53061	0.378941	0.334407	0.395282	0.343613	0.439356	1	0.911929	0.425711	0.374892	0.309109	0.458226	0.431632	0.310078
P13861	PRKAR2A	KAP2_HUMAN	Human	cAMP-dependent protein kise type II-alpha regulatory subunit	1	0.7	0.8	0.7	0.6	0.9	0.8	0.9	0.97487	0.996215	1	0.969135	0.963856	0.841367	0.825666	0.862548	0.834859	0.872596	1	0.934902	0.619608	0.181961	0.515294	0.523137	1.06963	0.56	0.905245	1	0.838409	0.506768	0.530457	0.432318	0.57022	0.572758	1	0.89011	0.36393	0.46671	0.374919	0.254686	0.568197	0.488041
Q96AG4	LRRC59	LRC59_HUMAN	Human	Leucine-rich repeat-containing protein 59	1	0.8	0.8	0.6	0.7	0.6	0.8	0.8	0.981855	0.95826	1	0.977885	0.933186	0.951239	0.922801	0.933826	0.903324	0.928776	1	0.811386	0.274162	0.217334	0.225481	0.181892	1.23246	0.331195	1	0.720501	0.345607	0.292763	0.222517	0.178905	0.343485	0.406621	1	0.842621	0.265294	0.245205	0.199778	0.182718	0.395821	0.32344
Q9Y6B6	SAR1B	SAR1B_HUMAN	Human	GTP-binding protein SAR1b	0.357143	0.357143	0.285714	0.321429	0.428571	0.357143	0.964286	1	0.859557	0.758505	0.806317	0.833402	0.838681	0.906885	0.969032	1	0.938391	0.937866	0.711912	0.78095	0.755675	0.850924	1	0.439036	0.711912	0.602153	0.765314	0.749181	0.820015	0.971515	1	0.377615	0.651878	0.647845	0.774487	0.822811	0.799948	1	0.883087	0.474149	0.673162	0.63549
P08240	SRPRA	SRPRA_HUMAN	Human	Sigl recognition particle receptor subunit alpha	1	0.9	0.9	0.8	0.8	0.7	0.9	1	0.887899	0.874151	0.939029	0.924367	0.844597	0.946293	1	0.934457	0.946604	0.926588
P42224	STAT1	STAT1_HUMAN	Human	Sigl transducer and activator of transcription 1-alpha/beta	0.909091	1	0.909091	0.909091	0.909091	0.909091	0.909091	0.818182	0.941907	0.864436	0.944641	0.986964	0.909858	0.990934	0.974467	0.984876	1	0.981381	1	0.885033	0.63205	0.373915	0.457972	0.510304	1.1299	0.509219	1	0.742656	0.604569	0.439618	0.411499	0.42581	0.544313	0.392418	1	0.902636	0.518289	0.430339	0.390533	0.438139	0.513986	0.480635
O75643	SNRNP200	U520_HUMAN	Human	U5 small nuclear ribonucleoprotein 200 kDa helicase	0.909091	1	0.818182	0.909091	0.818182	0.727273	0.727273	0.545455	0.743762	0.762252	0.816751	0.763877	0.710933	0.94129	0.917492	1	0.988101	0.931762	1	0.958383	0.750498	0.392274	0.69773	0.673437	1.04342	0.58642	1	0.996595	0.966856	0.702384	0.715778	0.637684	0.702157	0.675369	1	0.968295	0.51928	0.584919	0.480891	0.433933	0.649357	0.518081
Q9H6R3	ACSS3	ACSS3_HUMAN	Human	Acyl-CoA synthetase short-chain family member 3, mitochondrial	0.434783	0.434783	0.391304	0.478261	0.478261	0.695652	0.73913	1	0.921703	0.896144	0.913648	0.896771	0.956489	1	0.982194	0.994997	0.989721	0.959756	0.228785	0.201629	0.891039	0.69518	1	0.837067	0.228785	0.661236	0.235201	0.218514	0.976957	1	0.996424	0.772745	0.824394	0.817243	0.291946	0.277685	0.985319	1	0.89807	0.727349	0.893037	0.669883
Q53GQ0	HSD17B12	DHB12_HUMAN	Human	Very-long-chain 3-oxoacyl-CoA reductase	0.625	0.5	0.5	0.5	0.5625	0.625	0.8125	1	0.912717	0.902475	0.83803	0.862776	0.870869	0.988635	1	0.982218	0.967711	0.94453	0.899044	0.841951	0.648125	0.689292	0.687086	0.536633	0.899044	1	0.949951	0.783284	0.704635	0.698471	0.669625	0.446992	0.870069	1	0.943809	0.752372	0.615422	0.608854	0.567015	0.535879	0.866213	1
P09417	QDPR	DHPR_HUMAN	Human	Dihydropteridine reductase	0.37037	0.37037	0.333333	0.333333	0.296296	0.37037	0.518519	1	0.920376	0.921458	0.8565	0.872844	0.936648	0.969148	1	0.925909	0.941214	0.962649	0.923865	1	0.647877	0.832357	0.706808	0.431552	0.923865	0.564422	1	0.839017	0.578906	0.802934	0.707772	0.404441	0.515464	0.48295	0.893271	1	0.654124	0.591534	0.445369	0.425109	0.387482	0.450434
P32455	GBP1	GBP1_HUMAN	Human	Guanylate-binding protein 1	0.555556	0.5	0.555556	0.444444	0.5	0.555556	0.777778	1	0.900753	0.956816	0.853392	0.833817	1	0.608445	0.640763	0.649986	0.67728	0.617747	1	0.872676	0.199308	0.113273	0.100735	0.0877648	1.1459	0.203415	1	0.701007	0.178737	0.0981797	0.0823005	0.0679706	0.17622	0.214756	1	0.869436	0.178275	0.0996805	0.0766773	0.0609159	0.120554	0.204047
P56537	EIF6	IF6_HUMAN	Human	Eukaryotic translation initiation factor 6	1	0.9	0.7	0.7	0.7	0.6	0.8	1	0.893976	0.924802	0.826836	0.92674	0.844819	0.947588	0.927799	0.896161	0.983655	1	1	0.838615	0.230393	0.220237	0.15698	0.162853	1.19244	0.183653	1	0.689457	0.236314	0.180492	0.147502	0.15814	0.197346	0.215635	1	0.81958	0.241958	0.16014	0.120513	0.18648	0.202214	0.173543
O60437	PPL	PEPL_HUMAN	Human	Periplakin	0.714286	0.785714	1	0.857143	0.857143	0.928571	0.857143	1	0.998317	0.920489	0.977339	1	0.896718	0.868034	0.821698	0.827695	0.849149	0.839381	0.564506	0.481336	1	0.423052	0.70203	0.669286	0.564506	0.51539	0.41444	0.346788	1	0.582717	0.554292	0.489483	0.417851	0.532121	0.744988	0.634322	1	0.818765	0.68324	0.622294	0.757017	0.523657
O00469	PLOD2	PLOD2_HUMAN	Human	Procollagen-lysine,2-oxoglutarate 5-dioxygese 2	0.833333	0.583333	1	0.5	0.5	0.416667	0.416667	0.416667	0.94675	1	0.961951	0.97142	0.826147	0.872053	0.878404	0.788273	0.734081	0.7807	1	0.600268	0.0896845	0.041256	0.0453962	0.0535017	1.66592	0.0415768	1	0.569234	0.129748	0.0478629	0.0484117	0.0513078	0.0571916	0.0736236	1	0.5728	0.0760833	0.0578413	0.0489728	0.0605635	0.0637068	0.0485799
O00231	PSMD11	PSD11_HUMAN	Human	26S proteasome non-ATPase regulatory subunit 11	1	0.727273	0.727273	0.636364	0.636364	0.636364	0.727273	0.909091	0.885874	0.909489	0.845678	0.869312	0.876883	0.962556	0.987099	1	0.976593	0.971725	1	0.954225	0.287772	0.251601	0.267286	0.288412	1.04797	0.392766	1	0.796663	0.309023	0.266687	0.245674	0.24382	0.353214	0.4144	1	0.867647	0.268607	0.268908	0.218187	0.27521	0.386555	0.323529
Q9UJZ1	STOML2	STML2_HUMAN	Human	Stomatin-like protein 2, mitochondrial	0.588235	0.470588	0.529412	0.588235	0.588235	0.823529	0.882353	1	0.911801	0.896825	0.944244	0.906859	1	0.855408	0.887787	0.920024	0.858213	0.86691	1	0.946015	0.418315	0.411532	0.357829	0.323347	1.05707	0.334087	1	0.688	0.422667	0.329333	0.276	0.34	0.309067	0.362933	1	0.832486	0.426545	0.316832	0.235751	0.401391	0.371956	0.307733
P46952	HAAO	3HAO_HUMAN	Human	3-hydroxyanthranilate 3,4-dioxygese	0.666667	0.666667	0.466667	0.666667	0.6	0.733333	0.733333	1	0.94975	1	0.957625	0.916878	0.981335	0.852272	0.847369	0.768253	0.831653	0.860681	0.240672	0.289925	1	0.841045	0.81194	0.926866	0.240672	0.498134	0.231538	0.258462	1	0.849615	0.702692	0.872692	0.599231	0.543846	0.235093	0.322446	1	0.712115	0.553361	0.856058	0.695025	0.495253
Q709F0	ACAD11	ACD11_HUMAN	Human	Acyl-CoA dehydrogese family member 11	0.555556	0.5	0.555556	0.611111	0.611111	0.611111	0.833333	1	0.879663	0.899223	0.871067	0.867382	0.907335	0.987632	0.992728	0.968131	1	0.957712	0.42963	0.496296	1	0.32963	0.714815	0.892593	0.42963	0.485185	0.340824	0.696629	1	0.659176	0.775281	0.734082	0.550562	0.554307	0.553398	0.601942	0.990291	0.873786	0.849515	0.898058	1	0.742718
P52565	ARHGDIA	GDIR1_HUMAN	Human	Rho GDP-dissociation inhibitor 1	0.666667	0.533333	0.6	0.533333	0.533333	0.733333	0.733333	1	0.973773	0.929325	0.940039	0.950183	1	0.883191	0.909067	0.870265	0.840154	0.837539	1	0.803824	0.235079	0.207648	0.186617	0.152286	1.24405	0.26276	1	0.613919	0.226084	0.210627	0.163589	0.170691	0.242376	0.244131	1	0.814003	0.248213	0.164149	0.121264	0.171946	0.238142	0.260721
O75306	NDUFS2	NDUS2_HUMAN	Human	DH dehydrogese [ubiquinone] iron-sulfur protein 2, mitochondrial	1	1	0.9	0.9	0.9	0.8	0.8	0.8	0.894725	0.94254	0.94684	0.968431	0.940609	0.968379	0.954915	1	0.980913	0.930523	0.989813	1	0.704275	0.582189	0.53357	0.431702	0.989813	0.484797	1	0.833909	0.742857	0.584772	0.498273	0.433909	0.458713	0.549137	0.918301	1	0.684855	0.487391	0.385636	0.502286	0.480608	0.413213
Q15233	NONO	NONO_HUMAN	Human	Non-POU domain-containing octamer-binding protein	1	0.727273	0.545455	0.545455	0.545455	0.636364	0.545455	0.636364	0.83145	0.846664	0.885477	0.875823	0.805206	0.930544	0.988833	1	0.998772	0.993246	1	0.899647	0.624596	0.514987	0.578166	0.590802	1.11155	0.432853	1	0.82899	0.738319	0.630224	0.56515	0.573786	0.506245	0.499614	1	0.876323	0.567129	0.521369	0.415968	0.468737	0.513536	0.437543
P25787	PSMA2	PSA2_HUMAN	Human	Proteasome subunit alpha type-2	0.30303	0.181818	0.272727	0.181818	0.363636	0.363636	0.69697	1	0.927743	0.910672	0.962474	0.921897	0.941412	0.955938	0.996806	0.986381	1	0.949787	1	0.893071	0.559627	0.604597	0.476682	0.398401	1.11973	0.421053	1	0.728873	0.537452	0.49968	0.423816	0.402689	0.448784	0.414533	1	0.886125	0.604765	0.460406	0.375964	0.535389	0.464961	0.408199
P46777	RPL5	RL5_HUMAN	Human	60S ribosomal protein L5	0.37037	0.407407	0.296296	0.296296	0.296296	0.481481	0.481481	1	0.95717	0.989944	0.925445	1	0.905027	0.78747	0.797851	0.781756	0.788469	0.783583	1	0.841355	0.406948	0.459544	0.358204	0.364014	1.18856	0.387499	1	0.684338	0.401752	0.384522	0.318774	0.331336	0.390573	0.371442	1	0.769854	0.460666	0.356649	0.280411	0.387854	0.400997	0.406976
P62277	RPS13	RS13_HUMAN	Human	40S ribosomal protein S13	0.666667	0.6	0.533333	0.466667	0.466667	0.6	0.533333	1	0.997696	0.968745	1	0.99665	0.97253	0.898699	0.896019	0.923613	0.894261	0.904977	1	0.857121	0.380804	0.526169	0.359528	0.273024	1.1667	0.334369	1	0.655838	0.353526	0.376207	0.298068	0.277875	0.344015	0.354112	1	0.768088	0.410797	0.343875	0.237662	0.353777	0.360965	0.368312
O43776	RS	SYNC_HUMAN	Human	Asparagine--tR ligase, cytoplasmic	0.714286	0.785714	0.785714	0.642857	0.714286	0.857143	0.928571	1	0.943306	1	0.9632	0.943522	0.973156	0.860308	0.828631	0.905728	0.890868	0.859154	1	0.854388	0.263885	0.180144	0.20518	0.267194	1.17043	0.293525	1	0.805279	0.333635	0.230618	0.21086	0.241026	0.306787	0.377828	1	0.802209	0.238328	0.206877	0.174867	0.263489	0.360078	0.300112
O14980	XPO1	XPO1_HUMAN	Human	Exportin-1	0.909091	1	0.818182	0.909091	0.909091	0.909091	0.909091	0.818182	0.89422	0.901646	0.846428	0.894044	0.850678	0.999069	0.967626	0.993673	1	0.963658	1	0.861871	0.44494	0.337153	0.417144	0.442606	1.16027	0.436877	1	0.822251	0.505815	0.409041	0.39368	0.386	0.400922	0.438885	1	0.777194	0.354738	0.347733	0.325939	0.291107	0.423818	0.40358
Q9UDY2	TJP2	ZO2_HUMAN	Human	Tight junction protein ZO-2	0.833333	0.916667	0.833333	0.833333	0.75	0.75	0.916667	1	1	0.978177	0.945188	0.968317	0.879373	0.96157	0.961708	0.85673	0.951938	0.948897	0.743573	0.766449	0.790632	0.499782	0.754248	0.408497	0.743573	1	0.894839	0.877726	1	0.937621	0.910571	0.42865	0.939001	0.795197	0.956311	1	0.791007	0.764435	0.648952	0.325243	0.818344	0.914154
P50995	ANXA11	ANX11_HUMAN	Human	Annexin A11	0.625	0.5625	0.6875	0.5625	0.5	0.6875	0.6875	1	1	0.999296	0.981967	0.983797	0.978366	0.861119	0.889952	0.836523	0.830266	0.8623	1	0.877111	0.43168	0.370583	0.348651	0.33107	1.14011	0.391819	1	0.688494	0.460763	0.374936	0.296803	0.322106	0.355616	0.398359	1	0.902964	0.43641	0.335478	0.252837	0.372735	0.397121	0.357494
P48444	ARCN1	COPD_HUMAN	Human	Coatomer subunit delta	1	0.8	0.7	0.6	0.6	0.9	0.8	0.8	1	0.99355	0.974197	0.994373	0.927194	0.932683	0.921044	0.883817	0.948189	0.920657	1	0.955069	0.613546	0.322045	0.548915	0.453298	1.04705	0.539177	0.984634	1	0.709929	0.577541	0.554137	0.429551	0.610402	0.690544	1	0.965539	0.456716	0.535188	0.47104	0.352294	0.694831	0.575877
Q13045	FLII	FLII_HUMAN	Human	Protein flightless-1 homolog	0.909091	0.818182	0.818182	0.818182	0.909091	0.909091	0.909091	1	0.932229	0.901989	0.994562	0.955545	0.960395	0.897731	0.981531	1	0.909282	0.939642	1	0.937889	0.479079	0.316925	0.373824	0.322282	1.06622	0.497322	1	0.781734	0.541418	0.409267	0.370232	0.300805	0.491508	0.539333	1	0.972129	0.416321	0.357497	0.260619	0.295726	0.516548	0.458797
P05198	EIF2S1	IF2A_HUMAN	Human	Eukaryotic translation initiation factor 2 subunit 1	0.909091	0.909091	0.727273	0.727273	0.727273	0.818182	0.818182	1	0.984393	0.991246	0.951372	0.988945	0.999441	0.982234	0.999473	0.972411	1	0.98961	1	0.82226	0.235352	0.182398	0.194901	0.221133	1.21616	0.213778	1	0.723111	0.280335	0.210436	0.20699	0.191238	0.221265	0.247846	1	0.780994	0.240779	0.195184	0.170338	0.204406	0.269211	0.224385
P48163	ME1	MAOX_HUMAN	Human	DP-dependent malic enzyme	0.454545	0.363636	0.590909	0.636364	0.681818	0.454545	0.954545	1	0.653995	0.67322	0.649992	0.667738	0.688781	1	0.92642	0.833057	0.891423	0.886802	0.774737	0.769123	0.526316	0.979649	1	0.377544	0.774737	0.832982	0.821245	0.720879	0.617582	0.930403	1	0.313553	0.901832	0.964103	1	0.870072	0.718638	0.986559	0.913082	0.396953	0.989247	0.950717
Q9Y6C9	MTCH2	MTCH2_HUMAN	Human	Mitochondrial carrier homolog 2	0.785714	0.642857	0.642857	0.642857	0.571429	0.571429	0.642857	1	0.928574	1	0.935612	0.931036	0.994838	0.904308	0.940794	0.974211	0.928306	0.883813	0.920638	1	0.539437	0.530655	0.465442	0.378598	0.920638	0.456334	1	0.850009	0.680935	0.554307	0.531657	0.360799	0.45461	0.527376	0.993094	1	0.615725	0.516912	0.423588	0.441296	0.428015	0.451567
Q5T2W1	PDZK1	NHRF3_HUMAN	Human	(+)/H(+) exchange regulatory cofactor NHE-RF3	0.6875	0.5	0.5625	0.5	0.5	0.9375	1	1	0.954147	0.956704	0.900402	1	0.832125	0.775793	0.815347	0.800808	0.773606	0.793921	0.3702	0.488786	0.928725	0.718894	0.754839	1	0.3702	0.388326	0.355978	0.422705	1	0.731582	0.680254	0.819746	0.531401	0.499698	0.476732	0.59254	1	0.804973	0.688455	0.936412	0.675311	0.444405
O95340	PAPSS2	PAPS2_HUMAN	Human	Bifunctiol 3'-phosphoadenosine 5'-phosphosulfate synthase 2	0.526316	0.473684	0.421053	0.473684	0.578947	0.421053	0.526316	1	0.825377	0.823463	0.929672	0.822235	0.879395	0.957778	0.934557	0.99188	0.986259	1	0.698473	1	0.428008	0.365368	0.509181	0.251759	0.698473	0.425948	0.744955	1	0.41207	0.564482	0.546608	0.235249	0.36133	0.365751	0.7521	1	0.372707	0.434425	0.369278	0.199726	0.311161	0.365164
P09874	PARP1	PARP1_HUMAN	Human	Poly [ADP-ribose] polymerase 1	1	0.8	0.6	0.6	0.7	0.6	0.7	0.8	1	0.982642	0.977829	0.967777	0.941468	0.923833	0.907724	0.874437	0.892196	0.919241	1	0.82777	0.343338	0.25007	0.320617	0.284011	1.20807	0.33352	1	0.759027	0.382207	0.355125	0.304455	0.283052	0.268783	0.33212	1	0.86673	0.300636	0.304154	0.265593	0.276011	0.344608	0.281288
Q14651	PLS1	PLSI_HUMAN	Human	Plastin-1	0.769231	0.769231	0.846154	0.846154	0.692308	0.846154	0.692308	1	0.950431	1	0.962595	0.977023	0.956206	0.913057	0.899383	0.915271	0.879801	0.913745	1	0.836006	0.388748	0.261322	0.309705	0.329114	1.19616	0.400281	1	0.845447	0.463085	0.328067	0.31715	0.263717	0.398161	0.404769	1	0.803624	0.332534	0.277378	0.275246	0.252864	0.326406	0.350653
P22102	GART	PUR2_HUMAN	Human	Trifunctiol purine biosynthetic protein adenosine-3	1	1	0.8	0.9	0.8	0.8	0.9	0.9	0.883466	0.878097	0.89269	0.90581	0.893153	0.975685	0.996859	0.988158	1	0.974191	1	0.797655	0.28593	0.167927	0.22466	0.265129	1.25367	0.295008	1	0.762134	0.331328	0.245888	0.237064	0.264741	0.303249	0.337345	1	0.73851	0.25	0.216574	0.189763	0.19429	0.299443	0.284123
P62241	RPS8	RS8_HUMAN	Human	40S ribosomal protein S8	1	0.545455	0.454545	0.272727	0.363636	0.454545	0.454545	0.636364	0.978952	0.976462	0.949722	0.960487	0.908675	0.962537	0.911256	0.922907	1	0.943652	1	0.85916	0.431118	0.500175	0.351926	0.378346	1.16393	0.414552	1	0.661151	0.441587	0.395933	0.31054	0.371279	0.416201	0.414341	1	0.805966	0.462294	0.342975	0.254112	0.449401	0.448007	0.437483
Q9P2R7	SUCLA2	SUCB1_HUMAN	Human	Succite--CoA ligase [ADP-forming] subunit beta, mitochondrial	0.555556	0.444444	0.5	0.5	0.5	0.888889	0.833333	1	0.973161	1	0.914675	0.929131	0.966234	0.87368	0.892037	0.849818	0.874573	0.867337	1	0.99569	0.510345	0.4	0.421552	0.541379	1.00433	0.543966	1	0.904386	0.608772	0.430702	0.4	0.565789	0.485965	0.685088	1	0.888979	0.47893	0.419773	0.32577	0.546191	0.601297	0.476499
Q13263	TRIM28	TIF1B_HUMAN	Human	Transcription intermediary factor 1-beta	0.909091	0.909091	0.636364	0.818182	0.818182	0.818182	0.727273	1	0.863204	0.821772	0.847838	0.88423	0.74868	0.978628	0.992136	1	0.949394	0.996521	1	0.906184	0.553326	0.436173	0.439207	0.426371	1.10353	0.371295	1	0.713446	0.62797	0.475876	0.378888	0.493755	0.411952	0.430321	1	0.963527	0.497922	0.404432	0.314635	0.507387	0.530009	0.374654
Q14258	TRIM25	TRI25_HUMAN	Human	E3 ubiquitin/ISG15 ligase TRIM25	0.833333	0.833333	0.833333	0.916667	0.833333	1	0.833333	0.833333	0.927834	0.913965	0.964429	0.910786	0.928405	0.89622	0.951119	1	0.914699	0.888995	1	0.907574	0.503209	0.261617	0.394095	0.370475	1.10184	0.394095	1	0.92014	0.47459	0.413552	0.402259	0.340414	0.41651	0.36569	1	0.920863	0.384652	0.335252	0.304556	0.229017	0.402878	0.429257
Q9Y4W6	AFG3L2	AFG32_HUMAN	Human	AFG3-like protein 2	0.416667	0.333333	0.375	0.333333	0.5	0.625	0.791667	1	0.985948	0.976848	0.998984	0.937149	1	0.931197	0.946843	0.952385	0.884576	0.919181	1	0.963251	0.319689	0.279952	0.303555	0.283836	1.03815	0.327756	1	0.853149	0.37573	0.338249	0.301382	0.267588	0.326267	0.332719	1	0.909747	0.27298	0.268814	0.232435	0.252985	0.330186	0.285199
P24539	ATP5PB	AT5F1_HUMAN	Human	ATP synthase F(0) complex subunit B1, mitochondrial	0.416667	0.25	0.291667	0.291667	0.333333	0.375	0.666667	1	0.929181	1	0.858824	0.893602	0.901212	0.877461	0.86147	0.893595	0.861178	0.841972
P0DN79	CBSL	CBSL_HUMAN	Human	Cystathionine beta-synthase-like protein	0.5	0.4	0.45	0.5	0.7	0.4	0.75	1	0.805225	0.848787	0.820763	0.836902	0.79708	1	0.997949	0.972884	0.979979	0.900597
O00571	DDX3X	DDX3X_HUMAN	Human	ATP-dependent R helicase DDX3X	0.833333	0.833333	0.583333	0.583333	0.583333	0.75	0.666667	1	0.955437	0.968354	1	0.99359	0.937309	0.95217	0.951762	0.926649	0.957518	0.962094	1	0.851676	0.578385	0.34651	0.489085	0.517923	1.17416	0.552511	1	0.866152	0.777174	0.508145	0.5151	0.451843	0.574736	0.652948	1	0.827583	0.479918	0.514504	0.457518	0.460436	0.677137	0.573807
P60981	DSTN	DEST_HUMAN	Human	Destrin	0.769231	0.538462	0.923077	0.615385	0.769231	0.769231	0.846154	1	0.976814	1	0.974749	0.94902	0.955889	0.711694	0.775515	0.690378	0.745769	0.716881	1	0.74641	0.52604	0.410075	0.375517	0.526649	1.33975	0.410075	1	0.651642	0.598086	0.406519	0.355507	0.486369	0.386163	0.431964	1	0.698045	0.516	0.370813	0.318889	0.552235	0.45561	0.402939
P30040	ERP29	ERP29_HUMAN	Human	Endoplasmic reticulum resident protein 29	0.833333	0.833333	0.75	0.75	0.75	0.75	1	1	0.991072	1	0.965066	0.983234	0.991211	0.907423	0.869849	0.909677	0.89847	0.932423	0.745148	0.710902	0.875856	1	0.917237	0.629566	0.745148	0.736872	0.850109	0.655344	0.943285	1	0.898099	0.688376	0.742599	0.846993	0.834177	0.81519	1	0.882595	0.691139	0.797152	0.856013	0.72943
P20700	LMNB1	LMNB1_HUMAN	Human	Lamin-B1	0.833333	0.75	0.666667	0.666667	0.833333	1	0.916667	1	1	0.962634	0.955339	0.99187	0.890766	0.899271	0.891377	0.924596	0.896373	0.913577	0.464646	0.346801	0.198653	0.127946	0.161616	0.333333	0.464646	0.582492	1	0.609929	0.262411	0.390071	0.319149	0.794326	0.801418	0.765957	0.780612	0.55102	0.239796	0.244898	0.234694	0.346939	0.933673	1
Q15274	QPRT	DC_HUMAN	Human	Nicotite-nucleotide pyrophosphorylase [carboxylating]	0.163934	0.163934	0.180328	0.163934	0.180328	0.196721	0.295082	1	1	0.969451	0.973467	0.937753	0.998057	0.95556	0.907798	0.885382	0.895305	0.960175	0.542735	0.540816	0.840572	1	0.945491	0.426565	0.542735	0.836735	0.514993	0.409333	0.9772	1	0.870387	0.403566	0.692956	0.892832	0.560552	0.579119	0.959134	1	0.751913	0.544411	0.792032	0.786247
P32119	PRDX2	PRDX2_HUMAN	Human	Peroxiredoxin-2	0.0662252	0.0662252	0.0662252	0.0728477	0.0860927	0.198675	0.205298	1	0.993472	0.970451	1	0.955635	0.976134	0.860778	0.851025	0.844771	0.852613	0.81766	0.975374	1	0.663909	0.638692	0.533294	0.654846	0.975374	0.464539	1	0.764402	0.719309	0.601112	0.466428	0.745729	0.488081	0.540127	0.932813	1	0.707651	0.518272	0.345451	0.808907	0.595927	0.424629
P25786	PSMA1	PSA1_HUMAN	Human	Proteasome subunit alpha type-1	0.625	0.5	0.5	0.4375	0.375	0.4375	0.4375	1	0.967065	0.977168	0.880469	0.932886	0.933718	1	0.942323	0.906768	0.984699	0.977696	1	0.899898	0.358994	0.387957	0.311738	0.331301	1.11124	0.336636	1	0.737023	0.390406	0.327183	0.276999	0.303075	0.337515	0.38401	1	0.785449	0.35511	0.28582	0.259837	0.377877	0.404355	0.344717
P60900	PSMA6	PSA6_HUMAN	Human	Proteasome subunit alpha type-6	0.526316	0.421053	0.473684	0.473684	0.473684	0.526316	0.631579	1	0.953851	1	0.948519	0.917355	0.934589	0.988612	0.99003	0.988621	0.978027	0.961235	1	0.899866	0.319135	0.321142	0.246878	0.291927	1.11128	0.296387	1	0.729696	0.33602	0.27485	0.244679	0.280017	0.280843	0.306055	1	0.860852	0.34844	0.252107	0.202004	0.335003	0.321339	0.324527
Q9UNM6	PSMD13	PSD13_HUMAN	Human	26S proteasome non-ATPase regulatory subunit 13	0.909091	0.818182	0.818182	0.727273	0.727273	0.636364	0.909091	1	0.843656	0.842577	0.846539	0.839414	0.848552	0.984657	0.947197	0.982308	1	0.917826	1	0.958363	0.365914	0.363797	0.315455	0.271701	1.04345	0.353211	1	0.722652	0.348368	0.322787	0.245372	0.270616	0.348704	0.362168	1	0.917286	0.333221	0.284943	0.218433	0.334234	0.383862	0.313302
P51149	RAB7A	RAB7A_HUMAN	Human	Ras-related protein Rab-7a	1	0.8	0.7	0.6	0.7	0.9	0.7	0.8	0.976779	0.976746	0.969992	0.970572	0.979629	0.988646	0.98778	0.969884	1	0.963645	1	0.813063	0.590209	0.477049	0.540563	0.435585	1.22992	0.563861	1	0.711969	0.664466	0.545637	0.525402	0.429392	0.526119	0.615098	1	0.7497	0.546798	0.473972	0.410731	0.427906	0.545467	0.532819
P62081	RPS7	RS7_HUMAN	Human	40S ribosomal protein S7	0.833333	0.833333	0.666667	0.666667	0.666667	0.833333	1	0.916667	0.955373	1	0.984915	0.978261	0.952133	0.932622	0.892746	0.960753	0.893641	0.934938	1	0.865835	0.433697	0.474036	0.340651	0.31491	1.15495	0.387118	1	0.632651	0.454622	0.367877	0.297699	0.317539	0.37558	0.379907	1	0.813376	0.477298	0.339639	0.291342	0.410527	0.382818	0.393056
Q16181	SEPTIN7	SEPT7_HUMAN	Human	Septin-7	0.769231	0.769231	0.769231	0.846154	0.769231	0.923077	0.769231	1	1	0.964703	0.964721	0.986391	0.886208	0.879808	0.900421	0.829914	0.815376	0.843298
Q9UHD8	SEPTIN9	SEPT9_HUMAN	Human	Septin-9	0.588235	0.470588	0.470588	0.529412	0.529412	0.941176	0.764706	1	0.908888	1	0.878285	0.90157	0.890328	0.823421	0.854692	0.782471	0.84623	0.810981
P50225	SULT1A1	ST1A1_HUMAN	Human	Sulfotransferase 1A1	0.909091	1	0.818182	1	1	0.545455	0.818182	1	0.790489	0.877916	0.782289	0.780511	0.809604	1	0.939149	0.999269	0.918148	0.952834	0.594086	0.84319	0.799283	1	0.790323	0.430108	0.594086	0.590502	0.655656	0.640641	0.901902	1	0.870871	0.409409	0.731732	0.594595	0.665339	0.900398	1	0.86255	0.5249	0.499004	0.590637	0.672311
P00734	F2	THRB_HUMAN	Human	Prothrombin	0.588235	1	0.529412	0.705882	0.647059	0.470588	0.764706	0.882353	0.803514	0.810572	0.972554	0.840832	0.823304	0.994884	1	0.994568	0.944876	0.989283	0.901665	1	0.810434	0.977468	0.96265	0.36554	0.901665	0.513348	0.887301	0.797882	0.676068	1	0.79628	0.341545	0.538859	0.494396	0.820688	1	0.795853	0.777854	0.521189	0.360333	0.496127	0.449305
P50552	VASP	VASP_HUMAN	Human	Vasodilator-stimulated phosphoprotein	0.666667	0.6	0.6	0.533333	0.466667	0.6	0.6	1	1	0.991814	0.915308	0.944686	0.929144	0.610339	0.62489	0.617655	0.574556	0.732322	1	0.832704	0.448643	0.378564	0.370319	0.292339	1.20091	0.372724	1	0.600329	0.52916	0.379901	0.301812	0.295552	0.39374	0.428995	1	0.771689	0.437052	0.417156	0.304305	0.393346	0.503588	0.394325
P47756	CAPZB	CAPZB_HUMAN	Human	F-actin-capping protein subunit beta	0.434783	0.391304	0.391304	0.347826	0.347826	0.652174	0.695652	1	0.978038	1	0.918701	0.928213	0.898463	0.846517	0.79631	0.781081	0.822407	0.808908	1	0.85039	0.55966	0.428637	0.391464	0.413263	1.17593	0.409592	1	0.651991	0.592035	0.399336	0.353097	0.390265	0.377212	0.398009	1	0.831458	0.555703	0.382087	0.295389	0.415398	0.447827	0.389587
P04632	CAPNS1	CPNS1_HUMAN	Human	Calpain small subunit 1	0.6	0.666667	0.8	0.8	0.666667	1	0.866667	0.933333	0.984338	1	0.965814	0.969477	0.926208	0.9242	0.89066	0.871167	0.836746	0.910347	1	0.894406	0.394755	0.320407	0.260008	0.324174	1.11806	0.39629	1	0.714801	0.447346	0.303376	0.259377	0.363676	0.354443	0.414022	1	0.914448	0.423229	0.276487	0.202833	0.447309	0.445467	0.414164
Q9NTX5	ECHDC1	ECHD1_HUMAN	Human	Ethylmalonyl-CoA decarboxylase	0.344828	0.344828	0.37931	0.37931	0.37931	0.551724	0.655172	1	0.844421	0.843647	0.799576	0.828038	0.853002	1	0.918047	0.916048	0.920525	0.923896	0.672773	0.63645	0.769741	1	0.963992	0.487997	0.672773	0.774479	0.736163	0.583022	0.86146	1	0.938879	0.463837	0.75416	0.828862	0.81365	0.698236	0.902607	1	0.941334	0.552531	0.81135	0.860046
P13929	ENO3	ENOB_HUMAN	Human	Beta-enolase	0.588235	0.529412	0.529412	0.529412	0.529412	1	0.764706	0.823529	0.956345	0.996513	0.974798	0.914199	1	0.75627	0.781936	0.774734	0.745978	0.742829	0.738519	1	0.738988	0.515464	0.396439	0.482662	0.738519	0.319119	0.721425	0.739733	1	0.454725	0.374072	0.486393	0.334488	0.541316	0.798554	1	0.909091	0.544938	0.33626	0.621901	0.46126	0.302169
Q14789	GOLGB1	GOGB1_HUMAN	Human	Golgin subfamily B member 1	0.909091	0.909091	0.909091	0.818182	0.818182	0.818182	0.909091	1	0.875096	0.879824	0.986412	0.959015	0.946332	0.909747	0.969886	0.925693	0.965347	1	0.457042	0.486406	0.978521	0.432028	0.867047	1	0.457042	0.747145	0.32302	0.431309	1	0.673747	0.75202	0.604479	0.653891	0.638882	0.493889	0.567747	0.716791	0.846174	0.776567	0.601488	1	0.767269
Q13724	MOGS	MOGS_HUMAN	Human	Mannosyl-oligosaccharide glucosidase	0.666667	0.466667	0.466667	0.466667	0.6	0.8	0.933333	1	0.872022	0.850427	0.919749	0.875108	0.875994	0.979459	0.959561	0.965328	0.983844	1	1	0.908994	0.943055	0.73124	0.870676	0.623736	1.06038	0.758382	0.905631	0.729406	1	0.854536	0.715328	0.633994	0.751825	0.936392	1	0.88601	0.932124	0.786528	0.574611	0.721244	0.999482	0.72487
Q9NTK5	OLA1	OLA1_HUMAN	Human	Obg-like ATPase 1	0.526316	0.421053	0.368421	0.421053	0.578947	0.842105	0.789474	1	0.985977	0.981801	1	0.970029	0.969387	0.953677	0.912671	0.927197	0.964037	0.97942	1	0.896807	0.384715	0.3386	0.305385	0.353112	1.11507	0.284424	1	0.784055	0.393283	0.339611	0.323289	0.320778	0.295982	0.289077	1	0.875465	0.341078	0.291202	0.234511	0.302974	0.283147	0.247831
P28070	PSMB4	PSB4_HUMAN	Human	Proteasome subunit beta type-4	1	0.727273	0.727273	0.636364	0.727273	0.545455	0.545455	0.636364	0.911883	0.910655	0.95095	0.940769	0.897486	0.951086	1	0.933515	0.945061	0.981448	1	0.956095	0.358889	0.407118	0.312656	0.30484	1.04592	0.285049	1	0.695954	0.381795	0.309893	0.255057	0.298673	0.300411	0.312263	1	0.905863	0.395765	0.294788	0.229153	0.363029	0.334202	0.267752
P61019	RAB2A	RAB2A_HUMAN	Human	Ras-related protein Rab-2A	1	0.818182	0.727273	0.454545	0.636364	0.545455	0.545455	0.818182	0.921014	0.917547	0.924893	0.940389	0.904974	1	0.928327	0.987506	0.964715	0.972011	1	0.874867	0.739883	0.671459	0.651757	0.543663	1.14303	0.5836	1	0.773556	0.777664	0.642362	0.573556	0.503979	0.616688	0.649807	1	0.802846	0.686934	0.567141	0.524709	0.526261	0.665977	0.599224
P51148	RAB5C	RAB5C_HUMAN	Human	Ras-related protein Rab-5C	1	1	0.9	0.8	0.7	0.8	0.7	0.9	1	0.990137	0.982075	0.946275	0.973308	0.909023	0.900823	0.913364	0.899467	0.86671	1	0.883008	0.529102	0.4375	0.40957	0.407031	1.13249	0.464453	1	0.728827	0.579028	0.426157	0.351642	0.40772	0.409833	0.486461	1	0.855109	0.539927	0.379835	0.316336	0.476236	0.554358	0.477776
P35270	SPR	SPRE_HUMAN	Human	Sepiapterin reductase	0.625	0.625	0.625	0.625	0.625	0.75	0.8125	1	0.933131	0.920716	0.937575	0.93783	0.943313	1	0.970985	0.930755	0.934929	0.937242	1	0.974265	0.679622	0.673845	0.652311	0.547794	1.02642	0.570378	1	0.757743	0.771571	0.672013	0.606195	0.639381	0.542035	0.63385	0.967098	1	0.74164	0.62028	0.510787	0.755124	0.604639	0.470334
P56192	MARS	SYMC_HUMAN	Human	Methionine--tR ligase, cytoplasmic	0.833333	0.916667	0.75	0.75	0.833333	0.833333	0.833333	1	0.838548	0.799585	0.818379	0.862756	0.849798	1	0.947782	0.944759	0.975632	0.968749	1	0.938879	0.35348	0.265195	0.290323	0.327674	1.0651	0.516469	1	0.763674	0.45442	0.341589	0.310286	0.282422	0.55246	0.659443	1	0.948775	0.310531	0.305122	0.249443	0.342984	0.615654	0.496659
P68036	UBE2L3	UB2L3_HUMAN	Human	Ubiquitin-conjugating enzyme E2 L3	0.666667	0.6	0.666667	0.666667	0.666667	0.8	0.933333	1	0.969411	0.982069	0.971733	0.931626	1	0.871716	0.867315	0.962311	0.873267	0.955184	1	0.785664	0.59965	0.56958	0.52028	0.473077	1.27281	0.421678	1	0.726598	0.669022	0.548216	0.46556	0.460968	0.465913	0.472978	1	0.7585	0.599369	0.495969	0.438836	0.528917	0.480196	0.425166
Q15942	ZYX	ZYX_HUMAN	Human	Zyxin	0.833333	0.666667	1	0.583333	0.5	0.666667	0.5	0.666667	0.936674	1	0.924161	0.87177	0.948762	0.598136	0.575888	0.603595	0.562002	0.550406	1	0.879447	0.297146	0.221947	0.206699	0.223381	1.13708	0.265085	1	0.646877	0.383345	0.227132	0.191269	0.240027	0.241236	0.355541	1	0.827815	0.289429	0.20444	0.158327	0.24675	0.27557	0.2221
P31946	YWHAB	1433B_HUMAN	Human	14-3-3 protein beta/alpha	0.909091	0.727273	0.909091	0.818182	0.727273	0.909091	0.818182	1	0.959246	1	0.923993	0.977443	0.931094	0.91077	0.935643	0.991055	0.926969	0.932121	1	0.892497	0.485098	0.387873	0.365673	0.383556	1.12045	0.49702	1	0.754181	0.544105	0.418269	0.374164	0.382316	0.509197	0.480142	1	0.82195	0.476115	0.366167	0.317015	0.395381	0.499605	0.5
P20073	ANXA7	ANXA7_HUMAN	Human	Annexin A7	1	1	1	1	0.9	0.8	1	1	0.938297	0.980853	0.940056	0.948003	0.925977	0.941721	0.974012	1	0.948071	0.928558	1	0.963344	0.476532	0.383631	0.398177	0.335337	1.03805	0.44744	1	0.835721	0.499522	0.416428	0.348042	0.306208	0.423114	0.439924	1	0.936325	0.436417	0.333881	0.272213	0.338624	0.424193	0.399197
P10635	CYP2D6	CP2D6_HUMAN	Human	Cytochrome P450 2D6	0.555556	0.388889	0.5	0.555556	0.5	0.333333	0.444444	1	0.878295	0.880129	0.909726	0.895528	0.914622	0.972828	0.978913	1	0.930848	0.97341
O75534	CSDE1	CSDE1_HUMAN	Human	Cold shock domain-containing protein E1	1	1	0.6	0.6	0.6	0.7	0.7	0.7	0.982684	0.995542	0.945678	0.983189	0.893691	1	0.975023	0.969873	0.947134	0.981221	1	0.925401	0.738232	0.540172	0.658262	0.664752	1.08061	0.578963	1	0.872987	0.866593	0.670114	0.680534	0.599384	0.655273	0.708241	1	0.911896	0.669735	0.629675	0.548619	0.528769	0.639384	0.603855
P08574	CYC1	CY1_HUMAN	Human	Cytochrome c1, heme protein, mitochondrial	0.909091	0.818182	0.818182	0.909091	1	0.909091	1	1	0.87168	0.9101	0.940948	0.874947	1	0.859268	0.90101	0.928292	0.922648	0.894936	1	0.994132	0.289195	0.296977	0.28052	0.236127	1.0059	0.236765	1	0.796064	0.342095	0.294784	0.236555	0.273487	0.24289	0.296536	0.992718	1	0.330949	0.252016	0.193108	0.303641	0.294798	0.224187
P27487	DPP4	DPP4_HUMAN	Human	Dipeptidyl peptidase 4	0.555556	0.444444	0.777778	0.666667	0.666667	0.944444	0.777778	1	0.969081	1	0.922082	0.895377	0.928343	0.541451	0.575422	0.5568	0.554308	0.543641	0.382405	0.291446	1	0.323573	0.399892	0.3435	0.382405	0.475939	0.319772	0.26686	1	0.359244	0.380312	0.227752	0.26456	0.430561	0.447186	0.350126	1	0.493426	0.464914	0.245236	0.307431	0.347023
O75356	ENTPD5	ENTP5_HUMAN	Human	Ectonucleoside triphosphate diphosphohydrolase 5	0.833333	0.833333	0.833333	1	0.916667	0.833333	1	0.833333	0.874145	0.828885	0.881499	0.862991	0.875446	0.947733	0.997756	1	0.995322	0.990433	0.570064	0.821656	1	0.392038	0.969745	0.702229	0.570064	0.692675	0.407056	0.783872	1	0.701749	0.88319	0.426623	0.688408	0.631782	0.697396	1	0.806122	0.950387	0.835327	0.42259	0.826531	0.899719
P50502	ST13	F10A1_HUMAN	Human	Hsc70-interacting protein	1	0.818182	0.636364	0.545455	0.545455	0.454545	0.181818	0.363636	0.951493	0.929504	0.97597	1	0.922201	0.849038	0.88603	0.906441	0.86966	0.864309	0.819978	0.781339	1	0.967574	0.972667	0.717977	0.819978	0.592247	0.740469	0.595082	1	0.870065	0.830138	0.596774	0.566772	0.639296	0.811405	0.735497	1	0.899284	0.762404	0.675389	0.633424	0.57924
Q14103	HNRNPD	HNRPD_HUMAN	Human	Heterogeneous nuclear ribonucleoprotein D0	0.833333	0.75	0.666667	0.666667	0.833333	1	0.666667	0.583333	1	0.955512	0.882315	0.958466	0.866613	0.831062	0.788069	0.785	0.851294	0.79815	1	0.786255	0.293244	0.276354	0.269365	0.318288	1.27185	0.343331	1	0.774403	0.339723	0.282807	0.259805	0.317605	0.360366	0.360071	1	0.804562	0.2833	0.268093	0.182765	0.277387	0.411997	0.375106
O14841	OPLAH	OPLA_HUMAN	Human	5-oxoprolise	0.769231	0.769231	0.846154	0.923077	0.923077	0.923077	1	1	0.912495	0.921712	0.946792	0.991206	1	0.948333	0.938439	0.971449	0.959832	0.95656	0.839047	1	0.859384	0.790819	0.832074	0.6595	0.839047	0.520046	0.873677	0.83664	1	0.943122	0.773148	0.758598	0.617063	0.628968	0.785638	1	0.8194	0.690247	0.433012	0.609861	0.620043	0.448017
Q99541	PLIN2	PLIN2_HUMAN	Human	Perilipin-2	0.909091	0.636364	0.636364	0.545455	0.636364	0.363636	0.909091	1	0.628503	0.615005	0.648137	0.65682	0.641337	1	0.922742	0.986417	0.980468	0.933063	0.475272	0.46506	0.332813	0.253481	0.225251	0.264495	0.475272	0.885813	0.381022	0.298585	0.215366	0.194993	0.173805	0.161484	0.861823	1	0.448634	0.456661	0.303952	0.187867	0.159579	0.221287	1	0.866664
P55786	NPEPPS	PSA_HUMAN	Human	Puromycin-sensitive aminopeptidase	0.666667	0.6	0.8	0.6	0.6	0.733333	0.733333	1	0.967303	0.945072	0.96045	0.963128	0.958645	0.971594	0.944717	0.979844	0.953663	1	1	0.909293	0.963272	0.59488	0.749026	0.782972	1.03813	0.657206	0.857651	0.735638	1	0.656838	0.609558	0.577021	0.615658	0.682257	1	0.924743	0.834867	0.761776	0.707634	0.665945	0.795344	0.697347
P54727	RAD23B	RD23B_HUMAN	Human	UV excision repair protein RAD23 homolog B	0.588235	0.529412	0.588235	0.529412	0.411765	0.705882	0.588235	1	1	0.956944	0.968123	0.963427	0.980987	0.880289	0.86146	0.867611	0.863163	0.878619	1	0.744431	0.647732	0.446841	0.520049	0.590826	1.34331	0.481673	1	0.773816	0.768768	0.516808	0.512297	0.550746	0.542799	0.546987	1	0.683871	0.521537	0.451708	0.405693	0.475047	0.537856	0.465275
P55735	SEC13	SEC13_HUMAN	Human	Protein SEC13 homolog	0.833333	0.75	0.833333	0.75	0.833333	0.833333	0.916667	1	0.896426	0.956	0.96837	0.97531	0.980082	0.945307	0.945119	0.973058	0.990973	1	1	0.919163	0.621075	0.562974	0.499098	0.395164	1.08795	0.46301	1	0.777652	0.713854	0.636089	0.478671	0.386561	0.564741	0.643262	1	0.982257	0.651189	0.518309	0.408079	0.478294	0.724047	0.516421
Q15046	KARS	SYK_HUMAN	Human	Lysine--tR ligase	1	1	0.8	0.8	0.8	0.7	0.7	0.9	0.951357	1	0.960202	0.970966	0.985328	0.969698	0.950375	0.990624	0.988943	0.967247	1	0.882304	0.271861	0.209076	0.221508	0.22586	1.1334	0.237257	1	0.749435	0.286301	0.227151	0.209489	0.207435	0.229821	0.232491	1	0.812525	0.247939	0.190224	0.169219	0.209266	0.222615	0.208873
A3KMH1	VWA8	VWA8_HUMAN	Human	von Willebrand factor A domain-containing protein 8	0.666667	0.6	0.666667	0.666667	0.666667	0.8	0.866667	1	0.88563	0.912184	0.895685	0.928174	0.961452	0.967556	1	0.971992	0.957532	0.966424	1	0.940527	0.841202	0.5187	0.834457	0.720417	1.06323	0.624157	1	1	0.952349	0.821477	0.875839	0.600671	0.731544	0.694631	1	0.85477	0.660772	0.778135	0.601286	0.394962	0.642551	0.526259
O00116	AGPS	ADAS_HUMAN	Human	Alkyldihydroxyacetonephosphate synthase, peroxisomal	0.833333	0.833333	1	1	1	0.666667	0.916667	0.916667	0.842632	0.872058	0.859363	0.907451	0.875344	0.939523	0.948835	1	0.937028	0.911137	1	0.843393	0.742406	0.454043	0.531755	0.534517	1.18569	0.491124	0.939659	0.856013	1	0.604245	0.605493	0.490221	0.670828	0.718269	1	0.817591	0.660803	0.648184	0.543403	0.413384	0.62218	0.497514
Q9NVI7	ATAD3A	ATD3A_HUMAN	Human	ATPase family AAA domain-containing protein 3A	0.526316	0.421053	0.473684	0.473684	0.578947	0.631579	0.631579	1	0.922642	0.929101	0.95542	0.902803	1	0.906015	0.935321	0.934649	0.937079	0.887183	1	0.896099	0.177548	0.191083	0.167994	0.128583	1.11595	0.227707	1	0.71777	0.252178	0.203397	0.155052	0.166376	0.25	0.352787	1	0.962625	0.223816	0.183833	0.124294	0.218601	0.358974	0.234246
P51572	BCAP31	BAP31_HUMAN	Human	B-cell receptor-associated protein 31	0.526316	0.421053	0.526316	0.473684	0.631579	0.842105	0.736842	1	0.984943	0.970686	1	0.944266	0.947306	0.872068	0.88705	0.895001	0.876398	0.910064	1	0.962507	0.851669	0.778051	0.633826	0.654351	1.03895	0.579912	1	0.741141	0.919935	0.730592	0.550446	0.66865	0.583446	0.632405	1	0.948002	0.8763	0.662835	0.501368	0.882047	0.762452	0.586481
Q13838	DDX39B	DX39B_HUMAN	Human	Spliceosome R helicase DDX39B	0.909091	0.909091	0.818182	0.818182	0.727273	0.818182	1	0.909091	0.966926	1	0.938537	0.942737	0.833852	0.928435	0.925451	0.977543	0.912938	0.96354	0	0.25	1	0	0	0	0	0	0	1	0	0	0.2	0	0	0.2	0.5	0.5	0	0	0	0.5	0.5	1
Q96GK7	FAHD2A	FAH2A_HUMAN	Human	Fumarylacetoacetate hydrolase domain-containing protein 2A	0.555556	0.5	0.444444	0.5	0.444444	0.666667	0.611111	1	0.935756	0.951916	0.926554	0.935744	0.969639	0.971172	0.937581	1	0.96228	0.944874	0.857868	1	0.720812	0.93401	0.851342	0.508339	0.857868	0.558376	1	0.851233	0.75179	0.920446	0.896579	0.538584	0.513126	0.668258	0.902957	1	0.84837	0.769522	0.660349	0.683851	0.603487	0.595906
Q14254	FLOT2	FLOT2_HUMAN	Human	Flotillin-2	0.833333	0.75	0.666667	0.75	0.666667	0.583333	0.583333	1	0.984982	0.983492	0.979142	0.946433	0.942883	1	0.951858	0.968644	0.941468	0.939245	0.911765	0.839747	0.969214	0.687191	0.780099	0.614898	0.911765	1	0.960632	0.706322	1	0.867241	0.701437	0.676724	0.726724	0.773276	0.995015	0.943402	0.949853	0.782111	0.616129	0.77478	1	0.961877
O95373	IPO7	IPO7_HUMAN	Human	Importin-7	1	1	0.8	0.8	0.8	0.8	0.8	0.9	0.904164	0.853927	0.874023	0.910917	0.912066	0.992236	0.897981	1	0.964213	0.965933	1	0.816694	0.286907	0.167267	0.263993	0.292308	1.22445	0.35581	1	0.92044	0.370449	0.261943	0.268869	0.241875	0.405789	0.445569	1	0.695789	0.221999	0.227585	0.211401	0.161558	0.316385	0.348611
Q99424	ACOX2	ACOX2_HUMAN	Human	Peroxisomal acyl-coenzyme A oxidase 2	0.714286	0.642857	0.642857	0.714286	0.785714	0.5	0.714286	1	0.741307	0.723131	0.753351	0.762535	0.766775	0.921274	0.971567	1	0.940838	0.958045	0.258141	0.579633	0.739491	0.963292	1	0.475429	0.258141	0.380107	0.269134	0.488708	0.613551	0.92409	1	0.459222	0.48808	0.442911	0.337798	0.622768	0.926339	1	0.755208	0.520833	0.460565	0.517857
P61163	ACTR1A	ACTZ_HUMAN	Human	Alpha-centractin	0.833333	0.916667	0.916667	0.833333	0.833333	0.916667	0.833333	1	0.987339	0.963412	0.975421	0.976144	0.968901	1	0.988936	0.961372	0.991877	0.949484	1	0.880036	0.488876	0.358088	0.362898	0.40018	1.13632	0.468731	1	0.775752	0.65579	0.450736	0.371401	0.417147	0.513116	0.555022	1	0.822874	0.431133	0.35235	0.293942	0.455854	0.541701	0.434664
Q9H4A4	RNPEP	AMPB_HUMAN	Human	Aminopeptidase B	0.833333	0.75	0.916667	0.833333	0.833333	0.916667	0.916667	1	0.910017	0.925924	0.974122	0.998007	0.938192	0.955902	0.952096	0.989425	0.952178	1	1	0.928448	0.705713	0.535488	0.493364	0.456434	1.07707	0.480669	1	0.835045	0.860719	0.593068	0.512837	0.555199	0.51027	0.57638	0.967918	1	0.753632	0.5454	0.441889	0.605327	0.547215	0.530872
Q9HBI6	CYP4F11	CP4FB_HUMAN	Human	Cytochrome P450 4F11	0.714286	0.5	0.642857	0.571429	0.714286	0.642857	0.714286	1	0.821846	0.880695	0.732552	0.804832	0.796447	0.960789	0.968922	0.878471	0.996119	1	0.909623	1	0.756177	0.751625	0.905072	0.623537	0.909623	0.761378	0.992604	0.930473	0.763314	1	0.965976	0.649408	0.852071	0.678994	0.859825	1	0.617647	0.718398	0.553817	0.479349	0.692115	0.785357
Q9Y2S2	CRYL1	CRYL1_HUMAN	Human	Lambda-crystallin homolog	0.454545	0.454545	0.454545	0.545455	0.545455	0.681818	0.909091	1	0.898342	0.86841	0.852597	0.864977	0.868778	1	0.99852	0.998501	0.966951	0.94455	0.419845	0.503866	0.890206	1	0.854124	0.533247	0.419845	0.634794	0.466294	0.449514	0.98116	1	0.904916	0.551958	0.664704	0.71151	0.457272	0.570458	1	0.90266	0.698359	0.587436	0.628466	0.605263
P21291	CSRP1	CSRP1_HUMAN	Human	Cysteine and glycine-rich protein 1	0.473684	0.421053	0.631579	0.473684	0.684211	1	0.684211	0.789474	0.88523	1	0.886631	0.816303	0.906017	0.520047	0.515185	0.494534	0.519884	0.511185	1	0.769677	0.140312	0.147375	0.139998	0.0913443	1.29925	0.162991	1	0.642992	0.164553	0.140987	0.135177	0.0950004	0.129695	0.22625	1	0.717577	0.140116	0.123423	0.103935	0.123574	0.137926	0.136415
P06396	GSN	GELS_HUMAN	Human	Gelsolin	0.416667	0.5	0.583333	0.541667	0.541667	0.583333	0.541667	1	0.98583	0.997801	1	0.933901	0.969441	0.809134	0.854424	0.828282	0.833524	0.830123	0.931321	1	0.924906	0.624906	0.563396	0.466792	0.931321	0.638868	0.893493	0.699315	1	0.54726	0.430479	0.498973	0.463356	0.534589	0.987673	1	0.892417	0.624206	0.451251	0.672021	0.827419	0.943967
Q9UNF0	PACSIN2	PACN2_HUMAN	Human	Protein kise C and casein kise substrate in neurons protein 2	0.769231	0.615385	0.769231	0.538462	0.461538	0.538462	0.692308	1	0.931519	0.955797	0.95943	0.875217	1	0.71174	0.697819	0.709195	0.663192	0.695252	1	0.950902	0.381314	0.394072	0.424098	0.430928	1.05163	0.697165	1	0.8171	0.383972	0.443849	0.401752	0.393254	0.483985	0.683619	1	0.949505	0.33019	0.33771	0.255342	0.354184	0.437627	0.549242
P53992	SEC24C	SC24C_HUMAN	Human	Protein transport protein Sec24C	0.714286	0.714286	0.785714	0.785714	0.785714	0.785714	0.857143	1	0.957997	0.940095	1	0.99661	0.980123	0.943472	0.982459	0.987218	0.931786	0.924795	1	0.948213	0.569657	0.36494	0.469973	0.461464	1.05462	0.495502	1	0.935741	0.697823	0.539299	0.51487	0.470791	0.552045	0.554169	0.936198	1	0.47541	0.446167	0.360213	0.420691	0.566017	0.434426
P54920	PA	SA_HUMAN	Human	Alpha-soluble NSF attachment protein	0.909091	0.818182	0.818182	0.818182	0.818182	0.909091	0.909091	1	0.983129	0.976812	0.978155	0.959768	1	0.939107	0.923507	0.872881	0.931828	0.936046	1	0.955388	0.576727	0.596345	0.535609	0.459823	1.04669	0.578339	1	0.712864	0.619335	0.588944	0.43673	0.460047	0.5093	0.580299	1	0.961411	0.573729	0.483005	0.360848	0.554562	0.633529	0.531561
Q14247	CTTN	SRC8_HUMAN	Human	Src substrate cortactin	0.5	0.5	0.55	0.45	0.45	0.9	0.7	1	0.995407	1	0.94298	0.955018	0.893581	0.792987	0.721835	0.748738	0.769246	0.740518	1	0.884381	0.682096	0.443372	0.539689	0.477644	1.13073	0.573173	1	0.759635	0.806879	0.580191	0.473477	0.451927	0.604849	0.588686	1	0.922165	0.617135	0.526678	0.399312	0.429719	0.656531	0.609486
P40763	STAT3	STAT3_HUMAN	Human	Sigl transducer and activator of transcription 3	0.909091	0.818182	0.818182	0.818182	0.727273	0.727273	0.818182	1	0.870821	0.859371	0.847829	0.884044	0.846684	1	0.956052	0.988123	0.974754	0.952577	0.97481	0.75207	0.894755	0.457729	0.778986	0.67167	0.97481	1	0.958769	0.793657	1	0.919216	0.781343	0.60709	0.813619	0.71847	1	0.895484	0.738625	0.711256	0.641122	0.524974	0.94338	0.901984
O94874	UFL1	UFL1_HUMAN	Human	E3 UFM1-protein ligase 1	1	1	1	0.9	1	0.9	1	1	0.859758	0.841962	0.836904	0.880473	0.827707	0.988677	0.968104	0.964962	1	0.977882	0.984224	1	0.810692	0.527607	0.707274	0.690622	0.984224	0.751972	0.969175	1	0.940163	0.763373	0.682684	0.653672	0.688123	0.658205	0.995475	1	0.735747	0.648869	0.674208	0.491403	0.738462	0.754751
Q07157	TJP1	ZO1_HUMAN	Human	Tight junction protein ZO-1	0.833333	0.833333	0.75	0.75	0.666667	0.833333	0.833333	1	0.896444	0.928726	0.912973	1	0.875163	0.847938	0.890178	0.842321	0.852223	0.93092	0.889048	0.717609	1	0.499642	0.813171	0.945598	0.889048	0.77058	0.634632	0.564313	1	0.606505	0.636976	0.604454	0.678875	0.596543	1	0.809661	0.819394	0.776857	0.724946	0.547224	0.932588	0.907714
O94905	ERLIN2	ERLN2_HUMAN	Human	Erlin-2	1	0.9	0.8	0.9	1	0.9	0.8	0.9	0.839758	0.816834	0.8474	0.849432	0.836377	1	0.932109	0.932356	0.955272	0.957223	1	0.911777	0.44819	0.26675	0.389513	0.427382	1.09676	0.485227	1	0.971365	0.485459	0.394183	0.387472	0.392394	0.46085	0.49396	1	0.812144	0.344592	0.304744	0.281214	0.340417	0.458824	0.445161
Q9H6S3	EPS8L2	ES8L2_HUMAN	Human	Epidermal growth factor receptor kise substrate 8-like protein 2	0.833333	0.833333	0.833333	0.75	0.666667	0.833333	0.666667	1	0.99492	1	0.985199	0.96181	0.963192	0.879267	0.876177	0.872735	0.890262	0.894391	0.979891	1	0.662162	0.550354	0.607465	0.412162	0.979891	0.39881	1	0.825155	0.822321	0.666608	0.565456	0.468556	0.465545	0.511249	0.968095	1	0.654207	0.585705	0.406788	0.468095	0.506725	0.409603
O14756	HSD17B6	H17B6_HUMAN	Human	17-beta-hydroxysteroid dehydrogese type 6	1	0.727273	0.454545	0.545455	0.454545	0.454545	0.454545	0.454545	0.861917	0.822334	0.758638	0.855849	0.760377	1	0.940971	0.909021	0.972038	0.934271	0.120767	0.11271	0.837231	1	0.903324	0.588737	0.120767	0.498475	0.114286	0.100375	0.754352	1	0.930279	0.553186	0.593753	0.496293	0.143182	0.135167	1	0.945181	0.826638	0.608055	0.762319	0.559371
P41091	EIF2S3	IF2G_HUMAN	Human	Eukaryotic translation initiation factor 2 subunit 3	0.611111	0.388889	0.444444	0.388889	0.388889	0.444444	0.666667	1	0.974547	0.93855	0.937447	0.942824	0.92735	0.985226	0.969744	1	0.953165	0.986181	1	0.893686	0.669113	0.53959	0.5843	0.499147	1.11896	0.561092	1	0.759948	0.671756	0.571869	0.529154	0.391587	0.54572	0.517135	1	0.790941	0.581883	0.479433	0.402095	0.321522	0.4725	0.527808
P55010	EIF5	IF5_HUMAN	Human	Eukaryotic translation initiation factor 5	0.909091	1	0.636364	0.636364	0.727273	0.818182	0.818182	0.727273	0.939538	0.99992	0.909324	0.921156	1	0.909322	0.944917	0.917734	0.94598	0.86974	0.973324	1	0.763374	0.632588	0.696467	0.613266	0.973324	0.79827	1	0.927834	0.816263	0.740112	0.685508	0.542355	0.817887	0.946429	1	0.915032	0.64866	0.631943	0.537441	0.546145	0.822465	0.793866
P30085	CMPK1	KCY_HUMAN	Human	UMP-CMP kise	1	0.9	0.9	0.9	0.9	0.9	0.9	1	0.940527	0.955454	0.839652	0.902456	0.858738	1	0.947241	0.916491	0.961395	0.960113	1	0.959398	0.848837	0.670416	0.670225	0.566717	1.04232	0.736942	1	0.855873	0.853835	0.692664	0.627455	0.493887	0.7299	0.796777	1	0.828379	0.747948	0.60952	0.561554	0.546963	0.780047	0.782966
Q92887	ABCC2	MRP2_HUMAN	Human	Calicular multispecific organic anion transporter 1	0.833333	0.75	0.916667	0.75	0.833333	0.75	0.833333	1	0.901407	0.899926	0.825802	0.911779	0.916996	0.936614	0.982775	0.97988	1	0.948293	0.819719	1	0.324338	0.281021	0.401963	0.24472	0.819719	0.260168	0.760043	1	0.409985	0.388742	0.42941	0.197471	0.354769	0.461729	0.797882	1	0.271513	0.403482	0.318794	0.194328	0.290756	0.270867
P46459	NSF	NSF_HUMAN	Human	Vesicle-fusing ATPase	0.666667	0.666667	0.6	0.533333	0.6	0.666667	0.666667	1	0.920717	0.904204	0.891667	0.938664	0.918625	0.985488	0.986348	1	0.982927	0.983453	1	0.886776	0.496975	0.358686	0.399309	0.395851	1.12768	0.394987	1	0.932898	0.539609	0.433364	0.398882	0.455732	0.438956	0.409133	1	0.788281	0.401562	0.375781	0.353125	0.375781	0.409375	0.364844
Q9ULD0	OGDHL	OGDHL_HUMAN	Human	2-oxoglutarate dehydrogese-like, mitochondrial	0.416667	0.416667	0.458333	0.458333	0.5	0.708333	0.708333	1	0.871984	0.925624	0.880711	0.880514	1	0.763832	0.718334	0.750661	0.710163	0.75183	0.154517	0.176231	1	0.854207	0.982358	0.927685	0.154517	0.715006	0.160025	0.156863	0.932954	1	0.98229	0.873709	0.844402	0.759224	0.170436	0.200121	1	0.842892	0.627221	0.675283	0.789378	0.684976
Q14554	PDIA5	PDIA5_HUMAN	Human	Protein disulfide-isomerase A5	0.846154	0.615385	0.461538	0.461538	0.461538	0.538462	0.769231	1	0.944334	0.979454	1	0.965668	0.884188	0.83038	0.925613	0.95671	0.851877	0.896908	0.855313	0.809344	1	0.792012	0.675207	0.988696	0.855313	0.79578	0.701135	0.542875	1	0.667087	0.549811	0.819672	0.627995	0.711223	0.652461	0.669868	0.795318	0.659664	0.469388	1	0.879952	0.560624
P55036	PSMD4	PSMD4_HUMAN	Human	26S proteasome non-ATPase regulatory subunit 4	1	1	0.9	0.9	0.9	0.9	0.9	0.9	0.912837	0.872387	0.927775	0.962051	0.94706	1	0.949118	0.974348	0.95756	0.92052	0.981671	1	0.451508	0.458005	0.38051	0.372854	0.981671	0.327378	1	0.756598	0.459959	0.39206	0.318746	0.364539	0.337243	0.354162	0.967908	1	0.439183	0.360637	0.264811	0.418761	0.375	0.2886
P61106	RAB14	RAB14_HUMAN	Human	Ras-related protein Rab-14	1	1	0.8	0.8	0.8	1	0.9	1	0.984636	0.96193	0.938282	0.955875	0.988107	0.942441	0.974505	0.996579	1	0.940514	1	0.940273	0.713595	0.580205	0.669226	0.812287	1.06352	0.572241	1	0.805209	0.749668	0.64523	0.574542	0.694659	0.515015	0.506245	1	0.838363	0.635806	0.531458	0.498977	0.726854	0.571611	0.512532
P26373	RPL13	RL13_HUMAN	Human	60S ribosomal protein L13	1	0.545455	0.545455	0.454545	0.454545	0.636364	0.545455	0.818182	1	0.92392	0.982389	0.952953	0.871633	0.807153	0.781511	0.778278	0.775973	0.780997	1	0.957799	0.447708	0.586217	0.403475	0.333833	1.04406	0.39878	1	0.658522	0.451659	0.419629	0.314299	0.387554	0.414871	0.433631	1	0.892808	0.508494	0.381203	0.250467	0.452409	0.481744	0.431976
P08708	RPS17	RS17_HUMAN	Human	40S ribosomal protein S17	1	0.8	0.7	0.6	0.7	0.9	0.8	0.9	1	0.980093	0.919135	0.978162	0.897659	0.950652	0.939201	0.93095	0.973539	0.907496	0.386544	1	0.0334308	0.533222	0.0250731	0.0722942	0.386544	0.0279983	0.918478	0.63587	0.358696	0.483696	1	0.630435	0.456522	0.809783	0.213026	0.19403	1	0.700136	0.466757	0.635007	0.101764	0.0841248
Q5R3I4	TTC38	TTC38_HUMAN	Human	Tetratricopeptide repeat protein 38	0.846154	0.769231	0.692308	0.769231	0.692308	0.692308	0.769231	1	0.885951	0.917954	0.908558	0.904275	0.864897	0.947402	0.955045	0.969058	0.984039	1	0.409064	0.448164	0.881517	0.913803	1	0.485486	0.409064	0.580273	0.393491	0.396746	0.82426	1	0.836982	0.398817	0.58284	0.572781	0.442613	0.505073	0.904883	1	0.79423	0.512048	0.763792	0.588776
P02774	GC	VTDB_HUMAN	Human	Vitamin D-binding protein	0.1	0.133333	0.177778	0.211111	0.433333	1	0.5	0.455556	0.995721	1	0.984566	0.977671	0.868824	0.867736	0.837329	0.873862	0.841475	0.860719	0.0686895	0.0939618	0.794097	0.875413	0.849215	1	0.0686895	0.553884	0.0766894	0.0877835	0.894884	0.95104	0.893915	1	0.720319	0.655213	0.0642527	0.088222	0.791764	0.769792	0.732992	1	0.799065	0.485733
O43747	AP1G1	AP1G1_HUMAN	Human	AP-1 complex subunit gamma-1	0.769231	0.769231	0.692308	0.769231	0.615385	1	0.846154	0.846154	0.982016	0.964329	0.9551	0.962675	0.995474	1	0.99567	0.917323	0.90122	0.933381	0.990466	1	0.720512	0.350313	0.579679	0.623263	0.990466	0.551348	0.92103	1	0.935204	0.601099	0.606306	0.5337	0.575644	0.643332	0.967618	1	0.526505	0.513792	0.480451	0.387863	0.597505	0.469177
P61160	ACTR2	ARP2_HUMAN	Human	Actin-related protein 2	0.714286	0.642857	0.642857	0.571429	0.714286	0.714286	0.714286	1	1	0.967964	0.974586	0.981503	0.96373	0.927325	0.962009	0.934207	0.869078	0.903323	1	0.750099	0.515123	0.312508	0.415533	0.407872	1.33316	0.466781	1	0.799186	0.579104	0.433243	0.397558	0.346133	0.459701	0.469471	1	0.72939	0.401356	0.366728	0.331608	0.295995	0.475416	0.475909
Q7L1Q6	BZW1	BZW1_HUMAN	Human	Basic leucine zipper and W2 domain-containing protein 1	1	0.727273	0.454545	0.454545	0.454545	0.545455	0.545455	0.909091	0.960454	0.974297	0.953302	0.975253	0.946078	0.94124	0.983602	1	0.960675	0.966997	1	0.981481	0.297354	0.301499	0.322222	0.238801	1.01887	0.288448	1	0.893681	0.332125	0.332125	0.303226	0.221741	0.311445	0.324525	1	0.890327	0.281026	0.297353	0.255133	0.201781	0.2835	0.289354
P47755	CAPZA2	CAZA2_HUMAN	Human	F-actin-capping protein subunit alpha-2	0.909091	0.818182	1	0.818182	0.818182	1	0.909091	1	0.940027	1	0.870519	0.9473	0.946455	0.916761	0.897129	0.877878	0.903773	0.782926	1	0.831478	0.550349	0.444473	0.423764	0.459746	1.20268	0.445509	1	0.744505	0.610551	0.449703	0.423584	0.40962	0.438841	0.475562	1	0.767941	0.509691	0.412258	0.399424	0.441854	0.473808	0.465689
P0DPI2	GATD3A	GAL3A_HUMAN	Human	Glutamine amidotransferase-like class 1 domain-containing protein 3A, mitochondrial	0.666667	0.533333	0.533333	0.533333	0.533333	0.6	0.666667	1
P51570	GALK1	GALK1_HUMAN	Human	Galactokise	0.714286	0.642857	0.714286	0.571429	0.5	0.642857	0.857143	1	0.817344	0.873923	0.81898	0.824976	0.815347	0.98495	0.954841	0.988602	0.974144	1	0.497964	0.632344	0.720768	1	0.735311	0.443281	0.497964	0.559628	0.624023	0.511727	0.884151	1	0.724236	0.564321	0.657427	0.736318	0.588682	0.692202	1	0.852312	0.584541	0.672188	0.73913	0.582471
Q10471	GALNT2	GALT2_HUMAN	Human	Polypeptide N-acetylgalactosaminyltransferase 2	1	0.9	0.7	0.5	0.5	0.5	0.8	0.9	0.802087	0.76797	0.790326	0.812968	0.773329	0.977282	0.97537	1	0.967457	0.988308	1	0.75374	0.371047	0.181405	0.221265	0.298807	1.32672	0.442719	1	0.655293	0.447163	0.250634	0.213784	0.298889	0.331936	0.27715	1	0.849143	0.332241	0.237101	0.189999	0.276149	0.42092	0.432063
P07203	GPX1	GPX1_HUMAN	Human	Glutathione peroxidase 1	0.588235	0.411765	0.647059	0.647059	0.588235	0.588235	0.647059	1	0.976368	1	0.913521	0.925005	0.962375	0.939357	0.853246	0.819804	0.872669	0.875079	1	0.95457	0.596344	0.673201	0.496383	0.31443	1.04759	0.49965	1	0.660925	0.597166	0.518792	0.402237	0.352498	0.378747	0.492692	1	0.997521	0.73005	0.482328	0.337598	0.526227	0.470334	0.468895
Q92598	HSPH1	HS105_HUMAN	Human	Heat shock protein 105 kDa	1	1	0.8	0.7	0.7	0.8	0.7	0.8	0.916288	0.942391	0.936309	0.967386	0.946631	0.958348	0.899004	0.944991	1	0.904806	1	0.844726	0.317662	0.200433	0.197959	0.396845	1.18382	0.343334	1	0.706494	0.446091	0.222888	0.186003	0.374527	0.371059	0.509458	1	0.830294	0.302628	0.27357	0.200618	0.464606	0.458114	0.339413
Q27J81	INF2	INF2_HUMAN	Human	Inverted formin-2	1	0.9	1	0.9	0.9	1	0.9	0.8	0.955261	1	0.921424	0.963843	0.949806	0.821314	0.837696	0.958884	0.854872	0.834377	0.988755	1	0.442263	0.401813	0.443102	0.263847	0.988755	0.450319	1	0.848188	0.493297	0.494565	0.395833	0.290942	0.513768	0.606341	0.915372	1	0.401569	0.399457	0.24604	0.281792	0.4779	0.411223
Q8WX93	PALLD	PALLD_HUMAN	Human	Palladin	1	0.7	0.8	0.5	0.5	0.7	0.5	0.6	0.919434	0.992178	0.897149	0.832607	1	0.523124	0.54931	0.532568	0.523558	0.516765	1	0.591168	0.16874	0.075885	0.0915454	0.157007	1.69157	0.153583	1	0.538125	0.239179	0.1117	0.095866	0.139422	0.14034	0.246312	1	0.536437	0.129569	0.102789	0.0935699	0.134271	0.160452	0.12118
O60664	PLIN3	PLIN3_HUMAN	Human	Perilipin-3	0.833333	0.666667	0.916667	0.833333	0.833333	1	0.833333	0.916667	0.948762	0.970593	1	0.94804	0.946896	0.868756	0.842688	0.861496	0.857461	0.882181	1	0.759864	0.598642	0.474756	0.565125	0.386084	1.31602	0.557913	1	0.605219	0.649411	0.578283	0.493266	0.429293	0.442761	0.490741	1	0.789451	0.58826	0.497661	0.35772	0.461506	0.577627	0.457678
O43242	PSMD3	PSMD3_HUMAN	Human	26S proteasome non-ATPase regulatory subunit 3	0.526316	0.526316	0.421053	0.421053	0.473684	0.421053	0.684211	1	0.88035	0.899395	0.863653	0.877807	0.899878	0.993236	0.991903	1	0.981763	0.966847	1	0.833585	0.301779	0.263491	0.299065	0.230178	1.19964	0.306904	1	0.7188	0.36198	0.323767	0.265398	0.242341	0.315866	0.341986	1	0.878063	0.288069	0.257876	0.208576	0.268378	0.365228	0.284714
P62917	RPL8	RL8_HUMAN	Human	60S ribosomal protein L8	0.5	0.4	0.35	0.35	0.35	0.5	0.85	1	0.963512	1	0.98426	0.951276	0.88509	0.799331	0.848696	0.837281	0.790294	0.802898	1	0.916886	0.397954	0.446796	0.334711	0.3153	1.09065	0.371029	1	0.681621	0.420047	0.373712	0.29151	0.343735	0.374652	0.392115	1	0.867719	0.456146	0.338131	0.231217	0.388275	0.421999	0.381985
P46782	RPS5	RS5_HUMAN	Human	40S ribosomal protein S5	0.833333	0.583333	0.75	0.666667	0.666667	0.75	0.833333	1	1	0.978616	0.977336	0.946132	0.95314	0.87237	0.960981	0.938219	0.968054	0.963714	1	0.927684	0.416773	0.558959	0.378021	0.34201	1.07795	0.412663	1	0.654641	0.416488	0.430601	0.307318	0.355173	0.404991	0.439106	1	0.89751	0.472537	0.365204	0.243921	0.444057	0.443088	0.417514
Q9NR45	NS	SIAS_HUMAN	Human	Sialic acid synthase	0.642857	1	0.714286	0.857143	0.714286	0.785714	0.857143	0.928571	0.807658	0.841284	0.814186	0.808538	0.817349	0.98013	1	0.999775	0.934865	0.915303	1	0.949355	0.347145	0.456722	0.35267	0.241252	1.05335	0.498158	1	0.789671	0.398122	0.453521	0.324883	0.334272	0.414085	0.525822	0.992424	1	0.39678	0.373106	0.280303	0.408144	0.578598	0.462121
Q9P0Z9	PIPOX	SOX_HUMAN	Human	Peroxisomal sarcosine oxidase	0.47619	0.52381	0.52381	0.619048	0.571429	0.428571	0.666667	1	0.866168	0.870853	0.923372	0.822496	0.931113	0.995631	0.995653	0.998205	1	0.9593	0.348428	0.709821	0.873557	0.987569	1	0.495116	0.348428	0.485882	0.305778	0.581796	0.701357	1	0.90637	0.402367	0.496693	0.497215	0.380367	0.767612	1	0.962276	0.801376	0.436849	0.523551	0.633806
O43615	TIMM44	TIM44_HUMAN	Human	Mitochondrial import inner membrane translocase subunit TIM44	0.588235	0.588235	0.588235	0.647059	0.647059	0.705882	0.882353	1	0.938783	0.909027	0.942448	0.88808	1	0.791506	0.788086	0.806064	0.744964	0.748549	1	0.931662	0.270403	0.30531	0.264503	0.243854	1.07335	0.285152	1	0.732152	0.308494	0.288692	0.255862	0.25482	0.279312	0.364252	0.945241	1	0.283521	0.248209	0.198567	0.31218	0.364893	0.303992
P55196	AFDN	AFAD_HUMAN	Human	Afadin	0.909091	0.909091	0.909091	0.818182	1	1	1	1	0.987274	0.977174	0.962317	1	0.979776	0.960685	0.933056	0.968545	0.935629	0.907244
P18859	ATP5PF	ATP5J_HUMAN	Human	ATP synthase-coupling factor 6, mitochondrial	1	0.8	0.8	0.7	0.7	0.7	0.8	0.9	0.981734	1	0.862851	0.898546	0.941785	0.730437	0.717883	0.704929	0.73576	0.703009
Q9ULV4	CORO1C	COR1C_HUMAN	Human	Coronin-1C	0.454545	0.363636	0.5	0.363636	0.318182	0.5	0.545455	1	0.974422	1	0.951378	0.955806	0.892237	0.670828	0.67313	0.635777	0.653473	0.66342	1	0.737409	0.331807	0.202936	0.248047	0.312416	1.3561	0.295583	1	0.667852	0.454583	0.245144	0.232421	0.294391	0.312038	0.35212	1	0.685547	0.280587	0.220487	0.196756	0.259838	0.337229	0.303244
O75131	CPNE3	CPNE3_HUMAN	Human	Copine-3	0.714286	0.571429	0.571429	0.5	0.642857	0.714286	0.857143	1	1	0.983049	0.948945	0.972663	0.970469	0.915538	0.931342	0.935036	0.891854	0.898151	1	0.843878	0.680726	0.382835	0.553603	0.565905	1.18501	0.500293	1	0.910521	0.78772	0.543042	0.601358	0.519593	0.468991	0.523912	1	0.786358	0.492921	0.464093	0.413127	0.372716	0.487259	0.442986
P37059	HSD17B2	DHB2_HUMAN	Human	Estradiol 17-beta-dehydrogese 2	0.588235	0.470588	0.529412	0.529412	0.529412	1	0.647059	0.882353	0.983161	1	0.939112	0.937662	0.905555	0.849187	0.880322	0.830578	0.915607	0.86561	1	0.981907	0.605868	0.84401	0.627384	0.702689	1.01843	0.420538	1	0.75461	0.749882	0.617967	0.599527	0.68747	0.545154	0.671868	1	0.926199	0.627306	0.70572	0.482934	0.958026	0.741697	0.506919
Q9NZ08	ERAP1	ERAP1_HUMAN	Human	Endoplasmic reticulum aminopeptidase 1	1	1	0.8	0.8	0.7	0.6	0.7	0.6	0.906693	0.836835	0.926242	0.92474	0.872491	0.974962	0.977143	1	0.951807	0.96164	0.68673	0.660624	1	0.57723	0.82016	0.661349	0.68673	0.80058	0.663805	0.746066	1	0.844063	0.774678	0.632332	0.725322	0.634478	0.868924	0.851562	1	0.914062	0.809028	0.58941	0.956597	0.94184
Q9NZB2	FAM120A	F120A_HUMAN	Human	Constitutive coactivator of PPAR-gamma-like protein 1	0.909091	0.909091	0.818182	0.818182	0.909091	0.909091	0.909091	1	0.935853	1	0.977487	0.984072	0.997678	0.976043	0.996175	0.917469	0.914588	0.953939	1	0.961143	0.576344	0.419377	0.536631	0.487504	1.04043	0.547929	1	0.983677	0.719887	0.546154	0.549343	0.470356	0.534334	0.622139	1	0.953023	0.487542	0.513252	0.404698	0.388986	0.525631	0.4804
P27144	AK4	KAD4_HUMAN	Human	Adenylate kise 4, mitochondrial	0.4	0.32	0.32	0.32	0.4	0.4	0.44	1	0.873833	0.900594	0.991255	0.927502	0.981968	0.930478	1	0.977367	0.975745	0.967546	0.749221	0.724744	1	0.787049	0.982644	0.753004	0.749221	0.777259	0.704485	0.651055	1	0.883245	0.977792	0.601803	0.779683	0.707344	0.877536	0.796644	1	0.939644	0.827698	0.606311	0.766341	0.9429
P29966	MARCKS	MARCS_HUMAN	Human	Myristoylated alanine-rich C-kise substrate	1	0.9	0.8	0.6	0.7	1	0.9	0.8	0.961964	0.913197	1	0.960799	0.833013	0.77194	0.77113	0.737787	0.795218	0.759542	1	0.842086	0.693515	0.427957	0.434872	0.669594	1.01943	0.692581	1	0.62984	0.592743	0.413089	0.340677	0.539446	0.664021	0.530212	1	0.716614	0.485759	0.361234	0.313766	0.482437	0.711551	0.738133
Q6UX53	METTL7B	MET7B_HUMAN	Human	Methyltransferase-like protein 7B	0.625	0.5	0.5625	0.5	0.375	0.625	0.5625	1	1	0.986159	0.957659	0.974596	0.986289	0.886926	0.930176	0.906153	0.884744	0.891201	1	0.984155	0.262218	0.26869	0.213345	0.206204	1.0161	0.205758	1	0.841068	0.294782	0.26064	0.22289	0.227218	0.351286	0.277951	0.981316	1	0.255626	0.210191	0.144374	0.257113	0.260297	0.239066
Q8NC51	SERBP1	PAIRB_HUMAN	Human	Plasminogen activator inhibitor 1 R-binding protein	1	0.8	0.6	0.5	0.5	0.7	0.6	0.6	0.963798	0.970767	1	0.96535	0.918248	0.741942	0.794329	0.703979	0.741366	0.823645	1	0.864152	0.342996	0.297983	0.308426	0.293662	1.1572	0.334444	1	0.752067	0.37031	0.331516	0.292269	0.274734	0.305805	0.312983	1	0.79917	0.31002	0.275785	0.225728	0.273277	0.32878	0.332584
Q15166	PON3	PON3_HUMAN	Human	Serum paraoxose/lactose 3	1	0.7	0.7	0.6	0.6	0.6	0.7	0.9	0.923411	0.92811	0.893727	0.926046	0.873876	0.962811	0.975035	1	0.978484	0.988936	0.347654	0.355062	1	0.988642	0.837531	0.952593	0.347654	0.488889	0.295866	0.330701	1	0.866698	0.71621	0.967023	0.529958	0.524849	0.266963	0.279483	0.801292	0.682553	0.575929	1	0.565024	0.382068
P61224	RAP1B	RAP1B_HUMAN	Human	Ras-related protein Rap-1b	1	1	0.7	0.9	0.9	0.7	0.8	0.7	1	0.966197	0.957812	0.909811	0.970355	0.961809	0.980742	0.864082	0.929032	0.958122	1	0.776146	0.75394	0.472779	0.502149	0.632163	1.28842	0.574857	1	0.752894	0.810058	0.515195	0.494211	0.565847	0.54848	0.571635	1	0.716912	0.630682	0.454211	0.419786	0.480615	0.603275	0.593583
P53007	SLC25A1	TXTP_HUMAN	Human	Tricarboxylate transport protein, mitochondrial	0.526316	0.368421	0.473684	0.473684	0.473684	0.736842	0.736842	1	0.936272	1	0.902901	0.88819	0.970569	0.791638	0.755245	0.730153	0.777703	0.756815	0.875208	1	0.906614	0.887063	0.704451	0.512479	0.875208	0.675541	0.930082	0.76709	1	0.822757	0.663549	0.522823	0.67446	0.738366	0.897177	1	0.90645	0.690295	0.464661	0.598393	0.685143	0.575314
Q9NR19	ACSS2	ACSA_HUMAN	Human	Acetyl-coenzyme A synthetase, cytoplasmic	0.4	0.4	0.48	0.6	0.64	0.48	0.72	1	0.804189	0.832754	0.835935	0.793044	0.913293	1	0.949412	0.952676	0.935993	0.95299	0.207549	0.281226	0.408166	0.790417	1	0.15843	0.207549	0.730224	0.234092	0.25582	0.381445	1	0.971805	0.145456	0.562252	0.700724	0.28117	0.341468	0.507644	1	0.855474	0.192479	0.617985	0.812079
P07741	APRT	APT_HUMAN	Human	Adenine phosphoribosyltransferase	0.454545	0.454545	0.454545	0.454545	0.454545	0.409091	0.409091	1	0.855069	0.836691	0.917701	0.841349	0.881931	0.942367	0.977736	1	0.964215	0.951989	1	0.885228	0.39726	0.416883	0.324324	0.267679	1.12965	0.328767	1	0.642572	0.450781	0.3498	0.236106	0.3251	0.283691	0.354886	1	0.866593	0.509372	0.30871	0.198089	0.401323	0.374127	0.324881
Q13510	ASAH1	ASAH1_HUMAN	Human	Acid ceramidase	0.833333	0.833333	0.666667	0.666667	0.583333	1	0.75	0.833333	0.938053	0.931205	1	0.961126	0.95446	0.868094	0.864014	0.891953	0.829916	0.880835	1	0.865096	0.618844	0.586724	0.630621	0.956103	1.00107	0.998929	0.98021	0.892899	0.732247	0.733411	0.630966	0.987194	0.85099	1	0.850938	0.713722	0.596249	0.505429	0.503455	0.95459	0.858835	1
P04003	C4BPA	C4BPA_HUMAN	Human	C4b-binding protein alpha chain	0.357143	0.392857	0.392857	0.428571	0.464286	0.392857	0.571429	1	0.743269	0.727006	0.749096	0.80825	0.74962	0.963236	0.945962	0.979335	0.952592	1	0.192312	0.214219	0.737377	0.766222	1	0.351711	0.192312	0.574849	0.194076	0.197519	0.599224	1	0.866535	0.33705	0.456742	0.290321	0.252385	0.301652	0.958992	0.963121	1	0.451659	0.617044	0.564787
O43852	CALU	CALU_HUMAN	Human	Calumenin	0.625	0.5625	0.5625	0.5	0.5625	0.6875	0.6875	1	0.959221	1	0.924003	0.966589	0.919044	0.899555	0.892416	0.881325	0.892321	0.90612	1	0.804435	0.554974	0.378195	0.481983	0.5753	1.09437	0.808131	1	0.764347	0.712149	0.526557	0.47558	0.512821	0.750305	0.893162	1	0.69446	0.471461	0.48545	0.447957	0.524063	0.980134	0.855344
P00403	MT-CO2	COX2_HUMAN	Human	Cytochrome c oxidase subunit 2	1	0.9	0.8	0.8	0.8	0.8	0.8	1	0.977556	0.969558	0.911626	0.934304	0.770993	1	0.997667	0.991561	0.995564	0.953808
P05177	CYP1A2	CP1A2_HUMAN	Human	Cytochrome P450 1A2	0.769231	0.846154	0.692308	0.769231	0.846154	0.692308	0.769231	1	0.949398	1	0.879662	0.933339	0.822969	0.801967	0.846884	0.852345	0.858171	0.835608	0.544939	1	0.250395	0.205887	0.282915	0.268844	0.544939	0.123762	0.545952	1	0.22197	0.267037	0.268554	0.248757	0.177239	0.119114	0.52863	1	0.264066	0.28609	0.20638	0.164038	0.182438	0.0758028
P12694	BCKDHA	ODBA_HUMAN	Human	2-oxoisovalerate dehydrogese subunit alpha, mitochondrial	0.666667	0.666667	0.6	0.666667	0.6	0.666667	0.866667	1	0.904023	0.944935	0.880188	0.856899	0.936286	0.984079	0.985936	1	0.93276	0.973984	0.716535	0.700787	0.973228	0.95748	1	0.687139	0.716535	0.649869	0.727369	0.613552	0.986236	1	0.780307	0.695606	0.703547	0.643727	0.728678	0.737207	1	0.896055	0.703092	0.833689	0.847015	0.640725
Q9BY49	PECR	PECR_HUMAN	Human	Peroxisomal trans-2-enoyl-CoA reductase	0.625	0.5625	0.5	0.5625	0.8125	0.6875	0.8125	1	0.843959	0.875842	0.847204	0.865386	0.892454	0.92409	1	0.972999	0.927268	0.914354	0.215221	0.328135	0.893949	1	0.886463	0.595758	0.215221	0.388646	0.235534	0.304969	0.943499	0.972771	1	0.578625	0.535058	0.484003	0.251799	0.334532	1	0.972662	0.833813	0.594964	0.51223	0.456835
P49792	RANBP2	RBP2_HUMAN	Human	E3 SUMO-protein ligase RanBP2	1	1	1	0.9	0.9	1	0.9	0.9	0.992989	0.951611	0.959386	0.982155	0.965497	0.839406	0.972083	1	0.942168	0.915043	1	0.970351	0.690622	0.364808	0.631969	0.634547	1.03055	0.570093	0.943516	1	0.863636	0.603275	0.625668	0.490976	0.640374	0.613636	1	0.939631	0.485467	0.578535	0.52739	0.394913	0.622974	0.577418
Q15293	RCN1	RCN1_HUMAN	Human	Reticulocalbin-1	0.909091	0.818182	0.727273	0.727273	0.636364	0.636364	0.818182	1	0.913352	0.843841	0.922582	0.897628	0.849551	0.918321	0.947042	1	0.933517	0.99202	1	0.754246	0.690021	0.709395	0.663747	0.659766	1.30879	0.67569	1	0.673172	0.720356	0.673666	0.578557	0.561512	0.724061	0.699605	1	0.716576	0.689941	0.650634	0.52211	0.595035	0.801396	0.737523
P40429	RPL13A	RL13A_HUMAN	Human	60S ribosomal protein L13a	1	0.7	0.9	0.7	0.5	1	0.6	0.9	1	0.986693	0.954113	0.95989	0.878512	0.856037	0.846462	0.856449	0.86645	0.879437	1	0.945463	0.549954	0.558662	0.395509	0.515124	1.05768	0.455087	1	0.608498	0.549917	0.422442	0.336634	0.456271	0.455858	0.47401	1	0.860168	0.582708	0.426555	0.32157	0.550507	0.525805	0.431848
P50914	RPL14	RL14_HUMAN	Human	60S ribosomal protein L14	1	1	0.7	0.7	0.5	0.8	0.7	0.9	1	0.956185	0.991111	0.942161	0.921088	0.912224	0.869916	0.834671	0.888421	0.89114	1	0.718623	0.379254	0.417889	0.303856	0.317983	1.39155	0.369419	1	0.674069	0.404562	0.347911	0.280459	0.315356	0.32865	0.368306	1	0.710068	0.400981	0.295789	0.245449	0.344784	0.371062	0.383964
P62249	RPS16	RS16_HUMAN	Human	40S ribosomal protein S16	0.195652	0.173913	0.130435	0.152174	0.304348	0.413043	0.391304	1	0.98665	0.977984	0.98813	0.923347	0.897941	0.933059	1	0.977391	0.933682	0.907982	1	0.854168	0.442353	0.559903	0.397415	0.323501	1.17073	0.423874	1	0.667153	0.467702	0.453719	0.345887	0.388608	0.446513	0.4484	1	0.841407	0.51899	0.378349	0.25115	0.449977	0.474876	0.445467
Q9NSD9	FARSB	SYFB_HUMAN	Human	Phenylalanine--tR ligase beta subunit	0.769231	0.769231	0.615385	0.692308	0.692308	0.846154	0.923077	1	0.903238	0.897574	0.919171	0.909773	0.889993	0.981945	0.961455	0.996827	1	0.950197	1	0.885925	0.150414	0.127875	0.126495	0.150414	1.12876	0.165133	1	0.713776	0.158716	0.149799	0.108783	0.129291	0.191708	0.185466	1	0.781958	0.141941	0.125267	0.103463	0.132535	0.168021	0.176571
P12081	HARS	HARS1_HUMAN	Human	Histidine--tR ligase, cytoplasmic	0.769231	0.692308	0.692308	0.692308	0.615385	0.615385	0.692308	1	0.975753	0.966573	0.945198	0.998355	1	0.929026	0.922138	0.977104	0.976869	0.960226	1	0.8584	0.271889	0.222874	0.206116	0.188102	1.16496	0.222455	1	0.722664	0.332216	0.212819	0.183913	0.209887	0.230415	0.250943	1	0.864811	0.24493	0.196024	0.150696	0.244533	0.262823	0.20159
Q9NQW7	XPNPEP1	XPP1_HUMAN	Human	Xaa-Pro aminopeptidase 1	0.555556	0.555556	0.5	0.555556	0.555556	0.555556	0.777778	1	0.865399	0.876359	0.978515	0.905805	0.909609	0.989157	0.987486	1	0.985775	0.965577	0.865666	1	0.299048	0.236457	0.22328	0.207906	0.865666	0.278917	0.953139	1	0.375332	0.28824	0.27542	0.227675	0.317418	0.384173	0.915165	1	0.323574	0.239865	0.18994	0.215841	0.369369	0.346471
Q96CW1	AP2M1	AP2M1_HUMAN	Human	AP-2 complex subunit mu	1	1	1	1	0.9	0.9	0.8	1	0.942861	0.951594	1	0.94131	0.921735	0.921402	0.877214	0.983733	0.97215	0.895958	1	0.906925	0.474996	0.38697	0.369301	0.365515	1.10263	0.397697	1	0.757275	0.570437	0.432374	0.35119	0.406581	0.381118	0.434689	1	0.889513	0.467228	0.363608	0.27809	0.468009	0.460518	0.414326
Q96AE4	FUBP1	FUBP1_HUMAN	Human	Far upstream element-binding protein 1	1	0.9	0.9	0.9	0.8	0.9	0.8	0.8	0.973441	0.906834	1	0.911651	0.868403	0.861331	0.900139	0.830265	0.846304	0.868624	1	0.91914	0.36129	0.221935	0.31871	0.415054	1.08797	0.249032	1	0.862805	0.405052	0.327962	0.312282	0.336672	0.320122	0.231272	1	0.834688	0.281456	0.280294	0.211382	0.220674	0.300426	0.245064
P10253	GAA	LYAG_HUMAN	Human	Lysosomal alpha-glucosidase	0.833333	0.833333	0.833333	0.916667	0.666667	1	0.75	1	0.978116	1	0.946759	0.991408	0.895975	0.803918	0.848627	0.824365	0.784115	0.810659	0.562837	0.600863	1	0.736785	0.808252	0.582794	0.562837	0.628371	0.521223	0.436594	1	0.766675	0.657263	0.596098	0.555497	0.566306	0.563513	0.631992	1	0.756926	0.566649	0.61448	0.626764	0.588082
P43243	MATR3	MATR3_HUMAN	Human	Matrin-3	1	0.8	0.7	0.6	0.6	0.6	0.6	0.8	0.91231	0.904117	0.907529	0.927929	0.828163	0.985756	0.970256	0.992493	0.949299	1	1	0.919355	0.506737	0.408738	0.434871	0.525316	1.08772	0.433034	1	0.808824	0.511483	0.440572	0.419621	0.464545	0.441378	0.425665	1	0.860762	0.453849	0.379811	0.350746	0.443637	0.480361	0.448743
P48147	PREP	PPCE_HUMAN	Human	Prolyl endopeptidase	1	1	1	1	0.8	0.9	0.9	0.8	0.950295	0.980473	0.941942	0.96476	0.974121	0.981236	0.975952	1	0.986819	0.991509	1	0.887512	0.517636	0.332698	0.380362	0.413727	1.12675	0.429933	1	0.927611	0.625646	0.459152	0.397104	0.384695	0.467425	0.466391	1	0.847089	0.477845	0.290182	0.264118	0.337098	0.43093	0.351868
P43686	PSMC4	PRS6B_HUMAN	Human	26S proteasome regulatory subunit 6B	1	1	0.7	0.7	0.7	0.7	0.7	0.7	0.92873	0.872897	0.878396	0.881153	0.871457	0.958135	0.937444	0.945763	0.954415	1	1	0.971789	0.2491	0.273409	0.22449	0.216387	1.02903	0.286315	1	0.716341	0.267549	0.244534	0.191024	0.215478	0.290852	0.306099	1	0.978025	0.249927	0.203926	0.173747	0.2678	0.336947	0.26194
P27635	RPL10	RL10_HUMAN	Human	60S ribosomal protein L10	1	0.909091	0.727273	0.727273	0.636364	0.818182	0.727273	1	0.962446	0.938563	0.981672	0.937658	0.962446	0.922883	1	0.962374	0.885457	0.975026	1	0.92917	0.487867	0.609325	0.457693	0.409478	1.07623	0.530555	1	0.674858	0.472333	0.515963	0.395551	0.410687	0.523807	0.483731	1	0.871562	0.523463	0.406679	0.318526	0.419773	0.538437	0.547209
P62753	RPS6	RS6_HUMAN	Human	40S ribosomal protein S6	0.916667	0.833333	0.666667	0.583333	0.583333	1	0.833333	1	1	0.954816	0.930464	0.947734	0.869701	0.888113	0.83302	0.815796	0.839241	0.804038	1	0.84437	0.412049	0.442649	0.308869	0.349366	1.18431	0.440641	1	0.665359	0.429292	0.361972	0.292642	0.380051	0.44228	0.439243	1	0.812929	0.435858	0.338648	0.229672	0.435666	0.417655	0.437059
P46781	RPS9	RS9_HUMAN	Human	40S ribosomal protein S9	0.52381	0.47619	0.333333	0.380952	0.333333	0.380952	0.380952	1	1	0.970479	0.870376	0.916351	0.890535	0.943102	0.909748	0.938092	0.875867	0.914725	1	0.848793	0.374932	0.503626	0.352419	0.409135	1.17814	0.454378	1	0.679028	0.363754	0.411373	0.303558	0.4505	0.45437	0.457272	1	0.930373	0.466075	0.352516	0.287389	0.507638	0.523505	0.494612
P46977	STT3A	STT3A_HUMAN	Human	Dolichyl-diphosphooligosaccharide--protein glycosyltransferase subunit STT3A	1	0.8	0.7	0.7	0.7	0.9	0.9	0.9	0.862283	0.850514	0.783477	0.882631	0.784023	0.997987	0.955537	0.972532	1	0.976783	1	0.903077	0.647692	0.452	0.564923	0.699077	1.10733	0.758769	1	0.901121	0.744891	0.700066	0.609756	0.644693	0.886618	0.897165	1	0.964663	0.580489	0.586832	0.50891	0.640592	0.969194	0.73724
O95497	VNN1	VNN1_HUMAN	Human	Pantetheise	0.769231	0.692308	0.846154	0.538462	0.538462	1	0.538462	0.461538	1	0.956836	0.955822	0.98616	0.775334	0.654502	0.657129	0.555032	0.623559	0.579828	1	0.756942	0.535567	0.207633	0.223512	0.928012	1.07757	0.293898	1	0.774763	0.585768	0.255669	0.228019	0.774242	0.389955	0.350863	1	0.821616	0.457736	0.274808	0.225417	0.793105	0.519718	0.252645
Q9H845	ACAD9	ACAD9_HUMAN	Human	Acyl-CoA dehydrogese family member 9, mitochondrial	0.4	0.4	0.6	0.44	0.44	0.8	0.8	1	0.926355	0.965521	0.880124	0.872848	1	0.853904	0.827874	0.870725	0.834318	0.830871	1	0.954334	0.751548	0.613777	0.553406	0.514706	1.04785	0.537926	1	0.798273	0.793564	0.651491	0.49529	0.507849	0.542386	0.616954	1	0.898045	0.687151	0.490223	0.36662	0.479749	0.553771	0.48324
O15144	ARPC2	ARPC2_HUMAN	Human	Actin-related protein 2/3 complex subunit 2	0.588235	0.529412	0.588235	0.411765	0.588235	0.647059	0.764706	1	0.987945	0.97223	1	0.957603	0.9353	0.794918	0.820624	0.802195	0.811974	0.816742	1	0.849053	0.493204	0.388591	0.330931	0.36388	1.17778	0.489292	1	0.670607	0.564615	0.366286	0.332042	0.360783	0.460049	0.545455	1	0.790484	0.47561	0.367653	0.311875	0.42383	0.523391	0.487005
Q9Y696	CLIC4	CLIC4_HUMAN	Human	Chloride intracellular channel protein 4	0.833333	0.75	1	0.916667	0.916667	0.916667	0.916667	0.916667	0.939441	0.963154	1	0.985651	0.947256	0.804827	0.772613	0.801998	0.780986	0.81465	0.897355	0.784359	0.930132	0.743531	0.980736	0.644336	0.897355	1	0.921788	0.707733	1	0.922376	0.968539	0.579241	0.788004	0.925316	0.896372	0.692963	0.826553	0.828752	0.786971	0.563771	0.876855	1
Q15417	CNN3	CNN3_HUMAN	Human	Calponin-3	1	0.9	1	0.9	0.8	0.8	0.9	1	1	0.931801	0.935168	0.995019	0.885554	0.803804	0.758278	0.695665	0.75515	0.75083	0.982478	1	0.521545	0.46147	0.435544	0.337565	0.982478	0.413553	1	0.891936	0.64893	0.451271	0.424941	0.316328	0.359664	0.431523	1	0.905382	0.483854	0.462674	0.377257	0.340451	0.406076	0.412847
Q99613	EIF3C	EIF3C_HUMAN	Human	Eukaryotic translation initiation factor 3 subunit C	0.909091	1	0.636364	0.727273	0.636364	0.727273	0.727273	0.818182	0.927472	0.915406	0.824411	0.907567	0.883512	1	0.992274	0.980157	0.94647	0.952037	0.285714	0.190476	0.380952	0.666667	0.238095	0.619048	0.285714	0.428571	0.5	0.666667	0.416667	0.25	1	0.291667	0.208333	0.166667	1	0.533333	0.266667	0.333333	0.266667	0.733333	0.466667	0.466667
P14324	FDPS	FPPS_HUMAN	Human	Farnesyl pyrophosphate synthase	0.30303	0.212121	0.363636	0.333333	0.333333	0.272727	0.666667	1	0.697722	0.690311	0.706999	0.690986	0.751361	1	0.946074	0.973697	0.964078	0.96392	0.429474	0.365412	0.462319	1	0.916691	0.172939	0.429474	0.87111	0.453889	0.34541	0.46547	1	0.915746	0.164577	0.746706	0.822142	0.502303	0.481212	0.583879	0.881939	0.722788	0.224242	0.742424	1
P07902	GALT	GALT_HUMAN	Human	Galactose-1-phosphate uridylyltransferase	0.555556	0.5	0.611111	0.611111	0.5	0.777778	0.777778	1	0.977393	0.976954	1	0.957508	0.98858	0.851412	0.937095	0.930237	0.908118	0.884469	0.304057	0.383474	1	0.608362	0.541316	0.656111	0.304057	0.47427	0.289986	0.291172	1	0.567632	0.487186	0.640959	0.441386	0.505695	0.295876	0.388738	1	0.584342	0.429983	0.714991	0.585577	0.410225
Q9HC38	GLOD4	GLOD4_HUMAN	Human	Glyoxalase domain-containing protein 4	0.588235	0.529412	0.529412	0.529412	0.588235	0.764706	0.882353	1	0.989554	0.996351	0.993212	0.982265	1	0.945831	0.94379	0.921687	0.909654	0.899184	1	0.930525	0.78714	0.710273	0.711013	0.695492	1.07466	0.792313	1	0.766052	0.872325	0.747601	0.630996	0.62214	0.699631	0.884871	1	0.836389	0.706629	0.61213	0.522567	0.629055	0.75952	0.767278
P07686	HEXB	HEXB_HUMAN	Human	Beta-hexosaminidase subunit beta	0.666667	0.6	1	0.866667	0.8	1	0.666667	0.733333	0.955327	0.979841	1	0.979343	0.902334	0.721011	0.677131	0.699686	0.65915	0.666706	0.617533	0.637309	1	0.756371	0.709276	0.601835	0.617533	0.859123	0.5974	0.509935	1	0.663324	0.6065	0.519777	0.61597	0.702321	0.592479	0.577513	1	0.708749	0.586339	0.595165	0.642172	0.721028
O75146	HIP1R	HIP1R_HUMAN	Human	Huntingtin-interacting protein 1-related protein	0.909091	1	0.909091	0.727273	0.727273	0.818182	0.818182	0.818182	0.898274	1	0.936746	0.923757	0.889167	0.858932	0.853967	0.835356	0.856235	0.885363	1	0.89365	0.431931	0.312516	0.35537	0.326365	1.11901	0.449177	1	0.715909	0.507071	0.37601	0.280303	0.321465	0.404293	0.463636	1	0.888705	0.389531	0.336241	0.268333	0.336949	0.483848	0.37892
Q12905	ILF2	ILF2_HUMAN	Human	Interleukin enhancer-binding factor 2	1	0.9	0.8	0.9	0.8	0.9	0.7	0.8	0.95831	0.934064	0.9763	1	0.932479	0.906	0.918832	0.917749	0.991186	0.943549	1	0.843137	0.428382	0.434031	0.368893	0.452974	1.18605	0.382519	1	0.738705	0.482468	0.435604	0.391436	0.45381	0.467296	0.522589	1	0.835705	0.468305	0.367723	0.309185	0.504204	0.503558	0.407827
P00568	AK1	KAD1_HUMAN	Human	Adenylate kise isoenzyme 1	0.833333	0.75	1	0.916667	0.916667	0.916667	0.75	0.75	0.973369	0.965694	1	0.985036	0.994476	0.94847	0.915992	0.982291	0.956812	0.919663	1	0.964357	0.384862	0.381258	0.317982	0.243893	1.03696	0.372847	1	0.780306	0.408771	0.344228	0.285064	0.298717	0.341746	0.443111	0.993582	1	0.424789	0.324509	0.262335	0.361813	0.402327	0.334136
Q93052	LPP	LPP_HUMAN	Human	Lipoma-preferred partner	0.555556	0.555556	0.666667	0.666667	0.777778	1	0.944444	0.833333	0.965705	0.948917	0.975487	1	0.989676	0.706425	0.760212	0.713367	0.693314	0.783157	1	0.849725	0.82193	0.391265	0.680819	0.7135	1.17685	0.65058	0.877251	1	0.895258	0.620348	0.667467	0.495498	0.594838	0.565126	1	0.872514	0.542835	0.578531	0.543855	0.341917	0.539011	0.619327
Q02978	SLC25A11	M2OM_HUMAN	Human	Mitochondrial 2-oxoglutarate/malate carrier protein	0.909091	0.727273	0.727273	0.636364	0.818182	1	0.909091	0.909091	0.928057	0.961502	0.910724	0.888964	1	0.858069	0.844992	0.828364	0.819	0.83529	0.955796	1	0.312705	0.284217	0.262606	0.336608	0.955796	0.274067	1	0.816011	0.380618	0.28441	0.254565	0.361306	0.304775	0.336376	0.954253	1	0.301869	0.255477	0.184923	0.373711	0.324742	0.272874
P30419	NMT1	NMT1_HUMAN	Human	Glycylpeptide N-tetradecanoyltransferase 1	1	0.9	0.9	0.8	0.8	0.9	0.9	0.8	0.95455	0.924122	1	0.948018	0.958079	0.924547	0.913963	0.887962	0.936018	0.918942	1	0.964907	0.711381	0.49754	0.671696	0.52345	1.03637	0.607412	1	0.779029	0.768736	0.660019	0.601801	0.466388	0.615954	0.616275	1	0.942767	0.603106	0.565142	0.451251	0.430544	0.637906	0.518838
Q9Y619	SLC25A15	ORNT1_HUMAN	Human	Mitochondrial ornithine transporter 1	0.909091	0.818182	0.909091	0.909091	1	1	1	1	0.924278	1	0.90116	0.892022	0.96717	0.871809	0.886851	0.872478	0.837614	0.835324	0.898317	1	0.297001	0.368691	0.405999	0.206657	0.898317	0.317484	1	0.975581	0.315085	0.372194	0.367861	0.167783	0.276487	0.337141	1	0.924219	0.267327	0.369383	0.302742	0.184311	0.259711	0.282178
Q9UHG3	PCYOX1	PCYOX_HUMAN	Human	Prenylcysteine oxidase 1	0.909091	1	0.727273	0.909091	0.909091	0.636364	0.636364	0.636364	0.843428	0.859404	0.814495	0.807305	0.827068	1	0.994308	0.993819	0.98381	0.961524	0.490917	0.544571	0.944233	0.664554	1	0.715251	0.490917	0.672159	0.442952	0.511782	1	0.852418	0.942125	0.572964	0.609136	0.61575	0.605345	0.59938	0.923407	1	0.958005	0.616082	0.798377	0.738249
Q15435	PPP1R7	PP1R7_HUMAN	Human	Protein phosphatase 1 regulatory subunit 7	1	0.909091	0.727273	0.727273	0.727273	0.727273	0.636364	0.909091	0.892309	0.944917	0.836794	0.899586	0.874797	0.930278	0.922522	1	0.928964	0.942042	0.982659	1	0.858794	0.73493	0.587944	0.519405	0.982659	0.562345	1	0.748548	0.964315	0.690456	0.570124	0.494606	0.504564	0.595021	1	0.954783	0.932174	0.638261	0.552174	0.666957	0.609565	0.586087
P61026	RAB10	RAB10_HUMAN	Human	Ras-related protein Rab-10	0.909091	1	0.909091	0.909091	0.818182	0.818182	0.636364	0.636364	0.960835	1	0.960582	0.966815	0.994049	0.808681	0.799329	0.792706	0.721785	0.741029	0.974084	1	0.169333	0.148376	0.149496	0.197248	0.974084	0.177012	1	0.918598	0.186572	0.166454	0.154401	0.191495	0.192683	0.221458	1	0.934547	0.161187	0.141535	0.113779	0.162487	0.179768	0.17992
P84098	RPL19	RL19_HUMAN	Human	60S ribosomal protein L19	0.588235	0.411765	0.470588	0.411765	0.411765	0.588235	0.529412	1	0.932978	1	0.968138	0.925748	0.902488	0.772362	0.82523	0.757678	0.794698	0.847711	1	0.969355	0.463449	0.538658	0.392454	0.384154	1.03161	0.39539	1	0.670693	0.469497	0.434602	0.343643	0.396291	0.395498	0.397999	1	0.911657	0.516103	0.371874	0.27608	0.484592	0.432117	0.408563
Q9Y265	RUVBL1	RUVB1_HUMAN	Human	RuvB-like 1	1	1	0.9	0.9	0.9	0.9	0.8	0.9	0.92986	0.98383	0.960131	0.971497	0.93898	0.983429	0.927934	1	0.912724	0.971876	1	0.782344	0.243531	0.235921	0.21309	0.231355	1.27821	0.230594	1	0.68143	0.329448	0.222222	0.233877	0.268842	0.257187	0.250194	1	0.801047	0.29469	0.202693	0.15258	0.272999	0.278235	0.201945
Q15019	SEPTIN2	SEPT2_HUMAN	Human	Septin-2	0.526316	0.578947	0.736842	0.578947	0.526316	1	0.842105	0.894737	0.981159	1	0.9707	0.974239	0.91726	0.865992	0.829645	0.77745	0.792335	0.825381
O15260	SURF4	SURF4_HUMAN	Human	Surfeit locus protein 4	1	0.9	0.8	0.8	0.6	0.4	0.3	0.1	0.958302	0.923338	0.941585	0.934433	0.914993	0.964834	0.974732	0.908705	0.911373	1	1	0.9791	0.753511	0.600907	0.675992	0.504589	1.02135	0.600575	1	0.871798	0.838911	0.745788	0.620586	0.489038	0.660051	0.719478	1	0.985529	0.68957	0.643156	0.510023	0.505199	0.76021	0.607032
Q9NQ94	A1CF	A1CF_HUMAN	Human	APOBEC1 complementation factor	0.714286	0.785714	0.785714	0.785714	0.714286	0.785714	0.857143	1	0.875002	0.885881	0.875189	0.941297	0.861224	0.898724	1	0.923834	0.926555	0.875058	0.513754	0.603314	1	0.517436	0.924735	0.675439	0.513754	0.567685	0.403004	0.545704	1	0.641693	0.779264	0.382946	0.492306	0.568969	0.653009	0.693056	0.815046	1	0.965394	0.437847	0.718171	0.600231
P61221	ABCE1	ABCE1_HUMAN	Human	ATP-binding cassette sub-family E member 1	1	0.8	0.6	0.6	0.7	0.6	0.6	0.8	0.873411	0.887047	0.829696	0.843749	0.87491	0.955285	1	0.979861	0.965935	0.96417	1	0.836739	0.166213	0.131698	0.148274	0.18347	1.19512	0.197094	1	0.8246	0.221494	0.164241	0.159146	0.161815	0.222465	0.235323	1	0.818262	0.166445	0.138076	0.131649	0.14406	0.209441	0.191268
Q08AH3	ACSM2A	ACS2A_HUMAN	Human	Acyl-coenzyme A synthetase ACSM2A, mitochondrial	1	1	0.7	0.8	0.9	0.5	0.7	0.8	0.843773	0.857694	0.884566	0.895216	0.902624	0.932535	0.912634	0.99097	0.98419	1	0.0325738	0.0903808	0.821074	0.907937	1	0.495947	0.0325738	0.315645	0.0231383	0.0795177	0.689588	1	0.985009	0.427408	0.336972	0.292814	0.0312933	0.100614	0.972074	1	0.879184	0.384631	0.405229	0.375718
Q9P2M7	CGN	CING_HUMAN	Human	Cingulin	0.833333	0.75	1	0.833333	0.75	1	0.833333	1	1	0.9459	0.918926	0.995695	0.896985	0.879481	0.887156	0.809682	0.828871	0.876617	0.46341	0.346169	1	0.408812	0.615134	0.6	0.46341	0.360728	0.386791	0.261252	1	0.523021	0.491292	0.49543	0.337644	0.299362	0.617055	0.460982	1	0.699163	0.574531	0.517756	0.554852	0.333635
Q13561	DCTN2	DCTN2_HUMAN	Human	Dyctin subunit 2	0.4	0.28	0.36	0.28	0.28	0.36	0.64	1	0.976309	0.95379	0.926384	0.95147	1	0.92875	0.945122	0.908516	0.941726	0.944613	1	0.88645	0.443449	0.346025	0.300784	0.328108	1.12809	0.375588	1	0.73113	0.518982	0.345913	0.289415	0.336757	0.366235	0.454891	1	0.842643	0.394748	0.311588	0.246353	0.406628	0.425177	0.35098
P17844	DDX5	DDX5_HUMAN	Human	Probable ATP-dependent R helicase DDX5	1	0.9	0.6	0.6	0.5	0.6	0.6	0.7	0.99586	0.966298	0.936025	0.958116	0.903694	0.985963	0.924893	0.907554	1	0.980846	1	0.895846	0.605878	0.473589	0.520455	0.58558	1.11626	0.548433	1	0.80493	0.696064	0.545606	0.497177	0.529702	0.579085	0.588787	1	0.872727	0.547086	0.502875	0.461849	0.560684	0.623077	0.540948
P60228	EIF3E	EIF3E_HUMAN	Human	Eukaryotic translation initiation factor 3 subunit E	1	1	0.7	0.8	0.7	0.8	0.7	1	0.856212	0.814977	0.792431	0.825334	0.799242	0.990129	0.94751	0.952067	1	0.949047	1	0.872867	0.569662	0.606757	0.538314	0.662139	1.14565	0.417625	1	0.774683	0.565544	0.576718	0.501668	0.551701	0.496164	0.441628	1	0.75887	0.525953	0.456965	0.39816	0.539586	0.486038	0.415572
Q96C23	GALM	GALM_HUMAN	Human	Aldose 1-epimerase	0.47619	0.428571	0.47619	0.571429	0.666667	0.666667	0.904762	1	0.889341	0.92614	0.894236	0.891556	0.928094	0.934592	0.971374	1	0.962637	0.965223	0.533808	0.768683	0.914591	0.982206	1	0.558719	0.533808	0.739502	0.488406	0.607971	0.942029	1	0.950725	0.525362	0.816667	0.996377	0.541667	0.75	0.938596	1	0.783626	0.671053	0.847953	0.820175
Q32MZ4	LRRFIP1	LRRF1_HUMAN	Human	Leucine-rich repeat flightless-interacting protein 1	0.833333	0.583333	0.5	0.5	0.666667	0.833333	1	0.833333	0.976934	0.987219	0.974037	0.967649	1	0.879245	0.819783	0.92547	0.866843	0.853988	1	0.799178	0.406342	0.254844	0.365629	0.343903	1.25129	0.380505	1	0.79611	0.525094	0.381849	0.382685	0.307821	0.41949	0.492472	1	0.783565	0.293331	0.328876	0.310575	0.294211	0.431286	0.345944
P00491	PNP	PNPH_HUMAN	Human	Purine nucleoside phosphorylase	0.833333	0.75	0.583333	0.583333	0.583333	0.583333	0.583333	1	0.949566	0.97625	0.981963	0.900583	1	0.9474	0.98255	0.90843	0.93813	0.959511	1	0.687668	0.120197	0.164433	0.147006	0.100089	1.45419	0.195264	1	0.535492	0.138421	0.137977	0.146406	0.126442	0.142413	0.173026	1	0.673302	0.139766	0.151017	0.0982259	0.159238	0.243617	0.191692
P27169	PON1	PON1_HUMAN	Human	Serum paraoxose/arylesterase 1	0.714286	0.714286	0.857143	0.785714	0.785714	1	0.785714	0.857143	0.910272	0.8798	0.856991	0.880288	0.871759	0.933745	0.934868	1	0.917219	0.944013	0.129178	0.193391	0.885468	1	0.804356	0.501502	0.129178	0.444987	0.124501	0.182761	1	0.902235	0.839585	0.520152	0.546488	0.553272	0.123849	0.195496	1	0.893142	0.730604	0.599181	0.533265	0.440532
Q5JRX3	PITRM1	PREP_HUMAN	Human	Presequence protease, mitochondrial	0.833333	0.75	1	1	0.916667	0.916667	0.833333	0.666667	0.925801	0.955871	0.927347	0.91142	1	0.863677	0.907526	0.89961	0.806345	0.888356	1	0.831169	0.591919	0.34228	0.438384	0.376912	1.20312	0.378644	1	0.75786	0.682588	0.442261	0.45133	0.363966	0.350665	0.399033	1	0.838373	0.508162	0.39818	0.33262	0.348675	0.382927	0.314959
P62826	RAN	RAN_HUMAN	Human	GTP-binding nuclear protein Ran	0.846154	0.846154	0.615385	0.461538	0.384615	0.461538	0.384615	1	0.916082	1	0.955558	0.937637	0.9117	0.945066	0.97179	0.947872	0.95404	0.920027	1	0.813672	0.212675	0.198077	0.15381	0.200214	1.229	0.252789	1	0.618445	0.22703	0.184687	0.140951	0.217517	0.242691	0.266473	1	0.729134	0.218899	0.154196	0.129065	0.231635	0.260746	0.242665
P51991	HNRNPA3	ROA3_HUMAN	Human	Heterogeneous nuclear ribonucleoprotein A3	0.909091	0.818182	0.636364	0.727273	0.636364	1	0.636364	0.818182	0.973886	0.936793	1	0.98038	0.926848	0.860632	0.945268	0.854719	0.982595	0.925507	1	0.884324	0.283901	0.212837	0.219185	0.338565	1.13081	0.371363	1	0.759278	0.285395	0.235739	0.192955	0.306014	0.390722	0.327835	1	0.865642	0.240642	0.209057	0.168616	0.261364	0.354445	0.416444
Q15029	EFTUD2	U5S1_HUMAN	Human	116 kDa U5 small nuclear ribonucleoprotein component	1	1	0.9	0.9	0.9	0.9	0.8	0.8	0.896474	0.916025	0.91418	0.92511	0.891174	0.888169	0.944576	0.858767	1	0.967139	1	0.88259	0.554499	0.306145	0.383321	0.467081	1.13303	0.384418	1	0.749274	0.67344	0.41328	0.358128	0.414006	0.362482	0.416546	1	0.846574	0.435188	0.366677	0.300418	0.404632	0.451914	0.347379
A0AVT1	UBA6	UBA6_HUMAN	Human	Ubiquitin-like modifier-activating enzyme 6	0.666667	0.666667	0.666667	0.666667	0.8	0.933333	0.933333	1	0.862094	0.876685	0.896659	0.884094	0.91933	1	0.960962	0.97544	0.944529	0.908724	1	0.835273	0.575015	0.322107	0.459277	0.536436	1.19721	0.521739	1	0.882609	0.665217	0.463354	0.429814	0.421739	0.58323	0.649689	1	0.83662	0.43662	0.400563	0.39493	0.362254	0.642817	0.481127
P22570	FDXR	ADRO_HUMAN	Human	DPH:adrenodoxin oxidoreductase, mitochondrial	0.454545	0.454545	0.5	0.545455	0.545455	0.727273	0.681818	1	0.916436	0.905636	0.931281	0.902278	1	0.802445	0.865866	0.855706	0.821803	0.824273	0.265925	0.385238	1	0.964611	0.811931	0.778564	0.265925	0.458038	0.351351	0.33264	1	0.759875	0.696466	0.962578	0.452183	0.503119	0.293643	0.386478	1	0.721493	0.518668	0.868819	0.528759	0.427851
Q9Y281	CFL2	COF2_HUMAN	Human	Cofilin-2	1	0.9	1	0.9	0.9	0.9	0.8	0.9	0.999631	1	0.901757	0.98449	0.971259	0.856639	0.834619	0.837437	0.870935	0.84695	1	0.779464	0.571277	0.345977	0.338391	0.363797	1.28293	0.368737	1	0.651486	0.630872	0.346756	0.317034	0.284756	0.32039	0.400607	1	0.678653	0.483982	0.332298	0.322001	0.317587	0.338182	0.293233
P30046	DDT	DOPD_HUMAN	Human	D-dopachrome decarboxylase	1	0.727273	0.727273	0.636364	0.545455	0.545455	0.545455	0.545455	0.961845	1	0.918598	0.892391	0.966379	0.951671	0.829474	0.871207	0.853979	0.879121	1	0.954981	0.354406	0.450192	0.314176	0.285441	1.04714	0.442529	0.997347	1	0.381963	0.333333	0.450044	0.246684	0.239611	0.305924	1	0.914105	0.356239	0.584087	0.150995	0.34358	0.307414	0.296564
Q08830	FGL1	FGL1_HUMAN	Human	Fibrinogen-like protein 1	0.666667	0.866667	0.533333	0.866667	1	0.466667	0.933333	1	0.385376	0.35674	0.422226	0.437671	0.373688	0.89862	0.77175	0.98397	0.811007	1	0.292104	0.300163	0.30481	0.271556	0.339082	0.134907	0.292104	1	0.865117	0.780971	0.701287	1	0.761673	0.349969	0.807948	0.754098	0.448832	0.50131	0.473314	0.369192	0.466881	0.220217	0.645997	1
P21266	GSTM3	GSTM3_HUMAN	Human	Glutathione S-transferase Mu 3	0.5	0.4	0.75	0.7	0.7	1	0.65	0.5	1	0.965574	0.955268	0.935611	0.922038	0.820995	0.809103	0.753866	0.799935	0.798196	0.527976	0.466938	1	0.772126	0.601221	0.765005	0.527976	0.397762	0.385211	0.254225	1	0.438732	0.411972	0.555634	0.326056	0.390845	0.496644	0.409396	0.916587	0.659636	0.506232	1	0.569511	0.311601
Q9NRV9	HEBP1	HEBP1_HUMAN	Human	Heme-binding protein 1	0.833333	0.666667	0.5	0.416667	0.583333	0.833333	0.75	1	0.94572	0.97084	0.957764	0.931645	1	0.711378	0.728652	0.651982	0.676698	0.700983	1	0.936149	0.71091	0.818502	0.627451	0.441931	1.06821	0.435897	1	0.869783	0.844741	0.752922	0.643294	0.553144	0.499165	0.543127	1	0.979989	0.815576	0.638183	0.491076	0.585181	0.555976	0.486209
P13716	ALAD	HEM2_HUMAN	Human	Delta-aminolevulinic acid dehydratase	0.5	0.5	0.45	0.5	0.5	0.5	0.7	1	0.889237	0.895312	0.879955	0.890891	0.895189	0.95944	0.937999	0.950461	0.96934	1	0.275069	0.308494	0.984074	0.759536	0.931577	1	0.275069	0.611876	0.246753	0.268604	1	0.920016	0.887446	0.921253	0.64832	0.534117	0.279503	0.334547	1	0.855858	0.734204	0.901264	0.738916	0.578282
P52597	HNRNPF	HNRPF_HUMAN	Human	Heterogeneous nuclear ribonucleoprotein F	0.625	0.5625	0.4375	0.5	0.4375	0.625	0.875	1	0.902698	0.903439	0.869725	0.889972	0.884896	0.938237	0.964042	1	0.879033	0.9585	1	0.844703	0.613504	0.548312	0.585797	0.452154	1.18385	0.565774	1	0.767596	0.606282	0.622579	0.559282	0.425838	0.516533	0.533538	1	0.752711	0.517542	0.535616	0.390814	0.382309	0.535828	0.515841
Q13557	CAMK2D	KCC2D_HUMAN	Human	Calcium/calmodulin-dependent protein kise type II subunit delta	0.666667	0.533333	0.733333	0.733333	0.733333	1	0.866667	0.866667	0.991348	1	0.897157	0.924833	0.933283	0.827347	0.862301	0.801441	0.858436	0.827419	0.808	0.720667	0.968	0.616	0.808667	1	0.808	0.552	0.730159	0.581423	1	0.627866	0.645503	0.77719	0.475015	0.600823	1	0.755304	0.922914	0.812588	0.770156	0.893918	0.759547	0.574257
Q14165	MLEC	MLEC_HUMAN	Human	Malectin	1	0.9	0.6	0.7	0.7	0.4	0.6	0.7	0.767787	0.717519	0.749057	0.753431	0.695871	0.921976	0.908903	1	0.906893	0.914855	0.963949	0.94866	0.845413	0.588713	1	0.784258	0.963949	0.848433	0.884042	0.904549	0.784489	1	0.937547	0.658837	0.688292	0.592468	0.882477	1	0.603869	0.707087	0.69197	0.503088	0.702698	0.621099
Q8NCW5	XE	NNRE_HUMAN	Human	D(P)H-hydrate epimerase	0.666667	0.666667	0.666667	0.733333	0.666667	1	0.8	1	0.922619	0.970103	0.945515	0.935194	1	0.831924	0.84024	0.887663	0.822506	0.882191
P62140	PPP1CB	PP1B_HUMAN	Human	Serine/threonine-protein phosphatase PP1-beta catalytic subunit	0.909091	0.909091	0.727273	0.818182	0.727273	0.636364	0.636364	1	0.955579	0.948782	0.925929	1	0.897268	0.96068	0.927074	0.934903	0.936851	0.985653	1	0.809732	0.574358	0.550847	0.577365	0.547294	1.23498	0.542646	1	0.818902	0.662988	0.627334	0.580079	0.476797	0.535088	0.668647	1	0.806161	0.56843	0.550709	0.524264	0.524537	0.576336	0.575791
Q15008	PSMD6	PSMD6_HUMAN	Human	26S proteasome non-ATPase regulatory subunit 6	0.909091	1	0.727273	0.727273	0.818182	0.636364	0.727273	0.818182	0.903442	0.908211	0.921589	0.897173	0.946823	1	0.991691	0.990482	0.996339	0.997656	1	0.88699	0.341821	0.288106	0.273457	0.30729	1.12741	0.280781	1	0.756028	0.407801	0.322695	0.270567	0.295035	0.311702	0.29078	1	0.834232	0.357785	0.262855	0.230852	0.360662	0.343761	0.299173
Q9Y2P5	SLC27A5	S27A5_HUMAN	Human	Bile acyl-CoA synthetase	1	0.9	0.6	0.6	0.6	0.3	0.5	0.6	0.667199	0.636628	0.625548	0.690537	0.668188	0.927098	1	0.97213	0.937267	0.937932	0.226144	0.328105	0.371242	1	0.867974	0.254902	0.226144	0.330719	0.297386	0.320261	0.26634	1	0.926471	0.28268	0.446078	0.383987	0.503497	0.508159	0.822844	1	0.666667	0.351981	0.587413	0.67366
Q8WVM8	SCFD1	SCFD1_HUMAN	Human	Sec1 family domain-containing protein 1	0.833333	0.75	0.833333	0.833333	0.916667	0.833333	0.916667	1	0.91745	0.899217	0.911843	0.925932	0.929205	0.955888	0.979088	1	0.946576	0.938808	0.984309	1	0.501509	0.47073	0.433917	0.391672	0.984309	0.409777	1	0.864286	0.517262	0.450595	0.422619	0.330357	0.433333	0.495238	1	0.921866	0.414278	0.394042	0.350759	0.369871	0.495784	0.410905
Q8WXH0	SYNE2	SYNE2_HUMAN	Human	Nesprin-2	0.833333	1	1	0.833333	0.916667	0.916667	0.916667	1	0.771779	0.769047	0.84102	0.889875	0.858691	0.896819	0.951874	1	0.877301	0.934324	0.525874	0.368531	0.932168	0.396503	0.794406	1	0.525874	0.899301	0.378788	0.414601	1	0.673554	0.732094	0.738981	0.686639	0.65978	0.409067	0.357406	0.460727	0.564048	0.512388	0.720611	1	0.762256
O95292	VAPB	VAPB_HUMAN	Human	Vesicle-associated membrane protein-associated protein B/C	0.526316	0.368421	0.473684	0.421053	0.526316	0.631579	0.736842	1	0.913047	1	0.817925	0.858988	0.842081	0.779699	0.749198	0.794629	0.78941	0.744104	1	0.953056	0.696333	0.472861	0.56577	0.606846	1.04926	0.6	1	0.873581	0.776574	0.630547	0.545408	0.549536	0.674923	0.640867	1	0.885157	0.590558	0.511575	0.431684	0.488425	0.599637	0.509305
P67809	YBX1	YBOX1_HUMAN	Human	Nuclease-sensitive element-binding protein 1	1	1	0.7	0.7	0.7	0.6	0.7	0.7	0.896206	0.894327	1	0.882195	0.775328	0.676057	0.803677	0.793265	0.758321	0.727405	1	0.853052	0.394505	0.372702	0.332992	0.274827	1.17226	0.330326	1	0.700319	0.418861	0.340317	0.289771	0.28199	0.334198	0.35834	1	0.790776	0.424398	0.325128	0.246619	0.342169	0.392142	0.361712
P07108	DBI	ACBP_HUMAN	Human	Acyl-CoA-binding protein	0.769231	0.769231	0.769231	1	0.538462	0.769231	0.692308	0.923077	1	0.985319	0.865498	0.883207	0.925186	0.900479	0.834928	0.830722	0.833575	0.848562	0.390037	0.31777	0.778736	1	0.803569	0.355985	0.390037	0.460669	0.427155	0.336867	0.826778	1	0.830711	0.399111	0.432114	0.461012	0.486563	0.381695	1	0.910355	0.697425	0.502725	0.517008	0.478857
P39687	ANP32A	AN32A_HUMAN	Human	Acidic leucine-rich nuclear phosphoprotein 32 family member A	0.186047	0.139535	0.232558	0.27907	0.302326	0.325581	0.348837	1	0.969298	0.936261	0.893196	1	0.785575	0.815787	0.89529	0.818246	0.660581	0.753749	1	0.904456	0.521925	0.54082	0.470232	0.459893	1.10564	0.402852	1	0.757832	0.504048	0.529039	0.467441	0.464977	0.427666	0.354101	1	0.918557	0.561919	0.443287	0.391967	0.464485	0.424321	0.43399
Q9BQE5	APOL2	APOL2_HUMAN	Human	Apolipoprotein L2	0.769231	0.692308	0.692308	0.538462	0.615385	0.692308	0.769231	1	0.98888	0.937823	0.99219	0.942285	1	0.87702	0.923436	0.914242	0.914844	0.852847	1	0.898946	0.385885	0.274748	0.289643	0.158341	1.11241	0.278643	1	0.697975	0.342517	0.267585	0.242747	0.131914	0.261741	0.264454	1	0.936861	0.355667	0.236203	0.197365	0.157393	0.30184	0.287758
P13073	COX4I1	COX41_HUMAN	Human	Cytochrome c oxidase subunit 4 isoform 1, mitochondrial	0.10989	#VALUE!	0.0879121	0.0879121	0.142857	0.230769	0.241758	1	0.956779	0.93857	1	0.949077	0.945166	0.876908	0.920956	0.908699	0.876885	0.893227	1	0.987711	0.780695	0.843369	0.567311	0.472461	1.01244	0.465088	1	0.749324	0.874944	0.67384	0.531208	0.511604	0.479721	0.566697	0.994162	1	0.895142	0.640705	0.484353	0.701425	0.578468	0.445236
Q9UJU6	DBNL	DBNL_HUMAN	Human	Drebrin-like protein	0.769231	0.615385	0.769231	0.769231	0.692308	1	0.923077	1	0.995539	1	0.917648	0.944434	0.904184	0.865032	0.87292	0.850517	0.929985	0.925523	1	0.90271	0.513994	0.373167	0.365171	0.42781	1.10778	0.467348	1	0.769838	0.613457	0.386079	0.350812	0.459397	0.469606	0.478422	1	0.934537	0.540858	0.368397	0.278555	0.523251	0.539955	0.475847
Q13409	DYNC1I2	DC1I2_HUMAN	Human	Cytoplasmic dynein 1 intermediate chain 2	0.5625	0.8125	0.875	0.75	0.5625	0.875	1	0.875	0.95582	0.92992	0.955168	1	0.894586	0.912821	0.874468	0.902916	0.900867	0.91429	1	0.921483	0.493822	0.324831	0.356716	0.448784	1.08521	0.431646	1	0.778758	0.586373	0.353908	0.345892	0.390381	0.445291	0.468537	1	0.826358	0.43649	0.305433	0.271659	0.37188	0.425477	0.409692
Q9NUI1	DECR2	DECR2_HUMAN	Human	Peroxisomal 2,4-dienoyl-CoA reductase	0.625	0.625	0.6875	0.75	0.6875	0.5625	0.875	1	0.880806	0.897798	0.932753	0.899086	0.944774	0.98069	0.972383	0.985866	1	0.959003	0.582844	0.701528	0.841951	1	0.854877	0.4953	0.582844	0.582844	0.572304	0.498162	0.905637	1	0.722426	0.545343	0.462623	0.596201	0.512879	0.655982	1	0.801374	0.560389	0.638237	0.593017	0.500286
Q96RP9	GFM1	EFGM_HUMAN	Human	Elongation factor G, mitochondrial	0.625	0.625	0.5625	0.5	0.5625	0.625	0.75	1	0.89471	0.900954	0.855344	0.895614	0.999986	1	0.944624	0.900429	0.930493	0.964547	1	0.964746	0.461373	0.331085	0.374617	0.378602	1.03654	0.470877	1	0.939825	0.512132	0.396959	0.372048	0.352313	0.476868	0.492074	1	0.876657	0.3683	0.333141	0.270893	0.341787	0.444092	0.472046
Q9Y262	EIF3L	EIF3L_HUMAN	Human	Eukaryotic translation initiation factor 3 subunit L	1	1	0.8	0.7	0.8	0.8	0.7	0.8	0.874597	0.86199	0.835958	0.864704	0.801063	1	0.954418	0.928279	0.984414	0.930055	1	0.913529	0.714314	0.719216	0.677059	0.586667	1.09466	0.59	1	0.772019	0.749026	0.713952	0.658613	0.544232	0.626461	0.60191	1	0.846533	0.680839	0.645073	0.477555	0.548905	0.587956	0.550547
O75367	H2AFY	H2AY_HUMAN	Human	Core histone macro-H2A.1	0.833333	0.833333	0.75	0.75	0.75	0.916667	0.916667	1	0.984288	0.965721	0.981522	1	0.94849	0.801357	0.824889	0.861775	0.747654	0.841952	1	0.837305	0.489001	0.390926	0.400092	0.544913	1.19431	0.528873	1	0.67868	0.553626	0.377334	0.339991	0.455493	0.472861	0.507599	1	0.80795	0.477406	0.348117	0.289121	0.482008	0.550209	0.452301
P22830	FECH	HEMH_HUMAN	Human	Ferrochelatase, mitochondrial	0.3125	0.3125	0.28125	0.3125	0.34375	0.4375	0.6875	1	0.876378	0.908962	0.891683	0.87653	0.922047	1	0.912899	0.963479	0.926223	0.921069	1	0.906773	0.901675	0.684632	0.806992	0.512746	1.10281	0.656227	1	0.862471	0.960373	0.908314	0.740482	0.52603	0.589744	0.599068	1	0.879161	0.847323	0.68741	0.605644	0.47974	0.591172	0.583213
Q16706	MAN2A1	MA2A1_HUMAN	Human	Alpha-mannosidase 2	1	0.9	0.9	0.8	0.8	0.8	0.8	0.8	0.859058	0.840855	0.919539	0.903624	0.859418	1	0.963294	0.970449	0.965791	0.986141	0.907625	0.777262	1	0.592785	0.881388	0.630773	0.907625	0.742006	0.773067	0.66755	1	0.72344	0.762949	0.50012	0.456517	0.589256	1	0.76571	0.817172	0.911972	0.813922	0.535753	0.725081	0.628657
Q9H8H3	METTL7A	MET7A_HUMAN	Human	Methyltransferase-like protein 7A	0.333333	0.333333	0.518519	0.444444	0.62963	0.703704	0.740741	1	0.888392	0.870433	0.886322	0.888369	0.860996	1	0.956204	0.916164	0.96291	0.967726	0.256026	0.296785	0.882252	0.95753	1	0.438333	0.256026	0.462436	0.281451	0.283881	0.871501	1	0.970793	0.382751	0.496567	0.414862	0.330101	0.334171	0.999162	1	0.913973	0.408226	0.492876	0.461386
P49821	NDUFV1	NDUV1_HUMAN	Human	DH dehydrogese [ubiquinone] flavoprotein 1, mitochondrial	1	0.9	0.8	0.8	0.8	0.7	0.7	0.8	0.824447	0.801751	0.847953	0.85864	0.767846	0.935919	0.935165	1	0.942248	0.950592	0.590111	0.598718	0.860614	1	0.818596	0.522443	0.590111	0.526156	0.664971	0.523288	0.986497	1	0.807828	0.682192	0.562231	0.630137	0.630544	0.668955	1	0.84858	0.604008	0.748562	0.648358	0.499165
Q9Y266	NUDC	NUDC_HUMAN	Human	Nuclear migration protein nudC	1	0.8	0.5	0.5	0.4	0.5	0.5	0.6	0.976056	0.981592	1	0.94861	0.99579	0.87152	0.891622	0.88346	0.885098	0.834039	1	0.814287	0.153272	0.191251	0.142195	0.105007	1.22807	0.153724	1	0.60476	0.16915	0.153692	0.129671	0.114657	0.159141	0.195285	1	0.823314	0.165143	0.142629	0.107886	0.147429	0.156343	0.145486
Q56VL3	OCIAD2	OCAD2_HUMAN	Human	OCIA domain-containing protein 2	0.47619	0.238095	0.380952	0.428571	0.285714	0.666667	0.761905	1	0.925927	0.903004	1	0.884547	0.988929	0.793908	0.789925	0.776345	0.782659	0.794615	1	0.850197	0.587385	0.657249	0.471967	0.392247	1.1762	0.413053	1	0.748064	0.586704	0.517642	0.448365	0.408348	0.417169	0.487091	1	0.745926	0.617397	0.48818	0.378242	0.504705	0.437227	0.369291
Q13177	PAK2	PAK2_HUMAN	Human	Serine/threonine-protein kise PAK 2	1	0.9	0.9	0.8	0.8	0.8	0.9	1	0.96328	0.935953	0.974042	0.902548	0.958263	0.990765	1	0.942399	0.985506	0.994351	1	0.805415	0.645872	0.354924	0.533316	0.525086	1.2416	0.620919	1	0.87024	0.794922	0.545275	0.531735	0.460931	0.592384	0.62708	1	0.788406	0.476622	0.484733	0.449666	0.36355	0.531011	0.560115
Q6XQN6	PRT	PNCB_HUMAN	Human	Nicotite phosphoribosyltransferase	1	0.9	0.9	0.9	0.8	0.9	0.8	0.6	0.958037	0.908093	0.920621	0.916525	0.894686	0.958276	0.868718	0.936975	1	0.911635	0.807117	1	0.327402	0.335231	0.286833	0.246263	0.807117	0.285053	1	0.793671	0.372574	0.383544	0.274684	0.347257	0.320253	0.283966	0.76232	1	0.341602	0.222259	0.149849	0.311431	0.275562	0.246061
Q15907	RAB11B	RB11B_HUMAN	Human	Ras-related protein Rab-11B	0.588235	0.529412	0.470588	0.411765	0.411765	0.411765	0.411765	1	0.925539	0.942555	0.987953	0.955727	0.937471	0.943742	1	0.981365	0.943015	0.963588	1	0.966408	0.939276	0.93863	0.845607	0.728036	1.03476	0.583333	0.985761	0.700324	1	0.872492	0.664078	0.797411	0.686084	0.543689	0.913783	1	0.989678	0.693382	0.52884	0.795993	0.712204	0.551305
P62906	RPL10A	RL10A_HUMAN	Human	60S ribosomal protein L10a	0.238095	0.214286	0.166667	0.166667	0.238095	0.428571	0.547619	1	0.997521	1	0.960673	0.984925	0.899137	0.843049	0.827663	0.83023	0.821382	0.848736	1	0.854662	0.307364	0.320462	0.231784	0.395265	1.17005	0.361308	1	0.664127	0.318226	0.267117	0.226615	0.42459	0.379556	0.347541	1	0.834118	0.366904	0.237461	0.191611	0.464111	0.399239	0.38172
Q9Y3I0	RTCB	RTCB_HUMAN	Human	tR-splicing ligase RtcB homolog	1	1	0.8	0.8	1	1	1	0.9	0.992045	0.975742	0.962118	1	0.938908	0.927783	0.934506	0.979298	0.936184	0.91313	1	0.946231	0.304917	0.291645	0.242471	0.242641	1.05682	0.290454	1	0.798924	0.343338	0.298924	0.230743	0.236641	0.308293	0.328938	1	0.967371	0.3153	0.257819	0.202367	0.301268	0.34421	0.288419
Q13884	SNTB1	SNTB1_HUMAN	Human	Beta-1-syntrophin	0.769231	0.846154	0.769231	0.846154	0.769231	0.769231	0.769231	1	0.940099	0.962014	0.943357	0.951073	0.932301	0.949549	0.982911	1	0.980403	0.932476	0.647966	0.68677	0.969144	0.762506	0.968209	0.824451	0.647966	1	0.625245	0.689951	0.936029	0.97598	1	0.699265	0.973775	0.977941	0.610045	0.631386	0.779047	0.857297	0.724725	0.614788	0.921104	1
Q9NUQ6	SPATS2L	SPS2L_HUMAN	Human	SPATS2-like protein	0.714286	0.714286	0.714286	0.642857	0.714286	1	0.785714	0.928571	0.939099	0.96986	1	0.884113	0.85467	0.622183	0.751312	0.678103	0.623778	0.685617	0.727892	0.751958	0.845839	0.611874	0.628789	1	0.727892	0.454649	0.758518	0.673042	1	0.665033	0.621638	0.979199	0.579079	0.608607	0.878911	0.813915	0.909692	0.740397	0.561308	1	0.80145	0.511702
Q9BVK6	TMED9	TMED9_HUMAN	Human	Transmembrane emp24 domain-containing protein 9	1	0.9	0.9	0.9	0.9	0.9	0.9	0.6	0.908302	0.883082	0.832667	0.923324	0.82847	0.970973	1	0.946191	0.941937	0.981187	1	0.879949	0.608256	0.598568	0.473673	0.532013	1.13643	0.678602	1	0.736656	0.716145	0.642479	0.471548	0.571019	0.687031	0.752316	1	0.946018	0.705108	0.521526	0.419362	0.702878	0.897836	0.686148
O43399	TPD52L2	TPD54_HUMAN	Human	Tumor protein D54	0.833333	0.75	0.833333	0.75	0.833333	1	0.833333	1	0.989893	0.96428	1	0.946092	0.937143	0.76629	0.737049	0.718163	0.778793	0.775488	1	0.696109	0.508587	0.364178	0.395023	0.427971	1.43656	0.52436	1	0.579233	0.629884	0.421491	0.374457	0.431621	0.523878	0.596237	1	0.76182	0.532172	0.387487	0.319232	0.430146	0.638109	0.539993
Q9UMX0	UBQLN1	UBQL1_HUMAN	Human	Ubiquilin-1	0.6	0.666667	1	0.8	0.666667	0.733333	0.866667	0.933333	0.862624	0.897272	0.935819	0.896988	0.929814	0.975065	0.975751	0.88745	0.955119	1	1	0.873889	0.494402	0.397761	0.486006	0.392328	1.14431	0.536055	1	0.83543	0.573104	0.515131	0.482319	0.318259	0.554403	0.551003	1	0.809916	0.418814	0.408328	0.365788	0.282804	0.49311	0.484871
P22310	UGT1A4	UD14_HUMAN	Human	UDP-glucuronosyltransferase 1-4	0.909091	0.818182	0.909091	1	0.909091	0.636364	0.818182	0.818182	0.826818	0.860085	0.874324	0.835642	0.873594	0.959756	0.976162	1	0.955741	0.960361	0.761473	1	0.490085	0.747875	0.903683	0.299717	0.761473	0.347309	0.693382	1	0.582271	0.824529	0.86946	0.272617	0.469945	0.417729	0.803408	1	0.522824	0.822885	0.621424	0.296409	0.519781	0.418138
P46939	UTRN	UTRO_HUMAN	Human	Utrophin	0.833333	0.833333	0.916667	0.833333	0.916667	1	0.916667	0.916667	0.941364	0.957412	1	0.947794	0.982851	0.902435	0.965383	0.929926	0.922562	0.964812	0.972484	0.860912	0.745194	0.181304	0.41274	1	0.972484	0.471165	0.838421	1	0.956858	0.371998	0.477004	0.756614	0.526252	0.450549	1	0.849536	0.383787	0.375411	0.346395	0.36195	0.638349	0.464553
Q9Y277	VDAC3	VDAC3_HUMAN	Human	Voltage-dependent anion-selective channel protein 3	0.5	0.45	0.45	0.5	0.5	0.65	0.65	1	0.942533	0.974507	0.925827	0.91284	1	0.948405	0.910275	0.955297	0.897427	0.909409	1	0.896126	0.362998	0.357945	0.313588	0.329871	1.11591	0.270354	1	0.738303	0.37704	0.335147	0.304407	0.275299	0.267138	0.306855	1	0.848834	0.348402	0.324503	0.274403	0.369997	0.31241	0.271235
O60488	ACSL4	ACSL4_HUMAN	Human	Long-chain-fatty-acid--CoA ligase 4	0.384615	0.384615	0.423077	0.384615	0.384615	1	0.461538	0.461538	0.979535	1	0.982331	0.9867	0.871937	0.71609	0.679064	0.626074	0.642117	0.728089	0.176393	0.136124	0.17428	0.13916	0.157381	1	0.176393	0.261949	0.208294	0.184169	0.182435	0.190634	0.213182	1	0.272154	0.473352	0.198382	0.140167	0.139637	0.134995	0.128365	1	0.469964	0.199443
Q12904	AIMP1	AIMP1_HUMAN	Human	Aminoacyl tR synthase complex-interacting multifunctiol protein 1	0.666667	0.666667	0.533333	0.533333	0.6	0.533333	0.8	1	0.943906	1	0.982811	0.955421	0.930833	0.90832	0.879877	0.942126	0.978369	0.937773	1	0.849635	0.376642	0.342336	0.321168	0.351095	1.17698	0.281022	1	0.752941	0.355709	0.325952	0.277509	0.312803	0.343945	0.309343	1	0.831683	0.347949	0.305516	0.260255	0.310467	0.318953	0.338048
P23634	ATP2B4	AT2B4_HUMAN	Human	Plasma membrane calcium-transporting ATPase 4	0.769231	0.769231	0.923077	0.846154	0.846154	1	0.846154	0.846154	0.995744	1	0.949278	0.975002	0.957011	0.821298	0.921655	0.8368	0.783458	0.863841	1	0.883264	0.192234	0.080066	0.156072	0.177642	1.13216	0.344753	0.941668	1	0.237151	0.163811	0.178678	0.15206	0.291236	0.299731	1	0.941888	0.121935	0.1478	0.133916	0.100549	0.262009	0.326839
O43143	DHX15	DHX15_HUMAN	Human	Pre-mR-splicing factor ATP-dependent R helicase DHX15	0.909091	1	0.727273	0.818182	0.909091	0.727273	0.818182	0.909091	0.81877	0.800317	0.899269	0.825268	0.812727	0.937132	0.919044	0.962892	1	0.945801	1	0.835605	0.363584	0.256596	0.297478	0.396927	1.19674	0.326471	1	0.75867	0.398968	0.31413	0.294927	0.310977	0.337346	0.363141	1	0.783588	0.290682	0.302921	0.259805	0.331572	0.4	0.317942
Q13347	EIF3I	EIF3I_HUMAN	Human	Eukaryotic translation initiation factor 3 subunit I	0.909091	1	0.727273	0.727273	0.727273	0.727273	0.909091	1	0.965699	1	0.966727	0.929408	0.952039	0.929681	0.90818	0.934806	0.940705	0.89643	1	0.870653	0.321569	0.305294	0.257838	0.230427	1.14856	0.262806	1	0.752286	0.349508	0.294831	0.231892	0.271624	0.230485	0.291667	1	0.853046	0.312703	0.233798	0.175632	0.299903	0.2628	0.248542
O75489	NDUFS3	NDUS3_HUMAN	Human	DH dehydrogese [ubiquinone] iron-sulfur protein 3, mitochondrial	1	0.8	0.7	0.6	0.7	0.5	0.7	0.8	0.929421	0.899925	0.866735	0.956349	0.98908	0.948696	1	0.924658	0.925427	0.904258	0.959027	1	0.286143	0.329447	0.242505	0.229847	0.959027	0.219853	1	0.812861	0.338873	0.302023	0.228685	0.263728	0.234827	0.268064	0.972423	1	0.315408	0.25474	0.200276	0.351948	0.293347	0.23647
P19404	NDUFV2	NDUV2_HUMAN	Human	DH dehydrogese [ubiquinone] flavoprotein 2, mitochondrial	0.909091	0.818182	0.727273	0.727273	0.727273	0.727273	0.727273	1	0.869079	0.763117	0.88854	0.911507	0.848093	0.942656	0.982812	1	0.854856	0.967942	1	0.762904	0.724192	0.565372	0.432927	0.39152	1.31078	0.372377	1	0.624496	0.738135	0.496814	0.369523	0.343388	0.330906	0.339488	1	0.745266	0.790201	0.493087	0.452059	0.517133	0.445747	0.323264
P30405	PPIF	PPIF_HUMAN	Human	Peptidyl-prolyl cis-trans isomerase F, mitochondrial	0.322581	0.258065	0.258065	0.225806	0.16129	0.322581	0.225806	1	0.919479	1	0.953404	0.873597	0.987957	0.812921	0.851991	0.83013	0.832713	0.923512	1	0.820794	0.262381	0.282698	0.256349	0.225714	1.21833	0.216825	1	0.659305	0.267883	0.281005	0.223556	0.221956	0.213154	0.237318	1	0.82288	0.276645	0.224352	0.164239	0.239994	0.236467	0.1785
Q63HN8	RNF213	RN213_HUMAN	Human	E3 ubiquitin-protein ligase RNF213	0.909091	0.818182	1	1	0.909091	1	0.909091	1	0.927528	0.855227	0.964475	0.913388	0.901671	0.968072	0.988963	0.982394	1	0.951638	0.396471	0.362245	1	0.313138	0.848108	0.564094	0.396471	0.652955	0.342528	0.366921	1	0.664986	0.785508	0.364245	0.562371	0.420338	0.625321	0.649015	0.900942	1	0.83457	0.343991	0.82672	0.865401
P62269	RPS18	RS18_HUMAN	Human	40S ribosomal protein S18	0.192308	0.192308	0.153846	0.134615	0.134615	0.230769	0.173077	1	0.961702	0.925948	0.965292	1	0.908826	0.956073	0.943001	0.917068	0.939452	0.9374	1	0.629839	0.418033	0.524852	0.293398	0.319207	1.58771	0.359171	0.910626	1	0.339742	0.46445	0.210531	0.462285	0.55876	0.387806	1	0.750689	0.376852	0.320186	0.307182	0.510334	0.491733	0.463917
Q9Y512	SAMM50	SAM50_HUMAN	Human	Sorting and assembly machinery component 50 homolog	0.769231	0.615385	0.615385	0.692308	0.692308	0.615385	0.769231	1	0.981121	0.984715	0.968816	0.953516	1	0.89001	0.946887	0.879293	0.841262	0.883449	0.916283	1	0.424563	0.413063	0.363385	0.304968	0.916283	0.307268	1	0.769626	0.433178	0.412617	0.357944	0.286916	0.358879	0.328037	1	0.908835	0.429981	0.353853	0.289004	0.388158	0.37218	0.332237
Q8NBX0	SCCPDH	SCPDL_HUMAN	Human	Saccharopine dehydrogese-like oxidoreductase	0.666667	0.533333	0.533333	0.533333	0.6	0.533333	0.666667	1	0.949275	0.932411	0.829554	0.934382	0.996413	0.988088	0.9984	0.902084	1	0.935182	0.835862	1	0.530349	0.719777	0.642387	0.428933	0.835862	0.585736	1	0.964481	0.660291	0.777778	0.702793	0.43898	0.758349	0.862174	0.888211	1	0.595562	0.639112	0.511789	0.499861	0.601387	0.668239
Q9UGP8	SEC63	SEC63_HUMAN	Human	Translocation protein SEC63 homolog	1	0.8	0.7	0.7	0.7	0.7	0.7	0.9	0.925543	0.942885	0.844025	0.969873	0.893636	1	0.880185	0.975537	0.918095	0.915704	0.673491	0.647091	0.681843	0.515356	0.58944	1	0.673491	0.603448	0.795564	0.781421	0.782385	0.728062	0.672453	1	0.90839	0.831887	0.818409	0.79064	0.684555	0.720125	0.604056	0.89298	1	0.722309
P55327	TPD52	TPD52_HUMAN	Human	Tumor protein D52	0.833333	0.75	0.833333	0.75	0.75	0.833333	0.75	1	0.951123	1	0.983702	0.992949	0.945099	0.894922	0.940044	0.89543	0.867562	0.850611	1	0.839631	0.51362	0.420914	0.419156	0.334359	1.191	0.405097	1	0.744412	0.6221	0.402784	0.375369	0.293969	0.391396	0.448334	1	0.72067	0.499202	0.36672	0.367119	0.332402	0.403033	0.397845
P47985	UQCRFS1	UCRI_HUMAN	Human	Cytochrome b-c1 complex subunit Rieske, mitochondrial	1	0.727273	0.636364	0.727273	0.636364	0.727273	0.818182	0.636364	0.915447	0.930149	0.93862	0.936312	0.817105	0.96771	0.998117	0.954239	0.952624	1	0.969255	1	0.331699	0.361914	0.284257	0.280413	0.969255	0.256427	1	0.745217	0.376044	0.311102	0.276206	0.279574	0.268661	0.30706	1	0.974092	0.35682	0.288828	0.240027	0.392049	0.301988	0.243043
Q99536	VAT1	VAT1_HUMAN	Human	Syptic vesicle membrane protein VAT-1 homolog	0.846154	0.384615	0.692308	0.461538	0.384615	0.384615	0.615385	1	0.943472	0.940978	0.885409	0.875586	1	0.610387	0.672835	0.628206	0.66745	0.615032	1	0.874655	0.549862	0.441849	0.441346	0.399648	1.14331	0.643306	1	0.73357	0.705209	0.481865	0.418326	0.450777	0.589037	0.960458	1	0.838197	0.516726	0.472835	0.365362	0.527165	0.675919	0.672361
P61204	ARF3	ARF3_HUMAN	Human	ADP-ribosylation factor 3	0.625	0.625	0.4375	0.4375	0.4375	0.5	0.5	1	0.951979	0.950585	0.834285	0.887496	0.85915	1	0.921176	0.90501	0.977438	0.921343	1	0.834641	0.738986	0.417019	0.553712	0.645444	1.19812	0.662342	1	0.820142	0.892857	0.554376	0.547941	0.612934	0.648327	0.651223	1	0.801832	0.59506	0.527893	0.484596	0.518734	0.709686	0.582293
Q9UDR5	AASS	AASS_HUMAN	Human	Alpha-aminoadipic semialdehyde synthase, mitochondrial	0.833333	0.833333	0.666667	0.75	0.833333	0.75	0.833333	1	0.830796	0.827579	0.875508	0.863096	0.869664	1	0.938311	0.972701	0.988731	0.970111	0.700477	1	0.466587	0.384248	0.546539	0.422434	0.700477	0.238663	0.785812	1	0.574352	0.639836	0.585266	0.41337	0.291951	0.244202	0.648585	1	0.45283	0.501179	0.40566	0.339623	0.340802	0.26533
P51857	AKR1D1	AK1D1_HUMAN	Human	Aldo-keto reductase family 1 member D1	0.454545	0.5	0.5	0.545455	0.545455	0.545455	0.818182	1	0.916078	0.943284	0.811547	0.831927	0.942762	0.999491	0.969781	1	0.952445	0.935472	0.292752	0.284071	1	0.796441	0.824653	0.292535	0.292752	0.110894	0.314037	0.291238	1	0.773357	0.788109	0.22262	0.200045	0.191775	0.328625	0.283427	1	0.673023	0.566149	0.221516	0.164548	0.161252
Q9BXS5	AP1M1	AP1M1_HUMAN	Human	AP-1 complex subunit mu-1	0.909091	0.818182	0.818182	0.818182	0.818182	1	0.909091	1	0.979133	1	0.96175	0.963015	0.961862	0.944949	0.991711	0.953592	0.942826	0.942032	1	0.921207	0.453479	0.400251	0.376362	0.329841	1.08553	0.423722	1	0.714225	0.471039	0.408859	0.343697	0.355196	0.439949	0.471891	1	0.827142	0.393527	0.337256	0.230599	0.332475	0.42295	0.369253
Q9UKY7	CDV3	CDV3_HUMAN	Human	Protein CDV3 homolog	1	0.9	0.8	0.7	0.7	0.6	0.7	0.9	1	0.920263	0.933901	0.930694	0.966011	0.855138	0.839197	0.923065	0.879895	0.848138	1	0.803082	0.580975	0.358423	0.393984	0.397837	1.2452	0.457253	1	0.68545	0.568265	0.39543	0.355761	0.300813	0.443089	0.460331	1	0.694958	0.45037	0.346885	0.30425	0.304646	0.431758	0.408395
P08603	CFH	CFAH_HUMAN	Human	Complement factor H	0.769231	0.769231	0.846154	0.846154	0.846154	1	0.846154	0.846154	0.967727	0.88504	1	0.94798	0.727123	0.999199	0.913705	0.853946	0.899719	0.82509	0.339627	0.336681	1	0.70458	0.989567	0.7359	0.339627	0.705174	0.28288	0.317227	0.703054	1	0.869873	0.595647	0.557068	0.348887	0.337909	0.473386	1	0.803894	0.938553	0.632955	0.743288	0.637951
O60884	DJA2	DNJA2_HUMAN	Human	DJ homolog subfamily A member 2	1	1	0.8	0.8	0.8	0.8	0.8	1	0.83229	0.874249	0.906559	0.896464	0.917594	0.928719	1	0.993559	0.971068	0.931473	1	0.974411	0.354996	0.306255	0.300569	0.296913	1.02626	0.28879	1	0.856689	0.402144	0.287416	0.262803	0.303295	0.310044	0.340214	1	0.895693	0.328329	0.293955	0.23627	0.303042	0.316871	0.282892
Q92820	GGH	GGH_HUMAN	Human	Gamma-glutamyl hydrolase	1	0.727273	0.818182	0.727273	0.636364	0.909091	0.454545	0.545455	0.999136	1	0.877815	0.980086	0.862377	0.851945	0.748407	0.801246	0.772907	0.811978	0.810018	0.616877	1	0.751805	0.711191	0.646661	0.810018	0.898466	0.692953	0.477768	1	0.754195	0.578859	0.555789	0.489094	0.581376	0.671166	0.493661	1	0.69816	0.717791	0.687935	0.708793	0.576687
P09488	GSTM1	GSTM1_HUMAN	Human	Glutathione S-transferase Mu 1	1	0.9	0.6	0.7	0.7	0.5	0.6	0.3	0.871805	0.825175	0.721822	0.722729	0.810407	1	0.900935	0.871847	0.855121	0.748756	0.574924	0.550459	0.611621	1	0.989297	0.639144	0.574924	0.521407	0.687151	0.484171	0.780261	1	0.94041	0.744879	0.579143	0.530726	0.85	0.71	1	0.86	0.592	0.606	0.556	0.57
Q9BUP3	HTATIP2	HTAI2_HUMAN	Human	Oxidoreductase HTATIP2	0.769231	0.538462	0.615385	0.538462	0.461538	0.461538	0.538462	1	0.921856	0.927894	0.879885	0.904992	1	0.8192	0.87565	0.874687	0.828818	0.869546	0.93166	1	0.656555	0.57113	0.512901	0.305788	0.93166	0.469317	1	0.785763	0.757909	0.560867	0.502063	0.29608	0.438102	0.542641	1	0.886966	0.748895	0.581738	0.482327	0.413108	0.490795	0.498527
Q8N1G4	LRRC47	LRC47_HUMAN	Human	Leucine-rich repeat-containing protein 47	0.625	0.625	0.5625	0.5625	0.5625	0.6875	0.6875	1	0.946742	1	0.977142	0.917091	0.918222	0.960647	0.952	0.97681	0.961008	0.984824	1	0.954863	0.52829	0.565162	0.547362	0.492053	1.04727	0.425938	1	0.746867	0.568296	0.525063	0.452381	0.435464	0.480576	0.486216	1	0.955224	0.531716	0.518035	0.406095	0.534204	0.557836	0.435945
P14174	MIF	MIF_HUMAN	Human	Macrophage migration inhibitory factor	0.588235	0.529412	0.647059	0.647059	0.529412	1	0.529412	0.411765	0.894501	1	0.691091	0.849786	0.780812	0.778522	0.700017	0.657011	0.73403	0.777524
P80303	NUCB2	NUCB2_HUMAN	Human	Nucleobindin-2	1	0.9	0.9	0.8	0.8	0.9	0.8	0.8	0.915405	0.953809	0.889225	0.916725	0.790027	1	0.917621	0.930625	0.922589	0.971651	0.522843	0.597293	0.885787	0.716582	0.72758	0.956007	0.522843	0.898477	0.550811	0.560205	1	0.911187	0.748933	0.88386	0.917165	0.870196	0.411374	0.534712	0.783604	0.650665	0.618168	0.84195	1	0.733383
P67775	PPP2CA	PP2AA_HUMAN	Human	Serine/threonine-protein phosphatase 2A catalytic subunit alpha isoform	1	1	0.9	1	1	1	0.8	1	0.944995	0.96149	0.915466	0.859569	0.847592	0.988201	0.992457	0.955391	0.901486	1	1	0.889024	0.435386	0.370893	0.345583	0.387442	1.12483	0.336822	1	0.721752	0.503266	0.359787	0.321074	0.377934	0.345754	0.39608	1	0.807692	0.383208	0.33349	0.29151	0.40666	0.421201	0.337477
Q9BRX8	PRXL2A	PXL2A_HUMAN	Human	Peroxiredoxin-like 2A	0.3125	0.3125	0.28125	0.3125	0.28125	0.21875	0.375	1	0.865557	0.824791	0.920811	0.883024	0.913993	0.988985	1	0.996535	0.958482	0.958717
Q96HR9	REEP6	REEP6_HUMAN	Human	Receptor expression-enhancing protein 6	0.185185	#VALUE!	0.185185	#VALUE!	0.185185	0.685185	0.592593	1	0.946465	1	0.827555	0.954164	0.908805	0.927607	0.879502	0.852954	0.902003	0.838972	0.453096	0.575229	0.803211	1	0.86789	0.727408	0.453096	0.513761	0.520343	0.495905	0.900925	1	0.816909	0.929723	0.632761	0.602642	0.462124	0.668951	1	0.840629	0.585586	0.962314	0.753458	0.493592
Q96I15	SCLY	SCLY_HUMAN	Human	Selenocysteine lyase	0.909091	0.909091	0.818182	0.727273	0.818182	0.545455	0.909091	1	0.918642	0.919488	0.965118	0.979811	0.915654	0.941701	0.996972	1	0.995696	0.972426	0	0.2	0.2	0	0.4	1	0	0	0.5	0	0.5	0	1	0	0.5	1	0.125	0.75	1	0	0.125	0.125	0.25	0.375
O94875	SORBS2	SRBS2_HUMAN	Human	Sorbin and SH3 domain-containing protein 2	0.290323	0.387097	0.451613	0.387097	0.354839	0.806452	0.677419	1	0.958527	1	0.958318	0.929797	0.914212	0.718206	0.756843	0.734024	0.724634	0.755396	0.474065	0.577804	1	0.522803	0.637698	0.90918	0.474065	0.493443	0.441851	0.531505	1	0.648386	0.635745	0.690004	0.669195	0.447686	0.602182	0.724256	1	0.698341	0.613094	0.613549	0.694931	0.568766
P29144	TPP2	TPP2_HUMAN	Human	Tripeptidyl-peptidase 2	0.909091	0.727273	0.727273	0.727273	0.727273	0.727273	0.818182	1	0.782035	0.746624	0.836775	0.831972	0.800445	1	0.930275	0.939716	0.948773	0.980441	1	0.97084	0.641509	0.513722	0.711835	0.59777	1.03004	0.580617	1	0.98009	0.742081	0.696833	0.78009	0.507692	0.573756	0.578281	1	0.937341	0.551228	0.685859	0.600339	0.38442	0.588484	0.570703
P62328	TMSB4X	TYB4_HUMAN	Human	Thymosin beta-4	0.666667	0.6	0.8	0.533333	0.466667	1	0.6	0.733333	0.904565	0.813712	1	0.903718	0.847632	0.547199	0.610994	0.507625	0.568794	0.587002	1	0.576742	0.542447	0.360642	0.244493	0.380668	1.58634	0.497139	1	0.480453	0.564163	0.285187	0.211863	0.422967	0.434871	0.460716	1	0.549786	0.578475	0.266572	0.212438	0.487562	0.511048	0.502566
P20962	PTMS	PTMS_HUMAN	Human	Parathymosin	0.625	0.5625	0.625	0.5625	0.5	1	0.5625	0.5	1	0.977233	0.958063	0.993019	0.913749	0.70565	0.693974	0.706502	0.694159	0.725772	0.408453	0.464394	0.729	1	0.734328	0.637897	0.408453	0.512875	0.525598	0.357255	0.948357	1	0.856025	0.792533	0.663984	0.708697	0.496892	0.564267	1	0.79627	0.674554	0.964508	0.721877	0.549027
Q9Y305	ACOT9	ACOT9_HUMAN	Human	Acyl-coenzyme A thioesterase 9, mitochondrial	0.47619	0.380952	0.571429	0.47619	0.47619	0.619048	0.714286	1	0.922184	0.951638	0.92551	0.922433	1	0.805236	0.818542	0.823479	0.785248	0.814451	1	0.841297	0.452787	0.283845	0.251991	0.267918	1.18864	0.390785	1	0.647478	0.489035	0.302083	0.244518	0.225877	0.371711	0.38432	1	0.703586	0.363397	0.28481	0.212025	0.227848	0.386076	0.326477
P60953	CDC42	CDC42_HUMAN	Human	Cell division control protein 42 homolog	0.242424	0.30303	0.30303	0.333333	0.69697	0.848485	0.787879	1	1	0.989321	0.989816	0.986899	0.890301	0.868234	0.878388	0.830166	0.863272	0.874988	1	0.848186	0.548423	0.392247	0.41381	0.429764	1.17899	0.479123	1	0.72788	0.6343	0.426023	0.408545	0.374681	0.472145	0.510499	1	0.784202	0.52643	0.398452	0.372929	0.407282	0.456272	0.455062
P10632	CYP2C8	CP2C8_HUMAN	Human	Cytochrome P450 2C8	0.833333	0.833333	0.75	0.916667	1	0.666667	0.916667	1	0.755482	0.800427	0.818671	0.76636	0.779942	1	0.942141	0.983289	0.90124	0.949352	0.119081	0.271024	0.570571	0.966584	1	0.307763	0.119081	0.174375	0.113038	0.267104	0.501533	0.930845	1	0.230517	0.356244	0.377287	0.111759	0.244643	0.668746	1	0.809577	0.214465	0.314757	0.21859
Q92506	HSD17B8	DHB8_HUMAN	Human	Estradiol 17-beta-dehydrogese 8	0.666667	0.6	0.466667	0.466667	0.466667	0.466667	0.6	1	0.825847	0.782997	0.899323	0.832898	0.890474	1	0.9891	0.995385	0.989496	0.958074	0.0103093	0.0103093	1	0.0103093	0.546392	0	0.0103093	0	0.258929	0.00892857	0	0	0.00892857	0.607143	1	0.00892857	0	0.5	0.5	1	0	0	0	0.5
Q86YB7	ECHDC2	ECHD2_HUMAN	Human	Enoyl-CoA hydratase domain-containing protein 2, mitochondrial	0.526316	0.473684	0.421053	0.473684	0.473684	0.368421	0.631579	1	0.839215	0.850317	0.910784	0.85204	0.896631	0.999911	0.987029	0.959814	0.977523	1	0.308524	0.326548	0.630407	1	0.845844	0.334606	0.308524	0.429177	0.36768	0.298316	0.667002	1	0.803217	0.392812	0.465192	0.441066	0.451541	0.502701	1	0.976486	0.727042	0.510963	0.591992	0.559898
Q02790	FKBP4	FKBP4_HUMAN	Human	Peptidyl-prolyl cis-trans isomerase FKBP4	0.769231	0.769231	0.615385	0.538462	0.538462	0.615385	0.615385	1	0.979257	0.929822	1	0.993112	0.993386	0.964773	0.96997	0.97637	0.957153	0.971448	1	0.869912	0.302442	0.238103	0.246869	0.254696	1.14954	0.222761	1	0.706578	0.36725	0.254141	0.225745	0.261713	0.215491	0.300205	1	0.834543	0.286751	0.269359	0.233212	0.314277	0.292498	0.218391
P49326	FMO5	FMO5_HUMAN	Human	Dimethylaniline monooxygese [N-oxide-forming] 5	1	1	0.5	0.6	0.7	0.4	0.5	0.8	0.715882	0.733319	0.665365	0.725767	0.691669	0.982597	0.95473	0.982888	1	0.943962	0.302444	0.443483	0.747963	0.739817	1	0.764766	0.302444	0.378819	0.312936	0.451422	0.560386	0.914654	1	0.66452	0.339775	0.371444	0.387597	0.591731	0.851421	1	0.948966	0.69186	0.476098	0.433463
Q15746	MYLK	MYLK_HUMAN	Human	Myosin light chain kise, smooth muscle	0.714286	0.714286	1	0.857143	0.785714	1	0.714286	0.642857	0.998421	1	0.98097	0.974631	0.913771	0.754563	0.774584	0.732643	0.710579	0.734638	0.519376	0.467553	1	0.293969	0.621646	0.81518	0.519376	0.414813	0.398697	0.411532	1	0.467417	0.512638	0.564376	0.343997	0.298381	0.820749	0.707491	1	0.80113	0.63585	0.660523	0.695303	0.494946
P11182	DBT	ODB2_HUMAN	Human	Lipoamide acyltransferase component of branched-chain alpha-keto acid dehydrogese complex, mitochondrial	0.666667	0.466667	0.533333	0.466667	0.466667	0.466667	0.733333	1	0.942565	0.915364	0.951028	0.890002	0.93673	1	0.937852	0.944101	0.961347	0.944255	0.501718	0.486254	1	0.628007	0.993986	0.757732	0.501718	0.695876	0.487805	0.564589	1	0.850045	0.95664	0.608853	0.649503	0.602529	0.642492	0.668029	0.996936	0.97855	1	0.57712	0.776302	0.792646
P48739	PITPNB	PIPNB_HUMAN	Human	Phosphatidylinositol transfer protein beta isoform	0.769231	0.769231	0.692308	0.692308	0.615385	0.692308	0.846154	1	0.990749	0.992702	0.928298	0.931754	0.918022	1	0.926178	0.87465	0.917717	0.933603	1	0.759344	0.600729	0.359161	0.531449	0.421149	1.31693	0.461258	0.996845	1	0.882229	0.548896	0.563617	0.426919	0.608833	0.634069	1	0.757769	0.511554	0.405578	0.47012	0.271713	0.482869	0.493227
Q6NUM9	RETSAT	RETST_HUMAN	Human	All-trans-retinol 13,14-reductase	0.909091	0.909091	1	0.909091	0.909091	0.818182	0.909091	0.818182	0.768323	0.777872	0.798644	0.804409	0.786769	0.935029	1	0.951317	0.928456	0.8959	1	0.882712	0.61036	0.49868	0.612504	0.385846	1.13287	0.693006	1	0.858561	0.71978	0.657214	0.627792	0.344204	0.816909	0.789082	1	0.884777	0.520603	0.554502	0.440522	0.308506	0.695693	0.653398
P18621	RPL17	RL17_HUMAN	Human	60S ribosomal protein L17	1	0.8	0.6	0.5	0.6	0.8	0.5	0.9	0.929292	1	0.933727	0.936374	0.867411	0.77842	0.793468	0.83727	0.763369	0.784577	1	0.743982	0.286652	0.236324	0.221007	0.245077	1.34412	0.164114	1	0.649225	0.302326	0.238372	0.21124	0.158915	0.21124	0.234496	1	0.582305	0.273663	0.18107	0.187243	0.1893	0.27572	0.185185
P32969	RPL9	RL9_HUMAN	Human	60S ribosomal protein L9	0.428571	0.428571	0.333333	0.333333	0.619048	0.714286	0.761905	1	1	0.980752	0.865651	0.97847	0.897907	0.919917	0.876247	0.975588	0.896982	0.955723	1	0.87704	0.400095	0.46411	0.332594	0.365869	1.1402	0.364285	1	0.681513	0.388499	0.373551	0.314216	0.336028	0.408786	0.408786	1	0.751673	0.452082	0.342367	0.295837	0.402286	0.395429	0.414694
Q9Y224	RTRAF	RTRAF_HUMAN	Human	R transcription, translation and transport factor protein	0.833333	0.75	0.75	0.75	0.833333	1	0.833333	0.833333	1	0.95216	0.945831	0.989022	0.924598	0.864113	0.823676	0.854858	0.886992	0.869339
O75396	SEC22B	SC22B_HUMAN	Human	Vesicle-trafficking protein SEC22b	0.555556	0.444444	0.611111	0.444444	0.5	0.444444	0.555556	1	0.980544	0.975484	1	0.946862	0.963326	0.951254	0.909717	0.944584	0.988988	0.950754	0.984324	1	0.951513	0.590594	0.674809	0.716369	0.984324	0.748086	0.931188	0.841493	1	0.66758	0.624444	0.55974	0.853475	0.80897	1	0.941197	0.80224	0.610431	0.532027	0.570179	0.897795	0.817641
Q9UNH7	SNX6	SNX6_HUMAN	Human	Sorting nexin-6	0.909091	1	1	0.909091	0.909091	1	0.818182	0.636364	0.96762	0.982423	1	0.988171	0.983247	0.752064	0.769926	0.731247	0.771523	0.776263	1	0.859678	0.534664	0.354964	0.367166	0.539656	1.16323	0.409318	1	0.732271	0.579137	0.363823	0.299075	0.438335	0.363823	0.422405	1	0.762119	0.443278	0.361319	0.318841	0.464268	0.436282	0.378811
Q8WW59	SPRYD4	SPRY4_HUMAN	Human	SPRY domain-containing protein 4	1	0.8	0.8	0.8	0.8	0.7	0.7	1	0.999301	0.98946	0.972347	0.967279	1	0.987126	0.964616	0.987377	0.971508	0.940905	0.956522	1	0.478261	0.39941	0.423729	0.400147	0.956522	0.383935	1	0.948129	0.510204	0.502551	0.461735	0.422619	0.370748	0.433673	0.97869	1	0.543804	0.40884	0.328335	0.483031	0.400158	0.374112
Q07955	SRSF1	SRSF1_HUMAN	Human	Serine/arginine-rich splicing factor 1	1	1	0.7	0.7	0.6	0.5	0.4	0.8	0.992058	1	0.978343	0.969152	0.89843	0.882142	0.921862	0.97106	0.900959	0.938072	1	0.861917	0.419714	0.331021	0.364859	0.429592	1.1602	0.299916	1	0.835808	0.462234	0.366258	0.338498	0.40241	0.338283	0.296966	1	0.842397	0.353376	0.34763	0.304535	0.331213	0.395239	0.320747
P62841	RPS15	RS15_HUMAN	Human	40S ribosomal protein S15	1	0.916667	0.666667	0.583333	#VALUE!	0.583333	#VALUE!	0.5	0.797685	1	0.698484	0.732627	0.691905	0.624461	0.703525	0.614943	0.625419	0.701805	0.970278	1	0.437361	0.56125	0.411528	0.345694	0.970278	0.37	1	0.629868	0.457899	0.441717	0.327619	0.398108	0.374246	0.40181	0.923232	1	0.518788	0.369562	0.250909	0.480943	0.404175	0.357037
P05386	RPLP1	RLA1_HUMAN	Human	60S acidic ribosomal protein P1	1	1	0.8	0.8	0.8	0.9	0.8	0.7	0.861415	0.85366	1	0.929644	0.888012	0.732318	0.755011	0.789593	0.79533	0.83267	1	0.870211	0.426979	0.552666	0.378763	0.338209	1.14915	0.482857	1	0.67146	0.443066	0.424818	0.305401	0.380803	0.473285	0.488248	1	0.846956	0.516776	0.379578	0.253699	0.522273	0.56868	0.527448
Q13085	ACACA	ACACA_HUMAN	Human	Acetyl-CoA carboxylase 1	0.769231	0.846154	0.846154	0.923077	1	0.769231	0.769231	0.846154	0.822228	0.765259	0.805768	0.813844	0.840839	0.958205	0.916819	1	0.99242	0.959705	0.573538	0.61091	0.619048	0.477095	1	0.338156	0.573538	0.472272	0.544444	0.638235	0.702288	0.889869	1	0.276471	0.52451	0.479739	0.887381	0.853632	0.619589	1	0.861335	0.27036	0.654072	0.610051
Q96CM8	ACSF2	ACSF2_HUMAN	Human	Medium-chain acyl-CoA ligase ACSF2, mitochondrial	0.526316	0.421053	0.631579	0.631579	0.631579	0.842105	0.842105	1	0.917021	0.913774	0.904559	0.887111	0.992274	0.996182	0.987572	1	0.999481	0.924813	0.17875	0.24625	0.910625	0.96375	0.926875	1	0.17875	0.545	0.145053	0.179813	0.921791	0.953209	0.933155	1	0.72861	0.580214	0.165312	0.256775	0.923442	0.922087	0.662602	1	0.923442	0.5271
Q6NUN0	ACSM5	ACSM5_HUMAN	Human	Acyl-coenzyme A synthetase ACSM5, mitochondrial	0.769231	0.692308	0.692308	0.769231	0.769231	0.769231	0.846154	1	0.927187	0.929438	0.863147	0.918348	0.920489	0.953399	0.916573	1	0.960776	0.973282	0.0707516	0.128922	0.874837	0.822876	1	0.449346	0.0707516	0.492974	0.0651917	0.112819	0.775545	1	0.972302	0.385577	0.445533	0.379834	0.0941795	0.161479	1	0.991108	0.824778	0.416128	0.512328	0.526677
O95154	AKR7A3	ARK73_HUMAN	Human	Aflatoxin B1 aldehyde reductase member 3	0.526316	0.526316	0.526316	0.578947	0.578947	0.736842	0.842105	1	0.926128	1	0.953083	0.894238	0.971742	0.947699	0.846361	0.930127	0.932815	0.860973	0.868877	1	0.676714	0.855313	0.691786	0.507159	0.868877	0.59156	0.899153	1	0.677966	0.741525	0.715254	0.542373	0.649153	0.698305	0.768619	1	0.698482	0.548084	0.376717	0.522777	0.492408	0.607375
Q96JB5	CDK5RAP3	CK5P3_HUMAN	Human	CDK5 regulatory subunit-associated protein 3	0.833333	0.75	0.833333	0.75	0.833333	0.833333	0.833333	1	0.853969	0.819801	0.830418	0.864842	0.852124	0.946026	0.961912	1	0.921076	0.937723	0.514518	0.549942	1	0.88734	0.818235	0.79036	0.514518	0.481998	0.511323	0.429678	0.915971	1	0.761621	0.788439	0.521454	0.483313	0.501777	0.582938	1	0.876185	0.667654	0.740521	0.632109	0.48282
Q8N0X4	CLYBL	CLYBL_HUMAN	Human	Citramalyl-CoA lyase, mitochondrial	0.714286	0.642857	0.642857	0.714286	0.642857	0.785714	1	0.928571	0.930114	0.914491	0.923827	0.91047	0.998249	0.958598	0.993684	1	0.976349	0.982606	0.471429	0.546429	0.864286	1	0.967857	0.621429	0.471429	0.521429	0.526733	0.481188	0.89901	1	0.928713	0.758416	0.639604	0.631683	0.50499	0.606786	1	0.906188	0.776447	0.620758	0.57485	0.562874
P10606	COX5B	COX5B_HUMAN	Human	Cytochrome c oxidase subunit 5B, mitochondrial	1	1	0.7	0.8	0.8	0.8	0.7	0.9	1	0.932726	0.979067	0.967866	0.839457	0.949924	0.937612	0.932595	0.918741	0.913273	0.960892	1	0.517453	0.595023	0.423723	0.362637	0.960892	0.400452	1	0.730623	0.566709	0.441233	0.334498	0.397713	0.374206	0.434879	1	0.934631	0.614395	0.417942	0.297636	0.511127	0.47879	0.389777
Q96LJ7	DHRS1	DHRS1_HUMAN	Human	Dehydrogese/reductase SDR family member 1	0.714286	0.571429	0.642857	0.571429	0.642857	0.642857	0.785714	1	0.797895	0.758159	0.814339	0.827013	0.837411	1	0.941701	0.939949	0.969997	0.981191	0.436268	0.404731	1	0.886334	0.777267	0.651774	0.436268	0.505913	0.382822	0.304908	1	0.768098	0.657669	0.602454	0.525767	0.440491	0.399331	0.446154	1	0.779264	0.597324	0.735786	0.595318	0.461538
Q9ULA0	DNPEP	DNPEP_HUMAN	Human	Aspartyl aminopeptidase	1	0.9	0.9	0.9	0.9	0.6	0.9	0.9	0.93123	0.93105	0.864573	0.921503	0.927048	0.983127	0.920348	1	0.919776	0.978829	0.99287	1	0.682709	0.615865	0.690731	0.461676	0.99287	0.541889	1	0.786726	0.629204	0.635398	0.500885	0.454867	0.535398	0.581416	0.906034	1	0.721552	0.512931	0.409483	0.481897	0.547414	0.543966
O15371	EIF3D	EIF3D_HUMAN	Human	Eukaryotic translation initiation factor 3 subunit D	0.909091	0.909091	0.636364	0.636364	0.909091	0.909091	1	0.909091	1	0.898365	0.868837	0.891358	0.84472	0.996643	0.893649	0.901561	0.909889	0.751154	1	0.848238	0.276116	0.258888	0.226625	0.25419	1.17891	0.250901	1	0.712721	0.302415	0.265539	0.230757	0.257166	0.241063	0.235588	1	0.855458	0.286362	0.2088	0.16586	0.228606	0.238131	0.23042
Q96AC1	FERMT2	FERM2_HUMAN	Human	Fermitin family homolog 2	1	0.8	0.9	0.8	0.8	0.8	1	1	0.958479	1	0.951142	0.910415	0.906704	0.831454	0.863034	0.861853	0.830751	0.844457	1	0.729318	0.549325	0.336102	0.418138	0.401523	1.37114	0.468328	1	0.657778	0.646496	0.394188	0.396239	0.373333	0.449573	0.538462	1	0.743122	0.470003	0.41001	0.32582	0.383825	0.545244	0.5353
P02792	FTL	FRIL_HUMAN	Human	Ferritin light chain	0.625	0.625	0.375	0.5625	0.5	0.5625	0.625	1	0.964091	0.98168	1	0.966805	0.958485	0.782369	0.761004	0.783948	0.750697	0.806421	0.799374	0.877289	0.702491	1	0.765479	0.303016	0.799374	0.54628	1	0.819804	0.792948	0.921414	0.778731	0.392557	0.615857	0.687626	0.915724	1	0.953921	0.751011	0.527575	0.446803	0.51238	0.634221
P11413	G6PD	G6PD_HUMAN	Human	Glucose-6-phosphate 1-dehydrogese	0.416667	0.458333	0.625	0.583333	0.625	0.833333	0.666667	1	0.95253	0.877776	0.921492	0.932422	0.955972	0.975121	1	0.951041	0.975467	0.956943	0.401575	0.434646	0.607874	0.535433	0.555906	0.593701	0.401575	1	0.466539	0.42065	0.902486	0.715105	0.625239	0.697897	0.99044	1	0.420436	0.407035	0.664992	0.59799	0.39531	0.854271	0.834171	1
O76003	GLRX3	GLRX3_HUMAN	Human	Glutaredoxin-3	0.588235	0.470588	0.529412	0.470588	0.588235	0.588235	0.647059	1	0.959	0.944074	0.99545	0.951102	0.975968	0.957437	0.989266	0.940917	1	0.951646	1	0.903565	0.186202	0.213388	0.182867	0.190305	1.10673	0.214927	1	0.707642	0.246606	0.203871	0.162142	0.159628	0.255656	0.282805	1	0.843173	0.216645	0.189857	0.152406	0.220026	0.257217	0.238492
Q9HAV7	GRPEL1	GRPE1_HUMAN	Human	GrpE protein homolog 1, mitochondrial	0.666667	0.6	0.6	0.533333	0.6	0.666667	0.733333	1	0.881172	0.892246	0.925469	0.861135	1	0.835569	0.864815	0.852061	0.843957	0.807848	1	0.761589	0.220048	0.250753	0.224865	0.178507	1.31304	0.213426	1	0.711599	0.241066	0.236677	0.215361	0.173354	0.217555	0.279937	1	0.779241	0.232394	0.233925	0.193203	0.211574	0.270361	0.229333
P06865	HEXA	HEXA_HUMAN	Human	Beta-hexosaminidase subunit alpha	0.526316	0.473684	0.631579	0.631579	0.526316	0.947368	0.736842	1	0.969294	0.992226	1	0.982655	0.974688	0.662554	0.709662	0.672953	0.654155	0.642758	0.476113	0.45494	1	0.811889	0.755157	0.749457	0.476113	0.764929	0.471978	0.388187	1	0.810714	0.768681	0.749725	0.663187	0.795604	0.480516	0.434702	1	0.769879	0.571617	0.729068	0.749342	0.708004
P09429	HMGB1	HMGB1_HUMAN	Human	High mobility group protein B1	0.666667	0.6	0.4	0.533333	0.466667	0.733333	0.666667	1	1	0.959878	0.825076	0.914628	0.830872	0.706304	0.652824	0.650381	0.693651	0.707531	1	0.775442	0.63894	0.627057	0.607252	0.619135	1.28959	0.543876	1	0.714651	0.708253	0.647473	0.600128	0.587332	0.603647	0.53071	1	0.709519	0.619835	0.553107	0.473829	0.546373	0.54423	0.647689
P31943	HNRNPH1	HNRH1_HUMAN	Human	Heterogeneous nuclear ribonucleoprotein H	1	1	0.8	0.8	0.7	0.8	0.7	0.8	0.819449	0.804369	0.824984	0.832908	0.817876	0.961613	1	0.923084	0.905428	0.968824	1	0.869604	0.443851	0.368936	0.397864	0.483608	1.14995	0.316422	1	0.873672	0.539266	0.443032	0.428709	0.491632	0.413582	0.362247	1	0.860369	0.401033	0.420959	0.349373	0.377565	0.461107	0.414908
Q96CN7	ISOC1	ISOC1_HUMAN	Human	Isochorismatase domain-containing protein 1	0.769231	0.692308	0.615385	0.692308	0.692308	0.846154	0.923077	1	0.944844	0.949718	0.944845	0.988091	0.974925	0.996384	0.989688	0.99734	0.960776	1	0.946449	1	0.569899	0.640924	0.622886	0.502255	0.946449	0.543968	1	0.847547	0.670561	0.676986	0.559579	0.476636	0.560748	0.601051	1	0.961001	0.638533	0.618743	0.444703	0.503492	0.557043	0.546566
P06756	ITGAV	ITAV_HUMAN	Human	Integrin alpha-V	0.909091	0.909091	0.909091	0.818182	0.727273	0.818182	0.727273	1	1	0.986877	0.982776	0.99264	0.963516	0.865632	0.89751	0.838699	0.84739	0.909075	1	0.823263	0.375641	0.129879	0.202991	0.315831	1.21468	0.299313	1	0.897835	0.572325	0.208879	0.195051	0.28639	0.302311	0.466157	1	0.751738	0.241976	0.21661	0.195385	0.256619	0.33464	0.237465
Q03426	MVK	KIME_HUMAN	Human	Mevalote kise	0.322581	0.322581	0.322581	0.354839	0.354839	0.322581	0.580645	1	0.811745	0.773946	0.809168	0.815113	0.836829	1	0.959715	0.982871	0.976274	0.977789	0.453736	0.749126	0.46868	1	0.955803	0.288394	0.453736	0.914785	0.47704	0.58705	0.459531	1	0.822266	0.280476	0.79782	0.887678	0.642887	0.940619	0.709691	0.968247	0.714639	0.453196	0.947216	1
Q96PC5	MIA2	MIA2_HUMAN	Human	Melanoma inhibitory activity protein 2	0.909091	0.909091	0.909091	0.909091	0.909091	1	0.909091	0.909091	0.959599	0.899741	0.930192	0.926301	0.941527	0.93877	0.877766	0.944951	1	0.902212	0.332754	0.34318	1	0.371851	0.774978	0.801911	0.332754	0.519548	0.248619	0.339384	1	0.665351	0.719021	0.529597	0.443567	0.385951	0.417017	0.457983	1	0.909664	0.798319	0.566176	0.598739	0.518908
Q9UNZ2	NSFL1C	NSF1C_HUMAN	Human	NSFL1 cofactor p47	0.625	0.5	0.5	0.5	0.75	0.6875	0.75	1	1	0.998654	0.959915	0.928961	0.965219	0.975473	0.941778	0.956542	0.992907	0.95076	1	0.898856	0.400643	0.40243	0.375268	0.290207	1.11252	0.357398	1	0.806038	0.443774	0.410566	0.343774	0.317358	0.413962	0.42566	1	0.910141	0.38109	0.345002	0.285457	0.331649	0.43847	0.357633
O00764	PDXK	PDXK_HUMAN	Human	Pyridoxal kise	0.5	0.272727	0.227273	0.272727	0.181818	0.409091	0.409091	1	0.873144	0.918509	0.933026	0.894495	0.897785	0.905452	0.92375	1	0.947537	0.912792	0.946042	1	0.606229	0.505455	0.684983	0.456457	0.946042	0.573696	1	0.827002	0.678257	0.708521	0.635115	0.466838	0.57244	0.596909	0.916888	1	0.540136	0.571753	0.457781	0.372018	0.517796	0.486558
P14923	JUP	PLAK_HUMAN	Human	Junction plakoglobin	0.666667	0.6	0.666667	0.6	0.533333	0.6	0.6	1	0.966614	0.94436	0.964032	1	0.927601	0.886052	0.921034	0.923954	0.928895	0.929483	1	0.982209	0.838399	0.645663	0.71238	0.495182	1.01811	0.654188	1	0.751333	0.83968	0.751714	0.596725	0.547601	0.598629	0.588347	1	0.993898	0.828787	0.632448	0.445083	0.579325	0.779971	0.744795
Q96DB5	RMDN1	RMD1_HUMAN	Human	Regulator of microtubule dymics protein 1	0.769231	0.615385	0.769231	0.692308	0.769231	0.846154	0.846154	1	0.865948	0.885802	0.936607	0.870938	1	0.818858	0.881256	0.868882	0.858684	0.847216	0.969492	1	0.615593	0.548475	0.582373	0.486102	0.969492	0.549153	1	0.878066	0.646111	0.642607	0.574632	0.468816	0.553609	0.55431	1	0.890365	0.590698	0.503654	0.471761	0.396013	0.474419	0.531561
P62244	RPS15A	RS15A_HUMAN	Human	40S ribosomal protein S15a	0.5	0.45	0.4	0.4	0.35	0.55	0.45	1	0.969718	0.993198	0.869203	0.95049	0.896175	1	0.936679	0.936768	0.930245	0.9146	1	0.858976	0.484594	0.599327	0.430645	0.344726	1.16418	0.445999	1	0.685975	0.497382	0.520664	0.401136	0.408377	0.46764	0.486243	1	0.814326	0.54209	0.442004	0.284895	0.490045	0.437676	0.431617
P39019	RPS19	RS19_HUMAN	Human	40S ribosomal protein S19	1	0.727273	0.545455	0.454545	0.636364	0.636364	0.454545	0.454545	1	0.94594	0.936847	0.951154	0.880908	0.781316	0.748461	0.717953	0.717232	0.766333	1	0.943882	0.529661	0.665874	0.451736	0.329268	1.05945	0.400372	1	0.637549	0.562734	0.49813	0.367405	0.384491	0.377515	0.409362	1	0.925816	0.654942	0.486741	0.332895	0.526079	0.496055	0.410804
O43865	AHCYL1	SAHH2_HUMAN	Human	S-adenosylhomocysteine hydrolase-like protein 1	0.526316	0.526316	0.578947	0.526316	0.526316	0.789474	0.736842	1	0.971482	1	0.957145	0.930614	0.897974	0.905097	0.926775	0.961255	0.92604	0.884482	1	0.957369	0.712054	0.444322	0.594451	0.609519	1.04453	0.615766	1	0.954564	0.939281	0.640025	0.628046	0.601611	0.661297	0.752788	1	0.933357	0.609361	0.55281	0.475378	0.548286	0.651122	0.535932
P61011	SRP54	SRP54_HUMAN	Human	Sigl recognition particle 54 kDa protein	0.909091	0.909091	0.727273	0.727273	0.727273	0.636364	0.636364	1	0.87829	0.849367	0.835916	0.913788	0.85023	0.928131	0.934715	1	0.914132	0.928542	1	0.929656	0.514788	0.460032	0.476419	0.355316	1.07567	0.452438	1	0.874893	0.567068	0.567498	0.50215	0.358985	0.524936	0.521066	1	0.88445	0.502938	0.42499	0.364669	0.356835	0.517039	0.456718
P43307	SSR1	SSRA_HUMAN	Human	Translocon-associated protein subunit alpha	1	0.9	0.9	0.9	0.9	1	0.7	0.5	0.85257	0.808367	0.931586	0.875971	0.814006	0.925625	0.96017	0.984419	0.982603	1	0.979618	1	0.463694	0.383864	0.426115	0.502548	0.979618	0.615924	1	0.929412	0.545316	0.521351	0.429194	0.460349	0.650327	0.677996	0.978132	1	0.449682	0.392357	0.391932	0.492357	0.678769	0.640764
P51687	SUOX	SUOX_HUMAN	Human	Sulfite oxidase, mitochondrial	0.555556	0.5	0.5	0.5	0.5	0.5	0.555556	1	0.880933	0.91732	0.921524	0.854187	0.922764	0.904787	0.9123	1	0.960333	0.965082	0.665743	0.878116	0.977839	0.985226	1	0.579871	0.665743	0.5494	0.588879	0.651778	0.876937	1	0.897903	0.605287	0.512306	0.496809	0.681602	0.948522	1	0.910391	0.665396	0.64633	0.56244	0.471878
P49589	CARS	SYCC_HUMAN	Human	Cysteine--tR ligase, cytoplasmic	0.909091	0.909091	0.818182	0.818182	0.818182	1	0.909091	1	0.865226	0.882862	0.978647	1	0.93352	0.888871	0.870658	0.876833	0.911791	0.932905	1	0.868284	0.627383	0.624783	0.62305	0.486135	1.1517	0.753033	1	0.710616	0.65411	0.608733	0.567637	0.400685	0.720034	0.799658	1	0.857645	0.607206	0.613357	0.508787	0.530756	0.792619	0.640598
P07996	THBS1	TSP1_HUMAN	Human	Thrombospondin-1	0.909091	1	0.454545	0.818182	0.727273	0.545455	0.818182	0.636364	0.51337	0.559463	0.58573	0.544544	0.511278	0.897549	0.966983	0.867689	1	0.839053	1	0.511869	0.117691	0.0329835	0.0394803	0.42966	1.40866	0.413918	1	0.463909	0.138172	0.0563751	0.0445205	0.411091	0.407534	0.469837	1	0.418991	0.0768502	0.0444257	0.0234762	0.251605	0.460996	0.475524
O43396	TXNL1	TXNL1_HUMAN	Human	Thioredoxin-like protein 1	1	1	1	1	1	1	0.9	0.8	0.928829	0.95673	0.933928	0.94986	1	0.877851	0.908428	0.972956	0.85607	0.859265	1	0.915077	0.402816	0.49455	0.460945	0.399183	1.0928	0.382834	1	0.79405	0.503432	0.430206	0.420595	0.357437	0.401373	0.415103	1	0.834055	0.496392	0.432419	0.331409	0.430495	0.454064	0.405483
P22309	UGT1A1	UD11_HUMAN	Human	UDP-glucuronosyltransferase 1-1	1	0.8	1	1	1	0.8	1	1	0.841076	0.887802	0.852604	0.875013	0.828493	0.957667	0.985137	0.98448	1	0.940935	0.91751	1	0.509015	0.582613	0.678069	0.22697	0.91751	0.258088	0.910874	1	0.609097	0.716844	0.723099	0.216915	0.337456	0.353376	0.844218	1	0.497427	0.598422	0.471463	0.225209	0.292348	0.217317
Q9H3U1	UNC45A	UN45A_HUMAN	Human	Protein unc-45 homolog A	0.833333	0.75	0.833333	0.833333	0.916667	1	0.916667	1	0.953827	0.950494	0.946865	0.984133	0.955369	0.938573	0.935291	1	0.911293	0.906058	1	0.991206	0.809673	0.659548	0.663317	0.662688	1.00887	0.608668	1	0.752153	0.948954	0.667897	0.605166	0.727552	0.556581	0.663592	1	0.96875	0.7	0.597159	0.429545	0.710795	0.726705	0.588636
O15254	ACOX3	ACOX3_HUMAN	Human	Peroxisomal acyl-coenzyme A oxidase 3	0.5625	0.5	0.75	0.75	0.75	0.8125	0.9375	1	0.883704	1	0.847112	0.849256	0.953787	0.817101	0.837471	0.813415	0.861351	0.755581	1	0.72288	0.799803	0.476331	0.47929	0.444773	1.25031	0.462525	0.868659	0.557065	1	0.44837	0.410326	0.34058	0.446558	0.586051	1	0.74212	0.739255	0.48233	0.370583	0.43744	0.546323	0.440306
Q9BRF8	CPPED1	CPPED_HUMAN	Human	Serine/threonine-protein phosphatase CPPED1	0.833333	0.75	0.833333	0.75	0.75	0.833333	0.833333	1	0.958714	0.980993	0.9747	0.908955	1	0.903551	0.939935	0.86927	0.878433	0.893408	1	0.877451	0.53622	0.388344	0.429739	0.437364	1.13966	0.422113	1	0.747497	0.582409	0.410284	0.390257	0.418945	0.309608	0.438972	1	0.827544	0.459719	0.380636	0.311407	0.374723	0.389998	0.310914
Q14894	CRYM	CRYM_HUMAN	Human	Ketimine reductase mu-crystallin	0.769231	0.692308	1	0.923077	1	0.692308	0.846154	0.846154	0.744797	0.746544	0.728437	0.739234	0.754093	1	0.888207	0.971616	0.98031	0.918453	0.60742	1	0.308887	0.479724	0.367558	0.218292	0.60742	0.228645	0.749474	1	0.333684	0.435789	0.377895	0.269474	0.441053	0.385263	0.678977	1	0.420455	0.314394	0.233902	0.183712	0.260417	0.263258
O15372	EIF3H	EIF3H_HUMAN	Human	Eukaryotic translation initiation factor 3 subunit H	1	1	0.8	0.7	0.7	0.9	0.9	1	0.954501	0.988623	0.933503	0.944507	0.912944	1	0.959828	0.942109	0.970584	0.961671	1	0.900454	0.580545	0.61401	0.522121	0.526375	1.11055	0.488939	1	0.731754	0.589597	0.562908	0.475763	0.477941	0.472222	0.524782	1	0.851985	0.604741	0.466924	0.416483	0.507993	0.51075	0.480706
P15170	GSPT1	ERF3A_HUMAN	Human	Eukaryotic peptide chain release factor GTP-binding subunit ERF3A	0.9	0.8	0.7	0.7	0.8	0.9	0.9	1	0.889771	0.875295	0.934888	0.989265	0.915972	1	0.929525	0.904297	0.878324	0.919171	1	0.838151	0.30533	0.25941	0.288467	0.265733	1.1931	0.280036	1	0.726524	0.402591	0.28811	0.270884	0.240701	0.303659	0.37439	1	0.818336	0.270795	0.281423	0.237778	0.274479	0.335128	0.271929
Q14376	GALE	GALE_HUMAN	Human	UDP-glucose 4-epimerase	0.833333	0.75	0.75	0.75	0.75	0.75	0.833333	1	0.912308	0.890664	0.956462	0.92973	0.920123	0.975053	0.947072	0.991384	1	0.958319	0.838742	1	0.793103	0.579108	0.523327	0.497972	0.838742	0.485801	1	0.81677	0.803313	0.599379	0.480331	0.556936	0.501035	0.557971	0.931275	1	0.75498	0.517928	0.365538	0.588645	0.531873	0.466135
P30711	GSTT1	GSTT1_HUMAN	Human	Glutathione S-transferase theta-1	1	0.9	0.8	0.8	0.7	0.9	0.8	1	0.929071	0.951911	1	0.979775	0.960659	0.927389	0.942248	0.966106	0.918264	0.922294	0.513466	0.54274	0.852459	1	0.789227	0.506733	0.513466	0.401639	0.566405	0.449642	0.939911	1	0.850461	0.664049	0.487538	0.501878	0.533117	0.556494	1	0.766234	0.598701	0.684091	0.544481	0.39513
Q1KMD3	HNRNPUL2	HNRL2_HUMAN	Human	Heterogeneous nuclear ribonucleoprotein U-like protein 2	0.909091	0.909091	0.818182	0.818182	0.909091	0.909091	1	1	0.93566	0.904738	0.900375	1	0.89133	0.947121	0.931164	0.974695	0.893605	0.920386	1	0.827789	0.745597	0.729941	0.757339	0.690802	1.08723	0.835616	1	0.855691	0.792683	0.802846	0.75	0.715447	0.788618	0.839431	1	0.67784	0.739292	0.679702	0.674115	0.594041	0.875233	0.897579
A1L0T0	ILVBL	HACL2_HUMAN	Human	Acetolactate synthase-like protein	0.391304	0.391304	0.391304	0.478261	0.608696	0.652174	0.826087	1	0.9227	0.928849	0.971918	0.922096	0.932539	0.980794	0.976702	0.982863	1	0.997778	0.90268	1	0.631171	0.733427	0.691819	0.459097	0.90268	0.500705	1	0.789679	0.63018	0.797498	0.619234	0.594214	0.658327	0.708366	0.848854	1	0.673352	0.588825	0.430516	0.581662	0.695559	0.530086
Q04760	GLO1	LGUL_HUMAN	Human	Lactoylglutathione lyase	0.5	0.45	0.55	0.55	0.6	0.7	0.7	1	0.981787	0.969999	0.8838	0.942503	1	0.960647	0.917552	0.935546	0.940079	0.979421	1	0.830431	0.598714	0.49183	0.450308	0.500938	1.20419	0.606751	1	0.714681	0.682252	0.471845	0.450478	0.441931	0.541478	0.619155	1	0.74522	0.62093	0.478553	0.454264	0.463307	0.532041	0.556331
O75439	PMPCB	MPPB_HUMAN	Human	Mitochondrial-processing peptidase subunit beta	0.555556	0.5	0.555556	0.611111	0.555556	0.611111	0.722222	1	0.950257	0.925396	0.907748	0.906026	0.999014	0.96494	0.958529	0.967073	0.968128	1	1	0.936492	0.859306	0.631656	0.642404	0.607719	1.06781	0.585735	1	0.88247	0.8501	0.702689	0.62251	0.549303	0.615538	0.579183	1	0.855288	0.717788	0.608173	0.476923	0.517788	0.58125	0.525
P49914	MTHFS	MTHFS_HUMAN	Human	5-formyltetrahydrofolate cyclo-ligase	0.666667	0.6	0.333333	0.466667	0.4	0.333333	0.666667	1	0.819978	0.782193	0.820835	0.809293	0.803223	0.998709	0.899534	0.94853	0.932301	1	0.217822	0.205446	0.873762	1	0.982673	0.425743	0.217822	0.730198	0.202532	0.139241	1	0.934177	0.736709	0.488608	0.524051	0.683544	0.282051	0.2	1	0.853846	0.566667	0.671795	0.7	0.625641
Q15738	NSDHL	NSDHL_HUMAN	Human	Sterol-4-alpha-carboxylate 3-dehydrogese, decarboxylating	0.625	0.5625	0.625	0.625	0.5625	0.5625	0.6875	1	0.990442	0.999754	0.975426	0.930436	0.986982	0.961994	0.958824	0.927642	1	0.953896	1	0.941043	0.61678	0.727135	0.611489	0.334845	1.06265	0.8322	1	0.80194	0.709782	0.744543	0.662894	0.311237	0.657235	0.902991	1	0.997567	0.674777	0.600162	0.478508	0.43309	0.679643	0.703974
O60568	PLOD3	PLOD3_HUMAN	Human	Multifunctiol procollagen lysine hydroxylase and glycosyltransferase LH3	0.714286	0.642857	0.714286	0.714286	0.785714	0.857143	1	0.928571	0.847678	0.784659	0.844504	0.845891	0.836561	0.912256	0.936154	0.926019	1	0.965696	1	0.912103	0.432387	0.411765	0.451995	0.340433	1.09637	0.655849	1	0.764917	0.505392	0.493889	0.384256	0.368081	0.586628	0.672178	1	0.964918	0.409622	0.369195	0.276646	0.382225	0.554962	0.65152
O15305	PMM2	PMM2_HUMAN	Human	Phosphomannomutase 2	0.769231	0.769231	0.769231	0.769231	0.846154	1	0.923077	0.692308	0.993575	0.923988	0.93108	0.936522	0.917674	0.974701	0.958209	1	0.92367	0.971502	0.997707	1	0.377808	0.330124	0.340669	0.287483	0.997707	0.366804	1	0.830525	0.444391	0.393837	0.302359	0.283101	0.463168	0.436688	1	0.964175	0.377709	0.336577	0.270234	0.279522	0.441398	0.369748
P10619	CTSA	PPGB_HUMAN	Human	Lysosomal protective protein	0.257143	0.342857	0.457143	0.371429	0.428571	0.8	0.657143	1	0.941291	1	0.804861	0.908583	0.843918	0.518436	0.489781	0.525776	0.529557	0.553138	0.578108	0.581992	1	0.659406	0.685488	0.581715	0.578108	0.607936	0.535574	0.448225	1	0.661266	0.601998	0.555556	0.376401	0.552045	0.559586	0.551991	1	0.632399	0.531561	0.602148	0.499345	0.513882
P49720	PSMB3	PSB3_HUMAN	Human	Proteasome subunit beta type-3	0.526316	0.526316	0.473684	0.473684	0.421053	0.368421	0.578947	1	0.863413	0.89284	0.840145	0.846652	0.872937	1	0.901005	0.946173	0.927456	0.920797	1	0.951909	0.338473	0.374082	0.270925	0.257342	1.05052	0.31975	1	0.710603	0.364198	0.311184	0.242919	0.279593	0.289397	0.317357	1	0.90611	0.370715	0.266766	0.201565	0.347988	0.352832	0.288748
Q16401	PSMD5	PSMD5_HUMAN	Human	26S proteasome non-ATPase regulatory subunit 5	1	1	1	1	1	1	0.9	1	0.934374	0.936123	1	0.951202	0.941895	0.871007	0.911738	0.883367	0.843376	0.959168	1	0.949966	0.606491	0.40906	0.528059	0.536173	1.05267	0.475997	1	0.83413	0.686007	0.530375	0.462116	0.483959	0.460751	0.563823	1	0.792566	0.440647	0.453837	0.429257	0.461631	0.491007	0.410671
P46060	RANGAP1	RAGP1_HUMAN	Human	Ran GTPase-activating protein 1	1	0.8	0.7	0.7	0.7	0.8	0.9	1	1	0.958411	0.945714	0.952488	0.873364	0.910421	0.928885	0.839464	0.904565	0.91958	1	0.769202	0.70901	0.305945	0.303545	0.427991	1.30005	0.384232	0.910638	0.558468	1	0.318468	0.247489	0.428085	0.398298	0.469957	1	0.752109	0.63483	0.345089	0.256159	0.525312	0.583024	0.330577
Q07020	RPL18	RL18_HUMAN	Human	60S ribosomal protein L18	1	0.9	0.7	0.7	0.7	0.7	0.7	0.9	0.964951	0.974578	0.888657	1	0.892848	0.961916	0.893281	0.929121	0.901897	0.933567	1	0.93865	0.405169	0.522778	0.355306	0.280773	1.06536	0.365226	1	0.640899	0.370342	0.395983	0.297966	0.341796	0.351522	0.35809	1	0.921706	0.456958	0.329548	0.246897	0.389754	0.381436	0.361896
P60903	S100A10	S10AA_HUMAN	Human	Protein S100-A10	0.625	0.3125	0.75	0.5625	0.5625	0.75	1	0.9375	0.984969	1	0.952437	0.943899	0.961246	0.694868	0.719553	0.682486	0.722049	0.718336	1	0.78225	0.293889	0.289525	0.190107	0.164888	1.27836	0.344811	1	0.631004	0.31173	0.228602	0.18673	0.172876	0.314039	0.311422	1	0.674378	0.316021	0.196412	0.139282	0.193107	0.261253	0.316494
Q99611	SEPHS2	SPS2_HUMAN	Human	Selenide, water dikise 2	0.666667	0.6	0.733333	0.8	0.733333	0.666667	1	0.866667	0.906336	0.905053	0.886771	0.857311	0.926336	0.922807	0.906211	1	0.9392	0.951474	0.464183	0.511364	0.852488	1	0.948144	0.621044	0.464183	0.732451	0.509663	0.434666	0.842129	1	0.880036	0.607998	0.5718	0.589936	0.538044	0.569856	1	0.884734	0.734499	0.763477	0.697669	0.763073
P13693	TPT1	TCTP_HUMAN	Human	Translatiolly-controlled tumor protein	0.909091	0.818182	0.636364	0.636364	0.545455	0.727273	0.818182	1	0.951085	1	0.900318	0.889893	0.840902	0.731541	0.736869	0.735101	0.716495	0.689866	0.936406	0.807062	0.856075	1	0.811639	0.660369	0.936406	0.741845	1	0.724032	0.892536	0.876511	0.739765	0.662088	0.770777	0.827823	1	0.784603	0.923648	0.803992	0.666237	0.806369	0.894693	0.898474
Q15363	TMED2	TMED2_HUMAN	Human	Transmembrane emp24 domain-containing protein 2	0.769231	0.538462	0.461538	0.538462	0.538462	0.615385	0.692308	1	0.847476	0.826372	0.902746	0.89445	0.824413	0.925855	0.964916	0.977561	0.943101	1	1	0.8887	0.651932	0.560807	0.581208	0.523745	1.12524	0.621557	1	0.845426	0.672256	0.638604	0.56491	0.488022	0.673055	0.650011	1	0.887813	0.615341	0.546069	0.494481	0.487835	0.705902	0.618608
Q13404	UBE2V1	UB2V1_HUMAN	Human	Ubiquitin-conjugating enzyme E2 variant 1	0.157895	0.0877193	0.0877193	0.0877193	0.263158	0.578947	0.649123	1	0.929023	0.898028	0.853108	1	0.902658	0.843368	0.850223	0.886683	0.953697	0.863545	0.758621	0.862069	0.965517	0.482759	1	0.758621	0.758621	0.724138	0.702703	0.621622	1	0.756757	0.702703	0.621622	0.540541	0.432432	0.5625	0.875	0.8125	1	0.84375	0.71875	0.96875	0.75
P21283	ATP6V1C1	VATC1_HUMAN	Human	V-type proton ATPase subunit C 1	0.666667	0.6	0.666667	0.6	0.8	0.866667	0.8	1	1	0.999052	0.903095	0.981131	0.980396	0.786404	0.778707	0.791399	0.845638	0.804858	1	0.828512	0.895145	0.485537	0.556302	0.65031	1.11714	0.605888	0.813596	0.646053	1	0.45	0.461842	0.501754	0.485965	0.562281	1	0.782544	0.724688	0.566584	0.491272	0.634913	0.672319	0.598005
Q8WZ42	TTN	TITIN_HUMAN	Human	Titin	#VALUE!	#VALUE!	#VALUE!	#VALUE!	#VALUE!	#VALUE!	#VALUE!	#VALUE!											0.67033	0.556777	0.835165	0.304029	0.56044	1	0.67033	0.725275	0.426901	0.596491	1	0.502924	0.587719	0.52924	0.657895	0.657895	0.95671	1	0.770563	0.865801	0.917749	0.597403	0.943723	0.922078
Q8NE71	ABCF1	ABCF1_HUMAN	Human	ATP-binding cassette sub-family F member 1	1	1	0.8	0.7	0.8	0.9	0.8	0.7	0.990164	1	0.859086	0.993953	0.928331	0.939276	0.927699	0.953976	0.880897	0.960415	1	0.330233	0.15814	0.162791	0.15814	0.2	3.02817	0.213953	1	0.53125	0.476562	0.179688	0.226562	0.164062	0.234375	0.773438	1	0.72093	0.244186	0.0755814	0.156977	0.122093	0.255814	0.0290698
Q6ZUJ8	PIK3AP1	BCAP_HUMAN	Human	Phosphoinositide 3-kise adapter protein 1	0.909091	0.909091	0.909091	0.909091	0.909091	1	0.909091	1	0.964686	0.923627	0.888766	0.953446	0.817264	1	0.895558	0.971645	0.910367	0.998946	0.359117	0.269338	0.606504	0.464925	0.763531	0.618235	0.359117	1	0.49246	0.390404	0.698401	1	0.892765	0.659711	0.8262	0.779284	0.484416	0.367156	0.654787	0.815374	0.702865	0.466387	0.738644	1
P19022	CDH2	CADH2_HUMAN	Human	Cadherin-2	0.833333	0.833333	1	0.916667	0.833333	0.75	0.75	0.666667	0.900278	0.915577	0.928141	0.864287	0.836743	0.856336	0.860557	0.882374	1	0.850884	1	0.670875	0.914773	0.389099	0.518519	0.772096	1.09317	0.363636	0.861101	0.545928	1	0.46151	0.44273	0.599293	0.382484	0.359799	1	0.619571	0.747772	0.527024	0.445477	0.562109	0.495733	0.281244
Q02318	CYP27A1	CP27A_HUMAN	Human	Sterol 26-hydroxylase, mitochondrial	0.36	0.32	0.44	0.4	0.52	0.52	0.8	1	0.881545	0.885463	0.916664	0.878854	0.94614	0.990645	0.979998	0.975179	1	0.94326	0.259689	0.341843	0.669993	1	0.911116	0.348573	0.259689	0.559527	0.308338	0.289781	0.616929	1	0.870361	0.335282	0.690137	0.590493	0.378378	0.479573	0.943432	1	0.70836	0.436832	0.778441	0.82181
P62495	ETF1	ERF1_HUMAN	Human	Eukaryotic peptide chain release factor subunit 1	1	0.9	0.7	0.5	0.6	0.7	0.8	0.9	0.985375	1	0.952114	0.963173	0.986251	0.987712	0.906383	0.932233	0.957047	0.943924	1	0.823327	0.301049	0.238947	0.261655	0.272837	1.21458	0.297781	1	0.782822	0.380719	0.270815	0.24277	0.244698	0.313585	0.348466	1	0.725709	0.259637	0.23447	0.200382	0.24546	0.30137	0.275565
Q92947	GCDH	GCDH_HUMAN	Human	Glutaryl-CoA dehydrogese, mitochondrial	0.909091	0.818182	0.818182	0.909091	0.818182	0.727273	0.909091	1	0.949269	0.99125	1	0.953388	0.983511	0.909239	0.954225	0.951823	0.888604	0.8859	0.937908	1	0.753268	0.879085	0.80719	0.5	0.937908	0.480392	1	0.830798	0.901141	0.889734	0.796578	0.610266	0.589354	0.674905	0.944541	1	0.963605	0.70364	0.506066	0.672444	0.584055	0.509532
Q9UJ83	HACL1	HACL1_HUMAN	Human	2-hydroxyacyl-CoA lyase 1	0.666667	0.666667	0.666667	0.733333	0.733333	0.6	0.933333	1	0.826854	0.824065	0.870968	0.80763	0.88838	0.948152	1	0.997367	0.995488	0.984966	0.810811	1	0.682683	0.645646	0.604605	0.418418	0.810811	0.483483	1	0.996259	0.921446	0.829177	0.77182	0.426434	0.749377	0.568579	0.9547	1	0.784824	0.611552	0.546999	0.458664	0.513024	0.586636
Q92743	HTRA1	HTRA1_HUMAN	Human	Serine protease HTRA1	0.272727	0.30303	0.363636	0.484848	0.515152	0.69697	0.939394	1	1	0.945374	0.979187	0.984283	0.882528	0.92682	0.920632	0.927169	0.874981	0.883242	0.473198	0.483056	1	0.746765	0.799137	0.647566	0.473198	0.918053	0.526804	0.434021	0.975258	1	0.787629	0.720275	0.629553	0.665292	0.484107	0.542594	1	0.699619	0.594406	0.750159	0.806421	0.692308
P20042	EIF2S2	IF2B_HUMAN	Human	Eukaryotic translation initiation factor 2 subunit 2	0.833333	0.75	0.666667	0.583333	0.583333	0.666667	0.75	1	1	0.964458	0.918983	0.970581	0.959652	0.983084	0.918834	0.870088	0.915632	0.910972	1	0.860625	0.37669	0.363395	0.295591	0.32639	1.16195	0.406382	1	0.690711	0.438037	0.320612	0.279514	0.289579	0.408891	0.499685	1	0.815316	0.370477	0.312764	0.280355	0.426637	0.501443	0.406659
P56199	ITGA1	ITA1_HUMAN	Human	Integrin alpha-1	0.733333	0.6	0.533333	0.533333	0.533333	0.6	0.8	1	0.958492	1	0.983391	0.975426	0.93373	0.960805	0.899182	0.901984	0.875658	0.909736	0.294204	0.284381	1	0.320727	0.594303	0.84725	0.294204	0.468566	0.181305	0.200353	1	0.407055	0.422928	0.483598	0.306878	0.308995	0.331585	0.358974	1	0.768648	0.740676	0.778555	0.75641	0.571678
Q9NX63	CHCHD3	MIC19_HUMAN	Human	MICOS complex subunit MIC19	0.310345	0.275862	0.310345	0.310345	0.517241	0.689655	0.62069	1	0.94903	0.99601	0.931727	0.906613	1	0.761604	0.779328	0.852186	0.772347	0.750382	1	0.828536	0.195557	0.180225	0.162078	0.193992	1.20695	0.210263	1	0.71356	0.230867	0.18355	0.161639	0.188314	0.219435	0.231185	1	0.835403	0.207259	0.165552	0.135307	0.219994	0.226361	0.195798
P28482	MAPK1	MK01_HUMAN	Human	Mitogen-activated protein kise 1	0.212766	0.191489	0.170213	0.170213	0.170213	0.297872	0.404255	1	0.989639	1	0.987256	0.962294	0.891974	0.876826	0.834006	0.883719	0.84951	0.840096	1	0.963883	0.668849	0.427088	0.560497	0.614447	1.03747	0.639729	1	0.941811	0.79939	0.578367	0.532614	0.518536	0.641483	0.70671	1	0.852567	0.476457	0.489193	0.398495	0.444423	0.639135	0.542841
Q9BV57	ADI1	MTND_HUMAN	Human	1,2-dihydroxy-3-keto-5-methylthiopentene dioxygese	0.769231	0.692308	0.923077	1	0.923077	0.769231	0.769231	0.692308	1	0.967836	0.954641	0.97052	0.944429	0.886802	0.853919	0.892722	0.876801	0.929853	0.849797	1	0.959367	0.993274	0.870394	0.579375	0.849797	0.535099	0.811385	0.790804	1	0.811645	0.746776	0.507099	0.426859	0.560245	0.83313	0.934903	1	0.808905	0.666261	0.723779	0.554473	0.439302
Q8TAT6	NPLOC4	NPL4_HUMAN	Human	Nuclear protein localization protein 4 homolog	0.769231	0.769231	0.769231	0.692308	0.769231	0.923077	1	0.846154	0.912434	0.972596	0.967329	0.974542	0.931989	0.996095	0.981855	0.96959	0.981316	1	1	0.90339	0.646731	0.471671	0.550121	0.525908	1.10694	0.56707	1	0.840474	0.879788	0.564012	0.514617	0.491683	0.571825	0.671623	1	0.930049	0.573099	0.524291	0.400585	0.511921	0.68511	0.483806
P12955	PEPD	PEPD_HUMAN	Human	Xaa-Pro dipeptidase	0.714286	0.642857	0.857143	0.785714	0.857143	0.785714	0.785714	1	0.952526	0.970557	0.962105	0.896023	1	0.828384	0.801473	0.716129	0.797127	0.834084	0.822276	1	0.789105	0.782715	0.691418	0.537736	0.822276	0.837492	0.873021	0.82863	0.95733	0.782175	0.691672	0.616311	0.741225	1	0.856501	1	0.930337	0.716212	0.521027	0.702729	0.855217	0.876404
P25788	PSMA3	PSA3_HUMAN	Human	Proteasome subunit alpha type-3	0.079646	0.0707965	0.0619469	0.0530973	0.176991	0.141593	0.265487	1	0.948581	0.952437	0.929483	0.980304	0.941439	1	0.957187	0.957682	0.985497	0.998846	1	0.914812	0.238424	0.249424	0.192121	0.226656	1.09312	0.233564	1	0.766667	0.264844	0.24375	0.201823	0.219271	0.255208	0.239583	1	0.836538	0.257746	0.197917	0.169338	0.227831	0.247863	0.250267
P61289	PSME3	PSME3_HUMAN	Human	Proteasome activator complex subunit 3	1	0.727273	0.454545	0.454545	0.363636	0.454545	0.454545	0.454545	0.939877	0.891672	0.944499	1	0.860945	0.911848	0.867071	0.839083	0.883449	0.852192	1	0.798509	0.258774	0.1513	0.193853	0.219131	1.25233	0.245135	1	0.719633	0.297982	0.181835	0.183486	0.194495	0.231376	0.251009	1	0.795663	0.227927	0.173634	0.147615	0.194623	0.256028	0.231049
Q02543	RPL18A	RL18A_HUMAN	Human	60S ribosomal protein L18a	1	0.9	0.8	0.7	0.6	0.8	0.7	0.6	1	0.980349	0.972601	0.974768	0.886596	0.886174	0.879701	0.877401	0.882069	0.900587	1	0.881477	0.376619	0.520617	0.355786	0.299223	1.13446	0.369819	1	0.650553	0.388415	0.394734	0.298999	0.355661	0.412954	0.375355	1	0.829953	0.447069	0.335859	0.244373	0.369623	0.448629	0.403499
P46778	RPL21	RL21_HUMAN	Human	60S ribosomal protein L21	0.12987	0.116883	0.103896	0.103896	0.103896	0.194805	0.246753	1	0.990205	1	0.955688	0.955138	0.879278	0.85233	0.880032	0.788985	0.827732	0.914044	1	0	0	0	0.5	0	2	0.5	0	0	0	0	0	0	0	1	1	0	0	0	0	0	0	0
P62070	RRAS2	RRAS2_HUMAN	Human	Ras-related protein R-Ras2	0.294118	0.294118	0.470588	0.323529	0.323529	1	0.529412	0.382353	0.989538	0.998831	0.95002	1	0.755938	0.461867	0.408967	0.379022	0.381686	0.409808	0.35235	0.211342	0.66502	0.1617	0.158123	1	0.35235	0.14782	0.363228	0.18507	1	0.167617	0.138327	0.941766	0.339209	0.295663	0.426894	0.229595	0.731454	0.260227	0.203171	1	0.566941	0.135545
P62280	RPS11	RS11_HUMAN	Human	40S ribosomal protein S11	0.666667	0.666667	0.4	0.4	0.333333	0.466667	0.4	1	0.986158	0.968371	0.914094	0.936602	0.876935	1	0.936793	0.909863	0.95084	0.947783	1	0.794062	0.527665	0.63002	0.44113	0.442502	1.25935	0.466195	1	0.64714	0.532601	0.49869	0.410639	0.471256	0.473221	0.511352	1	0.80618	0.576874	0.451996	0.360048	0.560785	0.531464	0.492519
P50454	SERPINH1	SERPH_HUMAN	Human	Serpin H1	0.526316	0.473684	0.473684	0.421053	0.473684	0.631579	0.736842	1	0.955338	0.900953	1	0.940513	0.92644	0.740234	0.777276	0.668257	0.697651	0.788252	0.355932	0.281921	0.479661	0.382486	0.359887	0.440113	0.355932	0.862712	0.677789	0.396246	1	0.721585	0.624609	0.888425	0.837331	0.860271	0.318675	0.266015	0.481542	0.337676	0.223127	0.389794	0.634636	1
O75533	SF3B1	SF3B1_HUMAN	Human	Splicing factor 3B subunit 1	0.909091	1	0.818182	0.818182	0.909091	0.818182	0.727273	0.636364	0.782307	0.764488	0.928099	0.862827	0.798795	0.916731	0.973273	1	0.85131	0.850265	0.977112	0.936421	1	0.64069	0.842325	0.865032	0.977112	0.638874	0.896288	0.812112	1	0.796306	0.81442	0.71426	0.686557	0.652815	1	0.914513	0.837699	0.802301	0.698584	0.621062	0.776991	0.694336
O60749	SNX2	SNX2_HUMAN	Human	Sorting nexin-2	0.909091	0.727273	1	0.909091	0.909091	1	0.818182	0.909091	0.979699	1	0.906396	0.950098	0.948251	0.862075	0.828779	0.796577	0.775889	0.779873	1	0.917629	0.70042	0.576076	0.608604	0.56086	1.08977	0.56086	1	0.870208	0.667032	0.670318	0.594743	0.532311	0.525192	0.542169	1	0.870179	0.632808	0.549701	0.506247	0.544269	0.587724	0.572515
O76094	SRP72	SRP72_HUMAN	Human	Sigl recognition particle subunit SRP72	1	1	0.9	0.9	0.9	1	1	1	0.914463	0.891408	0.846934	0.905646	0.817778	1	0.990987	0.953463	0.970757	0.961461	1	0.925144	0.340299	0.257865	0.317566	0.310907	1.08091	0.348565	1	0.898792	0.407488	0.328744	0.342029	0.274155	0.387923	0.406039	1	0.889391	0.328668	0.299549	0.279233	0.258465	0.400451	0.365237
P61088	UBE2N	UBE2N_HUMAN	Human	Ubiquitin-conjugating enzyme E2 N	1	0.727273	0.818182	0.636364	0.636364	0.818182	0.818182	1	1	0.953778	0.964328	0.984688	0.934613	0.904259	0.932528	0.853372	0.872493	0.900489	1	0.834008	0.309427	0.249855	0.233661	0.307114	1.19903	0.31926	1	0.650105	0.312762	0.237971	0.210251	0.275105	0.251569	0.253138	1	0.6976	0.2784	0.198933	0.184533	0.2704	0.3056	0.269333
P36543	ATP6V1E1	VATE1_HUMAN	Human	V-type proton ATPase subunit E 1	0.5	0.55	0.45	0.4	0.5	0.45	0.6	1	0.914368	0.95791	1	0.886848	0.953563	0.738062	0.837595	0.771469	0.765223	0.729581	1	0.839761	0.358772	0.303911	0.244161	0.322379	1.19082	0.367735	1	0.72434	0.435484	0.323754	0.247507	0.326979	0.36305	0.420528	1	0.862021	0.392947	0.260565	0.242093	0.390988	0.371676	0.370557
P62330	ARF6	ARF6_HUMAN	Human	ADP-ribosylation factor 6	1	1	0.8	0.9	0.9	1	0.9	0.8	0.962449	0.993609	0.857917	1	0.869234	0.872069	0.883785	0.884601	0.849975	0.853017	1	0.84	0.507692	0.413744	0.425436	0.442051	1.19048	0.479179	1	0.722106	0.61074	0.438362	0.381321	0.414125	0.423736	0.534058	1	0.798304	0.4722	0.386632	0.296136	0.383675	0.475355	0.422713
P07306	ASGR1	ASGR1_HUMAN	Human	Asialoglycoprotein receptor 1	0.588235	0.764706	0.705882	0.823529	0.705882	0.764706	0.764706	1	0.757142	0.734003	0.80195	0.76337	0.772359	0.901951	0.918904	1	0.874013	0.914349	0.325261	0.502221	0.823184	1	0.801261	0.519989	0.325261	0.545923	0.339881	0.394139	0.86218	1	0.760425	0.633392	0.627435	0.621478	0.310896	0.563842	1	0.869411	0.607103	0.742696	0.730105	0.626312
P16278	GLB1	BGAL_HUMAN	Human	Beta-galactosidase	0.555556	0.555556	0.666667	0.666667	0.666667	1	0.722222	0.611111	0.972139	0.971021	1	0.978603	0.905015	0.758285	0.769624	0.736376	0.708128	0.773308	0.472977	0.446423	1	0.64105	0.683224	0.637613	0.472977	0.594189	0.420628	0.361134	1	0.644426	0.57409	0.538782	0.495413	0.497081	0.491547	0.48277	1	0.762354	0.589077	0.624187	0.70026	0.525683
Q9H2M3	BHMT2	BHMT2_HUMAN	Human	S-methylmethionine--homocysteine S-methyltransferase BHMT2	0.909091	0.909091	0.636364	0.727273	0.727273	0.636364	0.909091	1	0.867909	0.895529	0.915108	0.832186	0.899958	0.910166	0.956155	0.960795	1	0.947466	0.824956	0.965841	0.932389	1	0.992743	0.582478	0.824956	0.687611	0.778315	0.867418	0.913938	0.987475	1	0.507783	0.728395	0.686527	0.83982	1	0.965756	0.902133	0.744199	0.527507	0.681886	0.744199
Q9UBR2	CTSZ	CATZ_HUMAN	Human	Cathepsin Z	1	0.545455	0.909091	0.636364	0.545455	0.818182	0.727273	0.909091	0.934745	1	0.798205	0.894663	0.806426	0.762867	0.784736	0.629294	0.74716	0.647277	1	0.95716	0.98453	0.817268	0.738464	0.506413	1.01571	0.665873	0.936364	0.700505	1	0.721591	0.608333	0.482955	0.590909	0.663005	0.918683	0.955475	1	0.702918	0.501871	0.583437	0.640434	0.584809
Q96A33	CCDC47	CCD47_HUMAN	Human	Coiled-coil domain-containing protein 47	1	0.9	0.8	0.7	0.8	0.8	0.8	0.9	0.897366	0.902261	0.989469	0.924863	0.889371	0.919735	1	0.925164	0.9452	0.973758	1	0.920161	0.401613	0.347742	0.375484	0.353387	1.08677	0.372258	1	0.838097	0.464563	0.38262	0.35057	0.341484	0.425078	0.432017	1	0.894591	0.374616	0.352797	0.275968	0.342963	0.450369	0.376921
Q9NUU7	DDX19A	DD19A_HUMAN	Human	ATP-dependent R helicase DDX19A	0.909091	1	0.818182	0.818182	0.727273	0.909091	0.636364	0.636364	0.670549	0.732061	0.809823	0.766915	0.871941	0.929888	1	0.891219	0.954956	0.80192	1	0.905741	0.431609	0.28703	0.32034	0.435152	1.10407	0.381999	1	0.828261	0.526087	0.376087	0.344203	0.434783	0.391304	0.452174	1	0.936675	0.384565	0.312005	0.260554	0.365435	0.418206	0.377968
P28845	HSD11B1	DHI1_HUMAN	Human	Corticosteroid 11-beta-dehydrogese isozyme 1	1	0.777778	0.333333	0.666667	0.888889	0.666667	1	0.888889	0.71986	0.750149	0.744626	0.701219	0.707505	0.950386	0.990799	1	0.966148	0.919613	1	0.861017	0.521469	0.891525	0.832203	0.787571	1.07664	0.777966	0.95571	0.742263	0.338314	0.825507	0.758805	0.616329	1	0.692636	1	0.792997	0.451081	0.484037	0.399588	0.520082	0.65036	0.8069
Q9UBX3	SLC25A10	DIC_HUMAN	Human	Mitochondrial dicarboxylate carrier	0.555556	0.444444	0.555556	0.555556	0.722222	1	1	0.944444	0.970209	1	0.927122	0.882409	0.977316	0.790567	0.785537	0.774776	0.746983	0.698016	0.777995	1	0.93099	0.981771	0.852539	0.707031	0.777995	0.586914	0.816462	0.729597	1	0.945359	0.767776	0.794046	0.642732	0.734501	0.805828	0.98592	1	0.817944	0.510806	0.787492	0.702685	0.537656
P42126	ECI1	ECI1_HUMAN	Human	Enoyl-CoA delta isomerase 1, mitochondrial	0.769231	0.692308	0.692308	0.692308	0.692308	0.615385	0.769231	1	0.913454	0.933025	0.931643	0.899663	0.979834	0.93336	0.973961	1	0.96111	0.939439	0.820472	1	0.685959	0.808146	0.598607	0.300643	0.820472	0.508574	1	0.844473	0.852828	0.777635	0.658098	0.327763	0.653599	0.613753	0.840883	1	0.61778	0.570215	0.4094	0.454134	0.568516	0.513024
P36969	GPX4	GPX4_HUMAN	Human	Phospholipid hydroperoxide glutathione peroxidase	0.434783	0.304348	0.565217	0.391304	0.565217	0.73913	0.782609	1	0.938444	0.963082	0.873529	0.902754	1	0.805504	0.7653	0.724789	0.797582	0.724881	0.681503	0.755334	0.794868	1	0.745386	0.425187	0.681503	0.593533	0.86186	0.593911	1	0.923811	0.698576	0.51545	0.638291	0.805362	0.685933	0.742524	1	0.776183	0.49135	0.609092	0.622636	0.551562
Q92896	GLG1	GSLG1_HUMAN	Human	Golgi apparatus protein 1	0.692308	0.769231	0.846154	0.615385	0.769231	0.846154	0.846154	1	0.944989	0.998283	0.979472	0.933415	0.959697	0.997752	0.919188	0.967669	0.929148	1	0.949409	0.906204	1	0.498154	0.779911	0.965657	0.949409	0.819793	0.77547	0.784042	1	0.666996	0.624464	0.740851	0.746456	0.693043	1	0.969884	0.767625	0.734771	0.615332	0.649897	0.928131	0.788501
Q5GLZ8	HERC4	HERC4_HUMAN	Human	Probable E3 ubiquitin-protein ligase HERC4	0.909091	0.909091	0.909091	0.909091	0.909091	1	0.909091	0.909091	0.98033	1	0.881055	0.988396	0.993415	0.983912	0.925059	0.957414	0.959974	0.966826	1	0.68042	0.311655	0.220746	0.246154	0.285315	1.46968	0.258275	1	0.721907	0.419845	0.260052	0.277577	0.260825	0.268299	0.293814	1	0.667442	0.277442	0.256977	0.24186	0.25907	0.281395	0.244186
Q9BXJ9	A15	A15_HUMAN	Human	N-alpha-acetyltransferase 15, tA auxiliary subunit	1	1	0.8	0.8	0.8	0.8	0.8	1	0.883327	0.85425	0.862483	0.907749	0.859491	0.887948	0.910795	0.930657	1	0.934793	1	0.928075	0.178249	0.120222	0.14385	0.183808	1.0775	0.184156	1	0.800279	0.226257	0.161662	0.146648	0.157123	0.225209	0.226955	1	0.812382	0.137964	0.142678	0.127593	0.135764	0.187304	0.193589
Q96FW1	OTUB1	OTUB1_HUMAN	Human	Ubiquitin thioesterase OTUB1	0.909091	0.909091	0.909091	1	1	1	0.909091	0.727273	0.961651	0.934423	1	0.954885	0.962878	0.925876	0.989097	0.973646	0.939782	0.991069	1	0.876412	0.622591	0.552159	0.460465	0.500332	1.14102	0.374086	1	0.673128	0.708556	0.53877	0.425802	0.493316	0.477941	0.483289	1	0.939333	0.686	0.436667	0.380667	0.589333	0.544	0.385333
Q01813	PFKP	PFKAP_HUMAN	Human	ATP-dependent 6-phosphofructokise, platelet type	0.769231	0.615385	0.846154	0.692308	0.538462	0.846154	0.692308	1	0.989041	1	0.998928	0.965194	0.91753	0.773573	0.79035	0.704649	0.714427	0.737468	1	0.647534	0.0831091	0.0298954	0.0391629	0.146487	1.54432	0.104335	1	0.504759	0.0949143	0.0307316	0.0233886	0.172151	0.135165	0.141964	1	0.632674	0.0714102	0.0269715	0.0184947	0.127408	0.162343	0.107629
Q15493	RGN	RGN_HUMAN	Human	Regucalcin	1	1	0.7	0.9	0.8	0.7	0.8	1	0.81274	0.914019	0.806266	0.814055	0.887482	0.902534	1	0.980032	0.973699	0.932172	0.371444	0.567439	0.644889	1	0.936776	0.467334	0.371444	0.413066	0.458175	0.496198	0.745247	1	0.975285	0.565906	0.517744	0.527883	0.441924	0.641924	0.966323	1	0.786254	0.654983	0.632302	0.531959
P35268	RPL22	RL22_HUMAN	Human	60S ribosomal protein L22	1	1	0.8	0.8	0.7	0.7	0.7	0.7	1	0.951501	0.906947	0.948055	0.864294	0.978551	0.866806	0.885541	0.962492	0.912811	1	0.801259	0.542416	0.607464	0.473471	0.489209	1.24804	0.47497	1	0.768192	0.586501	0.531885	0.461443	0.493095	0.50706	0.513266	1	0.804697	0.627207	0.461696	0.385719	0.527585	0.504098	0.532945
P62888	RPL30	RL30_HUMAN	Human	60S ribosomal protein L30	1	0.909091	0.818182	0.454545	0.363636	0.363636	0.363636	0.545455	1	0.975561	0.996559	0.973961	0.944085	0.950582	0.906848	0.881124	0.924878	0.926206	1	0.812975	0.538083	0.67132	0.464484	0.385855	1.23005	0.480805	1	0.696407	0.551347	0.51766	0.452123	0.407615	0.493058	0.484279	1	0.754334	0.579493	0.47019	0.371353	0.459619	0.450951	0.491121
O95486	SEC24A	SC24A_HUMAN	Human	Protein transport protein Sec24A	0.909091	0.909091	0.909091	1	0.909091	0.818182	0.818182	0.909091	0.869394	0.896876	0.822399	0.844971	0.873781	1	0.959449	0.938681	0.987567	0.969059	1	0.969271	0.830664	0.637136	0.95358	0.478915	1.0317	0.688133	0.997276	1	0.893429	0.928498	0.960844	0.387811	0.824311	0.895472	1	0.955569	0.671637	0.823189	0.723068	0.342666	0.836884	0.749239
[truncated: 25,560 more rows]

## Sheet: vlookup
Calc	iTRAQ Mock_2d	iTRAQ HBV_2d	iTRAQ Mock_7d	iTRAQ HBV_7d	iTRAQ ETV_7d	iTRAQ Mock_28d	iTRAQ HBV_28d	iTRAQ ETV_28d	TMT Mock_1	TMT Mock_2	TMT Mock_3	TMT Mock+ETV	TMT Mock+TDF	TMT HBV_1	TMT HBV_2	TMT HBV_3	TMT HBV+ETV	TMT HBV+TDF	RNAseq Mock_2d_1	RNAseq HBV_2d_1	RNAseq Mock_7d_1	RNAseq HBV_7d_1	RNAseq ETV_7d_1	RNAseq Mock_28d_1	RNAseq HBV_28d_1	RNAseq ETV_28d_1	RNAseq Mock_2d_2	RNAseq HBV_2d_2	RNAseq Mock_7d_2	RNAseq HBV_7d_2	RNAseq ETV_7d_2	RNAseq Mock_28d_2	RNAseq HBV_28d_2	RNAseq ETV_28d_2	RNAseq Mock_2d_3	RNAseq HBV_2d_3	RNAseq Mock_7d_3	RNAseq HBV_7d_3	RNAseq ETV_7d_3	RNAseq Mock_28d_3	RNAseq HBV_28d_3	RNAseq ETV_28d_3
[truncated: 14 more rows]
