# Supplementary material for: Long-Term Hepatitis B Virus Infection Induces Cytopathic Effects in Primary Human Hepatocytes, and Can Be Partially Reversed by Antiviral Therapy
Source: Microbiol Spectr. 2022 Feb 16;10(1):e01328-21. doi: 10.1128/spectrum.01328-21 (PMC8849052; doi:10.1128/spectrum.01328-21)
Supplement: SUPPLEMENTAL FILE 2 — Supplemental material. Download SPECTRUM01328-21_Supp_2_seq6.xlsx, XLSX file, 0.2 MB [file spectrum01328-21_supp_2_seq6.xlsx]

## Sheet: DAVID_UP_TMT
Table S2. DAVID analysis of functional pathway enrichment, Related to Figure 2.
Category	Term	Count	%	PValue	Genes	List Total	Pop Hits	Pop Total	Fold Enrichment	Bonferroni	Benjamini	FDR
GOTERM_BP_DIRECT	GO:0002576~platelet degranulation	12	18.75	7.13858e-14	FGB, LGALS3BP, FGA, ITIH3, SERPINF2, FGG, FN1, APOA1, PLG, THBS1, CLU, F5	61	103	16792	32.0713	4.24755e-11	4.24031e-11	3.97619e-11
GOTERM_BP_DIRECT	GO:0042632~cholesterol homeostasis	7	10.9375	1.02802e-07	APOM, LIPC, ANGPTL3, PCSK9, APOA1, APOB, APOA5	61	64	16792	30.1086	6.11656e-05	3.05323e-05	2.86305e-05
KEGG_PATHWAY	hsa04610:Complement and coagulation cascades	8	12.5	1.52968e-07	FGB, FGA, C9, SERPINF2, FGG, PLG, TFPI, F5	43	69	6879	18.548	1.45319e-05	1.46849e-05	1.4379e-05
GOTERM_BP_DIRECT	GO:0043691~reverse cholesterol transport	5	7.8125	4.34043e-07	APOM, LIPC, APOA1, APOA5, CLU	61	18	16792	76.4663	0.000258222	8.59405e-05	8.05873e-05
GOTERM_BP_DIRECT	GO:0042730~fibrinolysis	5	7.8125	8.42165e-07	FGB, FGA, SERPINF2, FGG, PLG	61	21	16792	65.5425	0.000500963	0.000125061	0.000117271
GOTERM_BP_DIRECT	GO:0019433~triglyceride catabolic process	5	7.8125	1.76111e-06	FABP1, LIPC, APOA1, APOB, APOA5	61	25	16792	55.0557	0.00104731	0.00020349	0.000190815
GOTERM_BP_DIRECT	GO:0070328~triglyceride homeostasis	5	7.8125	2.07577e-06	LIPC, ANGPTL8, ANGPTL3, APOA1, APOA5	61	26	16792	52.9382	0.00123432	0.00020349	0.000190815
GOTERM_BP_DIRECT	GO:0090277~positive regulation of peptide hormone secretion	4	6.25	2.39803e-06	FGB, FGA, FGG, INS	61	8	16792	137.639	0.00142581	0.00020349	0.000190815
GOTERM_BP_DIRECT	GO:0007596~blood coagulation	8	12.5	4.00311e-06	FGB, COL1A1, FGA, FGG, HBB, PLG, TFPI, F5	61	184	16792	11.9686	0.00237902	0.000297231	0.000278716
GOTERM_BP_DIRECT	GO:0030198~extracellular matrix organization	8	12.5	6.06925e-06	FGB, COL1A1, COMP, FGA, LUM, FGG, FN1, THBS1	61	196	16792	11.2359	0.0036047	0.000400571	0.000375619
GOTERM_BP_DIRECT	GO:0042157~lipoprotein metabolic process	5	7.8125	9.92614e-06	APOM, PCSK9, APOA1, APOB, APOA5	61	38	16792	36.2209	0.00588868	0.000589613	0.000552886
GOTERM_MF_DIRECT	GO:0008201~heparin binding	7	10.9375	1.77789e-05	COMP, LIPC, ANGPTL3, FN1, APOB, THBS1, APOA5	59	160	16881	12.5177	0.00418706	0.00419581	0.00407136
GOTERM_BP_DIRECT	GO:0045921~positive regulation of exocytosis	4	6.25	5.5099e-05	FGB, FGA, FGG, RAB27B	61	21	16792	52.434	0.0322532	0.00297534	0.00279001
GOTERM_BP_DIRECT	GO:0001523~retinoid metabolic process	5	7.8125	6.60041e-05	ADH4, APOM, GPC3, APOA1, APOB	61	61	16792	22.5638	0.0385125	0.0032672	0.00306369
GOTERM_BP_DIRECT	GO:0072378~blood coagulation, fibrin clot formation	3	4.6875	7.49848e-05	FGB, FGA, FGG	61	4	16792	206.459	0.0436369	0.00342623	0.00321281
GOTERM_BP_DIRECT	GO:0033344~cholesterol efflux	4	6.25	9.43195e-05	APOM, APOA1, APOB, APOA5	61	25	16792	44.0446	0.0545769	0.00400184	0.00375257
GOTERM_BP_DIRECT	GO:0008203~cholesterol metabolic process	5	7.8125	0.000101102	LIPC, ANGPTL3, PCSK9, APOA1, APOB	61	68	16792	20.2411	0.0583848	0.00400363	0.00375425
GOTERM_BP_DIRECT	GO:1900026~positive regulation of substrate adhesion-dependent cell spreading	4	6.25	0.000199815	FGB, FGA, FGG, APOA1	61	32	16792	34.4098	0.112105	0.00741814	0.00695607
GOTERM_MF_DIRECT	GO:0005543~phospholipid binding	5	7.8125	0.000215987	FABP1, APOM, APOA1, APOB, APOA5	59	86	16881	16.6348	0.0497008	0.023582	0.0228826
GOTERM_BP_DIRECT	GO:0034380~high-density lipoprotein particle assembly	3	4.6875	0.000346719	APOM, APOA1, APOA5	61	8	16792	103.23	0.186439	0.0121148	0.0113602
GOTERM_MF_DIRECT	GO:0004866~endopeptidase inhibitor activity	4	6.25	0.000347451	ITIH3, ITIH2, SERPINF2, TFPI	59	40	16881	28.6119	0.0787396	0.023582	0.0228826
GOTERM_MF_DIRECT	GO:0002020~protease binding	5	7.8125	0.000399696	COMP, CSTA, SERPINF2, FN1, INS	59	101	16881	14.1643	0.0900331	0.023582	0.0228826
GOTERM_BP_DIRECT	GO:0070527~platelet aggregation	4	6.25	0.000419739	FGB, FGA, FGG, HBB	61	41	16792	26.8565	0.221041	0.0138514	0.0129886
GOTERM_BP_DIRECT	GO:0031639~plasminogen activation	3	4.6875	0.000444757	FGB, FGA, FGG	61	9	16792	91.7596	0.232556	0.0139045	0.0130384
GOTERM_BP_DIRECT	GO:0030335~positive regulation of cell migration	6	9.375	0.000501642	COL1A1, SUN2, ANGPTL3, SEMA3F, THBS1, INS	61	184	16792	8.97648	0.258108	0.0148988	0.0139707
GOTERM_BP_DIRECT	GO:0051918~negative regulation of fibrinolysis	3	4.6875	0.000554668	SERPINF2, PLG, THBS1	61	10	16792	82.5836	0.281162	0.0156892	0.0147119
GOTERM_BP_DIRECT	GO:0034116~positive regulation of heterotypic cell-cell adhesion	3	4.6875	0.000676369	FGB, FGA, FGG	61	11	16792	75.076	0.331404	0.018262	0.0171244
GOTERM_BP_DIRECT	GO:0030168~platelet activation	5	7.8125	0.000757507	FGB, COL1A1, FGA, FGG, F5	61	115	16792	11.9686	0.362937	0.0195634	0.0183448
GOTERM_BP_DIRECT	GO:0044267~cellular protein metabolic process	5	7.8125	0.000834172	IGFBP1, FGA, APOA1, PLG, INS	61	118	16792	11.6644	0.391367	0.0206458	0.0193597
GOTERM_BP_DIRECT	GO:0010951~negative regulation of endopeptidase activity	5	7.8125	0.000916163	CSTA, ITIH3, ITIH2, SERPINF2, TFPI	61	121	16792	11.3752	0.420371	0.021768	0.0204121
GOTERM_BP_DIRECT	GO:0051258~protein polymerization	3	4.6875	0.000954812	FGB, FGA, FGG	61	13	16792	63.5259	0.43356	0.0218138	0.020455
GOTERM_MF_DIRECT	GO:0034185~apolipoprotein binding	3	4.6875	0.00102813	LIPC, PCSK9, PLG	59	14	16881	61.3111	0.215543	0.0398192	0.0386382
GOTERM_BP_DIRECT	GO:0051592~response to calcium ion	4	6.25	0.00116372	FGB, FGA, FGG, THBS1	61	58	16792	18.9847	0.499834	0.0256018	0.0240071
GOTERM_MF_DIRECT	GO:0017127~cholesterol transporter activity	3	4.6875	0.00118369	APOA1, APOB, APOA5	59	15	16881	57.2237	0.24385	0.0398192	0.0386382
GOTERM_MF_DIRECT	GO:0030169~low-density lipoprotein particle binding	3	4.6875	0.00118369	LIPC, PCSK9, THBS1	59	15	16881	57.2237	0.24385	0.0398192	0.0386382
GOTERM_BP_DIRECT	GO:0034375~high-density lipoprotein particle remodeling	3	4.6875	0.00127943	APOM, LIPC, APOA1	61	15	16792	55.0557	0.53315	0.0271421	0.0254515
GOTERM_MF_DIRECT	GO:0050750~low-density lipoprotein particle receptor binding	3	4.6875	0.0013498	PCSK9, APOB, APOA5	59	16	16881	53.6472	0.272957	0.0398192	0.0386382
GOTERM_BP_DIRECT	GO:0043623~cellular protein complex assembly	3	4.6875	0.0018515	FGB, FGA, FGG	61	18	16792	45.8798	0.668015	0.0379239	0.0355616
GOTERM_BP_DIRECT	GO:0098869~cellular oxidant detoxification	4	6.25	0.00200275	FABP1, APOM, HBB, HBA1	61	70	16792	15.7302	0.696639	0.0396545	0.0371845
GOTERM_MF_DIRECT	GO:0030674~protein binding, bridging	4	6.25	0.00235119	FGB, FGA, CSTA, FGG	59	77	16881	14.8633	0.426235	0.0616535	0.0598248
KEGG_PATHWAY	hsa05144:Malaria	4	6.25	0.0032082	COMP, HBB, HBA1, THBS1	43	49	6879	13.0593	0.263075	0.153994	0.150785
GOTERM_BP_DIRECT	GO:0019915~lipid storage	3	4.6875	0.00329429	ANGPTL3, APOA1, PLIN2	61	24	16792	34.4098	0.859611	0.0631228	0.0591909
GOTERM_BP_DIRECT	GO:0007160~cell-matrix adhesion	4	6.25	0.00408656	FGB, FGA, FGG, ANGPTL3	61	90	16792	12.2346	0.912532	0.0758568	0.0711317
GOTERM_BP_DIRECT	GO:0006898~receptor-mediated endocytosis	5	7.8125	0.00438401	LGALS3BP, HBB, APOA1, HBA1, APOB	61	186	16792	7.39996	0.926775	0.0781033	0.0732383
GOTERM_BP_DIRECT	GO:2000352~negative regulation of endothelial cell apoptotic process	3	4.6875	0.00447056	FGB, FGA, FGG	61	28	16792	29.4941	0.930466	0.0781033	0.0732383
GOTERM_MF_DIRECT	GO:0004867~serine-type endopeptidase inhibitor activity	4	6.25	0.00451492	ITIH3, ITIH2, SERPINF2, TFPI	59	97	16881	11.7987	0.656282	0.106552	0.103392
GOTERM_BP_DIRECT	GO:0045907~positive regulation of vasoconstriction	3	4.6875	0.00581264	FGB, FGA, FGG	61	32	16792	25.8074	0.96884	0.0986488	0.0925041
GOTERM_BP_DIRECT	GO:0015758~glucose transport	3	4.6875	0.00617351	SLC2A2, HK2, INS	61	33	16792	25.0253	0.974893	0.0991098	0.0929363
GOTERM_BP_DIRECT	GO:1902042~negative regulation of extrinsic apoptotic signaling pathway via death domain receptors	3	4.6875	0.00617351	FGB, FGA, FGG	61	33	16792	25.0253	0.974893	0.0991098	0.0929363
GOTERM_BP_DIRECT	GO:0006641~triglyceride metabolic process	3	4.6875	0.00692513	PCSK9, CYP2E1, APOA5	61	35	16792	23.5953	0.983994	0.108251	0.101508
GOTERM_BP_DIRECT	GO:0055090~acylglycerol homeostasis	2	3.125	0.0071337	ANGPTL3, APOA5	61	2	16792	275.279	0.985874	0.108639	0.101872
GOTERM_BP_DIRECT	GO:0050714~positive regulation of protein secretion	3	4.6875	0.00731574	FGB, FGA, FGG	61	36	16792	22.9399	0.987334	0.108639	0.101872
KEGG_PATHWAY	hsa03320:PPAR signaling pathway	4	6.25	0.00773144	FABP1, APOA1, APOA5, SLC27A5	43	67	6879	9.55085	0.521616	0.247406	0.242252
GOTERM_BP_DIRECT	GO:0006953~acute-phase response	3	4.6875	0.00854591	SERPINF2, FN1, INS	61	39	16792	21.1753	0.993944	0.120864	0.113335
GOTERM_BP_DIRECT	GO:0030199~collagen fibril organization	3	4.6875	0.00854591	COL1A1, LUM, SERPINF2	61	39	16792	21.1753	0.993944	0.120864	0.113335
GOTERM_BP_DIRECT	GO:0051496~positive regulation of stress fiber assembly	3	4.6875	0.00986205	SERPINF2, APOA1, PFN2	61	42	16792	19.6628	0.997252	0.136218	0.127733
GOTERM_MF_DIRECT	GO:0031720~haptoglobin binding	2	3.125	0.0102727	HBB, HBA1	59	3	16881	190.746	0.912568	0.196493	0.190665
GOTERM_MF_DIRECT	GO:0034190~apolipoprotein receptor binding	2	3.125	0.0102727	PCSK9, APOA1	59	3	16881	190.746	0.912568	0.196493	0.190665
GOTERM_BP_DIRECT	GO:0008202~steroid metabolic process	3	4.6875	0.0103195	CYP2A6, SULT1E1, CYP2E1	61	43	16792	19.2055	0.997913	0.136218	0.127733
GOTERM_BP_DIRECT	GO:0045429~positive regulation of nitric oxide biosynthetic process	3	4.6875	0.0103195	HBB, CLU, INS	61	43	16792	19.2055	0.997913	0.136218	0.127733
GOTERM_MF_DIRECT	GO:0019825~oxygen binding	3	4.6875	0.0113582	HBB, CYP2E1, HBA1	59	47	16881	18.2629	0.932516	0.196493	0.190665
GOTERM_MF_DIRECT	GO:0020037~heme binding	4	6.25	0.0116564	CYP2A6, HBB, CYP2E1, HBA1	59	137	16881	8.35383	0.937153	0.196493	0.190665
GOTERM_BP_DIRECT	GO:0018149~peptide cross-linking	3	4.6875	0.0137777	CSTA, FN1, THBS1	61	50	16792	16.5167	0.99974	0.169972	0.159385
GOTERM_BP_DIRECT	GO:0051345~positive regulation of hydrolase activity	2	3.125	0.0142174	FABP1, APOA1	61	4	16792	137.639	0.999801	0.169972	0.159385
GOTERM_BP_DIRECT	GO:0043152~induction of bacterial agglutination	2	3.125	0.0142174	FGB, FGA	61	4	16792	137.639	0.999801	0.169972	0.159385
GOTERM_BP_DIRECT	GO:0006642~triglyceride mobilization	2	3.125	0.0142174	APOB, SLC27A5	61	4	16792	137.639	0.999801	0.169972	0.159385
GOTERM_BP_DIRECT	GO:0042542~response to hydrogen peroxide	3	4.6875	0.0143074	COL1A1, HBB, HBA1	61	51	16792	16.1929	0.999811	0.169972	0.159385
GOTERM_MF_DIRECT	GO:0008289~lipid binding	4	6.25	0.0151219	FABP1, BPIFB2, APOA1, APOA5	59	151	16881	7.5793	0.972568	0.230978	0.224127
GOTERM_MF_DIRECT	GO:0005506~iron ion binding	4	6.25	0.0156595	CYP2A6, HBB, CYP2E1, HBA1	59	153	16881	7.48023	0.975884	0.230978	0.224127
KEGG_PATHWAY	hsa04512:ECM-receptor interaction	4	6.25	0.0157267	COL1A1, COMP, FN1, THBS1	43	87	6879	7.35525	0.778185	0.327322	0.320503
GOTERM_BP_DIRECT	GO:0006644~phospholipid metabolic process	3	4.6875	0.0159487	ANGPTL3, PCSK9, APOA1	61	54	16792	15.2933	0.99993	0.185755	0.174184
KEGG_PATHWAY	hsa05143:African trypanosomiasis	3	4.6875	0.017048	HBB, APOA1, HBA1	43	33	6879	14.5433	0.80476	0.327322	0.320503
GOTERM_BP_DIRECT	GO:0010757~negative regulation of plasminogen activation	2	3.125	0.0177405	SERPINF2, THBS1	61	5	16792	110.111	0.999976	0.195146	0.18299
GOTERM_BP_DIRECT	GO:0050996~positive regulation of lipid catabolic process	2	3.125	0.0177405	ANGPTL3, APOA5	61	5	16792	110.111	0.999976	0.195146	0.18299
GOTERM_BP_DIRECT	GO:0030300~regulation of intestinal cholesterol absorption	2	3.125	0.0177405	APOA1, APOA5	61	5	16792	110.111	0.999976	0.195146	0.18299
GOTERM_MF_DIRECT	GO:0005518~collagen binding	3	4.6875	0.0180761	COMP, LUM, FN1	59	60	16881	14.3059	0.986499	0.241211	0.234057
GOTERM_MF_DIRECT	GO:0050839~cell adhesion molecule binding	3	4.6875	0.0192277	FGB, FGA, FGG	59	62	16881	13.8445	0.989765	0.241211	0.234057
GOTERM_MF_DIRECT	GO:0060228~phosphatidylcholine-sterol O-acyltransferase activator activity	2	3.125	0.0204416	APOA1, APOA5	59	6	16881	95.3729	0.992359	0.241211	0.234057
GOTERM_MF_DIRECT	GO:0035473~lipase binding	2	3.125	0.0204416	APOB, APOA5	59	6	16881	95.3729	0.992359	0.241211	0.234057
GOTERM_BP_DIRECT	GO:0006066~alcohol metabolic process	2	3.125	0.0212513	ADH4, ALDH2	61	6	16792	91.7596	0.999997	0.221461	0.207666
GOTERM_BP_DIRECT	GO:0034384~high-density lipoprotein particle clearance	2	3.125	0.0212513	APOM, APOA1	61	6	16792	91.7596	0.999997	0.221461	0.207666
GOTERM_BP_DIRECT	GO:0032914~positive regulation of transforming growth factor beta1 production	2	3.125	0.0212513	LUM, THBS1	61	6	16792	91.7596	0.999997	0.221461	0.207666
GOTERM_MF_DIRECT	GO:0005201~extracellular matrix structural constituent	3	4.6875	0.0222376	COL1A1, COMP, LUM	59	67	16881	12.8113	0.995045	0.249908	0.242495
GOTERM_BP_DIRECT	GO:0042493~response to drug	5	7.8125	0.0232423	COL1A1, APOA1, PLIN2, CYP2E1, THBS1	61	304	16792	4.52761	0.999999	0.238034	0.223206
KEGG_PATHWAY	hsa04975:Fat digestion and absorption	3	4.6875	0.0233812	FABP1, APOA1, APOB	43	39	6879	12.3059	0.894347	0.374099	0.366305
GOTERM_BP_DIRECT	GO:0070374~positive regulation of ERK1 and ERK2 cascade	4	6.25	0.0246807	FGB, FGA, SERPINF2, FGG	61	175	16792	6.29208	1	0.24848	0.233003
GOTERM_BP_DIRECT	GO:0031102~neuron projection regeneration	2	3.125	0.0282359	APOA1, APOA5	61	8	16792	68.8197	1	0.274953	0.257826
GOTERM_BP_DIRECT	GO:0010898~positive regulation of triglyceride catabolic process	2	3.125	0.0282359	APOA1, APOA5	61	8	16792	68.8197	1	0.274953	0.257826
GOTERM_MF_DIRECT	GO:0016491~oxidoreductase activity	4	6.25	0.0314025	ALDH2, FASN, CYP2E1, DHRS2	59	200	16881	5.72237	0.999463	0.336863	0.326871
GOTERM_BP_DIRECT	GO:0042158~lipoprotein biosynthetic process	2	3.125	0.0317098	APOA1, APOB	61	9	16792	61.173	1	0.294307	0.275974
GOTERM_BP_DIRECT	GO:0010873~positive regulation of cholesterol esterification	2	3.125	0.0317098	APOA1, APOA5	61	9	16792	61.173	1	0.294307	0.275974
GOTERM_BP_DIRECT	GO:0055091~phospholipid homeostasis	2	3.125	0.0317098	ANGPTL3, APOA1	61	9	16792	61.173	1	0.294307	0.275974
GOTERM_MF_DIRECT	GO:0005102~receptor binding	5	7.8125	0.0329605	FGB, IGFBP1, FGA, FGG, PLG	59	353	16881	4.05267	0.999633	0.338203	0.328172
KEGG_PATHWAY	hsa04930:Type II diabetes mellitus	3	4.6875	0.0343886	SLC2A2, HK2, INS	43	48	6879	9.99855	0.964006	0.471615	0.46179
GOTERM_BP_DIRECT	GO:0045723~positive regulation of fatty acid biosynthetic process	2	3.125	0.0351715	APOA1, APOA5	61	10	16792	55.0557	1	0.316543	0.296826
GOTERM_BP_DIRECT	GO:0051006~positive regulation of lipoprotein lipase activity	2	3.125	0.0351715	APOA1, APOA5	61	10	16792	55.0557	1	0.316543	0.296826
GOTERM_BP_DIRECT	GO:0009636~response to toxic substance	3	4.6875	0.0370879	NQO1, SLC22A8, DHRS2	61	85	16792	9.71572	1	0.32881	0.308328
GOTERM_BP_DIRECT	GO:0034374~low-density lipoprotein particle remodeling	2	3.125	0.038621	LIPC, APOB	61	11	16792	50.0507	1	0.337366	0.316351
GOTERM_BP_DIRECT	GO:0032355~response to estradiol	3	4.6875	0.0419701	COL1A1, NQO1, TFPI	61	91	16792	9.07512	1	0.346982	0.325368
GOTERM_BP_DIRECT	GO:0006069~ethanol oxidation	2	3.125	0.0420584	ADH4, ALDH2	61	12	16792	45.8798	1	0.346982	0.325368
GOTERM_BP_DIRECT	GO:0015909~long-chain fatty acid transport	2	3.125	0.0420584	FABP1, PLIN2	61	12	16792	45.8798	1	0.346982	0.325368
GOTERM_BP_DIRECT	GO:0030212~hyaluronan metabolic process	2	3.125	0.0420584	ITIH3, ITIH2	61	12	16792	45.8798	1	0.346982	0.325368
GOTERM_MF_DIRECT	GO:0042802~identical protein binding	7	10.9375	0.0428897	COL1A1, NQO1, SUN2, FN1, APOA1, THBS1, INS	59	749	16881	2.67401	0.999968	0.421749	0.40924
KEGG_PATHWAY	hsa04611:Platelet activation	4	6.25	0.044354	FGB, COL1A1, FGA, FGG	43	130	6879	4.92236	0.986566	0.532248	0.521159
GOTERM_MF_DIRECT	GO:0005344~oxygen transporter activity	2	3.125	0.0470595	HBB, HBA1	59	14	16881	40.8741	0.999989	0.426222	0.41358
GOTERM_BP_DIRECT	GO:0010812~negative regulation of cell-substrate adhesion	2	3.125	0.0488969	COL1A1, PLG	61	14	16792	39.3255	1	0.392497	0.368049
GOTERM_BP_DIRECT	GO:0033700~phospholipid efflux	2	3.125	0.0488969	APOA1, APOA5	61	14	16792	39.3255	1	0.392497	0.368049
GOTERM_MF_DIRECT	GO:0016712~oxidoreductase activity, acting on paired donors, with incorporation or reduction of molecular oxygen, reduced flavin or flavoprotein as one donor, and incorporation of one atom of oxygen	2	3.125	0.0503364	CYP2A6, CYP2E1	59	15	16881	38.1492	0.999995	0.426222	0.41358
GOTERM_MF_DIRECT	GO:0008392~arachidonic acid epoxygenase activity	2	3.125	0.0503364	CYP2A6, CYP2E1	59	15	16881	38.1492	0.999995	0.426222	0.41358
GOTERM_MF_DIRECT	GO:0005178~integrin binding	3	4.6875	0.0505687	ANGPTL3, FN1, THBS1	59	105	16881	8.17482	0.999995	0.426222	0.41358
GOTERM_BP_DIRECT	GO:0015671~oxygen transport	2	3.125	0.0522982	HBB, HBA1	61	15	16792	36.7038	1	0.414202	0.388401
GOTERM_MF_DIRECT	GO:0005198~structural molecule activity	4	6.25	0.0530511	FGB, FGA, CSTA, FGG	59	247	16881	4.6335	0.999997	0.431726	0.41892
GOTERM_BP_DIRECT	GO:0030301~cholesterol transport	2	3.125	0.0556875	APOA1, APOB	61	16	16792	34.4098	1	0.435242	0.408131
GOTERM_BP_DIRECT	GO:0071356~cellular response to tumor necrosis factor	3	4.6875	0.0588739	COL1A1, APOB, THBS1	61	110	16792	7.5076	1	0.449802	0.421784
GOTERM_BP_DIRECT	GO:0010466~negative regulation of peptidase activity	2	3.125	0.0590648	CSTA, GPC3	61	17	16792	32.3857	1	0.449802	0.421784
GOTERM_MF_DIRECT	GO:0043395~heparan sulfate proteoglycan binding	2	3.125	0.0601006	COMP, GPC3	59	18	16881	31.791	1	0.472791	0.458768
GOTERM_BP_DIRECT	GO:0019373~epoxygenase P450 pathway	2	3.125	0.0624303	CYP2A6, CYP2E1	61	18	16792	30.5865	1	0.469413	0.440173
KEGG_PATHWAY	hsa00010:Glycolysis / Gluconeogenesis	3	4.6875	0.0627092	ADH4, ALDH2, HK2	43	67	6879	7.16314	0.997872	0.617908	0.605035
GOTERM_MF_DIRECT	GO:0016620~oxidoreductase activity, acting on the aldehyde or oxo group of donors, NAD or NADP as acceptor	2	3.125	0.0633334	ADH4, ALDH2	59	19	16881	30.1178	1	0.475971	0.461853
KEGG_PATHWAY	hsa00982:Drug metabolism - cytochrome P450	3	4.6875	0.0643654	ADH4, CYP2A6, CYP2E1	43	68	6879	7.0578	0.998201	0.617908	0.605035
GOTERM_BP_DIRECT	GO:0042246~tissue regeneration	2	3.125	0.065784	IGFBP1, APOA5	61	19	16792	28.9767	1	0.488446	0.458021
GOTERM_MF_DIRECT	GO:0016209~antioxidant activity	2	3.125	0.0665552	FABP1, APOM	59	20	16881	28.6119	1	0.475971	0.461853
GOTERM_MF_DIRECT	GO:0005319~lipid transporter activity	2	3.125	0.0665552	APOM, APOB	59	20	16881	28.6119	1	0.475971	0.461853
GOTERM_BP_DIRECT	GO:0042744~hydrogen peroxide catabolic process	2	3.125	0.0691258	HBB, HBA1	61	20	16792	27.5279	1	0.506923	0.475347
GOTERM_BP_DIRECT	GO:0050900~leukocyte migration	3	4.6875	0.0705635	COL1A1, FN1, APOB	61	122	16792	6.76915	1	0.511155	0.479316
GOTERM_BP_DIRECT	GO:0048844~artery morphogenesis	2	3.125	0.0724559	ANGPTL3, APOB	61	21	16792	26.217	1	0.512367	0.480452
GOTERM_BP_DIRECT	GO:0045861~negative regulation of proteolysis	2	3.125	0.0724559	CSTA, INS	61	21	16792	26.217	1	0.512367	0.480452
GOTERM_MF_DIRECT	GO:0004601~peroxidase activity	2	3.125	0.0729663	HBB, HBA1	59	22	16881	26.0108	1	0.506472	0.491449
KEGG_PATHWAY	hsa00980:Metabolism of xenobiotics by cytochrome P450	3	4.6875	0.0746064	ADH4, CYP2A6, CYP2E1	43	74	6879	6.48554	0.999368	0.651111	0.637546
GOTERM_MF_DIRECT	GO:0031210~phosphatidylcholine binding	2	3.125	0.0761555	APOA1, APOA5	59	23	16881	24.8799	1	0.513506	0.498275
GOTERM_BP_DIRECT	GO:0043066~negative regulation of apoptotic process	5	7.8125	0.0793791	FABP1, COMP, NQO1, THBS1, DHRS2	61	455	16792	3.02504	1	0.55472	0.520166
GOTERM_BP_DIRECT	GO:0007155~cell adhesion	5	7.8125	0.0813757	LGALS3BP, COL1A1, COMP, FN1, THBS1	61	459	16792	2.99868	1	0.56206	0.52705
GOTERM_BP_DIRECT	GO:0050821~protein stabilization	3	4.6875	0.0850635	APOA1, CLU, PFN2	61	136	16792	6.07232	1	0.580779	0.544602
KEGG_PATHWAY	hsa05204:Chemical carcinogenesis	3	4.6875	0.085333	ADH4, CYP2A6, CYP2E1	43	80	6879	5.99913	0.999791	0.682664	0.668442
GOTERM_MF_DIRECT	GO:0008395~steroid hydroxylase activity	2	3.125	0.0856588	CYP2A6, CYP2E1	59	26	16881	22.0091	1	0.561541	0.544885
GOTERM_MF_DIRECT	GO:0045499~chemorepellent activity	2	3.125	0.0888051	APOA1, SEMA3F	59	27	16881	21.194	1	0.566433	0.549632
GOTERM_BP_DIRECT	GO:0017144~drug metabolic process	2	3.125	0.0921919	CYP2A6, CYP2E1	61	27	16792	20.391	1	0.622296	0.583533
GOTERM_BP_DIRECT	GO:0010942~positive regulation of cell death	2	3.125	0.0986784	HBB, HBA1	61	29	16792	18.9847	1	0.658595	0.617572

## Sheet: DAVID_DOWN_TMT
Category	Term	Count	%	PValue	Genes	List Total	Pop Hits	Pop Total	Fold Enrichment	Bonferroni	Benjamini	FDR
GOTERM_MF_DIRECT	GO:0003779~actin binding	13	11.7117	4.0396e-06	VASP, MARCKSL1, TAGLN, TPM1, PAWR, CNN2, ENAH, CNN1, ABLIM3, CALD1, PALLD, MYH9, PDLIM5	98	117	4678	5.30385	0.000843922	0.00059861	0.000590017
GOTERM_MF_DIRECT	GO:0051015~actin filament binding	11	9.90991	5.72832e-06	VIL1, LASP1, TPM4, TPM3, ARPC3, ACTN1, TPM1, MYH9, NEXN, FLNA, ANXA8	98	82	4678	6.40343	0.00119651	0.00059861	0.000590017
GOTERM_MF_DIRECT	GO:0008307~structural constituent of muscle	6	5.40541	1.26003e-05	KRT19, MYL6, TPM4, TPM3, TPM1, NEXN	98	16	4678	17.9005	0.00263001	0.000877819	0.000865219
GOTERM_MF_DIRECT	GO:0005198~structural molecule activity	10	9.00901	1.7702e-05	LAD1, KRT80, KRT19, KRT18, MAP2, CAV1, KRT8, KRT79, CLTA, KRT7	98	74	4678	6.45063	0.00369292	0.000924931	0.000911655
GOTERM_BP_DIRECT	GO:0006936~muscle contraction	7	6.30631	0.000140043	ACTA1, MYL6, TPM4, CALD1, TPM3, TPM1, MYL12A	102	38	4663	8.42131	0.0913507	0.0599981	0.0597345
GOTERM_BP_DIRECT	GO:0030049~muscle filament sliding	5	4.5045	0.00017569	ACTA1, MYL6, TPM4, TPM3, TPM1	102	14	4663	16.327	0.113241	0.0599981	0.0597345
GOTERM_BP_DIRECT	GO:0007015~actin filament organization	6	5.40541	0.000399997	TPM4, TPM3, ACTN1, TMSB4X, TPM1, TMSB10	102	30	4663	9.14314	0.239404	0.0910661	0.0906661
GOTERM_MF_DIRECT	GO:0046977~TAP binding	3	2.7027	0.00125955	HLA-B, HLA-C, HLA-A	98	3	4678	47.7347	0.231574	0.052649	0.0518933
GOTERM_BP_DIRECT	GO:0002486~antigen processing and presentation of endogenous peptide antigen via MHC class I via ER pathway, TAP-independent	3	2.7027	0.00137408	HLA-B, HLA-C, HLA-A	102	3	4663	45.7157	0.609574	0.209651	0.20873
GOTERM_BP_DIRECT	GO:0006928~movement of cell or subcellular component	6	5.40541	0.00155596	VNN1, TPM4, CALD1, TPM3, ARPC3, TPM1	102	40	4663	6.85735	0.655308	0.209651	0.20873
KEGG_PATHWAY	hsa04612:Antigen processing and presentation	5	4.5045	0.00169707	HLA-B, HLA-C, HLA-A, IFI30, CTSB	54	25	2476	9.17037	0.181617	0.100613	0.0955399
KEGG_PATHWAY	hsa04510:Focal adhesion	8	7.20721	0.00200722	VASP, GSK3B, CAV2, ACTN1, CAV1, ZYX, FLNA, MYL12A	54	86	2476	4.26529	0.21108	0.100613	0.0955399
GOTERM_BP_DIRECT	GO:0060333~interferon-gamma-mediated signaling pathway	5	4.5045	0.00214869	MT2A, HLA-B, HLA-C, HLA-A, IFI30	102	26	4663	8.79148	0.770371	0.209651	0.20873
GOTERM_BP_DIRECT	GO:0070527~platelet aggregation	5	4.5045	0.00214869	CSRP1, ACTN1, MYH9, FLNA, MYL12A	102	26	4663	8.79148	0.770371	0.209651	0.20873
GOTERM_MF_DIRECT	GO:0005509~calcium ion binding	11	9.90991	0.00220494	VIL1, MYL6, TPM4, GNPTAB, ANXA3, ANXA4, ACTN1, ANXA8, HABP2, MYL12A, S100A11	98	167	4678	3.1442	0.369563	0.0768055	0.0757031
KEGG_PATHWAY	hsa05332:Graft-versus-host disease	3	2.7027	0.00262478	HLA-B, HLA-C, HLA-A	54	4	2476	34.3889	0.26665	0.100613	0.0955399
KEGG_PATHWAY	hsa05320:Autoimmune thyroid disease	3	2.7027	0.00431469	HLA-B, HLA-C, HLA-A	54	5	2476	27.5111	0.399646	0.100613	0.0955399
KEGG_PATHWAY	hsa05330:Allograft rejection	3	2.7027	0.00431469	HLA-B, HLA-C, HLA-A	54	5	2476	27.5111	0.399646	0.100613	0.0955399
GOTERM_BP_DIRECT	GO:0002480~antigen processing and presentation of exogenous peptide antigen via MHC class I, TAP-independent	3	2.7027	0.00445178	HLA-B, HLA-C, HLA-A	102	5	4663	27.4294	0.952727	0.380071	0.378401
KEGG_PATHWAY	hsa04144:Endocytosis	9	8.10811	0.00507292	DAB2, TFRC, CAV2, ARPC3, CAV1, HLA-B, HLA-C, CLTA, HLA-A	54	128	2476	3.22396	0.451258	0.100613	0.0955399
KEGG_PATHWAY	hsa04940:Type I diabetes mellitus	3	2.7027	0.00638348	HLA-B, HLA-C, HLA-A	54	6	2476	22.9259	0.530302	0.104788	0.0995049
KEGG_PATHWAY	hsa05416:Viral myocarditis	4	3.6036	0.00704459	CAV1, HLA-B, HLA-C, HLA-A	54	19	2476	9.65302	0.56578	0.104788	0.0995049
GOTERM_MF_DIRECT	GO:0042605~peptide antigen binding	3	2.7027	0.0109845	HLA-B, HLA-C, HLA-A	98	8	4678	17.9005	0.900585	0.297472	0.293202
GOTERM_MF_DIRECT	GO:0005516~calmodulin binding	6	5.40541	0.0113865	CNN2, CNN1, MARCKSL1, CALD1, MAP2, MYH9	98	66	4678	4.33952	0.908684	0.297472	0.293202
KEGG_PATHWAY	hsa04142:Lysosome	6	5.40541	0.013929	CTSA, GNPTAB, NPC2, NEU1, CLTA, CTSB	54	68	2476	4.04575	0.808941	0.18178	0.172615
KEGG_PATHWAY	hsa04514:Cell adhesion molecules (CAMs)	4	3.6036	0.0152756	HLA-B, HLA-C, HLA-A, CD99	54	25	2476	7.3363	0.837396	0.18178	0.172615
GOTERM_BP_DIRECT	GO:0045214~sarcomere organization	3	2.7027	0.0186653	KRT19, TPM1, KRT8	102	10	4663	13.7147	0.999997	1	0.997067
KEGG_PATHWAY	hsa04145:Phagosome	6	5.40541	0.0195425	ATP6V1G1, TFRC, SEC61G, HLA-B, HLA-C, HLA-A	54	74	2476	3.71772	0.902592	0.211414	0.200755
GOTERM_MF_DIRECT	GO:0005544~calcium-dependent phospholipid binding	3	2.7027	0.0374927	ANXA3, ANXA4, ANXA8	98	15	4678	9.54694	0.99966	0.870665	0.858167
KEGG_PATHWAY	hsa05166:HTLV-I infection	5	4.5045	0.0397347	GSK3B, HLA-B, RRAS2, HLA-C, HLA-A	54	61	2476	3.75835	0.991641	0.377538	0.358502
GOTERM_BP_DIRECT	GO:0030335~positive regulation of cell migration	5	4.5045	0.0401165	VIL1, DAB2, MCAM, ARHGEF39, RRAS2	102	60	4663	3.80964	1	1	0.997067
KEGG_PATHWAY	hsa04810:Regulation of actin cytoskeleton	6	5.40541	0.0412436	ENAH, ARPC3, ACTN1, TMSB4X, RRAS2, MYL12A	54	90	2476	3.05679	0.993057	0.377538	0.358502
GOTERM_MF_DIRECT	GO:0097110~scaffold protein binding	3	2.7027	0.0422805	KRT18, CAV2, KRT8	98	16	4678	8.95026	0.99988	0.883662	0.870978
GOTERM_BP_DIRECT	GO:1900060~negative regulation of ceramide biosynthetic process	2	1.8018	0.0428551	ORMDL2, ORMDL3	102	2	4663	45.7157	1	1	0.997067
GOTERM_BP_DIRECT	GO:0016045~detection of bacterium	2	1.8018	0.0428551	HLA-B, HLA-A	102	2	4663	45.7157	1	1	0.997067
GOTERM_BP_DIRECT	GO:0006940~regulation of smooth muscle contraction	2	1.8018	0.0428551	CNN1, CAV1	102	2	4663	45.7157	1	1	0.997067
GOTERM_BP_DIRECT	GO:0060706~cell differentiation involved in embryonic placenta development	2	1.8018	0.0428551	KRT19, KRT8	102	2	4663	45.7157	1	1	0.997067
GOTERM_BP_DIRECT	GO:0090156~cellular sphingolipid homeostasis	2	1.8018	0.0428551	ORMDL2, ORMDL3	102	2	4663	45.7157	1	1	0.997067
GOTERM_BP_DIRECT	GO:0030855~epithelial cell differentiation	4	3.6036	0.0450408	VIL1, TAGLN, ANXA4, CTSB	102	37	4663	4.94224	1	1	0.997067
GOTERM_BP_DIRECT	GO:0031032~actomyosin structure organization	3	2.7027	0.0457612	CNN2, CNN1, MYH9	102	16	4663	8.57169	1	1	0.997067
GOTERM_BP_DIRECT	GO:0046718~viral entry into host cell	4	3.6036	0.0481557	DPP4, TFRC, SLC20A2, CTSB	102	38	4663	4.81218	1	1	0.997067
GOTERM_BP_DIRECT	GO:0043066~negative regulation of apoptotic process	8	7.20721	0.0527197	GSK3B, DAB2, TNFAIP8, KRT18, ANXA4, FHL2, FLNA, CD59	102	157	4663	2.32946	1	1	0.997067
GOTERM_BP_DIRECT	GO:0019882~antigen processing and presentation	3	2.7027	0.0567445	HLA-B, HLA-C, HLA-A	102	18	4663	7.61928	1	1	0.997067
GOTERM_BP_DIRECT	GO:0050776~regulation of immune response	3	2.7027	0.0567445	HLA-B, HLA-C, HLA-A	102	18	4663	7.61928	1	1	0.997067
GOTERM_MF_DIRECT	GO:0004308~exo-alpha-sialidase activity	2	1.8018	0.0609379	CTSA, NEU1	98	3	4678	31.8231	0.999998	1	0.990385
GOTERM_BP_DIRECT	GO:0042270~protection from natural killer cell mediated cytotoxicity	2	1.8018	0.0635957	HLA-B, HLA-A	102	3	4663	30.4771	1	1	0.997067
GOTERM_BP_DIRECT	GO:0019065~receptor-mediated endocytosis of virus by host cell	2	1.8018	0.0635957	CAV2, CAV1	102	3	4663	30.4771	1	1	0.997067
GOTERM_BP_DIRECT	GO:0007520~myoblast fusion	2	1.8018	0.0635957	GSK3B, MYH9	102	3	4663	30.4771	1	1	0.997067
GOTERM_BP_DIRECT	GO:0070836~caveola assembly	2	1.8018	0.0635957	CAV2, CAV1	102	3	4663	30.4771	1	1	0.997067
GOTERM_BP_DIRECT	GO:0036016~cellular response to interleukin-3	2	1.8018	0.0635957	GSK3B, MT2A	102	3	4663	30.4771	1	1	0.997067
GOTERM_MF_DIRECT	GO:0098641~cadherin binding involved in cell-cell adhesion	10	9.00901	0.06604	VASP, CNN2, LAD1, LASP1, KRT18, CALD1, MYH9, FLNA, PDLIM5, S100A11	98	245	4678	1.94835	0.999999	1	0.990385
KEGG_PATHWAY	hsa04670:Leukocyte transendothelial migration	4	3.6036	0.0662658	VASP, ACTN1, MYL12A, CD99	54	44	2476	4.16835	0.999694	0.563259	0.53486
GOTERM_BP_DIRECT	GO:0001649~osteoblast differentiation	4	3.6036	0.0727753	TPM4, IGFBP3, FHL2, RRAS2	102	45	4663	4.06362	1	1	0.997067
GOTERM_BP_DIRECT	GO:0002474~antigen processing and presentation of peptide antigen via MHC class I	3	2.7027	0.0810601	HLA-B, HLA-C, HLA-A	102	22	4663	6.23396	1	1	0.997067
GOTERM_MF_DIRECT	GO:0042803~protein homodimerization activity	11	9.90991	0.0846406	VIL1, DPP4, OXA1L, RBPMS, TFRC, GLIPR2, CAV2, ACTN1, MYH9, FLNA, S100A11	98	296	4678	1.77392	1	1	0.990385
GOTERM_BP_DIRECT	GO:0008360~regulation of cell shape	4	3.6036	0.0847476	VIL1, TPM1, MYH9, MYL12A	102	48	4663	3.80964	1	1	0.997067
GOTERM_BP_DIRECT	GO:0016032~viral process	8	7.20721	0.0857919	KRT19, KRT18, KRT8, HLA-B, ZYX, HLA-C, KRT7, HLA-A	102	176	4663	2.07799	1	1	0.997067
KEGG_PATHWAY	hsa05100:Bacterial invasion of epithelial cells	4	3.6036	0.0897694	CAV2, ARPC3, CAV1, CLTA	54	50	2476	3.66815	0.999985	0.68415	0.649655
KEGG_PATHWAY	hsa05414:Dilated cardiomyopathy	3	2.7027	0.0919866	TPM4, TPM3, TPM1	54	24	2476	5.73148	0.999989	0.68415	0.649655
GOTERM_BP_DIRECT	GO:0030036~actin cytoskeleton organization	4	3.6036	0.0931673	ABLIM3, PALLD, TMSB4X, TMSB10	102	50	4663	3.65725	1	1	0.997067
GOTERM_BP_DIRECT	GO:0032091~negative regulation of protein binding	3	2.7027	0.0942216	GSK3B, DAB2, CAV1	102	24	4663	5.71446	1	1	0.997067
GOTERM_MF_DIRECT	GO:0020037~heme binding	4	6.25	0.0116564	CYP2A6, HBB, CYP2E1, HBA1	59	137	16881	8.35383	0.937153	0.196493	0.190665
GOTERM_BP_DIRECT	GO:0018149~peptide cross-linking	3	4.6875	0.0137777	CSTA, FN1, THBS1	61	50	16792	16.5167	0.99974	0.169972	0.159385
GOTERM_BP_DIRECT	GO:0051345~positive regulation of hydrolase activity	2	3.125	0.0142174	FABP1, APOA1	61	4	16792	137.639	0.999801	0.169972	0.159385
GOTERM_BP_DIRECT	GO:0043152~induction of bacterial agglutination	2	3.125	0.0142174	FGB, FGA	61	4	16792	137.639	0.999801	0.169972	0.159385
GOTERM_BP_DIRECT	GO:0006642~triglyceride mobilization	2	3.125	0.0142174	APOB, SLC27A5	61	4	16792	137.639	0.999801	0.169972	0.159385
GOTERM_BP_DIRECT	GO:0042542~response to hydrogen peroxide	3	4.6875	0.0143074	COL1A1, HBB, HBA1	61	51	16792	16.1929	0.999811	0.169972	0.159385
GOTERM_MF_DIRECT	GO:0008289~lipid binding	4	6.25	0.0151219	FABP1, BPIFB2, APOA1, APOA5	59	151	16881	7.5793	0.972568	0.230978	0.224127
GOTERM_MF_DIRECT	GO:0005506~iron ion binding	4	6.25	0.0156595	CYP2A6, HBB, CYP2E1, HBA1	59	153	16881	7.48023	0.975884	0.230978	0.224127
KEGG_PATHWAY	hsa04512:ECM-receptor interaction	4	6.25	0.0157267	COL1A1, COMP, FN1, THBS1	43	87	6879	7.35525	0.778185	0.327322	0.320503
GOTERM_BP_DIRECT	GO:0006644~phospholipid metabolic process	3	4.6875	0.0159487	ANGPTL3, PCSK9, APOA1	61	54	16792	15.2933	0.99993	0.185755	0.174184
KEGG_PATHWAY	hsa05143:African trypanosomiasis	3	4.6875	0.017048	HBB, APOA1, HBA1	43	33	6879	14.5433	0.80476	0.327322	0.320503
GOTERM_BP_DIRECT	GO:0010757~negative regulation of plasminogen activation	2	3.125	0.0177405	SERPINF2, THBS1	61	5	16792	110.111	0.999976	0.195146	0.18299
GOTERM_BP_DIRECT	GO:0050996~positive regulation of lipid catabolic process	2	3.125	0.0177405	ANGPTL3, APOA5	61	5	16792	110.111	0.999976	0.195146	0.18299
GOTERM_BP_DIRECT	GO:0030300~regulation of intestinal cholesterol absorption	2	3.125	0.0177405	APOA1, APOA5	61	5	16792	110.111	0.999976	0.195146	0.18299
GOTERM_MF_DIRECT	GO:0005518~collagen binding	3	4.6875	0.0180761	COMP, LUM, FN1	59	60	16881	14.3059	0.986499	0.241211	0.234057
GOTERM_MF_DIRECT	GO:0050839~cell adhesion molecule binding	3	4.6875	0.0192277	FGB, FGA, FGG	59	62	16881	13.8445	0.989765	0.241211	0.234057
GOTERM_MF_DIRECT	GO:0060228~phosphatidylcholine-sterol O-acyltransferase activator activity	2	3.125	0.0204416	APOA1, APOA5	59	6	16881	95.3729	0.992359	0.241211	0.234057
GOTERM_MF_DIRECT	GO:0035473~lipase binding	2	3.125	0.0204416	APOB, APOA5	59	6	16881	95.3729	0.992359	0.241211	0.234057
GOTERM_BP_DIRECT	GO:0006066~alcohol metabolic process	2	3.125	0.0212513	ADH4, ALDH2	61	6	16792	91.7596	0.999997	0.221461	0.207666
GOTERM_BP_DIRECT	GO:0034384~high-density lipoprotein particle clearance	2	3.125	0.0212513	APOM, APOA1	61	6	16792	91.7596	0.999997	0.221461	0.207666
GOTERM_BP_DIRECT	GO:0032914~positive regulation of transforming growth factor beta1 production	2	3.125	0.0212513	LUM, THBS1	61	6	16792	91.7596	0.999997	0.221461	0.207666
GOTERM_MF_DIRECT	GO:0005201~extracellular matrix structural constituent	3	4.6875	0.0222376	COL1A1, COMP, LUM	59	67	16881	12.8113	0.995045	0.249908	0.242495
GOTERM_BP_DIRECT	GO:0042493~response to drug	5	7.8125	0.0232423	COL1A1, APOA1, PLIN2, CYP2E1, THBS1	61	304	16792	4.52761	0.999999	0.238034	0.223206
KEGG_PATHWAY	hsa04975:Fat digestion and absorption	3	4.6875	0.0233812	FABP1, APOA1, APOB	43	39	6879	12.3059	0.894347	0.374099	0.366305
GOTERM_BP_DIRECT	GO:0070374~positive regulation of ERK1 and ERK2 cascade	4	6.25	0.0246807	FGB, FGA, SERPINF2, FGG	61	175	16792	6.29208	1	0.24848	0.233003
GOTERM_BP_DIRECT	GO:0031102~neuron projection regeneration	2	3.125	0.0282359	APOA1, APOA5	61	8	16792	68.8197	1	0.274953	0.257826
GOTERM_BP_DIRECT	GO:0010898~positive regulation of triglyceride catabolic process	2	3.125	0.0282359	APOA1, APOA5	61	8	16792	68.8197	1	0.274953	0.257826
GOTERM_MF_DIRECT	GO:0016491~oxidoreductase activity	4	6.25	0.0314025	ALDH2, FASN, CYP2E1, DHRS2	59	200	16881	5.72237	0.999463	0.336863	0.326871
GOTERM_BP_DIRECT	GO:0042158~lipoprotein biosynthetic process	2	3.125	0.0317098	APOA1, APOB	61	9	16792	61.173	1	0.294307	0.275974
GOTERM_BP_DIRECT	GO:0010873~positive regulation of cholesterol esterification	2	3.125	0.0317098	APOA1, APOA5	61	9	16792	61.173	1	0.294307	0.275974
GOTERM_BP_DIRECT	GO:0055091~phospholipid homeostasis	2	3.125	0.0317098	ANGPTL3, APOA1	61	9	16792	61.173	1	0.294307	0.275974
GOTERM_MF_DIRECT	GO:0005102~receptor binding	5	7.8125	0.0329605	FGB, IGFBP1, FGA, FGG, PLG	59	353	16881	4.05267	0.999633	0.338203	0.328172
KEGG_PATHWAY	hsa04930:Type II diabetes mellitus	3	4.6875	0.0343886	SLC2A2, HK2, INS	43	48	6879	9.99855	0.964006	0.471615	0.46179
GOTERM_BP_DIRECT	GO:0045723~positive regulation of fatty acid biosynthetic process	2	3.125	0.0351715	APOA1, APOA5	61	10	16792	55.0557	1	0.316543	0.296826
GOTERM_BP_DIRECT	GO:0051006~positive regulation of lipoprotein lipase activity	2	3.125	0.0351715	APOA1, APOA5	61	10	16792	55.0557	1	0.316543	0.296826
GOTERM_BP_DIRECT	GO:0009636~response to toxic substance	3	4.6875	0.0370879	NQO1, SLC22A8, DHRS2	61	85	16792	9.71572	1	0.32881	0.308328
GOTERM_BP_DIRECT	GO:0034374~low-density lipoprotein particle remodeling	2	3.125	0.038621	LIPC, APOB	61	11	16792	50.0507	1	0.337366	0.316351
GOTERM_BP_DIRECT	GO:0032355~response to estradiol	3	4.6875	0.0419701	COL1A1, NQO1, TFPI	61	91	16792	9.07512	1	0.346982	0.325368
GOTERM_BP_DIRECT	GO:0006069~ethanol oxidation	2	3.125	0.0420584	ADH4, ALDH2	61	12	16792	45.8798	1	0.346982	0.325368
GOTERM_BP_DIRECT	GO:0015909~long-chain fatty acid transport	2	3.125	0.0420584	FABP1, PLIN2	61	12	16792	45.8798	1	0.346982	0.325368
GOTERM_BP_DIRECT	GO:0030212~hyaluronan metabolic process	2	3.125	0.0420584	ITIH3, ITIH2	61	12	16792	45.8798	1	0.346982	0.325368
GOTERM_MF_DIRECT	GO:0042802~identical protein binding	7	10.9375	0.0428897	COL1A1, NQO1, SUN2, FN1, APOA1, THBS1, INS	59	749	16881	2.67401	0.999968	0.421749	0.40924
KEGG_PATHWAY	hsa04611:Platelet activation	4	6.25	0.044354	FGB, COL1A1, FGA, FGG	43	130	6879	4.92236	0.986566	0.532248	0.521159
GOTERM_MF_DIRECT	GO:0005344~oxygen transporter activity	2	3.125	0.0470595	HBB, HBA1	59	14	16881	40.8741	0.999989	0.426222	0.41358
GOTERM_BP_DIRECT	GO:0010812~negative regulation of cell-substrate adhesion	2	3.125	0.0488969	COL1A1, PLG	61	14	16792	39.3255	1	0.392497	0.368049
GOTERM_BP_DIRECT	GO:0033700~phospholipid efflux	2	3.125	0.0488969	APOA1, APOA5	61	14	16792	39.3255	1	0.392497	0.368049
GOTERM_MF_DIRECT	GO:0016712~oxidoreductase activity, acting on paired donors, with incorporation or reduction of molecular oxygen, reduced flavin or flavoprotein as one donor, and incorporation of one atom of oxygen	2	3.125	0.0503364	CYP2A6, CYP2E1	59	15	16881	38.1492	0.999995	0.426222	0.41358
GOTERM_MF_DIRECT	GO:0008392~arachidonic acid epoxygenase activity	2	3.125	0.0503364	CYP2A6, CYP2E1	59	15	16881	38.1492	0.999995	0.426222	0.41358
GOTERM_MF_DIRECT	GO:0005178~integrin binding	3	4.6875	0.0505687	ANGPTL3, FN1, THBS1	59	105	16881	8.17482	0.999995	0.426222	0.41358
GOTERM_BP_DIRECT	GO:0015671~oxygen transport	2	3.125	0.0522982	HBB, HBA1	61	15	16792	36.7038	1	0.414202	0.388401
GOTERM_MF_DIRECT	GO:0005198~structural molecule activity	4	6.25	0.0530511	FGB, FGA, CSTA, FGG	59	247	16881	4.6335	0.999997	0.431726	0.41892
GOTERM_BP_DIRECT	GO:0030301~cholesterol transport	2	3.125	0.0556875	APOA1, APOB	61	16	16792	34.4098	1	0.435242	0.408131
GOTERM_BP_DIRECT	GO:0071356~cellular response to tumor necrosis factor	3	4.6875	0.0588739	COL1A1, APOB, THBS1	61	110	16792	7.5076	1	0.449802	0.421784
GOTERM_BP_DIRECT	GO:0010466~negative regulation of peptidase activity	2	3.125	0.0590648	CSTA, GPC3	61	17	16792	32.3857	1	0.449802	0.421784
GOTERM_MF_DIRECT	GO:0043395~heparan sulfate proteoglycan binding	2	3.125	0.0601006	COMP, GPC3	59	18	16881	31.791	1	0.472791	0.458768
GOTERM_BP_DIRECT	GO:0019373~epoxygenase P450 pathway	2	3.125	0.0624303	CYP2A6, CYP2E1	61	18	16792	30.5865	1	0.469413	0.440173
KEGG_PATHWAY	hsa00010:Glycolysis / Gluconeogenesis	3	4.6875	0.0627092	ADH4, ALDH2, HK2	43	67	6879	7.16314	0.997872	0.617908	0.605035
GOTERM_MF_DIRECT	GO:0016620~oxidoreductase activity, acting on the aldehyde or oxo group of donors, NAD or NADP as acceptor	2	3.125	0.0633334	ADH4, ALDH2	59	19	16881	30.1178	1	0.475971	0.461853
KEGG_PATHWAY	hsa00982:Drug metabolism - cytochrome P450	3	4.6875	0.0643654	ADH4, CYP2A6, CYP2E1	43	68	6879	7.0578	0.998201	0.617908	0.605035
GOTERM_BP_DIRECT	GO:0042246~tissue regeneration	2	3.125	0.065784	IGFBP1, APOA5	61	19	16792	28.9767	1	0.488446	0.458021
GOTERM_MF_DIRECT	GO:0016209~antioxidant activity	2	3.125	0.0665552	FABP1, APOM	59	20	16881	28.6119	1	0.475971	0.461853
GOTERM_MF_DIRECT	GO:0005319~lipid transporter activity	2	3.125	0.0665552	APOM, APOB	59	20	16881	28.6119	1	0.475971	0.461853
GOTERM_BP_DIRECT	GO:0042744~hydrogen peroxide catabolic process	2	3.125	0.0691258	HBB, HBA1	61	20	16792	27.5279	1	0.506923	0.475347
GOTERM_BP_DIRECT	GO:0050900~leukocyte migration	3	4.6875	0.0705635	COL1A1, FN1, APOB	61	122	16792	6.76915	1	0.511155	0.479316
GOTERM_BP_DIRECT	GO:0048844~artery morphogenesis	2	3.125	0.0724559	ANGPTL3, APOB	61	21	16792	26.217	1	0.512367	0.480452
GOTERM_BP_DIRECT	GO:0045861~negative regulation of proteolysis	2	3.125	0.0724559	CSTA, INS	61	21	16792	26.217	1	0.512367	0.480452
GOTERM_MF_DIRECT	GO:0004601~peroxidase activity	2	3.125	0.0729663	HBB, HBA1	59	22	16881	26.0108	1	0.506472	0.491449
KEGG_PATHWAY	hsa00980:Metabolism of xenobiotics by cytochrome P450	3	4.6875	0.0746064	ADH4, CYP2A6, CYP2E1	43	74	6879	6.48554	0.999368	0.651111	0.637546
GOTERM_MF_DIRECT	GO:0031210~phosphatidylcholine binding	2	3.125	0.0761555	APOA1, APOA5	59	23	16881	24.8799	1	0.513506	0.498275
GOTERM_BP_DIRECT	GO:0043066~negative regulation of apoptotic process	5	7.8125	0.0793791	FABP1, COMP, NQO1, THBS1, DHRS2	61	455	16792	3.02504	1	0.55472	0.520166
GOTERM_BP_DIRECT	GO:0007155~cell adhesion	5	7.8125	0.0813757	LGALS3BP, COL1A1, COMP, FN1, THBS1	61	459	16792	2.99868	1	0.56206	0.52705
GOTERM_BP_DIRECT	GO:0050821~protein stabilization	3	4.6875	0.0850635	APOA1, CLU, PFN2	61	136	16792	6.07232	1	0.580779	0.544602
KEGG_PATHWAY	hsa05204:Chemical carcinogenesis	3	4.6875	0.085333	ADH4, CYP2A6, CYP2E1	43	80	6879	5.99913	0.999791	0.682664	0.668442
GOTERM_MF_DIRECT	GO:0008395~steroid hydroxylase activity	2	3.125	0.0856588	CYP2A6, CYP2E1	59	26	16881	22.0091	1	0.561541	0.544885
GOTERM_MF_DIRECT	GO:0045499~chemorepellent activity	2	3.125	0.0888051	APOA1, SEMA3F	59	27	16881	21.194	1	0.566433	0.549632
GOTERM_BP_DIRECT	GO:0017144~drug metabolic process	2	3.125	0.0921919	CYP2A6, CYP2E1	61	27	16792	20.391	1	0.622296	0.583533
GOTERM_BP_DIRECT	GO:0010942~positive regulation of cell death	2	3.125	0.0986784	HBB, HBA1	61	29	16792	18.9847	1	0.658595	0.617572

## Sheet: DEG_2d_UP
Category	Term	Count	%	PValue	Genes	List Total	Pop Hits	Pop Total	Fold Enrichment	Bonferroni	Benjamini	FDR
GOTERM_BP_DIRECT	GO:0042157~lipoprotein metabolic process	4	6.06061	0.000302747	APOB, APOE, HSPG2, PCSK9	59	38	16792	29.959	0.130283	0.130283	0.430126
KEGG_PATHWAY	hsa04610:Complement and coagulation cascades	5	7.57576	0.000304677	F5, F13A1, C5, F2, TFPI	34	69	6879	14.6611	0.0151207	0.0151207	0.293062
GOTERM_BP_DIRECT	GO:0001523~retinoid metabolic process	4	6.06061	0.00122092	APOB, GPC3, APOE, HSPG2	59	61	16792	18.663	0.43061	0.245421	1.72412
GOTERM_BP_DIRECT	GO:0030198~extracellular matrix organization	5	7.57576	0.00467185	FBLN1, LAMA5, LUM, HSPG2, FN1	59	196	16792	7.26046	0.884533	0.513048	6.44905
GOTERM_BP_DIRECT	GO:0002576~platelet degranulation	4	6.06061	0.00541591	LGALS3BP, F5, F13A1, FN1	59	103	16792	11.0528	0.918204	0.46521	7.43972
GOTERM_BP_DIRECT	GO:0032805~positive regulation of low-density lipoprotein particle receptor catabolic process	2	3.0303	0.00689633	APOE, PCSK9	59	2	16792	284.61	0.958837	0.471675	9.38184
GOTERM_BP_DIRECT	GO:1904237~positive regulation of substrate-dependent cell migration, cell attachment to substrate	2	3.0303	0.00689633	FBLN1, FN1	59	2	16792	284.61	0.958837	0.471675	9.38184
GOTERM_BP_DIRECT	GO:2001202~negative regulation of transforming growth factor-beta secretion	2	3.0303	0.0103269	FBLN1, FN1	59	3	16792	189.74	0.99165	0.549582	13.7377
GOTERM_BP_DIRECT	GO:0051028~mRNA transport	3	4.54545	0.0114729	IGF2BP1, IGF2BP2, SUPT6H	59	47	16792	18.1666	0.995105	0.532305	15.1488
GOTERM_BP_DIRECT	GO:0042159~lipoprotein catabolic process	2	3.0303	0.0137459	APOB, APOE	59	4	16792	142.305	0.998306	0.549592	17.8845
GOTERM_BP_DIRECT	GO:0042632~cholesterol homeostasis	3	4.54545	0.0206115	APOB, APOE, PCSK9	59	64	16792	13.3411	0.999932	0.655893	25.6577
GOTERM_BP_DIRECT	GO:0008203~cholesterol metabolic process	3	4.54545	0.0230869	APOB, APOE, PCSK9	59	68	16792	12.5563	0.999979	0.659311	28.2883
GOTERM_BP_DIRECT	GO:0042035~regulation of cytokine biosynthetic process	2	3.0303	0.0239333	IGF2BP1, IGF2BP2	59	7	16792	81.3172	0.999986	0.637678	29.1678
GOTERM_BP_DIRECT	GO:0007596~blood coagulation	4	6.06061	0.0257182	F5, F13A1, F2, TFPI	59	184	16792	6.18718	0.999994	0.632464	30.9895
GOTERM_BP_DIRECT	GO:0006898~receptor-mediated endocytosis	4	6.06061	0.0264433	LGALS3BP, APOB, APOE, DMBT1	59	186	16792	6.12065	0.999996	0.61339	31.7171
GOTERM_BP_DIRECT	GO:0010544~negative regulation of platelet activation	2	3.0303	0.0273061	APOE, F2	59	8	16792	71.1525	0.999997	0.598141	32.5736
GOTERM_BP_DIRECT	GO:0042158~lipoprotein biosynthetic process	2	3.0303	0.0306674	APOB, APOE	59	9	16792	63.2467	0.999999	0.616059	35.8158
GOTERM_BP_DIRECT	GO:0032790~ribosome disassembly	2	3.0303	0.0306674	PELO, MCTS1	59	9	16792	63.2467	0.999999	0.616059	35.8158
GOTERM_BP_DIRECT	GO:0070125~mitochondrial translational elongation	3	4.54545	0.0348609	MRPS10, MRPL38, MRPS30	59	85	16792	10.0451	1	0.640253	39.6575
GOTERM_BP_DIRECT	GO:0070126~mitochondrial translational termination	3	4.54545	0.0356131	MRPS10, MRPL38, MRPS30	59	86	16792	9.92826	1	0.625948	40.3236
GOTERM_BP_DIRECT	GO:0034374~low-density lipoprotein particle remodeling	2	3.0303	0.0373558	APOB, APOE	59	11	16792	51.7473	1	0.622827	41.8405
GOTERM_BP_DIRECT	GO:0009653~anatomical structure morphogenesis	3	4.54545	0.0402571	GPC3, FSCN1, IGF2BP2	59	92	16792	9.28077	1	0.631004	44.2867
GOTERM_BP_DIRECT	GO:0010952~positive regulation of peptidase activity	2	3.0303	0.0439989	FBLN1, FN1	59	13	16792	43.7862	1	0.645541	47.3004
GOTERM_BP_DIRECT	GO:0010468~regulation of gene expression	3	4.54545	0.0467832	APOE, F2, TAPBP	59	100	16792	8.53831	1	0.650692	49.4438
GOTERM_BP_DIRECT	GO:0010592~positive regulation of lamellipodium assembly	2	3.0303	0.053879	FSCN1, BRK1	59	16	16792	35.5763	1	0.686691	54.5453
GOTERM_BP_DIRECT	GO:0007043~cell-cell junction assembly	2	3.0303	0.06041	TLN2, FSCN1	59	18	16792	31.6234	1	0.713192	58.8137
GOTERM_BP_DIRECT	GO:0010628~positive regulation of gene expression	4	6.06061	0.0619263	FBLN1, APOB, FUBP3, FN1	59	262	16792	4.34519	1	0.707101	59.7498
GOTERM_BP_DIRECT	GO:0044267~cellular protein metabolic process	3	4.54545	0.062744	F2, HSPG2, DMBT1	59	118	16792	7.23585	1	0.697263	60.2465
KEGG_PATHWAY	hsa04512:ECM-receptor interaction	3	4.54545	0.0648431	LAMA5, HSPG2, FN1	34	87	6879	6.97667	0.964987	0.812884	47.5704
GOTERM_BP_DIRECT	GO:0010951~negative regulation of endopeptidase activity	3	4.54545	0.0655623	C5, TFPI, ITIH2	59	121	16792	7.05645	1	0.699506	61.9147
GOTERM_BP_DIRECT	GO:0050900~leukocyte migration	3	4.54545	0.0665111	APOB, F2, FN1	59	122	16792	6.99861	1	0.691225	62.4615
GOTERM_BP_DIRECT	GO:0006491~N-glycan processing	2	3.0303	0.0668967	MAN1B1, MAN1A1	59	20	16792	28.461	1	0.680173	62.6817
KEGG_PATHWAY	hsa05205:Proteoglycans in cancer	4	6.06061	0.0698108	GPC3, LUM, HSPG2, FN1	34	200	6879	4.04647	0.973173	0.700644	50.1922
GOTERM_BP_DIRECT	GO:0048844~artery morphogenesis	2	3.0303	0.0701235	APOB, APOE	59	21	16792	27.1057	1	0.685174	64.4774
GOTERM_BP_DIRECT	GO:0008284~positive regulation of cell proliferation	5	7.57576	0.0770652	F2, BRK1, MCTS1, S100A13, FN1	59	466	16792	3.05376	1	0.708395	68.0716
GOTERM_BP_DIRECT	GO:0048870~cell motility	2	3.0303	0.0797382	FSCN1, BRK1	59	24	16792	23.7175	1	0.709379	69.3631
GOTERM_BP_DIRECT	GO:0019433~triglyceride catabolic process	2	3.0303	0.0829214	APOB, APOE	59	25	16792	22.7688	1	0.712645	70.8376
GOTERM_BP_DIRECT	GO:0033344~cholesterol efflux	2	3.0303	0.0829214	APOB, APOE	59	25	16792	22.7688	1	0.712645	70.8376
GOTERM_BP_DIRECT	GO:0008360~regulation of cell shape	3	4.54545	0.084341	F2, S100A13, FN1	59	140	16792	6.09879	1	0.707967	71.4737
GOTERM_BP_DIRECT	GO:0070328~triglyceride homeostasis	2	3.0303	0.0860937	ANGPTL8, APOE	59	26	16792	21.8931	1	0.704966	72.2413
GOTERM_BP_DIRECT	GO:0006027~glycosaminoglycan catabolic process	2	3.0303	0.0860937	GPC3, HSPG2	59	26	16792	21.8931	1	0.704966	72.2413
GOTERM_BP_DIRECT	GO:0030203~glycosaminoglycan metabolic process	2	3.0303	0.0955462	GPC3, HSPG2	59	29	16792	19.6283	1	0.733592	76.0602

## Sheet: DEG_2d_DOWN
Category	Term	Count	%	PValue	Genes	List Total	Pop Hits	Pop Total	Fold Enrichment	Bonferroni	Benjamini	FDR
GOTERM_BP_DIRECT	GO:0006413~translational initiation	8	6.89655	3.26372e-05	RPS29, RPL7, RPL13, EIF1AX, RPL27A, EIF2S3, RPL38, RPS8	111	137	16792	8.83383	0.0184315	0.0184315	0.0478536
GOTERM_BP_DIRECT	GO:0006614~SRP-dependent cotranslational protein targeting to membrane	6	5.17241	0.000380289	RPS29, RPL7, RPL13, RPL27A, RPL38, RPS8	111	94	16792	9.65612	0.194914	0.102734	0.556268
GOTERM_BP_DIRECT	GO:0006364~rRNA processing	8	6.89655	0.000519261	RPS29, RPL7, RPL13, RPL27A, DDX21, RPL38, PES1, RPS8	111	214	16792	5.6553	0.256254	0.093972	0.758828
GOTERM_BP_DIRECT	GO:0019083~viral transcription	6	5.17241	0.000846828	RPS29, RPL7, RPL13, RPL27A, RPL38, RPS8	111	112	16792	8.10425	0.383006	0.113722	1.23476
GOTERM_BP_DIRECT	GO:0000184~nuclear-transcribed mRNA catabolic process, nonsense-mediated decay	6	5.17241	0.00111195	RPS29, RPL7, RPL13, RPL27A, RPL38, RPS8	111	119	16792	7.62753	0.469622	0.119119	1.61841
GOTERM_BP_DIRECT	GO:0055085~transmembrane transport	8	6.89655	0.0011223	SLC16A2, NDUFAF6, SLC44A1, SLC25A4, SLC25A5, SLC37A4, EIF2S3, TMEM245	111	244	16792	4.95998	0.472745	0.101186	1.63336
GOTERM_BP_DIRECT	GO:0006457~protein folding	7	6.03448	0.00119017	HSPBP1, PPIH, PPIL3, FKBP1A, HSPE1, DNAJB4, CDC37	111	180	16792	5.88308	0.492775	0.0924182	1.73133
GOTERM_BP_DIRECT	GO:0006412~translation	8	6.89655	0.00138283	RPS29, SLC25A4, RPL7, RPL13, SLC25A5, RPL27A, RPL38, RPS8	111	253	16792	4.78353	0.54559	0.09389	2.00894
KEGG_PATHWAY	hsa05204:Chemical carcinogenesis	5	4.31034	0.00368952	GSTM4, SULT1A3, ADH1B, GSTO1, MGST1	56	80	6879	7.67746	0.301308	0.301308	3.99708
GOTERM_BP_DIRECT	GO:0051603~proteolysis involved in cellular protein catabolic process	4	3.44828	0.00381852	PSMA2, CTSZ, PSMB1, CLPP	111	48	16792	12.6066	0.88704	0.215181	5.45628
KEGG_PATHWAY	hsa03010:Ribosome	6	5.17241	0.00441929	RPS29, RPL7, RPL13, RPL27A, RPL38, RPS8	56	136	6879	5.41938	0.349244	0.193306	4.77025
GOTERM_BP_DIRECT	GO:1901687~glutathione derivative biosynthetic process	3	2.58621	0.00901782	GSTM4, GSTO1, MGST1	111	22	16792	20.629	0.994278	0.403304	12.4405
GOTERM_BP_DIRECT	GO:0015031~protein transport	8	6.89655	0.0151909	TIMM10B, PRAF2, RAB18, RABEP1, GOLT1B, RAB1B, YIPF5, GABARAP	111	395	16792	3.06388	0.999838	0.547608	20.1079
GOTERM_BP_DIRECT	GO:0055114~oxidation-reduction process	10	8.62069	0.0157267	PHYHD1, CYB5R1, OXA1L, MSMO1, PCBD1, DAO, GSTO1, RDH16, MGST1, VAT1	111	592	16792	2.55539	0.999881	0.529027	20.7429
KEGG_PATHWAY	hsa00982:Drug metabolism - cytochrome P450	4	3.44828	0.0168069	GSTM4, ADH1B, GSTO1, MGST1	56	68	6879	7.22584	0.806819	0.42192	17.0599
KEGG_PATHWAY	hsa05016:Huntington's disease	6	5.17241	0.0180952	NDUFB11, SLC25A4, SLC25A5, BAX, SDHD, COX7C	56	192	6879	3.83873	0.82989	0.357782	18.2514
KEGG_PATHWAY	hsa00980:Metabolism of xenobiotics by cytochrome P450	4	3.44828	0.0210239	GSTM4, ADH1B, GSTO1, MGST1	56	74	6879	6.63996	0.872682	0.337817	20.9023
GOTERM_BP_DIRECT	GO:0015853~adenine transport	2	1.72414	0.0259489	SLC25A4, SLC25A5	111	4	16792	75.6396	1	0.684243	31.9943
KEGG_PATHWAY	hsa05012:Parkinson's disease	5	4.31034	0.0263431	NDUFB11, SLC25A4, SLC25A5, SDHD, COX7C	56	142	6879	4.32533	0.924945	0.350524	25.5178
GOTERM_BP_DIRECT	GO:0000413~protein peptidyl-prolyl isomerization	3	2.58621	0.0322534	PPIH, PPIL3, FKBP1A	111	43	16792	10.5544	1	0.736794	38.1717
GOTERM_BP_DIRECT	GO:0008202~steroid metabolic process	3	2.58621	0.0322534	MSMO1, SLC37A4, SULT1A3	111	43	16792	10.5544	1	0.736794	38.1717
GOTERM_BP_DIRECT	GO:0022614~membrane to membrane docking	2	1.72414	0.0323312	ICAM1, MSN	111	5	16792	60.5117	1	0.713175	38.2446
GOTERM_BP_DIRECT	GO:0061732~mitochondrial acetyl-CoA biosynthetic process from pyruvate	2	1.72414	0.038672	MPC2, PDHX	111	6	16792	50.4264	1	0.754642	43.9207
GOTERM_BP_DIRECT	GO:0014070~response to organic cyclic compound	3	2.58621	0.0409584	ICAM1, SLC37A4, NEDD8	111	49	16792	9.262	1	0.753952	45.8453
GOTERM_BP_DIRECT	GO:0042178~xenobiotic catabolic process	2	1.72414	0.0449717	GSTM4, GSTO1	111	7	16792	43.2227	1	0.767094	49.0754
GOTERM_BP_DIRECT	GO:0043496~regulation of protein homodimerization activity	2	1.72414	0.0449717	PCBD1, BAX	111	7	16792	43.2227	1	0.767094	49.0754
GOTERM_BP_DIRECT	GO:0050900~leukocyte migration	4	3.44828	0.04611	ICAM1, SLC3A2, MSN, PROS1	111	122	16792	4.95998	1	0.757368	49.9584
GOTERM_BP_DIRECT	GO:0006749~glutathione metabolic process	3	2.58621	0.0520864	GSTM4, GSTO1, MGST1	111	56	16792	8.10425	1	0.782274	54.3647
GOTERM_BP_DIRECT	GO:0000463~maturation of LSU-rRNA from tricistronic rRNA transcript (SSU-rRNA, 5.8S rRNA, LSU-rRNA)	2	1.72414	0.0574485	RPL7, PES1	111	9	16792	33.6176	1	0.799291	58.0077
KEGG_PATHWAY	hsa00480:Glutathione metabolism	3	2.58621	0.0623902	GSTM4, GSTO1, MGST1	56	51	6879	7.22584	0.998067	0.59045	50.8814
GOTERM_BP_DIRECT	GO:0016126~sterol biosynthetic process	2	1.72414	0.0636262	CYB5R1, MSMO1	111	10	16792	30.2559	1	0.817914	61.8682
GOTERM_BP_DIRECT	GO:0032981~mitochondrial respiratory chain complex I assembly	3	2.58621	0.0641537	NDUFAF6, NDUFB11, OXA1L	111	63	16792	7.20378	1	0.806637	62.182
GOTERM_BP_DIRECT	GO:0060315~negative regulation of ryanodine-sensitive calcium-release channel activity	2	1.72414	0.0758616	FKBP1A, GSTO1	111	12	16792	25.2132	1	0.846448	68.5577
GOTERM_BP_DIRECT	GO:0000002~mitochondrial genome maintenance	2	1.72414	0.0758616	SLC25A4, MRPL39	111	12	16792	25.2132	1	0.846448	68.5577
GOTERM_BP_DIRECT	GO:0098869~cellular oxidant detoxification	3	2.58621	0.0770549	PRDX3, GSTO1, MGST1	111	70	16792	6.4834	1	0.839302	69.1479
GOTERM_BP_DIRECT	GO:0016192~vesicle-mediated transport	4	3.44828	0.0780664	RABEP1, GOLT1B, AP3S1, YIPF5	111	152	16792	3.98103	1	0.831691	69.6401
GOTERM_BP_DIRECT	GO:0043123~positive regulation of I-kappaB kinase/NF-kappaB signaling	4	3.44828	0.0891337	LTBR, GOLT1B, UBE2V1, FKBP1A	111	161	16792	3.75849	1	0.860671	74.568
GOTERM_BP_DIRECT	GO:0006805~xenobiotic metabolic process	3	2.58621	0.0926951	SULT1A3, BPHL, MGST1	111	78	16792	5.81843	1	0.861969	75.988
GOTERM_BP_DIRECT	GO:0061028~establishment of endothelial barrier	2	1.72414	0.0998589	ICAM1, MSN	111	16	16792	18.9099	1	0.873536	78.6233

## Sheet: DEG_7d_UP
Category	Term	Count	%	PValue	Genes	List Total	Pop Hits	Pop Total	Fold Enrichment	Bonferroni	Benjamini	FDR
GOTERM_BP_DIRECT	GO:0042157~lipoprotein metabolic process	4	0.0516729	1.62396e-05	APOE, APOC3, APOC1, PCSK9	39	17	12723	76.7602	0.00443981	0.00443981	0.0213987
GOTERM_BP_DIRECT	GO:0034382~chylomicron remnant clearance	3	0.0387547	5.1922e-05	APOE, APOC3, APOC1	39	4	12723	244.673	0.0141263	0.00708826	0.068402
GOTERM_BP_DIRECT	GO:0033700~phospholipid efflux	3	0.0387547	0.000663623	APOE, APOC3, APOC1	39	13	12723	75.284	0.16631	0.0588296	0.871008
GOTERM_BP_DIRECT	GO:0033344~cholesterol efflux	3	0.0387547	0.00249537	APOE, APOC3, APOC1	39	25	12723	39.1477	0.495702	0.157302	3.23894
GOTERM_BP_DIRECT	GO:0032805~positive regulation of low-density lipoprotein particle receptor catabolic process	2	0.0258365	0.00596475	APOE, PCSK9	39	2	12723	326.231	0.805871	0.279527	7.5812
GOTERM_BP_DIRECT	GO:0018149~peptide cross-linking	3	0.0387547	0.00630773	F13A1, THBS1, FN1	39	40	12723	24.4673	0.823387	0.250962	8.00055
GOTERM_BP_DIRECT	GO:0010916~negative regulation of very-low-density lipoprotein particle clearance	2	0.0258365	0.00893412	APOC3, APOC1	39	3	12723	217.487	0.914475	0.296212	11.1539
GOTERM_BP_DIRECT	GO:0010989~negative regulation of low-density lipoprotein particle clearance	2	0.0258365	0.00893412	APOC3, PCSK9	39	3	12723	217.487	0.914475	0.296212	11.1539
GOTERM_BP_DIRECT	GO:0034447~very-low-density lipoprotein particle clearance	2	0.0258365	0.00893412	APOE, APOC1	39	3	12723	217.487	0.914475	0.296212	11.1539
GOTERM_BP_DIRECT	GO:0042632~cholesterol homeostasis	3	0.0387547	0.0101004	APOE, APOC3, PCSK9	39	51	12723	19.19	0.938059	0.293687	12.5219
GOTERM_BP_DIRECT	GO:0048261~negative regulation of receptor-mediated endocytosis	2	0.0258365	0.0118948	APOC3, APOC1	39	4	12723	163.115	0.962324	0.305319	14.5887
GOTERM_BP_DIRECT	GO:0051005~negative regulation of lipoprotein lipase activity	2	0.0258365	0.0118948	APOC3, APOC1	39	4	12723	163.115	0.962324	0.305319	14.5887
GOTERM_BP_DIRECT	GO:0032489~regulation of Cdc42 protein signal transduction	2	0.0258365	0.014847	APOE, APOC3	39	5	12723	130.492	0.983404	0.336255	17.891
GOTERM_BP_DIRECT	GO:0043537~negative regulation of blood vessel endothelial cell migration	2	0.0258365	0.0294792	APOE, THBS1	39	10	12723	65.2462	0.999725	0.525428	32.5864
GOTERM_BP_DIRECT	GO:0045717~negative regulation of fatty acid biosynthetic process	2	0.0258365	0.0294792	APOC3, APOC1	39	10	12723	65.2462	0.999725	0.525428	32.5864
GOTERM_BP_DIRECT	GO:0061098~positive regulation of protein tyrosine kinase activity	2	0.0258365	0.0352727	SRCIN1, PTPN1	39	12	12723	54.3718	0.999947	0.559542	37.701
KEGG_PATHWAY	ptr04610:Complement and coagulation cascades	3	0.0387547	0.0365899	F5, F13A1, TFPI	32	68	6946	9.57629	0.936609	0.936609	32.3049
GOTERM_BP_DIRECT	GO:0034375~high-density lipoprotein particle remodeling	2	0.0258365	0.0410325	APOE, APOC3	39	14	12723	46.6044	0.99999	0.586493	42.4283
GOTERM_BP_DIRECT	GO:0006641~triglyceride metabolic process	2	0.0258365	0.0524517	APOE, PCSK9	39	18	12723	36.2479	1	0.651619	50.8358
GOTERM_BP_DIRECT	GO:0019433~triglyceride catabolic process	2	0.0258365	0.0581116	APOE, APOC3	39	20	12723	32.6231	1	0.664991	54.5681
KEGG_PATHWAY	ptr05205:Proteoglycans in cancer	4	0.0516729	0.0600002	GPC3, LUM, THBS1, FN1	32	202	6946	4.29827	0.989733	0.898673	47.6717
GOTERM_BP_DIRECT	GO:0001937~negative regulation of endothelial cell proliferation	2	0.0258365	0.0721177	APOE, THBS1	39	25	12723	26.0985	1	0.722466	62.708
GOTERM_BP_DIRECT	GO:0006869~lipid transport	2	0.0258365	0.0804238	APOE, APOC3	39	28	12723	23.3022	1	0.741107	66.8752
GOTERM_BP_DIRECT	GO:0034446~substrate adhesion-dependent cell spreading	2	0.0258365	0.0886574	SRCIN1, FN1	39	31	12723	21.0471	1	0.756631	70.5776
GOTERM_BP_DIRECT	GO:0043407~negative regulation of MAP kinase activity	2	0.0258365	0.091386	APOE, PTPN1	39	32	12723	20.3894	1	0.748934	71.7175

## Sheet: DEG_7d_DOWN
Category	Term	Count	%	PValue	Genes	List Total	Pop Hits	Pop Total	Fold Enrichment	Bonferroni	Benjamini	FDR
GOTERM_BP_DIRECT	GO:0006457~protein folding	9	7.2	3.5393e-05	PPIH, TXNDC11, GNAI3, GNB2, PFDN6, VBP1, RUVBL2, FKBP1A, DNAJB4	117	180	16792	7.17607	0.0240913	0.0240913	0.0532484
GOTERM_BP_DIRECT	GO:0006614~SRP-dependent cotranslational protein targeting to membrane	6	4.8	0.000485405	RPS26, RPL30, RPL27A, RPL38, RPS8, RPL29	117	94	16792	9.16094	0.284322	0.154023	0.727984
GOTERM_BP_DIRECT	GO:0006364~rRNA processing	8	6.4	0.000713599	RPS26, RPL30, EXOSC8, RPL27A, RPL38, PES1, RPS8, RPL29	117	214	16792	5.36528	0.388503	0.151214	1.0685
GOTERM_BP_DIRECT	GO:0002576~platelet degranulation	6	4.8	0.00073698	CD9, CYB5R1, TUBA4A, TMSB4X, PROS1, FLNA	117	103	16792	8.36047	0.398282	0.119259	1.10333
GOTERM_BP_DIRECT	GO:0019083~viral transcription	6	4.8	0.00107525	RPS26, RPL30, RPL27A, RPL38, RPS8, RPL29	117	112	16792	7.68864	0.523481	0.137784	1.60594
GOTERM_BP_DIRECT	GO:0000184~nuclear-transcribed mRNA catabolic process, nonsense-mediated decay	6	4.8	0.00140903	RPS26, RPL30, RPL27A, RPL38, RPS8, RPL29	117	119	16792	7.23637	0.621488	0.149489	2.09954
GOTERM_BP_DIRECT	GO:0006413~translational initiation	6	4.8	0.00261304	RPS26, RPL30, RPL27A, RPL38, RPS8, RPL29	117	137	16792	6.28561	0.835154	0.227045	3.86091
KEGG_PATHWAY	hsa03010:Ribosome	6	4.8	0.00477696	RPS26, RPL30, RPL27A, RPL38, RPS8, RPL29	57	136	6879	5.3243	0.437075	0.437075	5.34843
GOTERM_BP_DIRECT	GO:0006412~translation	7	5.6	0.00825191	RPS26, RPL30, MRPL49, RPL27A, RPL38, RPS8, RPL29	117	253	16792	3.97095	0.996685	0.510144	11.7234
GOTERM_BP_DIRECT	GO:0098609~cell-cell adhesion	7	5.6	0.0113326	RPS26, UBFD1, SLC3A2, TAGLN2, PUF60, RPL29, ADD1	117	271	16792	3.70719	0.999611	0.582106	15.7611
GOTERM_BP_DIRECT	GO:0030855~epithelial cell differentiation	4	3.2	0.0125703	SULT1B1, TOLLIP, TAGLN2, ANXA4	117	70	16792	8.20122	0.999836	0.58171	17.3342
GOTERM_BP_DIRECT	GO:0048597~post-embryonic camera-type eye morphogenesis	2	1.6	0.0205825	HMGN1, BAX	117	3	16792	95.6809	0.999999	0.728194	26.8729
GOTERM_BP_DIRECT	GO:0000413~protein peptidyl-prolyl isomerization	3	2.4	0.0355422	PPIH, FKBP3, FKBP1A	117	43	16792	10.0131	1	0.874802	41.9925
GOTERM_BP_DIRECT	GO:0072719~cellular response to cisplatin	2	1.6	0.040745	ADIRF, SLC31A1	117	6	16792	47.8405	1	0.889718	46.5273
GOTERM_BP_DIRECT	GO:0051603~proteolysis involved in cellular protein catabolic process	3	2.4	0.0434252	PSMA2, CLPP, CAPN2	117	48	16792	8.97009	1	0.887514	48.732
GOTERM_BP_DIRECT	GO:0006417~regulation of translation	3	2.4	0.050153	SARNP, RBM3, RPL38	117	52	16792	8.28008	1	0.905907	53.8982
GOTERM_BP_DIRECT	GO:0060041~retina development in camera-type eye	3	2.4	0.0608892	LPCAT1, JMJD6, BAX	117	58	16792	7.42352	1	0.933147	61.1469
GOTERM_BP_DIRECT	GO:0006906~vesicle fusion	3	2.4	0.062749	GNAI3, EEA1, VAMP3	117	59	16792	7.2977	1	0.927667	62.2888
GOTERM_BP_DIRECT	GO:0006163~purine nucleotide metabolic process	2	1.6	0.0669895	FHIT, NME2	117	10	16792	28.7043	1	0.929641	64.7765
GOTERM_BP_DIRECT	GO:0002479~antigen processing and presentation of exogenous peptide antigen via MHC class I, TAP-dependent	3	2.4	0.0703765	PSMA2, HLA-A, PSMD8	117	63	16792	6.83435	1	0.929089	66.6524
GOTERM_BP_DIRECT	GO:0001775~cell activation	2	1.6	0.0734387	CD59, CST3	117	11	16792	26.0948	1	0.927754	68.2677
GOTERM_BP_DIRECT	GO:0032786~positive regulation of DNA-templated transcription, elongation	2	1.6	0.0734387	HMGN1, ALYREF	117	11	16792	26.0948	1	0.927754	68.2677
GOTERM_BP_DIRECT	GO:0043206~extracellular fibril organization	2	1.6	0.0798436	CST3, FKBP1A	117	12	16792	23.9202	1	0.934789	71.4131
GOTERM_BP_DIRECT	GO:0007015~actin filament organization	3	2.4	0.0885486	TMSB4X, AKAP2, TPM4	117	72	16792	5.98006	1	0.945181	75.2233
GOTERM_BP_DIRECT	GO:0001921~positive regulation of receptor recycling	2	1.6	0.0925221	INPP5F, VAMP3	117	14	16792	20.5031	1	0.945435	76.7999
KEGG_PATHWAY	hsa03040:Spliceosome	4	3.2	0.0935764	PPIH, ALYREF, ACIN1, PUF60	57	133	6879	3.6296	0.999992	0.997247	67.6264
GOTERM_BP_DIRECT	GO:0006888~ER to Golgi vesicle-mediated transport	4	3.2	0.0991466	RAB2A, CD59, PROS1, TRAPPC2	117	160	16792	3.58803	1	0.950089	79.2219

## Sheet: DEG_28d_UP
Category	Term	Count	%	PValue	Genes	List Total	Pop Hits	Pop Total	Fold Enrichment	Bonferroni	Benjamini	FDR
KEGG_PATHWAY	hsa01100:Metabolic pathways	74	31.6239	1.7365e-19	IMPAD1, EHHADH, AMT, PGD, ADH1C, ADH1A, LSS, UQCRQ, AGXT, CMBL, FAHD1, CBSL, SCLY, TKFC, MAT1A, P4HA1, MCEE, GSTZ1, DAO, PDHA1, HADH, SARDH, ACSM2B, OTC, COQ7, PGM2, HAO1, BHMT, PKLR, CYP2A6, MVK, SLC27A5, ACAA1, MPST, ME1, GALNT2, SORD, NDUFB7, PAFAH2, COX7C, HMGCS1, UGDH, ADH6, COMT, AGMAT, NDUFB1, MTHFS, AKR1A1, ADH4, DHCR7, FASN, IDH1, BDH2, HSD17B7, AGL, ACSL5, SHMT1, UAP1, ACY1, MSMO1, CYP2…	147	1219	6879	2.84077	3.73347e-17	3.73347e-17	2.20228e-16
KEGG_PATHWAY	hsa01130:Biosynthesis of antibiotics	29	12.3932	2.89304e-15	PAFAH2, AMT, EHHADH, PGD, HMGCS1, LSS, AGXT, CMBL, CBSL, AKR1A1, IDH1, DAO, CAT, PDHA1, HADH, HSD17B7, SHMT1, UAP1, MSMO1, ACY1, OTC, FDPS, PCK2, HAO1, PGM2, PKLR, ALDH2, MVK, ACAA1	147	212	6879	6.40133	6.20615e-13	3.10307e-13	3.66374e-12
GOTERM_BP_DIRECT	GO:0055114~oxidation-reduction process	32	13.6752	7.2126e-11	ME1, ASPDH, CYB5R1, SORD, ALDH1L1, ADHFE1, HSD17B13, PGD, UGDH, BBOX1, AKR1A1, P4HA1, DHCR7, FASN, DAO, SARDH, HSD17B7, MSMO1, PCBD1, CYP2C9, SCD, NDUFA6, CYB5A, COQ7, SOD1, VAT1, BLVRB, PRODH2, CYP2A6, CYP4F2, RDH16, DCXR	225	592	16792	4.03411	9.17442e-08	9.17442e-08	1.17449e-07
KEGG_PATHWAY	hsa00071:Fatty acid degradation	11	4.70085	1.12118e-08	ECI2, CPT2, EHHADH, ADH4, ADH1C, ALDH2, ADH6, ADH1A, HADH, ACAA1, ACSL5	147	42	6879	12.2561	2.41054e-06	8.03515e-07	1.42192e-05
GOTERM_BP_DIRECT	GO:0006695~cholesterol biosynthetic process	8	3.4188	6.07655e-07	APOA4, MSMO1, DHCR7, FDPS, HMGCS1, LSS, MVK, HSD17B7	225	38	16792	15.7118	0.000772639	0.000386394	0.000989494
GOTERM_BP_DIRECT	GO:0046487~glyoxylate metabolic process	7	2.99145	9.70603e-07	HAO1, AMT, HOGA1, AGXT2, DAO, PDHA1, AGXT	225	26	16792	20.093	0.00123385	0.000411451	0.00158051
KEGG_PATHWAY	hsa04146:Peroxisome	12	5.12821	1.17589e-06	HAO1, ECI2, EHHADH, IDH1, MVK, DAO, CAT, CRAT, SOD1, AGXT, ACAA1, ACSL5	147	83	6879	6.76567	0.000252784	6.3202e-05	0.00149129
KEGG_PATHWAY	hsa01200:Carbon metabolism	13	5.55556	4.17221e-06	ME1, SHMT1, EHHADH, AMT, PGD, AGXT, HAO1, TKFC, MCEE, PKLR, IDH1, PDHA1, CAT	147	113	6879	5.3836	0.000896625	0.000179389	0.00529119
KEGG_PATHWAY	hsa00010:Glycolysis / Gluconeogenesis	10	4.2735	1.02368e-05	PGM2, AKR1A1, ADH4, PKLR, ADH1C, ALDH2, ADH6, ADH1A, PDHA1, PCK2	147	67	6879	6.98447	0.0021985	0.000366753	0.0129818
GOTERM_BP_DIRECT	GO:0006069~ethanol oxidation	5	2.13675	1.40308e-05	ADH4, ADH1C, ALDH2, ADH6, ADH1A	225	12	16792	31.0963	0.017689	0.0044519	0.0228452
KEGG_PATHWAY	hsa00260:Glycine, serine and threonine metabolism	8	3.4188	1.46275e-05	CBSL, SHMT1, AMT, BHMT, AGXT2, DAO, SARDH, AGXT	147	39	6879	9.59916	0.00313999	0.000449175	0.0185494
KEGG_PATHWAY	hsa00630:Glyoxylate and dicarboxylate metabolism	7	2.99145	1.68965e-05	HAO1, SHMT1, MCEE, AMT, HOGA1, CAT, AGXT	147	27	6879	12.1323	0.00362618	0.000453994	0.0214265
GOTERM_BP_DIRECT	GO:0002479~antigen processing and presentation of exogenous peptide antigen via MHC class I, TAP-dependent	8	3.4188	2.0079e-05	PSMA2, PSMB1, PSMA5, PSMA4, PSMA3, HLA-A, PSMD3, B2M	225	63	16792	9.47697	0.0252173	0.00509512	0.0326914
GOTERM_BP_DIRECT	GO:0006635~fatty acid beta-oxidation	7	2.99145	2.43554e-05	ECI2, CPT2, EHHADH, ECHDC2, BDH2, HADH, ACAA1	225	44	16792	11.8731	0.0305055	0.00515011	0.0396527
GOTERM_BP_DIRECT	GO:0006521~regulation of cellular amino acid metabolic process	7	2.99145	5.74898e-05	PSMA2, PSMB1, PSMA5, INS, PSMA4, PSMA3, PSMD3	225	51	16792	10.2435	0.0705193	0.0103926	0.0935747
KEGG_PATHWAY	hsa03320:PPAR signaling pathway	9	3.84615	7.69086e-05	APOA2, CPT2, EHHADH, SCD, FABP1, PCK2, SLC27A5, ACAA1, ACSL5	147	67	6879	6.28602	0.0164	0.00183565	0.0974939
KEGG_PATHWAY	hsa00350:Tyrosine metabolism	7	2.99145	8.05469e-05	FAHD1, ADH4, ADH1C, ADH6, GSTZ1, ADH1A, COMT	147	35	6879	9.35918	0.0171692	0.00173033	0.102104
GOTERM_BP_DIRECT	GO:0002223~stimulatory C-type lectin receptor signaling pathway	9	3.84615	8.12819e-05	MAP3K7, PSMA2, UBE2D2, PSMB1, PSMA5, PSMA4, PSMA3, RAF1, PSMD3	225	105	16792	6.39695	0.0982291	0.0128412	0.132276
KEGG_PATHWAY	hsa00620:Pyruvate metabolism	7	2.99145	0.000174544	HAGH, ME1, PKLR, ALDH2, ACOT12, PDHA1, PCK2	147	40	6879	8.18929	0.0368347	0.00340603	0.221136
GOTERM_BP_DIRECT	GO:0000209~protein polyubiquitination	11	4.70085	0.000184386	PSMA2, UBE2D2, PSMB1, PSMA5, PSMA4, PSMA3, PSMD3, UBR2, UBE2V2, HLTF, STUB1	225	184	16792	4.46164	0.209082	0.0257257	0.29983
GOTERM_BP_DIRECT	GO:0006090~pyruvate metabolic process	5	2.13675	0.000186703	HAGH, ME1, ACOT12, PDHA1, PCK2	225	22	16792	16.9616	0.21141	0.023471	0.303592
KEGG_PATHWAY	hsa01212:Fatty acid metabolism	7	2.99145	0.000485384	CPT2, EHHADH, SCD, FASN, HADH, ACAA1, ACSL5	147	48	6879	6.8244	0.0991197	0.00866085	0.613836
GOTERM_BP_DIRECT	GO:0009436~glyoxylate catabolic process	3	1.28205	0.000526805	HOGA1, AGXT2, AGXT	225	3	16792	74.6311	0.488431	0.0591145	0.854399
GOTERM_BP_DIRECT	GO:0006631~fatty acid metabolic process	6	2.5641	0.000630322	ACSM2B, MSMO1, EHHADH, FASN, ACOT12, HADH	225	52	16792	8.61128	0.551579	0.0646507	1.02148
GOTERM_BP_DIRECT	GO:0051289~protein homotetramerization	6	2.5641	0.00121519	SHMT1, PCBD1, MAT1A, ACOT13, CAT, DCXR	225	60	16792	7.46311	0.787041	0.112169	1.96053
GOTERM_BP_DIRECT	GO:0060071~Wnt signaling pathway, planar cell polarity pathway	7	2.99145	0.00144718	PSMA2, PSMB1, PSMA5, PSMA4, PSMA3, RAC1, PSMD3	225	92	16792	5.67845	0.841524	0.123293	2.33069
GOTERM_BP_DIRECT	GO:0019640~glucuronate catabolic process to xylulose 5-phosphate	3	1.28205	0.00172524	SORD, AKR1A1, DCXR	225	5	16792	44.7787	0.888798	0.136211	2.77263
GOTERM_BP_DIRECT	GO:0006953~acute-phase response	5	2.13675	0.00175831	ORM1, INS, F2, HP, FN1	225	39	16792	9.56809	0.893386	0.130562	2.82506
GOTERM_BP_DIRECT	GO:0038061~NIK/NF-kappaB signaling	6	2.5641	0.00186425	PSMA2, PSMB1, PSMA5, PSMA4, PSMA3, PSMD3	225	66	16792	6.78465	0.90685	0.130311	2.99286
GOTERM_BP_DIRECT	GO:0008152~metabolic process	9	3.84615	0.00188753	ACSM2B, FAHD1, ECI2, EHHADH, HOGA1, FASN, ECHDC2, UGT3A1, ACAA1	225	168	16792	3.9981	0.909573	0.124983	3.0297
GOTERM_BP_DIRECT	GO:0006006~glucose metabolic process	6	2.5641	0.00199308	PGM2, SORD, AKR1A1, INS, PDHA1, DCXR	225	67	16792	6.68338	0.920954	0.125029	3.19654
KEGG_PATHWAY	hsa03050:Proteasome	6	2.5641	0.0022426	PSMA2, PSMB1, PSMA5, PSMA4, PSMA3, PSMD3	147	44	6879	6.38126	0.382886	0.0364499	2.80717
KEGG_PATHWAY	hsa00830:Retinol metabolism	7	2.99145	0.00224606	CYP2C9, ADH4, ADH1C, ADH6, CYP2A6, ADH1A, RDH16	147	64	6879	5.1183	0.383345	0.0339424	2.81144
GOTERM_BP_DIRECT	GO:0035338~long-chain fatty-acyl-CoA biosynthetic process	5	2.13675	0.00231939	SCD, FASN, ACOT12, ACOT13, ACSL5	225	42	16792	8.88466	0.947853	0.137297	3.71066
KEGG_PATHWAY	hsa00650:Butanoate metabolism	5	2.13675	0.00233696	ACSM2B, EHHADH, HMGCS1, BDH2, HADH	147	27	6879	8.66591	0.395308	0.0329796	2.92368
GOTERM_BP_DIRECT	GO:0042866~pyruvate biosynthetic process	3	1.28205	0.00256513	PKLR, HOGA1, AGXT	225	6	16792	37.3156	0.961881	0.144076	4.09614
GOTERM_BP_DIRECT	GO:0006066~alcohol metabolic process	3	1.28205	0.00256513	ADH4, ALDH2, ADH1A	225	6	16792	37.3156	0.961881	0.144076	4.09614
GOTERM_BP_DIRECT	GO:0002576~platelet degranulation	7	2.99145	0.00257173	ORM1, CYB5R1, F13A1, PECAM1, SOD1, PLG, FN1	225	103	16792	5.07202	0.9622	0.138331	4.10647
GOTERM_BP_DIRECT	GO:0051436~negative regulation of ubiquitin-protein ligase activity involved in mitotic cell cycle	6	2.5641	0.00257407	PSMA2, PSMB1, PSMA5, PSMA4, PSMA3, PSMD3	225	71	16792	6.30685	0.962313	0.132848	4.11014
GOTERM_BP_DIRECT	GO:0038095~Fc-epsilon receptor signaling pathway	9	3.84615	0.00270286	MAP3K7, PSMA2, UBE2D2, PSMB1, PSMA5, PSMA4, PSMA3, RAC1, PSMD3	225	178	16792	3.77348	0.968021	0.133632	4.31155
KEGG_PATHWAY	hsa00280:Valine, leucine and isoleucine degradation	6	2.5641	0.0030105	EHHADH, MCEE, HMGCS1, ALDH2, HADH, ACAA1	147	47	6879	5.97395	0.477032	0.0397049	3.75158
GOTERM_BP_DIRECT	GO:0051437~positive regulation of ubiquitin-protein ligase activity involved in regulation of mitotic cell cycle transition	6	2.5641	0.00346201	PSMA2, PSMB1, PSMA5, PSMA4, PSMA3, PSMD3	225	76	16792	5.89193	0.987861	0.161761	5.49077
GOTERM_BP_DIRECT	GO:0050852~T cell receptor signaling pathway	8	3.4188	0.00374069	MAP3K7, PSMA2, UBE2D2, PSMB1, PSMA5, PSMA4, PSMA3, PSMD3	225	148	16792	4.03411	0.991495	0.167523	5.92024
GOTERM_BP_DIRECT	GO:0006805~xenobiotic metabolic process	6	2.5641	0.00387224	ACSM2B, ACY1, CYP2C9, EPHX1, CMBL, AIP	225	78	16792	5.74085	0.99281	0.167048	6.12232
KEGG_PATHWAY	hsa00330:Arginine and proline metabolism	6	2.5641	0.00395235	P4HA1, HOGA1, ALDH2, PRODH2, DAO, AGMAT	147	50	6879	5.61551	0.5732	0.0488511	4.89838
KEGG_PATHWAY	hsa01230:Biosynthesis of amino acids	7	2.99145	0.0040757	CBSL, SHMT1, ACY1, MAT1A, OTC, PKLR, IDH1	147	72	6879	4.5496	0.584414	0.0476108	5.04764
GOTERM_BP_DIRECT	GO:0031145~anaphase-promoting complex-dependent catabolic process	6	2.5641	0.00408989	PSMA2, PSMB1, PSMA5, PSMA4, PSMA3, PSMD3	225	79	16792	5.66819	0.994555	0.169875	6.45578
GOTERM_BP_DIRECT	GO:0042060~wound healing	6	2.5641	0.00431615	CCL20, INS, PECAM1, RAF1, SCARB1, FN1	225	80	16792	5.59733	0.995922	0.172813	6.80125
GOTERM_BP_DIRECT	GO:0046686~response to cadmium ion	4	1.7094	0.00433747	SORD, CYB5A, CAT, B2M	225	25	16792	11.941	0.996031	0.168321	6.83374
KEGG_PATHWAY	hsa00980:Metabolism of xenobiotics by cytochrome P450	7	2.99145	0.00466849	CYP2C9, ADH4, ADH1C, ADH6, EPHX1, CYP2A6, ADH1A	147	74	6879	4.42664	0.634348	0.0515738	5.76191
GOTERM_BP_DIRECT	GO:0017144~drug metabolic process	4	1.7094	0.00540929	CYP2C9, CYP2A6, ADH1A, CYP4F2	225	27	16792	11.0565	0.998992	0.199531	8.45353
KEGG_PATHWAY	hsa05204:Chemical carcinogenesis	7	2.99145	0.00682865	CYP2C9, ADH4, ADH1C, ADH6, EPHX1, CYP2A6, ADH1A	147	80	6879	4.09464	0.770808	0.0710122	8.32311
GOTERM_BP_DIRECT	GO:0002726~positive regulation of T cell cytokine production	3	1.28205	0.00742918	MAP3K7, HLA-A, B2M	225	10	16792	22.3893	0.999924	0.256519	11.4345
KEGG_PATHWAY	hsa00670:One carbon pool by folate	4	1.7094	0.00819287	MTHFS, SHMT1, ALDH1L1, AMT	147	20	6879	9.35918	0.829449	0.0807755	9.90742
KEGG_PATHWAY	hsa00100:Steroid biosynthesis	4	1.7094	0.00819287	MSMO1, DHCR7, LSS, HSD17B7	147	20	6879	9.35918	0.829449	0.0807755	9.90742
KEGG_PATHWAY	hsa00270:Cysteine and methionine metabolism	5	2.13675	0.00820949	CBSL, MAT1A, BHMT, AHCYL2, MPST	147	38	6879	6.15736	0.830063	0.0774007	9.92656
GOTERM_BP_DIRECT	GO:0007596~blood coagulation	8	3.4188	0.0117914	MFN2, F13A1, F2, RAC1, PRKAR1A, F9, CYP4F2, PLG	225	184	16792	3.24483	1	0.366949	17.5642
GOTERM_BP_DIRECT	GO:0043488~regulation of mRNA stability	6	2.5641	0.0123026	PSMA2, PSMB1, PSMA5, PSMA4, PSMA3, PSMD3	225	103	16792	4.34744	1	0.370682	18.256
GOTERM_BP_DIRECT	GO:0008203~cholesterol metabolic process	5	2.13675	0.0129061	APOA4, APOA2, SORL1, ERLIN1, CAT	225	68	16792	5.48758	1	0.376308	19.0655
GOTERM_BP_DIRECT	GO:0045471~response to ethanol	6	2.5641	0.0132855	ADH6, CAT, RPS4X, SOD1, SDF4, CD14	225	105	16792	4.26463	1	0.376599	19.5705
GOTERM_BP_DIRECT	GO:0098869~cellular oxidant detoxification	5	2.13675	0.0142359	GSTZ1, FABP1, HP, CAT, PRDX3	225	70	16792	5.33079	1	0.389163	20.8228
KEGG_PATHWAY	hsa00982:Drug metabolism - cytochrome P450	6	2.5641	0.0143601	CYP2C9, ADH4, ADH1C, ADH6, CYP2A6, ADH1A	147	68	6879	4.12905	0.95539	0.126466	16.7597
GOTERM_BP_DIRECT	GO:0000038~very long-chain fatty acid metabolic process	3	1.28205	0.014506	CYP4F2, SLC27A5, ACAA1	225	14	16792	15.9924	1	0.386837	21.1753
GOTERM_BP_DIRECT	GO:0008299~isoprenoid biosynthetic process	3	1.28205	0.014506	FDPS, HMGCS1, MVK	225	14	16792	15.9924	1	0.386837	21.1753
GOTERM_BP_DIRECT	GO:0034375~high-density lipoprotein particle remodeling	3	1.28205	0.016592	APOA4, APOA2, SCARB1	225	15	16792	14.9262	1	0.420561	23.8488
GOTERM_BP_DIRECT	GO:0044255~cellular lipid metabolic process	4	1.7094	0.0172042	ECI2, ANGPTL8, EHHADH, FABP1	225	41	16792	7.28108	1	0.424118	24.617
KEGG_PATHWAY	hsa05016:Huntington's disease	10	4.2735	0.0206581	CLTA, CLTB, NDUFB7, NDUFA6, COX7C, SOD1, DNAH8, UQCRQ, NDUFB1, DCTN2	147	192	6879	2.43729	0.988757	0.170557	23.2592
GOTERM_BP_DIRECT	GO:0033209~tumor necrosis factor-mediated signaling pathway	6	2.5641	0.0209809	PSMA2, PSMB1, PSMA5, PSMA4, PSMA3, PSMD3	225	118	16792	3.7948	1	0.482033	29.1981
GOTERM_BP_DIRECT	GO:0042493~response to drug	10	4.2735	0.021066	APOA2, SORD, PLIN2, OTC, HMGCS1, CAT, COMT, SOD1, HADH, B2M	225	304	16792	2.45497	1	0.47524	29.2984
GOTERM_BP_DIRECT	GO:0090090~negative regulation of canonical Wnt signaling pathway	7	2.99145	0.0220942	PSMA2, GPC3, PSMB1, PSMA5, PSMA4, PSMA3, PSMD3	225	163	16792	3.20502	1	0.483617	30.498
GOTERM_BP_DIRECT	GO:0090263~positive regulation of canonical Wnt signaling pathway	6	2.5641	0.0223764	PSMA2, PSMB1, PSMA5, PSMA4, PSMA3, PSMD3	225	120	16792	3.73156	1	0.480157	30.8238
GOTERM_BP_DIRECT	GO:0019373~epoxygenase P450 pathway	3	1.28205	0.0235528	CYP2C9, CYP2A6, CYP4F2	225	18	16792	12.4385	1	0.490193	32.1669
GOTERM_BP_DIRECT	GO:0046655~folic acid metabolic process	3	1.28205	0.0235528	MTHFS, SHMT1, ALDH1L1	225	18	16792	12.4385	1	0.490193	32.1669
GOTERM_BP_DIRECT	GO:0043691~reverse cholesterol transport	3	1.28205	0.0235528	APOA4, APOA2, SCARB1	225	18	16792	12.4385	1	0.490193	32.1669
GOTERM_BP_DIRECT	GO:0051603~proteolysis involved in cellular protein catabolic process	4	1.7094	0.0260896	PSMA2, PSMB1, PSMA4, PSMA3	225	48	16792	6.21926	1	0.518578	34.9803
GOTERM_BP_DIRECT	GO:0019265~glycine biosynthetic process, by transamination of glyoxylate	2	0.854701	0.0265022	AGXT2, AGXT	225	2	16792	74.6311	1	0.516608	35.4274
GOTERM_BP_DIRECT	GO:0042744~hydrogen peroxide catabolic process	3	1.28205	0.0287443	APOA4, CAT, PRDX3	225	20	16792	11.1947	1	0.538321	37.807
GOTERM_BP_DIRECT	GO:0042542~response to hydrogen peroxide	4	1.7094	0.030519	HP, CAT, PRDX3, SOD1	225	51	16792	5.85342	1	0.552729	39.6319
GOTERM_BP_DIRECT	GO:0045861~negative regulation of proteolysis	3	1.28205	0.0314954	INS, F2, CSTB	225	21	16792	10.6616	1	0.556977	40.6144
GOTERM_BP_DIRECT	GO:0001676~long-chain fatty acid metabolic process	3	1.28205	0.0314954	CYP4F2, SLC27A5, ACSL5	225	21	16792	10.6616	1	0.556977	40.6144
GOTERM_BP_DIRECT	GO:0005980~glycogen catabolic process	3	1.28205	0.0314954	PGM2, STBD1, AGL	225	21	16792	10.6616	1	0.556977	40.6144
KEGG_PATHWAY	hsa00040:Pentose and glucuronate interconversions	4	1.7094	0.0321133	SORD, AKR1A1, UGDH, DCXR	147	33	6879	5.67223	0.999104	0.24475	33.8968
GOTERM_BP_DIRECT	GO:0046835~carbohydrate phosphorylation	3	1.28205	0.0372926	KHK, GNPTAB, TKFC	225	23	16792	9.73449	1	0.612449	46.1453
KEGG_PATHWAY	hsa04932:Non-alcoholic fatty liver disease (NAFLD)	8	3.4188	0.0412387	NDUFB7, INS, NDUFA6, PKLR, RAC1, COX7C, UQCRQ, NDUFB1	147	151	6879	2.47925	0.999883	0.294073	41.3798
GOTERM_BP_DIRECT	GO:0033344~cholesterol efflux	3	1.28205	0.0434624	APOA4, APOA2, SCARB1	225	25	16792	8.95573	1	0.662757	51.4986
GOTERM_BP_DIRECT	GO:0005978~glycogen biosynthetic process	3	1.28205	0.0466796	PGM2, GYS2, AGL	225	26	16792	8.61128	1	0.682508	54.0878
GOTERM_BP_DIRECT	GO:0070328~triglyceride homeostasis	3	1.28205	0.0466796	APOA4, ANGPTL8, SCARB1	225	26	16792	8.61128	1	0.682508	54.0878
GOTERM_BP_DIRECT	GO:0001523~retinoid metabolic process	4	1.7094	0.0479267	APOA4, APOA2, GPC3, ADH4	225	61	16792	4.89384	1	0.685537	55.0561
GOTERM_BP_DIRECT	GO:1902600~hydrogen ion transmembrane transport	4	1.7094	0.0479267	COA6, COX7C, CYB5A, UQCRQ	225	61	16792	4.89384	1	0.685537	55.0561
KEGG_PATHWAY	hsa00380:Tryptophan metabolism	4	1.7094	0.0522854	EHHADH, ALDH2, CAT, HADH	147	40	6879	4.67959	0.99999	0.347945	49.3921
GOTERM_BP_DIRECT	GO:0006565~L-serine catabolic process	2	0.854701	0.0523051	CBSL, SHMT1	225	4	16792	37.3156	1	0.711326	58.306
GOTERM_BP_DIRECT	GO:0006562~proline catabolic process	2	0.854701	0.0523051	PRODH2, DAO	225	4	16792	37.3156	1	0.711326	58.306
GOTERM_BP_DIRECT	GO:0070814~hydrogen sulfide biosynthetic process	2	0.854701	0.0523051	CBSL, MPST	225	4	16792	37.3156	1	0.711326	58.306
GOTERM_BP_DIRECT	GO:0006084~acetyl-CoA metabolic process	2	0.854701	0.0523051	FASN, ACOT12	225	4	16792	37.3156	1	0.711326	58.306
GOTERM_BP_DIRECT	GO:0019448~L-cysteine catabolic process	2	0.854701	0.0523051	CBSL, AGXT	225	4	16792	37.3156	1	0.711326	58.306
GOTERM_BP_DIRECT	GO:0050690~regulation of defense response to virus by virus	3	1.28205	0.0533645	RAC1, HLA-A, B2M	225	28	16792	7.99619	1	0.712254	59.0585
GOTERM_BP_DIRECT	GO:0000387~spliceosomal snRNP assembly	3	1.28205	0.0533645	SNRPD1, SNRPC, SART1	225	28	16792	7.99619	1	0.712254	59.0585
GOTERM_BP_DIRECT	GO:0043161~proteasome-mediated ubiquitin-dependent protein catabolic process	7	2.99145	0.054593	PSMA2, PSMB1, PSMA5, PSMA4, PSMA3, PSMD3, STUB1	225	203	16792	2.57349	1	0.714297	59.9152
GOTERM_BP_DIRECT	GO:0048662~negative regulation of smooth muscle cell proliferation	3	1.28205	0.0568265	MFN2, NDRG2, COMT	225	29	16792	7.72046	1	0.722817	61.4298
GOTERM_BP_DIRECT	GO:0032868~response to insulin	4	1.7094	0.0602517	KHK, OTC, CAT, HADH	225	67	16792	4.45559	1	0.738093	63.6484
GOTERM_BP_DIRECT	GO:0006730~one-carbon metabolic process	3	1.28205	0.0603647	ALDH1L1, MAT1A, AHCYL2	225	30	16792	7.46311	1	0.732861	63.7196
GOTERM_BP_DIRECT	GO:0002474~antigen processing and presentation of peptide antigen via MHC class I	3	1.28205	0.0603647	HLA-A, SAR1B, B2M	225	30	16792	7.46311	1	0.732861	63.7196
GOTERM_BP_DIRECT	GO:0000165~MAPK cascade	8	3.4188	0.0621074	PSMA2, PSMB1, PSMA5, INS, PSMA4, PSMA3, RAF1, PSMD3	225	262	16792	2.27881	1	0.737382	64.7998
GOTERM_BP_DIRECT	GO:0009749~response to glucose	4	1.7094	0.0624368	KHK, APOA2, PKLR, GYS2	225	68	16792	4.39007	1	0.733585	65.0007
GOTERM_BP_DIRECT	GO:0030032~lamellipodium assembly	3	1.28205	0.0639765	GOLPH3, ABLIM3, RAC1	225	31	16792	7.22237	1	0.736812	65.9249
GOTERM_BP_DIRECT	GO:0043154~negative regulation of cysteine-type endopeptidase activity involved in apoptotic process	4	1.7094	0.0646585	RAF1, FABP1, PRDX3, SFN	225	69	16792	4.32644	1	0.73513	66.327
GOTERM_BP_DIRECT	GO:0032460~negative regulation of protein oligomerization	2	0.854701	0.0649501	INS, SORL1	225	5	16792	29.8524	1	0.731305	66.4975
GOTERM_BP_DIRECT	GO:0045053~protein retention in Golgi apparatus	2	0.854701	0.0649501	GOLPH3, SORL1	225	5	16792	29.8524	1	0.731305	66.4975
GOTERM_BP_DIRECT	GO:0045329~carnitine biosynthetic process	2	0.854701	0.0649501	SHMT1, BBOX1	225	5	16792	29.8524	1	0.731305	66.4975
GOTERM_BP_DIRECT	GO:0030300~regulation of intestinal cholesterol absorption	2	0.854701	0.0649501	APOA4, APOA2	225	5	16792	29.8524	1	0.731305	66.4975
GOTERM_BP_DIRECT	GO:0019346~transsulfuration	2	0.854701	0.0649501	CBSL, MPST	225	5	16792	29.8524	1	0.731305	66.4975
GOTERM_BP_DIRECT	GO:2001236~regulation of extrinsic apoptotic signaling pathway	2	0.854701	0.0649501	TRAF1, ACSL5	225	5	16792	29.8524	1	0.731305	66.4975
GOTERM_BP_DIRECT	GO:0001887~selenium compound metabolic process	2	0.854701	0.0649501	SCLY, MAT1A	225	5	16792	29.8524	1	0.731305	66.4975
GOTERM_BP_DIRECT	GO:0045541~negative regulation of cholesterol biosynthetic process	2	0.854701	0.0649501	ERLIN1, SOD1	225	5	16792	29.8524	1	0.731305	66.4975
GOTERM_BP_DIRECT	GO:0061624~fructose catabolic process to hydroxyacetone phosphate and glyceraldehyde-3-phosphate	2	0.854701	0.0649501	KHK, TKFC	225	5	16792	29.8524	1	0.731305	66.4975
KEGG_PATHWAY	hsa04910:Insulin signaling pathway	7	2.99145	0.0727738	INS, PKLR, PRKAR1A, FASN, GYS2, RAF1, PCK2	147	138	6879	2.37371	1	0.4402	61.6434
GOTERM_BP_DIRECT	GO:0044267~cellular protein metabolic process	5	2.13675	0.0733098	APOA4, INS, F2, PLG, B2M	225	118	16792	3.16234	1	0.769464	71.0555
GOTERM_BP_DIRECT	GO:0034384~high-density lipoprotein particle clearance	2	0.854701	0.0774271	APOA2, SCARB1	225	6	16792	24.877	1	0.783461	73.08
GOTERM_BP_DIRECT	GO:0006563~L-serine metabolic process	2	0.854701	0.0774271	CBSL, SHMT1	225	6	16792	24.877	1	0.783461	73.08
GOTERM_BP_DIRECT	GO:0042426~choline catabolic process	2	0.854701	0.0774271	BHMT, SARDH	225	6	16792	24.877	1	0.783461	73.08
GOTERM_BP_DIRECT	GO:0061732~mitochondrial acetyl-CoA biosynthetic process from pyruvate	2	0.854701	0.0774271	MPC2, PDHA1	225	6	16792	24.877	1	0.783461	73.08
KEGG_PATHWAY	hsa00900:Terpenoid backbone biosynthesis	3	1.28205	0.0783827	FDPS, HMGCS1, MVK	147	22	6879	6.38126	1	0.454009	64.4843
KEGG_PATHWAY	hsa00520:Amino sugar and nucleotide sugar metabolism	4	1.7094	0.0811403	PGM2, CYB5R1, UAP1, UGDH	147	48	6879	3.89966	1	0.45472	65.8087
GOTERM_BP_DIRECT	GO:0019885~antigen processing and presentation of endogenous peptide antigen via MHC class I	2	0.854701	0.0897383	HLA-A, B2M	225	7	16792	21.3232	1	0.827746	78.3694
GOTERM_BP_DIRECT	GO:0032933~SREBP signaling pathway	2	0.854701	0.0897383	ERLIN1, ARHGEF10L	225	7	16792	21.3232	1	0.827746	78.3694
GOTERM_BP_DIRECT	GO:0042157~lipoprotein metabolic process	3	1.28205	0.0911083	APOA4, APOA2, SCARB1	225	38	16792	5.89193	1	0.828138	78.8935
GOTERM_BP_DIRECT	GO:0000302~response to reactive oxygen species	3	1.28205	0.0952202	CAT, PRDX3, SOD1	225	39	16792	5.74085	1	0.837699	80.3958
GOTERM_BP_DIRECT	GO:0006511~ubiquitin-dependent protein catabolic process	6	2.5641	0.0961948	PSMA2, UBE2D2, PSMA4, PSMA3, PSMD3, STUB1	225	182	16792	2.46037	1	0.836673	80.7368
KEGG_PATHWAY	hsa00310:Lysine degradation	4	1.7094	0.0976568	EHHADH, ALDH2, HADH, BBOX1	147	52	6879	3.59969	1	0.509678	72.8349
GOTERM_BP_DIRECT	GO:0051262~protein tetramerization	3	1.28205	0.0993844	ME1, SHMT1, CAT	225	40	16792	5.59733	1	0.842651	81.8145

## Sheet: DEG_28d_DOWN
Category	Term	Count	%	PValue	Genes	List Total	Pop Hits	Pop Total	Fold Enrichment	Bonferroni	Benjamini	FDR
GOTERM_BP_DIRECT	GO:0002576~platelet degranulation	9	6.81818	8.23364e-07	KNG1, LAMP2, A2M, RARRES2, ALB, HRG, TMSB4X, SERPINA1, FLNA	123	103	16792	11.929	0.000743221	0.000743221	0.00128396
GOTERM_BP_DIRECT	GO:0006614~SRP-dependent cotranslational protein targeting to membrane	7	5.30303	6.28301e-05	RPL17, RPL35A, RPL13A, RPL34, SEC61A1, RPL29, SSR3	123	94	16792	10.1664	0.0551578	0.0279701	0.0979334
GOTERM_BP_DIRECT	GO:0015886~heme transport	3	2.27273	0.00182294	HPX, HRG, FLVCR2	123	9	16792	45.5068	0.807493	0.422592	2.80523
GOTERM_BP_DIRECT	GO:0006364~rRNA processing	7	5.30303	0.00474451	RPL17, RPL35A, EXOSC8, RPL13A, RRP15, RPL34, RPL29	123	214	16792	4.46562	0.986356	0.658232	7.14795
KEGG_PATHWAY	hsa04978:Mineral absorption	4	3.0303	0.00710067	FXYD2, MT2A, MT1G, MT1F	63	44	6879	9.92641	0.604015	0.604015	7.96357
GOTERM_BP_DIRECT	GO:0008152~metabolic process	6	4.54545	0.00765166	GSTM3, MAN1A2, LPCAT1, ACSL4, ACSL6, ENOSF1	123	168	16792	4.87573	0.999028	0.750227	11.2885
GOTERM_BP_DIRECT	GO:0045926~negative regulation of growth	3	2.27273	0.00825767	MT2A, MT1G, MT1F	123	19	16792	21.5558	0.99944	0.712904	12.1295
GOTERM_BP_DIRECT	GO:0071294~cellular response to zinc ion	3	2.27273	0.00825767	MT2A, MT1G, MT1F	123	19	16792	21.5558	0.99944	0.712904	12.1295
GOTERM_BP_DIRECT	GO:0019083~viral transcription	5	3.78788	0.00901769	RPL17, RPL35A, RPL13A, RPL34, RPL29	123	112	16792	6.09466	0.99972	0.689185	13.1738
GOTERM_BP_DIRECT	GO:0000184~nuclear-transcribed mRNA catabolic process, nonsense-mediated decay	5	3.78788	0.0110932	RPL17, RPL35A, RPL13A, RPL34, RPL29	123	119	16792	5.73615	0.999958	0.716103	15.9666
GOTERM_BP_DIRECT	GO:0010951~negative regulation of endopeptidase activity	5	3.78788	0.0117381	KNG1, A2M, AGT, HRG, SERPINA1	123	121	16792	5.64134	0.999977	0.69416	16.8172
GOTERM_BP_DIRECT	GO:0098609~cell-cell adhesion	7	5.30303	0.0142635	LAD1, TBC1D10A, RPL34, BAG3, S100A11, RPL29, MPRIP	123	271	16792	3.52636	0.999998	0.726723	20.0708
GOTERM_BP_DIRECT	GO:0007015~actin filament organization	4	3.0303	0.0155114	BCAR1, TMSB4X, TPM4, TPM3	123	72	16792	7.58446	0.999999	0.722886	21.6343
GOTERM_BP_DIRECT	GO:0006413~translational initiation	5	3.78788	0.017772	RPL17, RPL35A, RPL13A, RPL34, RPL29	123	137	16792	4.98249	1	0.740595	24.3938
GOTERM_BP_DIRECT	GO:0036258~multivesicular body assembly	3	2.27273	0.0212197	CHMP1A, CHMP3, STAM	123	31	16792	13.2116	1	0.774586	28.4279
GOTERM_BP_DIRECT	GO:0042094~interleukin-2 biosynthetic process	2	1.51515	0.0216394	IL18, PAWR	123	3	16792	91.0136	1	0.756116	28.905
GOTERM_BP_DIRECT	GO:0006928~movement of cell or subcellular component	4	3.0303	0.0247489	VNN1, TPM4, TPM3, TUBB4B	123	86	16792	6.34978	1	0.778787	32.3481
GOTERM_BP_DIRECT	GO:0007162~negative regulation of cell adhesion	3	2.27273	0.0295486	KNG1, TNC, HRG	123	37	16792	11.0692	1	0.815993	37.3578
KEGG_PATHWAY	hsa04260:Cardiac muscle contraction	4	3.0303	0.0297497	FXYD2, TPM4, COX6C, TPM3	63	75	6879	5.82349	0.980281	0.859575	29.6515
GOTERM_BP_DIRECT	GO:0006953~acute-phase response	3	2.27273	0.0325698	CRP, SERPINA1, LBP	123	39	16792	10.5016	1	0.827754	40.3308
KEGG_PATHWAY	hsa03010:Ribosome	5	3.78788	0.0337434	RPL17, RPL35A, RPL13A, RPL34, RPL29	63	136	6879	4.01436	0.988465	0.774052	32.9506
GOTERM_BP_DIRECT	GO:0035338~long-chain fatty-acyl-CoA biosynthetic process	3	2.27273	0.0373174	ELOVL1, ACSL4, ACSL6	123	42	16792	9.75145	1	0.851611	44.7372
GOTERM_BP_DIRECT	GO:0006412~translation	6	4.54545	0.0374013	RPL17, RPL35A, RPL13A, RPL34, MRPL49, RPL29	123	253	16792	3.23764	1	0.836614	44.8123
KEGG_PATHWAY	hsa05132:Salmonella infection	4	3.0303	0.038495	IL18, LBP, FLNC, FLNA	63	83	6879	5.26219	0.993923	0.720793	36.6914
GOTERM_BP_DIRECT	GO:0043488~regulation of mRNA stability	4	3.0303	0.0391702	CARHSP1, EXOSC8, FMR1, HNRNPD	123	103	16792	5.30176	1	0.835378	46.3727
GOTERM_BP_DIRECT	GO:0050851~antigen receptor-mediated signaling pathway	2	1.51515	0.0428143	BCAR1, SPG21	123	6	16792	45.5068	1	0.847652	49.4581
GOTERM_BP_DIRECT	GO:0010595~positive regulation of endothelial cell migration	3	2.27273	0.0440299	AGT, BCAR1, ANXA3	123	46	16792	8.9035	1	0.842483	50.4499
GOTERM_BP_DIRECT	GO:0042127~regulation of cell proliferation	5	3.78788	0.0460201	FXYD2, AGT, TNC, JTB, S100A11	123	185	16792	3.68974	1	0.842713	52.0343
GOTERM_BP_DIRECT	GO:0030168~platelet activation	4	3.0303	0.0514144	GNAQ, BLOC1S3, HRG, FLNA	123	115	16792	4.74853	1	0.862752	56.0936
GOTERM_BP_DIRECT	GO:0045727~positive regulation of translation	3	2.27273	0.0567449	FMR1, NPM1, HNRNPD	123	53	16792	7.72757	1	0.878771	59.7873
GOTERM_BP_DIRECT	GO:0006954~inflammatory response	7	5.30303	0.0582993	KNG1, RARRES2, TOLLIP, IL18, CRP, VNN1, MIF	123	379	16792	2.52148	1	0.875842	60.8084
GOTERM_BP_DIRECT	GO:0048146~positive regulation of fibroblast proliferation	3	2.27273	0.0586548	S100A6, AGT, MIF	123	54	16792	7.58446	1	0.867551	61.0385
GOTERM_BP_DIRECT	GO:0032930~positive regulation of superoxide anion generation	2	1.51515	0.0635346	AGT, CRP	123	9	16792	30.3379	1	0.879605	64.0716
GOTERM_BP_DIRECT	GO:0008228~opsonization	2	1.51515	0.070342	CRP, LBP	123	10	16792	27.3041	1	0.896807	67.9353
GOTERM_BP_DIRECT	GO:0060158~phospholipase C-activating dopamine receptor signaling pathway	2	1.51515	0.070342	GNAQ, SLC9A3R1	123	10	16792	27.3041	1	0.896807	67.9353
GOTERM_BP_DIRECT	GO:0050821~protein stabilization	4	3.0303	0.0766986	LAMP2, GNAQ, BAG3, FLNA	123	136	16792	4.0153	1	0.90946	71.1889
GOTERM_BP_DIRECT	GO:0000398~mRNA splicing, via spliceosome	5	3.78788	0.0786046	HNRNPA3, SRSF5, HNRNPD, SNRPA, SNRPE	123	222	16792	3.07478	1	0.907881	72.1025
GOTERM_BP_DIRECT	GO:0034329~cell junction assembly	2	1.51515	0.0838099	FLNC, FLNA	123	12	16792	22.7534	1	0.915417	74.4614
GOTERM_BP_DIRECT	GO:2001275~positive regulation of glucose import in response to insulin stimulus	2	1.51515	0.0904711	RARRES2, AGT	123	13	16792	21.0031	1	0.925343	77.2083
GOTERM_BP_DIRECT	GO:0030855~epithelial cell differentiation	3	2.27273	0.0919451	TOLLIP, VIL1, ANXA4	123	70	16792	5.85087	1	0.92282	77.7775
KEGG_PATHWAY	hsa04142:Lysosome	4	3.0303	0.0952281	DNASE2, LAMP2, HEXB, CTSC	63	121	6879	3.6096	0.999998	0.925866	68.8199
GOTERM_BP_DIRECT	GO:0035729~cellular response to hepatocyte growth factor stimulus	2	1.51515	0.0970843	BCAR1, VIL1	123	14	16792	19.5029	1	0.92827	79.6598
GOTERM_BP_DIRECT	GO:0042311~vasodilation	2	1.51515	0.0970843	KNG1, AGT	123	14	16792	19.5029	1	0.92827	79.6598
GOTERM_BP_DIRECT	GO:1901673~regulation of mitotic spindle assembly	2	1.51515	0.0970843	CHMP1A, CHMP3	123	14	16792	19.5029	1	0.92827	79.6598

## Sheet: Pro_degredation
Category	Term	Count	%	PValue	Genes	List Total	Pop Hits	Pop Total	Fold Enrichment	Bonferroni	Benjamini	FDR
GOTERM_BP_DIRECT	GO:0006614~SRP-dependent cotranslational protein targeting to membrane	6	8.21918	3.3697e-05	RPL17, RPL13A, RPL34, SEC61A1, RPL29, SSR3	67	94	16792	15.9975	0.0153814	0.0153814	0.0479452
GOTERM_BP_DIRECT	GO:0006364~rRNA processing	6	8.21918	0.00152568	RPL17, EXOSC8, RPL13A, RRP15, RPL34, RPL29	67	214	16792	7.02692	0.504579	0.296139	2.14949
GOTERM_BP_DIRECT	GO:0007015~actin filament organization	4	5.47945	0.0028504	BCAR1, TMSB4X, TPM4, TPM3	67	72	16792	13.9237	0.731003	0.354471	3.98093
GOTERM_BP_DIRECT	GO:0098609~cell-cell adhesion	6	8.21918	0.00422946	TBC1D10A, RPL34, BAG3, SLC3A2, RPL29, MPRIP	67	271	16792	5.54893	0.85768	0.38579	5.85361
GOTERM_BP_DIRECT	GO:0019083~viral transcription	4	5.47945	0.00974612	RPL17, RPL13A, RPL34, RPL29	67	112	16792	8.95096	0.988949	0.593853	13.0105
GOTERM_BP_DIRECT	GO:0000184~nuclear-transcribed mRNA catabolic process, nonsense-mediated decay	4	5.47945	0.0114839	RPL17, RPL13A, RPL34, RPL29	67	119	16792	8.42443	0.995074	0.587502	15.1579
GOTERM_BP_DIRECT	GO:0006413~translational initiation	4	5.47945	0.0167282	RPL17, RPL13A, RPL34, RPL29	67	137	16792	7.31757	0.999574	0.669972	21.3436
GOTERM_BP_DIRECT	GO:0006412~translation	5	6.84932	0.0174972	RPL17, RPL13A, RPL34, MRPL49, RPL29	67	253	16792	4.9531	0.999702	0.637596	22.2146
GOTERM_BP_DIRECT	GO:0050851~antigen receptor-mediated signaling pathway	2	2.73973	0.0233556	BCAR1, SPG21	67	6	16792	83.5423	0.999981	0.701173	28.5612
KEGG_PATHWAY	hsa03010:Ribosome	4	5.47945	0.0411789	RPL17, RPL13A, RPL34, RPL29	40	136	6879	5.05809	0.98508	0.98508	37.2954
GOTERM_BP_DIRECT	GO:0006928~movement of cell or subcellular component	3	4.10959	0.0450218	TPM4, TPM3, TUBB4B	67	86	16792	8.7428	1	0.879857	48.0869
KEGG_PATHWAY	hsa04260:Cardiac muscle contraction	3	4.10959	0.0670899	TPM4, COX6C, TPM3	40	75	6879	6.879	0.999036	0.968955	53.7362
KEGG_PATHWAY	hsa05010:Alzheimer's disease	4	5.47945	0.0689552	GNAQ, NDUFA9, SDHD, COX6C	40	168	6879	4.09464	0.999211	0.907597	54.7526
GOTERM_BP_DIRECT	GO:0044267~cellular protein metabolic process	3	4.10959	0.0785626	NAT8, HEXB, CST3	67	118	16792	6.37187	1	0.967339	68.7899
GOTERM_BP_DIRECT	GO:0055114~oxidation-reduction process	6	8.21918	0.0829211	HSD17B11, PHYHD1, MSMO1, JMJD6, DAO, RDH16	67	592	16792	2.54014	1	0.963782	70.8264
KEGG_PATHWAY	hsa05016:Huntington's disease	4	5.47945	0.0941483	GNAQ, NDUFA9, SDHD, COX6C	40	192	6879	3.58281	0.999949	0.915583	66.6296

## Sheet: Trans_upregulation
Category	Term	Count	%	PValue	Genes	List Total	Pop Hits	Pop Total	Fold Enrichment	Bonferroni	Benjamini	FDR
KEGG_PATHWAY	hsa01100:Metabolic pathways	32	40.5063	2.06868e-10	ETNPPL, CYP3A4, ME1, PGD, ADH1C, UGDH, HMGCS1, ADH1B, LSS, ACSL1, AKR1A1, MAT1A, DHCR7, FASN, HADH, HSD17B7, SHMT1, MSMO1, UPB1, FDPS, PCK2, MMAB, PGM2, CYP27A1, PKLR, HSD11B1, ALDH2, CYP2A6, MVK, CYP4F2, RDH16, SLC27A5	57	1219	6879	3.16808	2.17211e-08	2.17211e-08	2.31718e-07
GOTERM_BP_DIRECT	GO:0006695~cholesterol biosynthetic process	8	10.1266	3.00775e-10	APOA4, MSMO1, DHCR7, FDPS, HMGCS1, LSS, MVK, HSD17B7	76	38	16792	46.5152	1.85578e-07	1.85578e-07	4.4592e-07
GOTERM_BP_DIRECT	GO:0042157~lipoprotein metabolic process	8	10.1266	3.00775e-10	APOA4, APOA2, APOB, APOE, APOC3, APOC1, HSPG2, PCSK9	76	38	16792	46.5152	1.85578e-07	1.85578e-07	4.4592e-07
KEGG_PATHWAY	hsa01130:Biosynthesis of antibiotics	14	17.7215	9.19496e-09	PGM2, SHMT1, MSMO1, AKR1A1, PKLR, PGD, ALDH2, FDPS, HMGCS1, LSS, MVK, HADH, PCK2, HSD17B7	57	212	6879	7.96971	9.65471e-07	4.82735e-07	1.02995e-05
GOTERM_BP_DIRECT	GO:0055114~oxidation-reduction process	16	20.2532	4.35946e-08	ME1, CYP3A4, MSMO1, HSD17B13, SCD, PGD, UGDH, CYP27A1, AKR1A1, DHCR7, FASN, HSD11B1, CYP2A6, CYP4F2, RDH16, HSD17B7	76	592	16792	5.97155	2.68975e-05	1.34488e-05	6.46321e-05
GOTERM_BP_DIRECT	GO:0033344~cholesterol efflux	6	7.59494	7.69258e-08	APOA4, APOA2, APOB, APOE, APOC3, APOC1	76	25	16792	53.0274	4.74621e-05	1.58209e-05	0.000114048
GOTERM_BP_DIRECT	GO:0001523~retinoid metabolic process	7	8.86076	2.96015e-07	APOA4, APOA2, APOB, GPC3, APOE, APOC3, HSPG2	76	61	16792	25.3546	0.000182625	4.56593e-05	0.000438862
GOTERM_BP_DIRECT	GO:0033700~phospholipid efflux	5	6.32911	3.55153e-07	APOA4, APOA2, APOE, APOC3, APOC1	76	14	16792	78.9098	0.000219105	4.38249e-05	0.000526538
GOTERM_BP_DIRECT	GO:0006641~triglyceride metabolic process	6	7.59494	4.53967e-07	APOA2, ACSL1, APOE, APOC3, APOC1, PCSK9	76	35	16792	37.8767	0.000280058	4.66819e-05	0.000673036
GOTERM_BP_DIRECT	GO:0034375~high-density lipoprotein particle remodeling	5	6.32911	4.82662e-07	APOA4, APOA2, APOE, APOC3, APOC1	76	15	16792	73.6491	0.000297758	4.25423e-05	0.000715579
GOTERM_BP_DIRECT	GO:0008203~cholesterol metabolic process	7	8.86076	5.69293e-07	APOA4, APOA2, APOB, APOE, SORL1, APOC1, PCSK9	76	68	16792	22.7446	0.000351192	4.39057e-05	0.000844013
KEGG_PATHWAY	hsa03320:PPAR signaling pathway	8	10.1266	9.60599e-07	APOA2, ACSL1, CYP27A1, SCD, APOC3, FABP1, PCK2, SLC27A5	57	67	6879	14.4101	0.000100858	3.36204e-05	0.00107598
GOTERM_BP_DIRECT	GO:0042158~lipoprotein biosynthetic process	4	5.06329	7.05138e-06	APOA4, APOA2, APOB, APOE	76	9	16792	98.1988	0.00434127	0.000483296	0.0104537
GOTERM_BP_DIRECT	GO:0010873~positive regulation of cholesterol esterification	4	5.06329	7.05138e-06	APOA4, APOA2, APOE, APOC1	76	9	16792	98.1988	0.00434127	0.000483296	0.0104537
GOTERM_BP_DIRECT	GO:0042632~cholesterol homeostasis	6	7.59494	9.64055e-06	APOA4, APOA2, APOB, APOE, APOC3, PCSK9	76	64	16792	20.7138	0.00593059	0.000594648	0.0142918
KEGG_PATHWAY	hsa00010:Glycolysis / Gluconeogenesis	7	8.86076	1.50671e-05	PGM2, AKR1A1, PKLR, ADH1C, ALDH2, ADH1B, PCK2	57	67	6879	12.6088	0.00158081	0.000395436	0.0168757
GOTERM_BP_DIRECT	GO:0043691~reverse cholesterol transport	4	5.06329	6.65448e-05	APOA4, APOA2, APOE, APOC3	76	18	16792	49.0994	0.040228	0.00372573	0.0986121
GOTERM_BP_DIRECT	GO:0019433~triglyceride catabolic process	4	5.06329	0.000183395	APOB, APOE, APOC3, FABP1	76	25	16792	35.3516	0.106997	0.00938611	0.271552
GOTERM_BP_DIRECT	GO:0034382~chylomicron remnant clearance	3	3.79747	0.000291854	APOE, APOC3, APOC1	76	6	16792	110.474	0.164813	0.0137583	0.431822
KEGG_PATHWAY	hsa00071:Fatty acid degradation	5	6.32911	0.000350379	ACSL1, ADH1C, ALDH2, ADH1B, HADH	57	42	6879	14.3672	0.0361275	0.00733225	0.391768
GOTERM_BP_DIRECT	GO:0006869~lipid transport	5	6.32911	0.000369229	APOA4, APOA2, APOE, APOC3, SORL1	76	76	16792	14.536	0.203761	0.0161437	0.546013
KEGG_PATHWAY	hsa00100:Steroid biosynthesis	4	5.06329	0.000528144	MSMO1, DHCR7, LSS, HSD17B7	57	20	6879	24.1368	0.0539594	0.00920236	0.589996
GOTERM_BP_DIRECT	GO:0034380~high-density lipoprotein particle assembly	3	3.79747	0.000541644	APOA4, APOA2, APOE	76	8	16792	82.8553	0.28415	0.0220392	0.800026
GOTERM_BP_DIRECT	GO:0034379~very-low-density lipoprotein particle assembly	3	3.79747	0.000541644	APOB, APOC3, APOC1	76	8	16792	82.8553	0.28415	0.0220392	0.800026
GOTERM_BP_DIRECT	GO:0048261~negative regulation of receptor-mediated endocytosis	3	3.79747	0.000541644	APOC3, APOC1, PCSK9	76	8	16792	82.8553	0.28415	0.0220392	0.800026
GOTERM_BP_DIRECT	GO:0034374~low-density lipoprotein particle remodeling	3	3.79747	0.00105474	APOA2, APOB, APOE	76	11	16792	60.2584	0.478537	0.039878	1.55238
GOTERM_BP_DIRECT	GO:0002576~platelet degranulation	5	6.32911	0.00116202	TF, ORM1, F5, PECAM1, PLG	76	103	16792	10.7256	0.511973	0.0413211	1.70901
GOTERM_BP_DIRECT	GO:0006069~ethanol oxidation	3	3.79747	0.00126203	ADH1C, ALDH2, ADH1B	76	12	16792	55.2368	0.541211	0.0423634	1.85481
GOTERM_BP_DIRECT	GO:0015909~long-chain fatty acid transport	3	3.79747	0.00126203	PLIN2, APOE, FABP1	76	12	16792	55.2368	0.541211	0.0423634	1.85481
GOTERM_BP_DIRECT	GO:0008299~isoprenoid biosynthetic process	3	3.79747	0.00173003	FDPS, HMGCS1, MVK	76	14	16792	47.3459	0.656427	0.0546775	2.53445
KEGG_PATHWAY	hsa00830:Retinol metabolism	5	6.32911	0.00174197	CYP3A4, ADH1C, ADH1B, CYP2A6, RDH16	57	64	6879	9.42845	0.167287	0.0258133	1.93398
GOTERM_BP_DIRECT	GO:0050995~negative regulation of lipid catabolic process	3	3.79747	0.00226821	APOA2, APOC3, APOC1	76	16	16792	41.4276	0.753668	0.0676562	3.31056
KEGG_PATHWAY	hsa00980:Metabolism of xenobiotics by cytochrome P450	5	6.32911	0.00297055	CYP3A4, HSD11B1, ADH1C, ADH1B, CYP2A6	57	74	6879	8.15434	0.268291	0.038294	3.27743
GOTERM_BP_DIRECT	GO:0001676~long-chain fatty acid metabolic process	3	3.79747	0.00391246	ACSL1, CYP4F2, SLC27A5	76	21	16792	31.5639	0.910965	0.108792	5.64621
KEGG_PATHWAY	hsa05204:Chemical carcinogenesis	5	6.32911	0.00393868	CYP3A4, HSD11B1, ADH1C, ADH1B, CYP2A6	57	80	6879	7.54276	0.339249	0.0449981	4.32424
KEGG_PATHWAY	hsa00620:Pyruvate metabolism	4	5.06329	0.00407964	ME1, PKLR, ALDH2, PCK2	57	40	6879	12.0684	0.348995	0.0420156	4.47579
GOTERM_BP_DIRECT	GO:0006629~lipid metabolic process	5	6.32911	0.00534388	CYP3A4, HMGCS1, ABHD4, APOC1, RDH16	76	157	16792	7.03654	0.963338	0.139527	7.63659
GOTERM_BP_DIRECT	GO:0070328~triglyceride homeostasis	3	3.79747	0.00596834	APOA4, APOE, APOC3	76	26	16792	25.4939	0.975115	0.148356	8.49257
GOTERM_BP_DIRECT	GO:0017144~drug metabolic process	3	3.79747	0.00642727	CYP3A4, CYP2A6, CYP4F2	76	27	16792	24.5497	0.981285	0.152757	9.11692
KEGG_PATHWAY	hsa01212:Fatty acid metabolism	4	5.06329	0.00682183	ACSL1, SCD, FASN, HADH	57	48	6879	10.057	0.512637	0.0632516	7.3809
GOTERM_BP_DIRECT	GO:0005975~carbohydrate metabolic process	5	6.32911	0.00764704	PGM2, ME1, UGDH, SLC3A2, ALDH2	76	174	16792	6.34906	0.991229	0.17259	10.7571
GOTERM_BP_DIRECT	GO:0060621~negative regulation of cholesterol import	2	2.53165	0.00891314	APOA2, APOC3	76	2	16792	220.947	0.99601	0.191411	12.4304
GOTERM_BP_DIRECT	GO:0032805~positive regulation of low-density lipoprotein particle receptor catabolic process	2	2.53165	0.00891314	APOE, PCSK9	76	2	16792	220.947	0.99601	0.191411	12.4304
GOTERM_BP_DIRECT	GO:0006898~receptor-mediated endocytosis	5	6.32911	0.00961585	APOB, APOE, SORL1, HP, CD14	76	186	16792	5.93945	0.997424	0.198126	13.3464
GOTERM_BP_DIRECT	GO:0010903~negative regulation of very-low-density lipoprotein particle remodeling	2	2.53165	0.0133403	APOA2, APOC3	76	3	16792	147.298	0.999748	0.256169	18.054
GOTERM_BP_DIRECT	GO:0034447~very-low-density lipoprotein particle clearance	2	2.53165	0.0133403	APOE, APOC1	76	3	16792	147.298	0.999748	0.256169	18.054
GOTERM_BP_DIRECT	GO:0045540~regulation of cholesterol biosynthetic process	2	2.53165	0.0133403	APOB, DHCR7	76	3	16792	147.298	0.999748	0.256169	18.054
KEGG_PATHWAY	hsa00900:Terpenoid backbone biosynthesis	3	3.79747	0.0135465	FDPS, HMGCS1, MVK	57	22	6879	16.4569	0.761195	0.112496	14.1677
GOTERM_BP_DIRECT	GO:0006024~glycosaminoglycan biosynthetic process	3	3.79747	0.0151011	GPC3, UGDH, HSPG2	76	42	16792	15.782	0.999916	0.276561	20.1956
GOTERM_BP_DIRECT	GO:0035338~long-chain fatty-acyl-CoA biosynthetic process	3	3.79747	0.0151011	ACSL1, SCD, FASN	76	42	16792	15.782	0.999916	0.276561	20.1956
GOTERM_BP_DIRECT	GO:0008202~steroid metabolic process	3	3.79747	0.0157924	CYP3A4, MSMO1, CYP2A6	76	43	16792	15.4149	0.999946	0.279197	21.0221
KEGG_PATHWAY	hsa00982:Drug metabolism - cytochrome P450	4	5.06329	0.0176349	CYP3A4, ADH1C, ADH1B, CYP2A6	57	68	6879	7.09907	0.845596	0.133858	18.0692
GOTERM_BP_DIRECT	GO:0032374~regulation of cholesterol transport	2	2.53165	0.0177479	APOA4, APOC1	76	4	16792	110.474	0.999984	0.299816	23.3168
GOTERM_BP_DIRECT	GO:0042159~lipoprotein catabolic process	2	2.53165	0.0177479	APOB, APOE	76	4	16792	110.474	0.999984	0.299816	23.3168
GOTERM_BP_DIRECT	GO:0010989~negative regulation of low-density lipoprotein particle clearance	2	2.53165	0.0177479	APOC3, PCSK9	76	4	16792	110.474	0.999984	0.299816	23.3168
GOTERM_BP_DIRECT	GO:0010916~negative regulation of very-low-density lipoprotein particle clearance	2	2.53165	0.0177479	APOC3, APOC1	76	4	16792	110.474	0.999984	0.299816	23.3168
GOTERM_BP_DIRECT	GO:0006642~triglyceride mobilization	2	2.53165	0.0177479	APOB, SLC27A5	76	4	16792	110.474	0.999984	0.299816	23.3168
GOTERM_BP_DIRECT	GO:0045833~negative regulation of lipid metabolic process	2	2.53165	0.0177479	APOC3, APOC1	76	4	16792	110.474	0.999984	0.299816	23.3168
GOTERM_BP_DIRECT	GO:0032375~negative regulation of cholesterol transport	2	2.53165	0.0177479	APOA2, APOC1	76	4	16792	110.474	0.999984	0.299816	23.3168
GOTERM_BP_DIRECT	GO:0045053~protein retention in Golgi apparatus	2	2.53165	0.0221361	GOLPH3, SORL1	76	5	16792	88.3789	0.999999	0.350535	28.2419
GOTERM_BP_DIRECT	GO:1902430~negative regulation of beta-amyloid formation	2	2.53165	0.0221361	APOE, SORL1	76	5	16792	88.3789	0.999999	0.350535	28.2419
GOTERM_BP_DIRECT	GO:0032489~regulation of Cdc42 protein signal transduction	2	2.53165	0.0221361	APOE, APOC3	76	5	16792	88.3789	0.999999	0.350535	28.2419
GOTERM_BP_DIRECT	GO:0030300~regulation of intestinal cholesterol absorption	2	2.53165	0.0221361	APOA4, APOA2	76	5	16792	88.3789	0.999999	0.350535	28.2419
GOTERM_BP_DIRECT	GO:0051005~negative regulation of lipoprotein lipase activity	2	2.53165	0.0221361	APOC3, APOC1	76	5	16792	88.3789	0.999999	0.350535	28.2419
GOTERM_BP_DIRECT	GO:0006631~fatty acid metabolic process	3	3.79747	0.0226009	MSMO1, FASN, HADH	76	52	16792	12.747	0.999999	0.347808	28.7459
GOTERM_BP_DIRECT	GO:0034384~high-density lipoprotein particle clearance	2	2.53165	0.0265049	APOA2, APOE	76	6	16792	73.6491	1	0.385825	32.851
GOTERM_BP_DIRECT	GO:0034372~very-low-density lipoprotein particle remodeling	2	2.53165	0.0308545	APOA4, APOE	76	7	16792	63.1278	1	0.424484	37.1642
GOTERM_BP_DIRECT	GO:0031102~neuron projection regeneration	2	2.53165	0.0351849	APOA4, APOE	76	8	16792	55.2368	1	0.458761	41.2006
GOTERM_BP_DIRECT	GO:0098869~cellular oxidant detoxification	3	3.79747	0.0391058	APOE, FABP1, HP	76	70	16792	9.46917	1	0.485834	44.6455
GOTERM_BP_DIRECT	GO:0031647~regulation of protein stability	3	3.79747	0.0391058	TF, APOA2, LSS	76	70	16792	9.46917	1	0.485834	44.6455
KEGG_PATHWAY	hsa04975:Fat digestion and absorption	3	3.79747	0.0398012	APOA4, APOB, FABP1	57	39	6879	9.2834	0.985942	0.26259	36.5512
GOTERM_BP_DIRECT	GO:0030324~lung development	3	3.79747	0.0453712	GPC3, DHCR7, HSD11B1	76	76	16792	8.72161	1	0.529482	49.762
GOTERM_BP_DIRECT	GO:0042493~response to drug	5	6.32911	0.0470772	APOA2, ACSL1, PLIN2, HMGCS1, HADH	76	304	16792	3.634	1	0.533682	51.0767
GOTERM_BP_DIRECT	GO:0009743~response to carbohydrate	2	2.53165	0.0480619	ME1, APOB	76	11	16792	40.1722	1	0.532223	51.8209
GOTERM_BP_DIRECT	GO:0006098~pentose-phosphate shunt	2	2.53165	0.0480619	PGM2, PGD	76	11	16792	40.1722	1	0.532223	51.8209
GOTERM_BP_DIRECT	GO:0043085~positive regulation of catalytic activity	3	3.79747	0.0508552	APOA2, GMFG, APOC1	76	81	16792	8.18324	1	0.544088	53.8748
GOTERM_BP_DIRECT	GO:0045717~negative regulation of fatty acid biosynthetic process	2	2.53165	0.0523165	APOC3, APOC1	76	12	16792	36.8246	1	0.545877	54.9165
GOTERM_BP_DIRECT	GO:0042738~exogenous drug catabolic process	2	2.53165	0.0523165	CYP3A4, CYP2A6	76	12	16792	36.8246	1	0.545877	54.9165
GOTERM_BP_DIRECT	GO:0046889~positive regulation of lipid biosynthetic process	2	2.53165	0.0523165	APOE, HSD17B13	76	12	16792	36.8246	1	0.545877	54.9165
KEGG_PATHWAY	hsa00983:Drug metabolism - other enzymes	3	3.79747	0.0536322	CYP3A4, UPB1, CYP2A6	57	46	6879	7.87071	0.996936	0.32014	46.0686
KEGG_PATHWAY	hsa00280:Valine, leucine and isoleucine degradation	3	3.79747	0.05573	HMGCS1, ALDH2, HADH	57	47	6879	7.70325	0.997573	0.313613	47.3926
GOTERM_BP_DIRECT	GO:0000038~very long-chain fatty acid metabolic process	2	2.53165	0.0607693	CYP4F2, SLC27A5	76	14	16792	31.5639	1	0.593263	60.5243
KEGG_PATHWAY	hsa01200:Carbon metabolism	4	5.06329	0.0639075	ME1, SHMT1, PGD, PKLR	57	113	6879	4.27201	0.999026	0.334955	52.2763
GOTERM_BP_DIRECT	GO:0010466~negative regulation of peptidase activity	2	2.53165	0.0733093	GPC3, CSTB	76	17	16792	25.9938	1	0.656176	67.6567
GOTERM_BP_DIRECT	GO:0070266~necroptotic process	2	2.53165	0.0774525	PGAM5, CD14	76	18	16792	24.5497	1	0.668902	69.7355
GOTERM_BP_DIRECT	GO:0045807~positive regulation of endocytosis	2	2.53165	0.0774525	GPC3, CD14	76	18	16792	24.5497	1	0.668902	69.7355
GOTERM_BP_DIRECT	GO:0019373~epoxygenase P450 pathway	2	2.53165	0.0774525	CYP2A6, CYP4F2	76	18	16792	24.5497	1	0.668902	69.7355
KEGG_PATHWAY	hsa04152:AMPK signaling pathway	4	5.06329	0.0781099	SCD, PFKFB1, FASN, PCK2	57	123	6879	3.92469	0.999804	0.377755	59.7874
KEGG_PATHWAY	hsa00140:Steroid hormone biosynthesis	3	3.79747	0.0805718	CYP3A4, HSD11B1, HSD17B7	57	58	6879	6.24229	0.999852	0.37138	60.974
GOTERM_BP_DIRECT	GO:0006699~bile acid biosynthetic process	2	2.53165	0.0897727	CYP27A1, SLC27A5	76	21	16792	21.0426	1	0.716812	75.2048
GOTERM_BP_DIRECT	GO:0048844~artery morphogenesis	2	2.53165	0.0897727	APOB, APOE	76	21	16792	21.0426	1	0.716812	75.2048
GOTERM_BP_DIRECT	GO:0006090~pyruvate metabolic process	2	2.53165	0.0938432	ME1, PCK2	76	22	16792	20.0861	1	0.725729	76.7989
GOTERM_BP_DIRECT	GO:0044267~cellular protein metabolic process	3	3.79747	0.0976539	APOA4, HSPG2, PLG	76	118	16792	5.61731	1	0.733094	78.2041

[truncated: 5 more sheets: Trans_downregulation, cluser3, cluster4, cluster8, rescue_sensitive]
