# Supplementary material for: Long-Term Hepatitis B Virus Infection Induces Cytopathic Effects in Primary Human Hepatocytes, and Can Be Partially Reversed by Antiviral Therapy
Source: Microbiol Spectr. 2022 Feb 16;10(1):e01328-21. doi: 10.1128/spectrum.01328-21 (PMC8849052; doi:10.1128/spectrum.01328-21)
Supplement: SUPPLEMENTAL FILE 3 — Supplemental material. Download SPECTRUM01328-21_Supp_3_seq7.xlsx, XLSX file, 0.6 MB [file spectrum01328-21_supp_3_seq7.xlsx]

## Sheet: Sheet1
Table S3. K-means clustering analysis of transcriptional and post-transcriptional regulators, Related to Figure 3.
Bio View:Identified Proteins (4511/4536)<BR>Including 0 Decoys	Accession Number	Alternate ID	Mock_P	HBV2d_P	HBV7d_P	HBV28d_P	Mock_T	HBV2d_T	HBV7d_T	HBV28d_T	Observation	Class	Distance to centroid
Carbamoyl-phosphate synthase [ammonia], mitochondrial OS=Homo sapiens OX=9606 GN=CPS1 PE=1 SV=2	CPSM_HUMAN	CPS1	0.268293	0	0.864499	1	0.437882	1	0.587299	0	CPS1	1	0.507772
Myosin-9 OS=Homo sapiens OX=9606 GN=MYH9 PE=1 SV=4	MYH9_HUMAN	MYH9	1	0.2	0	0.0769231	0.594759	0.32187	0	1	MYH9	2	0.496136
Retinal dehydrogenase 1 OS=Homo sapiens OX=9606 GN=ALDH1A1 PE=1 SV=2	AL1A1_HUMAN	ALDH1A1	1	0.111111	0.2	0	0.905921	1	0	0.105215	ALDH1A1	3	0.964721
Actin, cytoplasmic 1 OS=Homo sapiens OX=9606 GN=ACTB PE=1 SV=1	ACTB_HUMAN	ACTB	0.608696	0.110672	0	1	0.70306	0.29469	0	1	ACTB	4	0.528582
Aldo-keto reductase family 1 member C1 OS=Homo sapiens OX=9606 GN=AKR1C1 PE=1 SV=1	AK1C1_HUMAN	AKR1C1	0	1	0	0	0.743945	0.58709	0	1	AKR1C1	5	0.609784
60 kDa heat shock protein, mitochondrial OS=Homo sapiens OX=9606 GN=HSPD1 PE=1 SV=2	CH60_HUMAN	HSPD1	0.285714	0	0.285714	1	0.204872	0.0309609	0	1	HSPD1	4	0.400605
Fatty acid-binding protein, liver OS=Homo sapiens OX=9606 GN=FABP1 PE=1 SV=1	FABPL_HUMAN	FABP1	0.0909091	0	0.393939	1	0	0.234725	0.266328	1	FABP1	4	0.561182
Spectrin alpha chain, non-erythrocytic 1 OS=Homo sapiens OX=9606 GN=SPTAN1 PE=1 SV=3	SPTN1_HUMAN	SPTAN1	1	0.5	0	1	0.834753	1	0	0.696858	SPTAN1	6	0.936155
Fatty acid synthase OS=Homo sapiens OX=9606 GN=FASN PE=1 SV=3	FAS_HUMAN	FASN	0	0	0.346154	1	0	0.177777	0.562638	1	FASN	4	0.684958
Alpha-enolase OS=Homo sapiens OX=9606 GN=ENO1 PE=1 SV=2	ENOA_HUMAN	ENO1	1	0	1	1	0.634544	0	0.0685969	1	ENO1	7	0.537435
Spectrin beta chain, non-erythrocytic 1 OS=Homo sapiens OX=9606 GN=SPTBN1 PE=1 SV=2	SPTB2_HUMAN	SPTBN1	1	0.35	0.277778	0	0.510815	0.593875	0	1	SPTBN1	2	0.717441
Filamin-B OS=Homo sapiens OX=9606 GN=FLNB PE=1 SV=2	FLNB_HUMAN	FLNB	1	0	0.0909091	0.166667	0.648398	0.503631	0	1	FLNB	2	0.514878
Elongation factor 1-alpha 1 OS=Homo sapiens OX=9606 GN=EEF1A1 PE=1 SV=1	EF1A1_HUMAN	EEF1A1	1	0	1	1	0.521526	0	0.359195	1	EEF1A1	7	0.547037
Glyceraldehyde-3-phosphate dehydrogenase OS=Homo sapiens OX=9606 GN=GAPDH PE=1 SV=3	G3P_HUMAN	GAPDH	0.615385	0	0.273504	1	1	0.472459	0	0.401866	GAPDH	1	0.849256
Neuroblast differentiation-associated protein AHNAK OS=Homo sapiens OX=9606 GN=AHNAK PE=1 SV=2	AHNK_HUMAN	AHNAK	1	0	0.5	0.6875	1	0.947287	0	0.992842	AHNAK	2	0.954468
Plectin OS=Homo sapiens OX=9606 GN=PLEC PE=1 SV=3	PLEC_HUMAN	PLEC	0.722222	0	0.0656566	1	0.298426	0.334676	0	1	PLEC	4	0.602526
Alpha-actinin-4 OS=Homo sapiens OX=9606 GN=ACTN4 PE=1 SV=2	ACTN4_HUMAN	ACTN4	1	0.2	0	1	0.58188	0.235884	0	1	ACTN4	2	0.57013
Liver carboxylesterase 1 OS=Homo sapiens OX=9606 GN=CES1 PE=1 SV=2	EST1_HUMAN	CES1	0.189189	0	1	1	0	0.0266241	0.62601	1	CES1	7	0.825745
3-ketoacyl-CoA thiolase, mitochondrial OS=Homo sapiens OX=9606 GN=ACAA2 PE=1 SV=2	THIM_HUMAN	ACAA2	0.565217	0	0.565217	1	1	0.812693	0	0.398152	ACAA2	1	0.73892
Superoxide dismutase [Mn], mitochondrial OS=Homo sapiens OX=9606 GN=SOD2 PE=1 SV=3	SODM_HUMAN	SOD2	0.642857	0	0.107143	1	0.179569	0.00323297	0	1	SOD2	4	0.597242
Protein disulfide-isomerase OS=Homo sapiens OX=9606 GN=P4HB PE=1 SV=3	PDIA1_HUMAN	P4HB	0.615385	0	1	0.615385	0.674774	0.740015	0	1	P4HB	7	0.654548
Tubulin beta chain OS=Homo sapiens OX=9606 GN=TUBB PE=1 SV=2	TBB5_HUMAN	TUBB	1	1	0.142857	0	0.223351	0	0.100381	1	TUBB	5	0.770631
Fructose-bisphosphate aldolase B OS=Homo sapiens OX=9606 GN=ALDOB PE=1 SV=2	ALDOB_HUMAN	ALDOB	0	0	0.363636	1	0	0.869055	0.68174	1	ALDOB	4	1.0173
Serum albumin OS=Homo sapiens OX=9606 GN=ALB PE=1 SV=2	ALBU_HUMAN	ALB	0.839506	0.967901	1	0	0.363075	1	0.462376	0	ALB	3	0.732732
Tubulin alpha-1B chain OS=Homo sapiens OX=9606 GN=TUBA1B PE=1 SV=1	TBA1B_HUMAN	TUBA1B	#VALUE!	#VALUE!	#VALUE!	#VALUE!	0.0929305	0	0.077671	1	TUBA1B
All-trans-retinol dehydrogenase [NAD(+)] ADH1B OS=Homo sapiens OX=9606 GN=ADH1B PE=1 SV=2	ADH1B_HUMAN	ADH1B	0.333333	0	1	0.6	0.182336	1	0.512586	0	ADH1B	1	0.738677
Voltage-dependent anion-selective channel protein 1 OS=Homo sapiens OX=9606 GN=VDAC1 PE=1 SV=2	VDAC1_HUMAN	VDAC1	0.473684	0	1	0.109312	0.490138	0	0.125268	1	VDAC1	8	0.630351
Endoplasmin OS=Homo sapiens OX=9606 GN=HSP90B1 PE=1 SV=1	ENPL_HUMAN	HSP90B1	1	0	1	1	0.685603	1	0	0.432164	HSP90B1	1	1.02918
Endoplasmic reticulum chaperone BiP OS=Homo sapiens OX=9606 GN=HSPA5 PE=1 SV=2	BIP_HUMAN	HSPA5	0.375	0	1	0.375	0.540357	0.858545	0	1	HSPA5	7	0.866114
Clathrin heavy chain 1 OS=Homo sapiens OX=9606 GN=CLTC PE=1 SV=5	CLH1_HUMAN	CLTC	1	0	1	1	0.467028	0.462111	0	1	CLTC	7	0.587896
Filamin-A OS=Homo sapiens OX=9606 GN=FLNA PE=1 SV=4	FLNA_HUMAN	FLNA	1	0.527273	0.113636	0	1	0.325252	0	0.927404	FLNA	2	0.721041
Elongation factor 2 OS=Homo sapiens OX=9606 GN=EEF2 PE=1 SV=4	EF2_HUMAN	EEF2	1	0	1	0.444444	0.201555	0	0.0263782	1	EEF2	7	0.726458
Trifunctional enzyme subunit alpha, mitochondrial OS=Homo sapiens OX=9606 GN=HADHA PE=1 SV=2	ECHA_HUMAN	HADHA	0.5	0	0.5	1	0.611383	0.565757	0	1	HADHA	4	0.627003
Cytoplasmic dynein 1 heavy chain 1 OS=Homo sapiens OX=9606 GN=DYNC1H1 PE=1 SV=5	DYHC1_HUMAN	DYNC1H1	0	1	0	1	0.434183	0.451182	0	1	DYNC1H1	6	0.709895
Acetyl-CoA acetyltransferase, mitochondrial OS=Homo sapiens OX=9606 GN=ACAT1 PE=1 SV=1	THIL_HUMAN	ACAT1	0.166667	0	0.166667	1	0.427039	0.0257892	0	1	ACAT1	4	0.264065
Apolipoprotein B-100 OS=Homo sapiens OX=9606 GN=APOB PE=1 SV=2	APOB_HUMAN	APOB	0	1	0.454545	0.208333	0.334801	1	0	0.413439	APOB	3	1.05003
Fibronectin OS=Homo sapiens OX=9606 GN=FN1 PE=1 SV=4	FINC_HUMAN	FN1	0	1	0.718954	0.588235	0.591033	0.989899	0	1	FN1	5	1.09811
Heat shock protein HSP 90-beta OS=Homo sapiens OX=9606 GN=HSP90AB1 PE=1 SV=4	HS90B_HUMAN	HSP90AB1	1	0	1	1	0.563762	0	0.0338227	1	HSP90AB1	7	0.5365
Glutathione S-transferase A2 OS=Homo sapiens OX=9606 GN=GSTA2 PE=1 SV=4	GSTA2_HUMAN	GSTA2	#VALUE!	#VALUE!	#VALUE!	#VALUE!	0.362346	1	0.636447	0	GSTA2
Stress-70 protein, mitochondrial OS=Homo sapiens OX=9606 GN=HSPA9 PE=1 SV=2	GRP75_HUMAN	HSPA9	0.5	0.05	0	1	0.145259	0	0.0497182	1	HSPA9	4	0.526985
Pyruvate carboxylase, mitochondrial OS=Homo sapiens OX=9606 GN=PC PE=1 SV=2	PYC_HUMAN	PC	0.148936	0	0.148936	1	0.218977	0.351899	0	1	PC	4	0.360305
Enoyl-CoA hydratase, mitochondrial OS=Homo sapiens OX=9606 GN=ECHS1 PE=1 SV=4	ECHM_HUMAN	ECHS1	0	1	1	0.642857	0.865002	1	0.771205	0	ECHS1	3	1.19014
UTP--glucose-1-phosphate uridylyltransferase OS=Homo sapiens OX=9606 GN=UGP2 PE=1 SV=5	UGPA_HUMAN	UGP2	0.333333	0	0.333333	1	0.360802	0.0147108	1	0	UGP2	1	1.02173
Talin-1 OS=Homo sapiens OX=9606 GN=TLN1 PE=1 SV=3	TLN1_HUMAN	TLN1	0.473684	0.473684	0	1	0.319446	0.242532	0	1	TLN1	6	0.499757
Long-chain-fatty-acid--CoA ligase 1 OS=Homo sapiens OX=9606 GN=ACSL1 PE=1 SV=1	ACSL1_HUMAN	ACSL1	0.148936	0	0.707447	1	0	0.259725	0.364961	1	ACSL1	7	0.754041
Hydroxymethylglutaryl-CoA synthase, mitochondrial OS=Homo sapiens OX=9606 GN=HMGCS2 PE=1 SV=1	HMCS2_HUMAN	HMGCS2	0.285714	0	0.693878	1	0	1	0.165437	0.0244153	HMGCS2	1	0.657982
Ribosome-binding protein 1 OS=Homo sapiens OX=9606 GN=RRBP1 PE=1 SV=5	RRBP1_HUMAN	RRBP1	0.470588	0	1	0.0672269	0.0509813	0.424194	0	1	RRBP1	8	0.853255
Aldehyde dehydrogenase, mitochondrial OS=Homo sapiens OX=9606 GN=ALDH2 PE=1 SV=2	ALDH2_HUMAN	ALDH2	0.210526	0	0.385965	1	0	0.0203062	0.829988	1	ALDH2	4	0.870287
Glutamate dehydrogenase 1, mitochondrial OS=Homo sapiens OX=9606 GN=GLUD1 PE=1 SV=2	DHE3_HUMAN	GLUD1	0.545455	0	1	1	0.626755	0.567171	1	0	GLUD1	1	0.874642
Aldo-keto reductase family 1 member C2 OS=Homo sapiens OX=9606 GN=AKR1C2 PE=1 SV=3	AK1C2_HUMAN	AKR1C2	0.181818	0.181818	0	1	0.780701	0.640923	0	1	AKR1C2	4	0.595537
Heat shock cognate 71 kDa protein OS=Homo sapiens OX=9606 GN=HSPA8 PE=1 SV=1	HSP7C_HUMAN	HSPA8	1	0.2	0	0.111111	0.568527	0.0377793	0	1	HSPA8	2	0.472838
Prostaglandin reductase 1 OS=Homo sapiens OX=9606 GN=PTGR1 PE=1 SV=2	PTGR1_HUMAN	PTGR1	0.268293	0	0.268293	1	0.181515	0.487871	0	1	PTGR1	4	0.472955
Annexin A2 OS=Homo sapiens OX=9606 GN=ANXA2 PE=1 SV=2	ANXA2_HUMAN	ANXA2	1	0.2	0	0.6	0.296566	0.0159452	0	1	ANXA2	2	0.48094
Moesin OS=Homo sapiens OX=9606 GN=MSN PE=1 SV=3	MOES_HUMAN	MSN	1	0	0.388889	1	0.432265	0	0.00935143	1	MSN	2	0.677651
Phosphoglycerate kinase 1 OS=Homo sapiens OX=9606 GN=PGK1 PE=1 SV=3	PGK1_HUMAN	PGK1	0.52381	0	0.52381	1	1	0.263265	0	0.926733	PGK1	7	0.668718
Fibrinogen alpha chain OS=Homo sapiens OX=9606 GN=FGA PE=1 SV=2	FIBA_HUMAN	FGA	0	0.928571	0.309524	1	0	0.855293	0.569605	1	FGA	6	1.1884
Complement C3 OS=Homo sapiens OX=9606 GN=C3 PE=1 SV=2	CO3_HUMAN	C3	0.134615	0.942308	1	0	0	0.695324	0.260186	1	C3	8	1.00886
Transitional endoplasmic reticulum ATPase OS=Homo sapiens OX=9606 GN=VCP PE=1 SV=4	TERA_HUMAN	VCP	#DIV/0!	#DIV/0!	#DIV/0!	#DIV/0!	0.619925	0.334016	0	1	VCP
Ras GTPase-activating-like protein IQGAP2 OS=Homo sapiens OX=9606 GN=IQGAP2 PE=1 SV=4	IQGA2_HUMAN	IQGAP2	0.5	0	0.5	1	0.489175	1	0.338236	0	IQGAP2	1	0.349382
Malate dehydrogenase, mitochondrial OS=Homo sapiens OX=9606 GN=MDH2 PE=1 SV=3	MDHM_HUMAN	MDH2	0.6	0	0.6	1	0.793902	0.518594	0	1	MDH2	7	0.592544
Phosphoenolpyruvate carboxykinase [GTP], mitochondrial OS=Homo sapiens OX=9606 GN=PCK2 PE=1 SV=4	PCKGM_HUMAN	PCK2	0.111111	0	0.25	1	0	0.0383334	0.378641	1	PCK2	4	0.567976
UDP-glucose 6-dehydrogenase OS=Homo sapiens OX=9606 GN=UGDH PE=1 SV=1	UGDH_HUMAN	UGDH	0.130435	0	0.293478	1	0.106826	0	0.256709	1	UGDH	4	0.464448
Argininosuccinate synthase OS=Homo sapiens OX=9606 GN=ASS1 PE=1 SV=2	ASSY_HUMAN	ASS1	0.302326	0	1	0.734219	0	1	0.071606	0.912872	ASS1	7	1.02258
Glycine amidinotransferase, mitochondrial OS=Homo sapiens OX=9606 GN=GATM PE=1 SV=1	GATM_HUMAN	GATM	1	0	0.5	0.705882	0.987989	1	0	0.278059	GATM	1	0.986942
Protein disulfide-isomerase A4 OS=Homo sapiens OX=9606 GN=PDIA4 PE=1 SV=2	PDIA4_HUMAN	PDIA4	0.333333	0	1	0.333333	0.135073	0.224578	0	1	PDIA4	7	0.71377
Peroxisomal bifunctional enzyme OS=Homo sapiens OX=9606 GN=EHHADH PE=1 SV=3	ECHP_HUMAN	EHHADH	0	0	0	1	0.0878581	1	0	0.225167	EHHADH	1	0.864828
Fibrinogen beta chain OS=Homo sapiens OX=9606 GN=FGB PE=1 SV=2	FIBB_HUMAN	FGB	0.26087	0.589372	0	1	0	0.258907	1	0.584546	FGB	4	1.1627
Peroxisomal multifunctional enzyme type 2 OS=Homo sapiens OX=9606 GN=HSD17B4 PE=1 SV=3	DHB4_HUMAN	HSD17B4	0.333333	0	0.333333	1	0.257973	0.666339	0	1	HSD17B4	4	0.592241
Aldo-keto reductase family 1 member B10 OS=Homo sapiens OX=9606 GN=AKR1B10 PE=1 SV=2	AK1BA_HUMAN	AKR1B10	1	0.266667	0	0.189474	0.194281	0.270664	0	1	AKR1B10	2	0.621495
Isocitrate dehydrogenase [NADP] cytoplasmic OS=Homo sapiens OX=9606 GN=IDH1 PE=1 SV=2	IDHC_HUMAN	IDH1	0.125	0	0.375	1	0	0.284481	0.648591	1	IDH1	4	0.726388
Delta-1-pyrroline-5-carboxylate dehydrogenase, mitochondrial OS=Homo sapiens OX=9606 GN=ALDH4A1 PE=1 SV=3	AL4A1_HUMAN	ALDH4A1	0.285714	0	0.285714	1	0.454418	1	0.34181	0	ALDH4A1	1	0.364791
Fibrinogen gamma chain OS=Homo sapiens OX=9606 GN=FGG PE=1 SV=3	FIBG_HUMAN	FGG	0.297521	0.971901	0	1	0	0.470398	0.746123	1	FGG	6	0.981349
C-1-tetrahydrofolate synthase, cytoplasmic OS=Homo sapiens OX=9606 GN=MTHFD1 PE=1 SV=3	C1TC_HUMAN	MTHFD1	0	0	0	1	1	0.00552114	0.245973	0	MTHFD1	1	1.12208
Isocitrate dehydrogenase [NADP], mitochondrial OS=Homo sapiens OX=9606 GN=IDH2 PE=1 SV=2	IDHP_HUMAN	IDH2	0.444444	0	0	1	1	0.723708	0	0.714808	IDH2	4	0.852997
Aspartate aminotransferase, cytoplasmic OS=Homo sapiens OX=9606 GN=GOT1 PE=1 SV=3	AATC_HUMAN	GOT1	0.583333	0	0.583333	1	0.153423	0	1	0.900652	GOT1	7	0.998771
Glycogen phosphorylase, liver form OS=Homo sapiens OX=9606 GN=PYGL PE=1 SV=4	PYGL_HUMAN	PYGL	0.166667	0	0.166667	1	0.199861	0	0.062585	1	PYGL	4	0.369396
Catalase OS=Homo sapiens OX=9606 GN=CAT PE=1 SV=3	CATA_HUMAN	CAT	0.111111	0	0.234568	1	0.0367181	1	0	0.207707	CAT	1	0.746672
Protein-glutamine gamma-glutamyltransferase 2 OS=Homo sapiens OX=9606 GN=TGM2 PE=1 SV=2	TGM2_HUMAN	TGM2	1	0	1	0.388889	0.265018	0	0.351615	1	TGM2	7	0.738036
Aspartate aminotransferase, mitochondrial OS=Homo sapiens OX=9606 GN=GOT2 PE=1 SV=3	AATM_HUMAN	GOT2	0.592593	0	1	0.888889	0.573634	1	0	0.362457	GOT2	1	0.771642
Cytosolic 10-formyltetrahydrofolate dehydrogenase OS=Homo sapiens OX=9606 GN=ALDH1L1 PE=1 SV=2	AL1L1_HUMAN	ALDH1L1	0.111111	0	0.428571	1	0	0.177441	1	0.112729	ALDH1L1	1	1.02585
Calreticulin OS=Homo sapiens OX=9606 GN=CALR PE=1 SV=1	CALR_HUMAN	CALR	0.428571	0.0857143	1	0	1	0.469278	0	0.291258	CALR	3	0.798506
Heat shock 70 kDa protein 1B OS=Homo sapiens OX=9606 GN=HSPA1B PE=1 SV=1	HS71B_HUMAN	HSPA1B	#DIV/0!	#DIV/0!	#DIV/0!	#DIV/0!	0.473711	0	0.653639	1	HSPA1B
Prelamin-A/C OS=Homo sapiens OX=9606 GN=LMNA PE=1 SV=1	LMNA_HUMAN	LMNA	1	0.45	0	1	0.365517	0.139833	0	1	LMNA	6	0.623967
Trifunctional enzyme subunit beta, mitochondrial OS=Homo sapiens OX=9606 GN=HADHB PE=1 SV=3	ECHB_HUMAN	HADHB	0	0	1	0	1	0.926417	0	0.44144	HADHB	3	1.09604
Microsomal triglyceride transfer protein large subunit OS=Homo sapiens OX=9606 GN=MTTP PE=1 SV=1	MTP_HUMAN	MTTP	0.259259	0	0.547325	1	0.231229	1	0	0.726939	MTTP	1	0.796364
Alpha-actinin-1 OS=Homo sapiens OX=9606 GN=ACTN1 PE=1 SV=2	ACTN1_HUMAN	ACTN1	1	0.0666667	0.151515	0	0.608861	0.0923024	0	1	ACTN1	2	0.533844
4-aminobutyrate aminotransferase, mitochondrial OS=Homo sapiens OX=9606 GN=ABAT PE=1 SV=3	GABT_HUMAN	ABAT	0.210526	0	0.81203	1	0	0.811361	0.478575	1	ABAT	7	0.96537
L-lactate dehydrogenase A chain OS=Homo sapiens OX=9606 GN=LDHA PE=1 SV=2	LDHA_HUMAN	LDHA	1	0	0	1	0.620531	0	0.262348	1	LDHA	2	0.611932
All-trans-retinol dehydrogenase [NAD(+)] ADH4 OS=Homo sapiens OX=9606 GN=ADH4 PE=1 SV=5	ADH4_HUMAN	ADH4	0.166667	0	0.333333	1	0.0903655	1	0.420873	0	ADH4	1	0.553135
Very long-chain specific acyl-CoA dehydrogenase, mitochondrial OS=Homo sapiens OX=9606 GN=ACADVL PE=1 SV=1	ACADV_HUMAN	ACADVL	0.318182	0	0.318182	1	0.402665	0.753549	0	1	ACADVL	4	0.623708
Peptidyl-prolyl cis-trans isomerase A OS=Homo sapiens OX=9606 GN=PPIA PE=1 SV=2	PPIA_HUMAN	PPIA	1	0	0.393939	0.761905	0.675938	0	0.21791	1	PPIA	2	0.459404
Epoxide hydrolase 1 OS=Homo sapiens OX=9606 GN=EPHX1 PE=1 SV=1	HYEP_HUMAN	EPHX1	0.242424	0	0.761905	1	0	0.710714	1	0.508348	EPHX1	1	0.915757
3-ketoacyl-CoA thiolase, peroxisomal OS=Homo sapiens OX=9606 GN=ACAA1 PE=1 SV=2	THIK_HUMAN	ACAA1	0	0	0.333333	1	0.478574	1	0.109206	0	ACAA1	1	0.540255
Non-specific lipid-transfer protein OS=Homo sapiens OX=9606 GN=SCP2 PE=1 SV=2	NLTP_HUMAN	SCP2	0.318182	0	0.494949	1	0	0.160839	1	0.744161	SCP2	4	1.04897
Aldehyde oxidase OS=Homo sapiens OX=9606 GN=AOX1 PE=1 SV=2	AOXA_HUMAN	AOX1	0.56	0	0.56	1	0.569719	0.253558	0	1	AOX1	7	0.448711
NADPH--cytochrome P450 reductase OS=Homo sapiens OX=9606 GN=POR PE=1 SV=2	NCPR_HUMAN	POR	0.285714	0	0.285714	1	0	0.189395	0.0211037	1	POR	4	0.528777
Serine--pyruvate aminotransferase OS=Homo sapiens OX=9606 GN=AGXT PE=1 SV=1	SPYA_HUMAN	AGXT	0.137931	0	0.334975	1	0	1	0.642349	0.348341	AGXT	1	0.685494
Protein disulfide-isomerase A3 OS=Homo sapiens OX=9606 GN=PDIA3 PE=1 SV=4	PDIA3_HUMAN	PDIA3	0.297872	0	0.297872	1	0.531925	0.218302	0	1	PDIA3	4	0.259933
Peroxiredoxin-6 OS=Homo sapiens OX=9606 GN=PRDX6 PE=1 SV=3	PRDX6_HUMAN	PRDX6	0.310345	0	0.310345	1	1	0	0.726199	0.296586	PRDX6	1	1.0178
Microtubule-associated protein 4 OS=Homo sapiens OX=9606 GN=MAP4 PE=1 SV=3	MAP4_HUMAN	MAP4	1	0.3	0	0.5625	0.763008	0.513617	0	1	MAP4	2	0.441438
Heat shock protein HSP 90-alpha OS=Homo sapiens OX=9606 GN=HSP90AA1 PE=1 SV=5	HS90A_HUMAN	HSP90AA1	1	1	1	0	1	0.594589	0	0.656673	HSP90AA1	3	0.738094
Triosephosphate isomerase OS=Homo sapiens OX=9606 GN=TPI1 PE=1 SV=3	TPIS_HUMAN	TPI1	0.52381	0	1	0.92674	1	0.145707	0	0.221029	TPI1	7	0.88656
Aconitate hydratase, mitochondrial OS=Homo sapiens OX=9606 GN=ACO2 PE=1 SV=2	ACON_HUMAN	ACO2	#DIV/0!	#DIV/0!	#DIV/0!	#DIV/0!	0.559189	0.549849	0	1	ACO2
Fructose-bisphosphate aldolase A OS=Homo sapiens OX=9606 GN=ALDOA PE=1 SV=2	ALDOA_HUMAN	ALDOA	0.5	0.05	0	1	0.514539	0	0.227102	1	ALDOA	4	0.398571
Acyl-coenzyme A synthetase ACSM2B, mitochondrial OS=Homo sapiens OX=9606 GN=ACSM2B PE=1 SV=2	ACS2B_HUMAN	ACSM2B	0.135802	0	0.135802	1	0	1	0.0943673	0.167616	ACSM2B	1	0.758777
Succinate dehydrogenase [ubiquinone] flavoprotein subunit, mitochondrial OS=Homo sapiens OX=9606 GN=SDHA PE=1 SV=2	SDHA_HUMAN	SDHA	0	0.311111	0.311111	1	0.196736	0.142335	0	1	SDHA	4	0.478968
Cytosolic non-specific dipeptidase OS=Homo sapiens OX=9606 GN=CNDP2 PE=1 SV=2	CNDP2_HUMAN	CNDP2	0.52381	0	0.52381	1	0.300598	0.0508843	0	1	CNDP2	7	0.54207
Fumarate hydratase, mitochondrial OS=Homo sapiens OX=9606 GN=FH PE=1 SV=3	FUMH_HUMAN	FH	0.375	0	0.375	1	0.54833	0	0.140975	1	FH	4	0.358462
Annexin A5 OS=Homo sapiens OX=9606 GN=ANXA5 PE=1 SV=2	ANXA5_HUMAN	ANXA5	1	0.625	1	0	0.59522	0.114186	0	1	ANXA5	8	0.431336
Annexin A6 OS=Homo sapiens OX=9606 GN=ANXA6 PE=1 SV=3	ANXA6_HUMAN	ANXA6	0.642857	0	0.285714	1	0.156722	0	0.230292	1	ANXA6	4	0.601089
Glucose-6-phosphate isomerase OS=Homo sapiens OX=9606 GN=GPI PE=1 SV=4	G6PI_HUMAN	GPI	0.342105	0	0.171053	1	0.387643	0	0.478792	1	GPI	4	0.413497
Phosphatidylethanolamine-binding protein 1 OS=Homo sapiens OX=9606 GN=PEBP1 PE=1 SV=3	PEBP1_HUMAN	PEBP1	0.230769	0	0.519231	1	0	0.486382	1	0.68209	PEBP1	1	1.0049
NAD(P) transhydrogenase, mitochondrial OS=Homo sapiens OX=9606 GN=NNT PE=1 SV=3	NNTM_HUMAN	NNT	0.354839	0	0.798387	1	0	0.591568	0.0599359	1	NNT	7	0.742041
Formimidoyltransferase-cyclodeaminase OS=Homo sapiens OX=9606 GN=FTCD PE=1 SV=2	FTCD_HUMAN	FTCD	0.180328	0	0.360656	1	0.307108	1	0.565103	0	FTCD	1	0.429007
Unconventional myosin-Ib OS=Homo sapiens OX=9606 GN=MYO1B PE=1 SV=3	MYO1B_HUMAN	MYO1B	1	0.266667	0	1	0.842981	0.335749	0	1	MYO1B	2	0.614196
Transketolase OS=Homo sapiens OX=9606 GN=TKT PE=1 SV=3	TKT_HUMAN	TKT	1	0	1	1	0.10373	0	0.300616	1	TKT	7	0.680506
Leucine-rich PPR motif-containing protein, mitochondrial OS=Homo sapiens OX=9606 GN=LRPPRC PE=1 SV=3	LPPRC_HUMAN	LRPPRC	0.545455	0	0.545455	1	0.354163	0	0.209748	1	LRPPRC	7	0.489848
Cofilin-1 OS=Homo sapiens OX=9606 GN=CFL1 PE=1 SV=3	COF1_HUMAN	CFL1	1	0.675	0.409091	0	0.716468	0.0885756	0	1	CFL1	5	0.711635
DNA-dependent protein kinase catalytic subunit OS=Homo sapiens OX=9606 GN=PRKDC PE=1 SV=3	PRKDC_HUMAN	PRKDC	0.47619	1	0.47619	0	0.499768	0.464431	0	1	PRKDC	5	0.388967
Voltage-dependent anion-selective channel protein 2 OS=Homo sapiens OX=9606 GN=VDAC2 PE=1 SV=2	VDAC2_HUMAN	VDAC2	1	0	1	0.230769	0.68304	0	0.250797	1	VDAC2	8	0.744636
14-3-3 protein zeta/delta OS=Homo sapiens OX=9606 GN=YWHAZ PE=1 SV=1	1433Z_HUMAN	YWHAZ	1	0.266667	0	0.266667	0.662858	0	0.0664057	1	YWHAZ	2	0.359593
2,4-dienoyl-CoA reductase, mitochondrial OS=Homo sapiens OX=9606 GN=DECR1 PE=1 SV=1	DECR_HUMAN	DECR1	0.268293	0	0.603659	1	1	0.298829	0.53729	0	DECR1	1	0.740691
Ubiquitin-like modifier-activating enzyme 1 OS=Homo sapiens OX=9606 GN=UBA1 PE=1 SV=3	UBA1_HUMAN	UBA1	0.52381	0	0.52381	1	0.98924	0.687264	0	1	UBA1	7	0.829683
Cathepsin D OS=Homo sapiens OX=9606 GN=CTSD PE=1 SV=1	CATD_HUMAN	CTSD	1	0	1	1	0.616846	0.866358	0	1	CTSD	7	0.859049
Hypoxia up-regulated protein 1 OS=Homo sapiens OX=9606 GN=HYOU1 PE=1 SV=1	HYOU1_HUMAN	HYOU1	0.230769	0	0.692308	1	0.517302	0.698838	0	1	HYOU1	7	0.700129
Electron transfer flavoprotein subunit alpha, mitochondrial OS=Homo sapiens OX=9606 GN=ETFA PE=1 SV=1	ETFA_HUMAN	ETFA	0.215686	0	0.934641	1	0.993246	0.649745	0	1	ETFA	7	0.783382
Profilin-1 OS=Homo sapiens OX=9606 GN=PFN1 PE=1 SV=2	PROF1_HUMAN	PFN1	1	0	0.62963	0.230769	0.42856	0	0.0405006	1	PFN1	2	0.656263
Rab GDP dissociation inhibitor beta OS=Homo sapiens OX=9606 GN=GDI2 PE=1 SV=2	GDIB_HUMAN	GDI2	0.5	0.1	0	1	0.403495	0	0.419094	1	GDI2	4	0.471161
Vinculin OS=Homo sapiens OX=9606 GN=VCL PE=1 SV=4	VINC_HUMAN	VCL	1	0	0	1	0.289237	0.0941648	0	1	VCL	2	0.701118
D-beta-hydroxybutyrate dehydrogenase, mitochondrial OS=Homo sapiens OX=9606 GN=BDH1 PE=1 SV=3	BDH_HUMAN	BDH1	0.310345	0	1	0.698276	0.302434	1	0.345114	0	BDH1	1	0.648469
Glycogen debranching enzyme OS=Homo sapiens OX=9606 GN=AGL PE=1 SV=3	GDE_HUMAN	AGL	0.107143	0	0.260204	1	0.7657	1	0	0.605872	AGL	1	0.76633
Plastin-3 OS=Homo sapiens OX=9606 GN=PLS3 PE=1 SV=4	PLST_HUMAN	PLS3	1	0.6	0	0.333333	0.491492	0.259902	0	1	PLS3	2	0.55285
Apoptosis-inducing factor 1, mitochondrial OS=Homo sapiens OX=9606 GN=AIFM1 PE=1 SV=1	AIFM1_HUMAN	AIFM1	0.318182	0	0.671717	1	0.684096	1	0	0.547013	AIFM1	1	0.660992
Myosin-14 OS=Homo sapiens OX=9606 GN=MYH14 PE=1 SV=2	MYH14_HUMAN	MYH14	0.47619	1	0.0396825	0	0.490104	0.974349	0	1	MYH14	5	0.72565
Phosphoglucomutase-1 OS=Homo sapiens OX=9606 GN=PGM1 PE=1 SV=3	PGM1_HUMAN	PGM1	0.25	0	0.607143	1	1	0.943614	0.959486	0	PGM1	1	0.78965
Villin-1 OS=Homo sapiens OX=9606 GN=VIL1 PE=1 SV=4	VILI_HUMAN	VIL1	1	1	0.473684	0	1	0.993224	0	0.318438	VIL1	3	0.682802
Clusterin OS=Homo sapiens OX=9606 GN=CLU PE=1 SV=1	CLUS_HUMAN	CLU	0	1	0.625	0.166667	0.502476	1	0.437325	0	CLU	3	0.934905
Desmoplakin OS=Homo sapiens OX=9606 GN=DSP PE=1 SV=3	DESP_HUMAN	DSP	1	0.1	0.1	0	0.85934	0.923211	0	1	DSP	2	0.927198
Haptoglobin OS=Homo sapiens OX=9606 GN=HP PE=1 SV=1	HPT_HUMAN	HP	0.111111	0	0.333333	1	0.0331498	0	0.169244	1	HP	4	0.532229
Heat shock 70 kDa protein 4 OS=Homo sapiens OX=9606 GN=HSPA4 PE=1 SV=4	HSP74_HUMAN	HSPA4	#DIV/0!	#DIV/0!	#DIV/0!	#DIV/0!	0.856648	0.538571	0	1	HSPA4
Annexin A4 OS=Homo sapiens OX=9606 GN=ANXA4 PE=1 SV=4	ANXA4_HUMAN	ANXA4	1	0.575758	0.0392157	0	1	0.712701	0.131564	0	ANXA4	3	0.861424
T-complex protein 1 subunit gamma OS=Homo sapiens OX=9606 GN=CCT3 PE=1 SV=4	TCPG_HUMAN	CCT3	0.285714	0	0.285714	1	0.741639	0.104957	0	1	CCT3	4	0.370728
Thiosulfate sulfurtransferase OS=Homo sapiens OX=9606 GN=TST PE=1 SV=4	THTR_HUMAN	TST	0.285714	0	0.285714	1	0	1	0.704887	0.0433172	TST	1	0.683209
Delta(3,5)-Delta(2,4)-dienoyl-CoA isomerase, mitochondrial OS=Homo sapiens OX=9606 GN=ECH1 PE=1 SV=2	ECH1_HUMAN	ECH1	0.152542	0	0.34322	1	0	0.13191	0.439649	1	ECH1	4	0.592134
Dolichyl-diphosphooligosaccharide--protein glycosyltransferase subunit 1 OS=Homo sapiens OX=9606 GN=RPN1 PE=1 SV=1	RPN1_HUMAN	RPN1	1	0	1	1	0.214981	0.0230431	0	1	RPN1	7	0.623641
6-phosphogluconate dehydrogenase, decarboxylating OS=Homo sapiens OX=9606 GN=PGD PE=1 SV=3	6PGD_HUMAN	PGD	0.135802	0	0.135802	1	0.1115	0	0.362597	1	PGD	4	0.473378
Myosin regulatory light chain 12A OS=Homo sapiens OX=9606 GN=MYL12A PE=1 SV=2	ML12A_HUMAN (+1)	MYL12A	1	0	0.266667	0.266667	0.896773	0	0.0951475	1	MYL12A	2	0.427037
Aldo-keto reductase family 1 member C3 OS=Homo sapiens OX=9606 GN=AKR1C3 PE=1 SV=4	AK1C3_HUMAN	AKR1C3	0	0	0	1	0.464648	0.166736	0	1	AKR1C3	4	0.323548
4-trimethylaminobutyraldehyde dehydrogenase OS=Homo sapiens OX=9606 GN=ALDH9A1 PE=1 SV=3	AL9A1_HUMAN	ALDH9A1	0	0	0.366667	1	0.164699	0	1	0.856913	ALDH9A1	4	0.965274
Major vault protein OS=Homo sapiens OX=9606 GN=MVP PE=1 SV=4	MVP_HUMAN	MVP	0.645161	0.290323	0	1	0.617011	0.63801	0	1	MVP	6	0.661933
T-complex protein 1 subunit beta OS=Homo sapiens OX=9606 GN=CCT2 PE=1 SV=4	TCPB_HUMAN	CCT2	0	0	0.25	1	1	0.0676916	0	0.569456	CCT2	4	0.726336
Pyruvate kinase PKM OS=Homo sapiens OX=9606 GN=PKM PE=1 SV=4	KPYM_HUMAN	PKM	0.384615	1	0.538462	0	1	0.266325	0	0.554059	PKM	5	0.616499
Aldo-keto reductase family 1 member A1 OS=Homo sapiens OX=9606 GN=AKR1A1 PE=1 SV=3	AK1A1_HUMAN	AKR1A1	0.23913	0	0.580745	1	0.0594834	0	0.377639	1	AKR1A1	4	0.666728
Bile salt sulfotransferase OS=Homo sapiens OX=9606 GN=SULT2A1 PE=1 SV=3	ST2A1_HUMAN	SULT2A1	0	0	0.212121	1	0.483542	1	0.781688	0	SULT2A1	1	0.633374
T-complex protein 1 subunit epsilon OS=Homo sapiens OX=9606 GN=CCT5 PE=1 SV=1	TCPE_HUMAN	CCT5	0	0.9	1	1	0.511209	0	0.0676978	1	CCT5	7	1.05486
Catenin alpha-1 OS=Homo sapiens OX=9606 GN=CTNNA1 PE=1 SV=1	CTNA1_HUMAN	CTNNA1	1	0	0	1	0.528998	0.250057	0	1	CTNNA1	2	0.602803
Bifunctional glutamate/proline--tRNA ligase OS=Homo sapiens OX=9606 GN=EPRS PE=1 SV=5	SYEP_HUMAN	EPRS	0	0	0	1	0.336549	0.128687	0	1	EPRS	4	0.357788
Hydroxymethylglutaryl-CoA lyase, mitochondrial OS=Homo sapiens OX=9606 GN=HMGCL PE=1 SV=2	HMGCL_HUMAN	HMGCL	0	0	0.22	1	0	0.473958	1	0.577922	HMGCL	1	1.04097
Heat shock protein beta-1 OS=Homo sapiens OX=9606 GN=HSPB1 PE=1 SV=2	HSPB1_HUMAN	HSPB1	0.445545	0.237624	0	1	0.672067	0.0600107	0	1	HSPB1	4	0.440924
Methylmalonate-semialdehyde dehydrogenase [acylating], mitochondrial OS=Homo sapiens OX=9606 GN=ALDH6A1 PE=1 SV=2	MMSA_HUMAN	ALDH6A1	0	0	0.5	1	0.409686	1	0.612237	0	ALDH6A1	1	0.480717
Calcium-binding mitochondrial carrier protein Aralar2 OS=Homo sapiens OX=9606 GN=SLC25A13 PE=1 SV=2	CMC2_HUMAN	SLC25A13	0.411765	0	0.411765	1	0	0.0604908	0.386059	1	SLC25A13	4	0.639293
4-hydroxyphenylpyruvate dioxygenase OS=Homo sapiens OX=9606 GN=HPD PE=1 SV=2	HPPD_HUMAN	HPD	1	1	0.409091	0	0.419001	1	0	0.418475	HPD	3	0.814392
PDZ and LIM domain protein 1 OS=Homo sapiens OX=9606 GN=PDLIM1 PE=1 SV=4	PDLI1_HUMAN	PDLIM1	1	0	0.0909091	0.411765	1	0.364875	0	0.324509	PDLIM1	2	0.722071
Staphylococcal nuclease domain-containing protein 1 OS=Homo sapiens OX=9606 GN=SND1 PE=1 SV=1	SND1_HUMAN	SND1	1	0.1	0	1	0.165841	0.0539085	0	1	SND1	2	0.766546
Hydroxyacid oxidase 1 OS=Homo sapiens OX=9606 GN=HAO1 PE=1 SV=1	HAOX1_HUMAN	HAO1	0	0	0.1	1	0	1	0.252924	0.369534	HAO1	1	0.801319
Serotransferrin OS=Homo sapiens OX=9606 GN=TF PE=1 SV=3	TRFE_HUMAN	TF	0	0.133333	1	0.484848	0	0.611225	1	0.381473	TF	1	1.11219
Prohibitin OS=Homo sapiens OX=9606 GN=PHB PE=1 SV=1	PHB_HUMAN	PHB	0.488372	0	0.264535	1	0.85968	0.149379	0	1	PHB	4	0.525802
Hexokinase HKDC1 OS=Homo sapiens OX=9606 GN=HKDC1 PE=1 SV=3	HKDC1_HUMAN	HKDC1	1	0.45	0	1	0.309126	0.21261	0	1	HKDC1	6	0.63702
Nicotinamide phosphoribosyltransferase OS=Homo sapiens OX=9606 GN=NAMPT PE=1 SV=1	NAMPT_HUMAN	NAMPT	1	0.2	1	0	0.495369	0	0.405944	1	NAMPT	8	0.621298
Ubiquitin-40S ribosomal protein S27a OS=Homo sapiens OX=9606 GN=RPS27A PE=1 SV=2	RS27A_HUMAN	RPS27A	0.56	0	0.12	1	0.660105	0	0.415681	1	RPS27A	4	0.519482
Elongation factor Tu, mitochondrial OS=Homo sapiens OX=9606 GN=TUFM PE=1 SV=2	EFTU_HUMAN	TUFM	0	0	0	1	0.959599	0.465131	0	1	TUFM	4	0.638936
Galectin-4 OS=Homo sapiens OX=9606 GN=LGALS4 PE=1 SV=1	LEG4_HUMAN	LGALS4	0.0862944	0.0862944	0	1	0	0.276924	0.305474	1	LGALS4	4	0.542061
Fructose-1,6-bisphosphatase 1 OS=Homo sapiens OX=9606 GN=FBP1 PE=1 SV=5	F16P1_HUMAN	FBP1	0.411765	0	1	1	0.200389	1	0	0.646049	FBP1	1	0.908538
eIF-2-alpha kinase activator GCN1 OS=Homo sapiens OX=9606 GN=GCN1 PE=1 SV=6	GCN1_HUMAN	GCN1	1	1	0	1	0.305608	0.278813	0	1	GCN1	6	0.555079
WD repeat-containing protein 1 OS=Homo sapiens OX=9606 GN=WDR1 PE=1 SV=4	WDR1_HUMAN	WDR1	1	0	0.0909091	0.0909091	0.519098	0.126056	0	1	WDR1	2	0.489664
Electron transfer flavoprotein-ubiquinone oxidoreductase, mitochondrial OS=Homo sapiens OX=9606 GN=ETFDH PE=1 SV=2	ETFD_HUMAN	ETFDH	0.25	0	0.25	1	0.245871	0.691951	0	1	ETFDH	4	0.5868
Heterogeneous nuclear ribonucleoproteins A2/B1 OS=Homo sapiens OX=9606 GN=HNRNPA2B1 PE=1 SV=2	ROA2_HUMAN	HNRNPA2B1	1	0.1	0	0	0.588416	0.155983	0	1	HNRNPA2B1	2	0.546374
Cytochrome P450 3A4 OS=Homo sapiens OX=9606 GN=CYP3A4 PE=1 SV=4	CP3A4_HUMAN	CYP3A4	0.301724	0	0.528017	1	0	0.685156	0.143433	1	CYP3A4	4	0.787023
Calmodulin-2 OS=Homo sapiens OX=9606 GN=CALM2 PE=1 SV=1	CALM2_HUMAN	CALM2	1	0	0.62963	0.393939	1	0.109574	0	0.862483	CALM2	2	0.627686
Cytochrome P450 2E1 OS=Homo sapiens OX=9606 GN=CYP2E1 PE=1 SV=1	CP2E1_HUMAN	CYP2E1	0	0	1	0.777778	0.311737	1	0.618653	0	CYP2E1	1	0.726488
Serine hydroxymethyltransferase, cytosolic OS=Homo sapiens OX=9606 GN=SHMT1 PE=1 SV=1	GLYC_HUMAN	SHMT1	0	0	0.125	1	0	0.111119	0.519619	1	SHMT1	4	0.640512
MICOS complex subunit MIC60 OS=Homo sapiens OX=9606 GN=IMMT PE=1 SV=1	MIC60_HUMAN	IMMT	1	0	1	1	0.462902	0.191105	0	1	IMMT	7	0.518179
Succinate--CoA ligase [GDP-forming] subunit beta, mitochondrial OS=Homo sapiens OX=9606 GN=SUCLG2 PE=1 SV=2	SUCB2_HUMAN	SUCLG2	0.230769	0	0.230769	1	0.393462	0	0.0907585	1	SUCLG2	4	0.256572
T-complex protein 1 subunit theta OS=Homo sapiens OX=9606 GN=CCT8 PE=1 SV=4	TCPQ_HUMAN	CCT8	0	0.45	0	1	0.989836	0	0.384905	1	CCT8	4	0.744793
Cocaine esterase OS=Homo sapiens OX=9606 GN=CES2 PE=1 SV=1	EST2_HUMAN	CES2	0	0.4	0	1	0.247372	1	0	0.980699	CES2	4	0.945716
Nucleolin OS=Homo sapiens OX=9606 GN=NCL PE=1 SV=3	NUCL_HUMAN	NCL	1	0	1	1	0.648848	0	0.196724	1	NCL	7	0.5297
26S proteasome non-ATPase regulatory subunit 1 OS=Homo sapiens OX=9606 GN=PSMD1 PE=1 SV=2	PSMD1_HUMAN	PSMD1	0	0	0	1	0.574402	0.395791	0	1	PSMD1	4	0.390403
14-3-3 protein epsilon OS=Homo sapiens OX=9606 GN=YWHAE PE=1 SV=1	1433E_HUMAN	YWHAE	1	0.3	1	0	1	0.183676	0	0.817872	YWHAE	8	0.639544
Short-chain specific acyl-CoA dehydrogenase, mitochondrial OS=Homo sapiens OX=9606 GN=ACADS PE=1 SV=1	ACADS_HUMAN	ACADS	0.285714	0	0.489796	1	0	0.106187	1	0.812648	ACADS	4	1.03576
ATP-citrate synthase OS=Homo sapiens OX=9606 GN=ACLY PE=1 SV=3	ACLY_HUMAN	ACLY	0	0	0.222222	1	0.122036	0	0.217305	1	ACLY	4	0.470762
Coatomer subunit alpha OS=Homo sapiens OX=9606 GN=COPA PE=1 SV=2	COPA_HUMAN	COPA	0	0.8	1	0.8	0.290666	0.347316	0	1	COPA	7	0.999425
Neutral alpha-glucosidase AB OS=Homo sapiens OX=9606 GN=GANAB PE=1 SV=3	GANAB_HUMAN	GANAB	0.290323	0	0.689516	1	0.651033	0.778721	0	1	GANAB	7	0.747737
Serine hydroxymethyltransferase, mitochondrial OS=Homo sapiens OX=9606 GN=SHMT2 PE=1 SV=3	GLYM_HUMAN	SHMT2	0.444444	0	1	0.444444	0.139495	0	0.228474	1	SHMT2	7	0.609089
Prohibitin-2 OS=Homo sapiens OX=9606 GN=PHB2 PE=1 SV=2	PHB2_HUMAN	PHB2	0	0	0	1	0.279501	0	0.441101	1	PHB2	4	0.477878
T-complex protein 1 subunit alpha OS=Homo sapiens OX=9606 GN=TCP1 PE=1 SV=1	TCPA_HUMAN	TCP1	0	0.45	1	0	0.448989	0	0.10151	1	TCP1	8	0.684083
Argininosuccinate lyase OS=Homo sapiens OX=9606 GN=ASL PE=1 SV=4	ARLY_HUMAN	ASL	1	0.266667	0.185185	0	0	0.0413149	0.186736	1	ASL	2	0.857176
Cytoskeleton-associated protein 4 OS=Homo sapiens OX=9606 GN=CKAP4 PE=1 SV=2	CKAP4_HUMAN	CKAP4	0.444444	0	1	0.126984	0.368846	0.514897	0	1	CKAP4	8	0.736275
Transgelin-2 OS=Homo sapiens OX=9606 GN=TAGLN2 PE=1 SV=3	TAGL2_HUMAN	TAGLN2	1	0.220779	0	0.464286	0.215195	0.0740922	0	1	TAGLN2	2	0.522871
Propionyl-CoA carboxylase beta chain, mitochondrial OS=Homo sapiens OX=9606 GN=PCCB PE=1 SV=3	PCCB_HUMAN	PCCB	0.45	0	0.685714	1	0.243364	0.102145	0	1	PCCB	7	0.469316
Sodium/potassium-transporting ATPase subunit alpha-1 OS=Homo sapiens OX=9606 GN=ATP1A1 PE=1 SV=1	AT1A1_HUMAN	ATP1A1	0.444444	0	0.444444	1	0.395522	0.374129	0	1	ATP1A1	4	0.461266
Heterogeneous nuclear ribonucleoprotein K OS=Homo sapiens OX=9606 GN=HNRNPK PE=1 SV=1	HNRPK_HUMAN	HNRNPK	0	0	0	1	0.783723	0.110866	0	1	HNRNPK	4	0.453055
Electron transfer flavoprotein subunit beta OS=Homo sapiens OX=9606 GN=ETFB PE=1 SV=3	ETFB_HUMAN	ETFB	0.15493	0	0.15493	1	0.712255	1	0.452106	0	ETFB	1	0.513795
Eukaryotic translation initiation factor 4 gamma 1 OS=Homo sapiens OX=9606 GN=EIF4G1 PE=1 SV=4	IF4G1_HUMAN	EIF4G1	1	0.2	0	0.555556	0.433948	0.387385	0	1	EIF4G1	2	0.394689
Caldesmon OS=Homo sapiens OX=9606 GN=CALD1 PE=1 SV=3	CALD1_HUMAN	CALD1	1	0.36	0	0.111111	0.761525	0.436116	0	1	CALD1	2	0.552479
Vigilin OS=Homo sapiens OX=9606 GN=HDLBP PE=1 SV=2	VIGLN_HUMAN	HDLBP	0	0	0	1	0.215608	0.284839	0	1	HDLBP	4	0.423634
Chloride intracellular channel protein 1 OS=Homo sapiens OX=9606 GN=CLIC1 PE=1 SV=4	CLIC1_HUMAN	CLIC1	1	0.45	0.45	0	0.208716	0	0.323315	1	CLIC1	8	0.80496
Programmed cell death 6-interacting protein OS=Homo sapiens OX=9606 GN=PDCD6IP PE=1 SV=1	PDC6I_HUMAN	PDCD6IP	0.411765	0	0.0374332	1	0.595784	0.286252	0	1	PDCD6IP	4	0.340229
Phenylalanine-4-hydroxylase OS=Homo sapiens OX=9606 GN=PAH PE=1 SV=1	PH4H_HUMAN	PAH	0.375	0.525	1	0	0.525618	1	0.668196	0	PAH	3	0.768797
Carnitine O-palmitoyltransferase 2, mitochondrial OS=Homo sapiens OX=9606 GN=CPT2 PE=1 SV=2	CPT2_HUMAN	CPT2	0.137931	0	0.310345	1	0.240949	0.706688	0	1	CPT2	4	0.615247
Elongation factor 1-gamma OS=Homo sapiens OX=9606 GN=EEF1G PE=1 SV=3	EF1G_HUMAN	EEF1G	1	1	1	0	0.662217	0	0.229391	1	EEF1G	8	0.624628
Microtubule-actin cross-linking factor 1, isoforms 1/2/3/5 OS=Homo sapiens OX=9606 GN=MACF1 PE=1 SV=4	MACF1_HUMAN	MACF1	1	1	0	0	0.547229	0.393252	0	1	MACF1	5	0.611725
Ornithine carbamoyltransferase, mitochondrial OS=Homo sapiens OX=9606 GN=OTC PE=1 SV=3	OTC_HUMAN	OTC	0.140625	0	0.5625	1	0	1	0.0694327	0.272678	OTC	1	0.692151
Aldo-keto reductase family 1 member C4 OS=Homo sapiens OX=9606 GN=AKR1C4 PE=1 SV=3	AK1C4_HUMAN	AKR1C4	0.15493	0	0.309859	1	0.182108	1	0.33348	0	AKR1C4	1	0.503459
General vesicular transport factor p115 OS=Homo sapiens OX=9606 GN=USO1 PE=1 SV=2	USO1_HUMAN	USO1	1	1	0	0	0.200068	0.0770134	0	1	USO1	5	0.78792
X-ray repair cross-complementing protein 6 OS=Homo sapiens OX=9606 GN=XRCC6 PE=1 SV=2	XRCC6_HUMAN	XRCC6	0.4	0.4	1	0	1	0.560331	0	0.917908	XRCC6	8	0.623137
Complement component 1 Q subcomponent-binding protein, mitochondrial OS=Homo sapiens OX=9606 GN=C1QBP PE=1 SV=1	C1QBP_HUMAN	C1QBP	0.666667	0	1	1	1	0.242218	0	0.757315	C1QBP	7	0.578331
Cytoplasmic aconitate hydratase OS=Homo sapiens OX=9606 GN=ACO1 PE=1 SV=3	ACOC_HUMAN	ACO1	0.583333	0	0.583333	1	0.265156	0	0.61445	1	ACO1	7	0.665201
Lon protease homolog, mitochondrial OS=Homo sapiens OX=9606 GN=LONP1 PE=1 SV=2	LONM_HUMAN	LONP1	0.52381	0	0.52381	1	0.0747422	0	0.0198718	1	LONP1	7	0.676708
Phosphate carrier protein, mitochondrial OS=Homo sapiens OX=9606 GN=SLC25A3 PE=1 SV=2	MPCP_HUMAN	SLC25A3	0.666667	0	0.666667	1	0.554256	0.408182	0	1	SLC25A3	7	0.437738
Bifunctional purine biosynthesis protein PURH OS=Homo sapiens OX=9606 GN=ATIC PE=1 SV=3	PUR9_HUMAN	ATIC	0	1	0.545455	0.5	0.617927	0.335363	0	1	ATIC	5	0.716975
Aldehyde dehydrogenase X, mitochondrial OS=Homo sapiens OX=9606 GN=ALDH1B1 PE=1 SV=3	AL1B1_HUMAN	ALDH1B1	0.487179	0	0.487179	1	0.296671	0.299407	1	0	ALDH1B1	1	0.843304
Nicotinamide N-methyltransferase OS=Homo sapiens OX=9606 GN=NNMT PE=1 SV=1	NNMT_HUMAN	NNMT	0.230769	0	0.692308	1	0.362983	0	0.088853	1	NNMT	7	0.512064
Cytochrome b-c1 complex subunit 1, mitochondrial OS=Homo sapiens OX=9606 GN=UQCRC1 PE=1 SV=3	QCR1_HUMAN	UQCRC1	0.259259	0	1	1	0.869493	0.252719	0	1	UQCRC1	7	0.528678
UDP-glucuronosyltransferase 1-6 OS=Homo sapiens OX=9606 GN=UGT1A6 PE=1 SV=2	UD16_HUMAN	UGT1A6	0.451613	0.122581	0	1	0.577073	0.45407	0	1	UGT1A6	4	0.439748
Vitronectin OS=Homo sapiens OX=9606 GN=VTN PE=1 SV=1	VTNC_HUMAN	VTN	0.555556	1	0.925926	0	0.830221	1	0.729286	0	VTN	3	0.724054
Coatomer subunit beta OS=Homo sapiens OX=9606 GN=COPB1 PE=1 SV=3	COPB_HUMAN	COPB1	0.411765	0	0.411765	1	0.448195	0.209545	0	1	COPB1	4	0.379162
UDP-glucuronosyltransferase 2B4 OS=Homo sapiens OX=9606 GN=UGT2B4 PE=1 SV=2	UD2B4_HUMAN	UGT2B4	0	0	0.7	1	0	0.711573	0.299195	1	UGT2B4	4	0.922951
Peroxisomal acyl-coenzyme A oxidase 1 OS=Homo sapiens OX=9606 GN=ACOX1 PE=1 SV=3	ACOX1_HUMAN	ACOX1	0.375	0	0.166667	1	0.693752	0.680494	0	1	ACOX1	4	0.587763
Amine oxidase [flavin-containing] A OS=Homo sapiens OX=9606 GN=MAOA PE=1 SV=1	AOFA_HUMAN	MAOA	0.375	0	0.196429	1	0.250037	0	0.116013	1	MAOA	4	0.362703
Calnexin OS=Homo sapiens OX=9606 GN=CANX PE=1 SV=2	CALX_HUMAN	CANX	1	0	1	0.166667	0.665584	0.80123	0	1	CANX	8	0.935852
Coatomer subunit gamma-1 OS=Homo sapiens OX=9606 GN=COPG1 PE=1 SV=1	COPG1_HUMAN	COPG1	0	1	0	0	0.177256	0.256778	0	1	COPG1	5	0.724415
Protein disulfide-isomerase A6 OS=Homo sapiens OX=9606 GN=PDIA6 PE=1 SV=1	PDIA6_HUMAN	PDIA6	0.444444	0	0.444444	1	0.372038	0.195871	0	1	PDIA6	4	0.431217
Retinol-binding protein 4 OS=Homo sapiens OX=9606 GN=RBP4 PE=1 SV=3	RET4_HUMAN	RBP4	0.375	0	1	0.5625	0.618906	1	0.812157	0	RBP4	1	0.794869
Aminoacylase-1 OS=Homo sapiens OX=9606 GN=ACY1 PE=1 SV=1	ACY1_HUMAN	ACY1	0.135802	0	0.135802	1	0.351474	1	0	0.316859	ACY1	1	0.658441
AP-2 complex subunit beta OS=Homo sapiens OX=9606 GN=AP2B1 PE=1 SV=1	AP2B1_HUMAN	AP2B1	0.454545	0.454545	1	0	0.642367	0.404348	0	1	AP2B1	8	0.336253
Glycerol-3-phosphate dehydrogenase [NAD(+)], cytoplasmic OS=Homo sapiens OX=9606 GN=GPD1 PE=1 SV=4	GPDA_HUMAN	GPD1	0.2	0	0.771429	1	0.41153	1	0	0.461607	GPD1	1	0.643692
Myosin light polypeptide 6 OS=Homo sapiens OX=9606 GN=MYL6 PE=1 SV=2	MYL6_HUMAN	MYL6	1	0.28	0	0.4	0.978946	0.162711	0	1	MYL6	2	0.407569
Phosphoglycerate mutase 1 OS=Homo sapiens OX=9606 GN=PGAM1 PE=1 SV=2	PGAM1_HUMAN	PGAM1	0.268293	0	0.268293	1	1	0.374846	0	0.949021	PGAM1	4	0.596438
Alanine--tRNA ligase, cytoplasmic OS=Homo sapiens OX=9606 GN=AARS PE=1 SV=2	SYAC_HUMAN	AARS	0	0	1	0.818182	0.140298	0	0.0588245	1	AARS	7	0.72474
Actin, cytoplasmic 2 OS=Homo sapiens OX=9606 GN=ACTG1 PE=1 SV=1	ACTG_HUMAN	ACTG1	1	0.545455	0.166667	0	0.400663	0.247035	0	1	ACTG1	2	0.700933
Arylacetamide deacetylase OS=Homo sapiens OX=9606 GN=AADAC PE=1 SV=5	AAAD_HUMAN	AADAC	1	0.3	0.3	0	0.931348	0.000919763	0	1	AADAC	2	0.636805
Malate dehydrogenase, cytoplasmic OS=Homo sapiens OX=9606 GN=MDH1 PE=1 SV=4	MDHC_HUMAN	MDH1	0	0	0	1	1	0.870964	0.336264	0	MDH1	1	0.792999
Myosin-10 OS=Homo sapiens OX=9606 GN=MYH10 PE=1 SV=3	MYH10_HUMAN	MYH10	0.4	1	0.4	0	0.387308	0.613305	0	1	MYH10	5	0.487256
40S ribosomal protein S3 OS=Homo sapiens OX=9606 GN=RPS3 PE=1 SV=2	RS3_HUMAN	RPS3	1	0	1	1	0.468192	0	0.310315	1	RPS3	7	0.536301
Peroxiredoxin-1 OS=Homo sapiens OX=9606 GN=PRDX1 PE=1 SV=1	PRDX1_HUMAN	PRDX1	0.452055	0	0.452055	1	0.510098	0	0.523166	1	PRDX1	4	0.567131
Aminopeptidase N OS=Homo sapiens OX=9606 GN=ANPEP PE=1 SV=4	AMPN_HUMAN	ANPEP	0.375	0	0.375	1	0.948579	1	0.158769	0	ANPEP	1	0.592492
Carbonyl reductase [NADPH] 1 OS=Homo sapiens OX=9606 GN=CBR1 PE=1 SV=3	CBR1_HUMAN	CBR1	0.6	0.24	0	1	0.167955	1	0	0.874353	CBR1	4	0.990607
Amine oxidase [flavin-containing] B OS=Homo sapiens OX=9606 GN=MAOB PE=1 SV=3	AOFB_HUMAN	MAOB	0	0	0.333333	1	0.704627	1	0.526434	0	MAOB	1	0.505906
Carbonic anhydrase 2 OS=Homo sapiens OX=9606 GN=CA2 PE=1 SV=2	CAH2_HUMAN	CA2	1	1	1	0	0.883017	0.559592	1	0	CA2	3	0.958604
Adenylyl cyclase-associated protein 1 OS=Homo sapiens OX=9606 GN=CAP1 PE=1 SV=5	CAP1_HUMAN	CAP1	1	0	0.5	0.583333	0.467205	0.0747748	0	1	CAP1	2	0.486513
Erythrocyte band 7 integral membrane protein OS=Homo sapiens OX=9606 GN=STOM PE=1 SV=3	STOM_HUMAN	STOM	1	0.113636	0	0.0714286	1	0.775875	0	0.188103	STOM	3	1.06401
Sorbitol dehydrogenase OS=Homo sapiens OX=9606 GN=SORD PE=1 SV=4	DHSO_HUMAN	SORD	0.230769	0	0.230769	1	0.560769	0.115316	1	0	SORD	1	0.962913
Glyoxylate reductase/hydroxypyruvate reductase OS=Homo sapiens OX=9606 GN=GRHPR PE=1 SV=1	GRHPR_HUMAN	GRHPR	0.285714	0	0.489796	1	0	0.457524	1	0.302699	GRHPR	1	0.874404
Dolichyl-diphosphooligosaccharide--protein glycosyltransferase subunit 2 OS=Homo sapiens OX=9606 GN=RPN2 PE=1 SV=3	RPN2_HUMAN	RPN2	0	0	0	1	1	0.812507	0	0.985304	RPN2	4	0.86862
UDP-glucuronosyltransferase 2B7 OS=Homo sapiens OX=9606 GN=UGT2B7 PE=1 SV=2	UD2B7_HUMAN	UGT2B7	0.473684	0	0.473684	1	0.89562	1	0.557524	0	UGT2B7	1	0.528487
Vimentin OS=Homo sapiens OX=9606 GN=VIM PE=1 SV=4	VIME_HUMAN	VIM	0.15	0.095	0	1	0.160677	0	0.0335917	1	VIM	4	0.43254
ATP-dependent RNA helicase A OS=Homo sapiens OX=9606 GN=DHX9 PE=1 SV=4	DHX9_HUMAN	DHX9	0	0	1	0	0.67264	0.104013	0	1	DHX9	8	0.859159
Dimethylaniline monooxygenase [N-oxide-forming] 3 OS=Homo sapiens OX=9606 GN=FMO3 PE=1 SV=5	FMO3_HUMAN	FMO3	0.375	0	1	0.375	1	0.935642	0.66956	0	FMO3	1	0.951891
GDH/6PGL endoplasmic bifunctional protein OS=Homo sapiens OX=9606 GN=H6PD PE=1 SV=2	G6PE_HUMAN	H6PD	0.259259	0	0.0972222	1	0.519286	0.315506	0	1	H6PD	4	0.242296
Galectin-1 OS=Homo sapiens OX=9606 GN=LGALS1 PE=1 SV=2	LEG1_HUMAN	LGALS1	1	0.133333	0	0.54386	0.6789	0	0.0471889	1	LGALS1	2	0.275352
Dihydrolipoyllysine-residue succinyltransferase component of 2-oxoglutarate dehydrogenase complex, mitochondrial OS=Homo sapiens OX=9606 GN=DLST PE=1 SV=4	ODO2_HUMAN	DLST	1	0	1	1	0.689818	0.469193	0	1	DLST	7	0.609224
Quinone oxidoreductase OS=Homo sapiens OX=9606 GN=CRYZ PE=1 SV=1	QOR_HUMAN	CRYZ	0.354839	0	0.157706	1	1	0.62308	0.247205	0	CRYZ	1	0.666876
Medium-chain specific acyl-CoA dehydrogenase, mitochondrial OS=Homo sapiens OX=9606 GN=ACADM PE=1 SV=1	ACADM_HUMAN	ACADM	0.45	0	0.65625	1	0.232594	1	0.288189	0	ACADM	1	0.466697
Cytosol aminopeptidase OS=Homo sapiens OX=9606 GN=LAP3 PE=1 SV=3	AMPL_HUMAN	LAP3	0	0	0.5	1	0.0805743	0	0.0762891	1	LAP3	4	0.608965
Prolow-density lipoprotein receptor-related protein 1 OS=Homo sapiens OX=9606 GN=LRP1 PE=1 SV=2	LRP1_HUMAN	LRP1	#DIV/0!	#DIV/0!	#DIV/0!	#DIV/0!	0.363239	0.977001	0	1	LRP1
Peptidyl-prolyl cis-trans isomerase B OS=Homo sapiens OX=9606 GN=PPIB PE=1 SV=2	PPIB_HUMAN	PPIB	1	0	1	1	0.726017	0	0.303744	1	PPIB	7	0.566099
T-complex protein 1 subunit eta OS=Homo sapiens OX=9606 GN=CCT7 PE=1 SV=2	TCPH_HUMAN	CCT7	0	0.266667	0.333333	1	1	0.169421	0	0.937105	CCT7	4	0.640293
Nucleophosmin OS=Homo sapiens OX=9606 GN=NPM1 PE=1 SV=2	NPM_HUMAN	NPM1	0.666667	0.466667	1	0	0.763268	0	0.599932	1	NPM1	8	0.517685
Protein transport protein Sec23A OS=Homo sapiens OX=9606 GN=SEC23A PE=1 SV=2	SC23A_HUMAN	SEC23A	0.444444	0	0.115226	1	0.262458	0.29604	0	1	SEC23A	4	0.388739
UDP-glucose:glycoprotein glucosyltransferase 1 OS=Homo sapiens OX=9606 GN=UGGT1 PE=1 SV=3	UGGG1_HUMAN	UGGT1	1	0	1	1	0.403016	0.556154	0	1	UGGT1	7	0.647355
ATP-binding cassette sub-family D member 3 OS=Homo sapiens OX=9606 GN=ABCD3 PE=1 SV=1	ABCD3_HUMAN	ABCD3	0.25	0	0.0227273	1	0.809826	1	0.143383	0	ABCD3	1	0.682264
Short/branched chain specific acyl-CoA dehydrogenase, mitochondrial OS=Homo sapiens OX=9606 GN=ACADSB PE=1 SV=1	ACDSB_HUMAN	ACADSB	0.473684	0	1	0.473684	0.90297	0.947947	1	0	ACADSB	1	1.01753
Arginase-1 OS=Homo sapiens OX=9606 GN=ARG1 PE=1 SV=2	ARGI1_HUMAN	ARG1	0.2	0	0.533333	1	0.0873206	1	0.199298	0	ARG1	1	0.562833
L-xylulose reductase OS=Homo sapiens OX=9606 GN=DCXR PE=1 SV=2	DCXR_HUMAN	DCXR	0.129496	0	0.208633	1	0.157837	0.638684	1	0	DCXR	1	0.809753
Enoyl-CoA delta isomerase 2, mitochondrial OS=Homo sapiens OX=9606 GN=ECI2 PE=1 SV=4	ECI2_HUMAN	ECI2	0	0	0	1	0.252762	0	0.94059	1	ECI2	4	0.873192
Unconventional myosin-Ic OS=Homo sapiens OX=9606 GN=MYO1C PE=1 SV=4	MYO1C_HUMAN	MYO1C	1	0	0.166667	1	0.34259	0.236668	0	1	MYO1C	2	0.653639
Thioredoxin-dependent peroxide reductase, mitochondrial OS=Homo sapiens OX=9606 GN=PRDX3 PE=1 SV=3	PRDX3_HUMAN	PRDX3	0.388889	0	0.0720165	1	1	0	0.584606	0.806321	PRDX3	4	0.747018
Glycogen phosphorylase, brain form OS=Homo sapiens OX=9606 GN=PYGB PE=1 SV=5	PYGB_HUMAN	PYGB	0	0	0	1	0.352613	0.215958	0	1	PYGB	4	0.345492
Reticulon-4 OS=Homo sapiens OX=9606 GN=RTN4 PE=1 SV=2	RTN4_HUMAN	RTN4	0.8	0	0.8	1	1	0	0.108375	0.621612	RTN4	7	0.678906
Valine--tRNA ligase OS=Homo sapiens OX=9606 GN=VARS PE=1 SV=4	SYVC_HUMAN	VARS	0.5	1	0.5	0	0.735409	0.413421	1	0	VARS	3	0.971828
Sarcoplasmic/endoplasmic reticulum calcium ATPase 2 OS=Homo sapiens OX=9606 GN=ATP2A2 PE=1 SV=1	AT2A2_HUMAN	ATP2A2	1	0.2	0	1	0.746563	0.109196	0	1	ATP2A2	2	0.569375
Cytochrome b5 OS=Homo sapiens OX=9606 GN=CYB5A PE=1 SV=2	CYB5_HUMAN	CYB5A	0	0	0.145833	1	0	0.342742	1	0.488802	CYB5A	1	1.07822
3-hydroxyacyl-CoA dehydrogenase type-2 OS=Homo sapiens OX=9606 GN=HSD17B10 PE=1 SV=3	HCD2_HUMAN	HSD17B10	0	0.361111	0	1	0.481682	0	0.102002	1	HSD17B10	4	0.436902
Hydroxyacyl-coenzyme A dehydrogenase, mitochondrial OS=Homo sapiens OX=9606 GN=HADH PE=1 SV=3	HCDH_HUMAN	HADH	0.0769231	0	0.0769231	1	0.00923874	0	0.468914	1	HADH	4	0.616354
X-ray repair cross-complementing protein 5 OS=Homo sapiens OX=9606 GN=XRCC5 PE=1 SV=3	XRCC5_HUMAN	XRCC5	0.466667	0.466667	1	0	1	0.559731	0	0.880245	XRCC5	8	0.591848
Glutathione S-transferase kappa 1 OS=Homo sapiens OX=9606 GN=GSTK1 PE=1 SV=3	GSTK1_HUMAN	GSTK1	0.193548	0	0.580645	1	0.670332	0.630844	0	1	GSTK1	4	0.662788
Protein ERGIC-53 OS=Homo sapiens OX=9606 GN=LMAN1 PE=1 SV=2	LMAN1_HUMAN	LMAN1	0.411765	0	0.411765	1	0.0794728	0.165471	0	1	LMAN1	4	0.54931
Protein/nucleic acid deglycase DJ-1 OS=Homo sapiens OX=9606 GN=PARK7 PE=1 SV=2	PARK7_HUMAN	PARK7	1	1	1	0	1	0.12275	0	0.663203	PARK7	8	0.780583
Methanethiol oxidase OS=Homo sapiens OX=9606 GN=SELENBP1 PE=1 SV=2	SBP1_HUMAN	SELENBP1	0.285714	0	0.464286	1	0.358665	1	0.529396	0	SELENBP1	1	0.349078
Betaine--homocysteine S-methyltransferase 1 OS=Homo sapiens OX=9606 GN=BHMT PE=1 SV=2	BHMT1_HUMAN	BHMT	0.117647	0	0.588235	1	0.290431	1	0.241267	0	BHMT	1	0.449746
Adenylate kinase 2, mitochondrial OS=Homo sapiens OX=9606 GN=AK2 PE=1 SV=2	KAD2_HUMAN	AK2	0.444444	0	1	0.444444	1	0	0.280713	0.0976682	AK2	7	1.07264
T-complex protein 1 subunit zeta OS=Homo sapiens OX=9606 GN=CCT6A PE=1 SV=3	TCPZ_HUMAN	CCT6A	0.148936	0	0.335106	1	0.562052	0.0463558	0	1	CCT6A	4	0.316973
Thioredoxin reductase 1, cytoplasmic OS=Homo sapiens OX=9606 GN=TXNRD1 PE=1 SV=3	TRXR1_HUMAN	TXNRD1	1	0.4	0	1	0.287199	0.0849017	0	1	TXNRD1	6	0.699931
Heterogeneous nuclear ribonucleoprotein M OS=Homo sapiens OX=9606 GN=HNRNPM PE=1 SV=3	HNRPM_HUMAN	HNRNPM	1	0	1	1	0.528221	0.13543	0	1	HNRNPM	7	0.515979
Nucleoside diphosphate kinase B OS=Homo sapiens OX=9606 GN=NME2 PE=1 SV=1	NDKB_HUMAN	NME2	1	0.818182	0	1	1	0.682692	0.0376432	0	NME2	6	1.11881
NADH-ubiquinone oxidoreductase 75 kDa subunit, mitochondrial OS=Homo sapiens OX=9606 GN=NDUFS1 PE=1 SV=3	NDUS1_HUMAN	NDUFS1	0.411765	0	1	1	0.560705	0.502486	0	1	NDUFS1	7	0.440541
Cytochrome b-c1 complex subunit 2, mitochondrial OS=Homo sapiens OX=9606 GN=UQCRC2 PE=1 SV=3	QCR2_HUMAN	UQCRC2	0.380952	0.380952	1	0	1	0.668256	0	0.6959	UQCRC2	8	0.746538
Succinate-semialdehyde dehydrogenase, mitochondrial OS=Homo sapiens OX=9606 GN=ALDH5A1 PE=1 SV=2	SSDH_HUMAN	ALDH5A1	0	0	1	1	0.348264	1	0	0.0116724	ALDH5A1	1	0.786262
Acetyl-CoA acetyltransferase, cytosolic OS=Homo sapiens OX=9606 GN=ACAT2 PE=1 SV=2	THIC_HUMAN	ACAT2	0.230769	0	0.230769	1	0.0440773	0	0.184196	1	ACAT2	4	0.490479
Serine/threonine-protein phosphatase 2A 65 kDa regulatory subunit A alpha isoform OS=Homo sapiens OX=9606 GN=PPP2R1A PE=1 SV=4	2AAA_HUMAN	PPP2R1A	#DIV/0!	#DIV/0!	#DIV/0!	#DIV/0!	0.945309	0.176535	0	1	PPP2R1A
AP-2 complex subunit alpha-1 OS=Homo sapiens OX=9606 GN=AP2A1 PE=1 SV=3	AP2A1_HUMAN	AP2A1	#DIV/0!	#DIV/0!	#DIV/0!	#DIV/0!	0.580498	0.431969	0	1	AP2A1
Hydroxysteroid dehydrogenase-like protein 2 OS=Homo sapiens OX=9606 GN=HSDL2 PE=1 SV=1	HSDL2_HUMAN	HSDL2	0.473684	0	1	1	0.609309	0.782399	0	1	HSDL2	7	0.664839
40S ribosomal protein SA OS=Homo sapiens OX=9606 GN=RPSA PE=1 SV=4	RSSA_HUMAN	RPSA	1	1	1	0	0.302107	0	0.26012	1	RPSA	8	0.697298
Triokinase/FMN cyclase OS=Homo sapiens OX=9606 GN=TKFC PE=1 SV=2	TKFC_HUMAN	TKFC	0.214286	0	0.382653	1	0.384118	1	0	0.393419	TKFC	1	0.563084
Adipocyte plasma membrane-associated protein OS=Homo sapiens OX=9606 GN=APMAP PE=1 SV=2	APMAP_HUMAN	APMAP	0.47619	0	0.47619	1	0.398281	0.118286	0	1	APMAP	4	0.471955
1,4-alpha-glucan-branching enzyme OS=Homo sapiens OX=9606 GN=GBE1 PE=1 SV=3	GLGB_HUMAN	GBE1	0.285714	0.114286	0	1	0.492053	0	0.142953	1	GBE1	4	0.272783
Integrin beta-1 OS=Homo sapiens OX=9606 GN=ITGB1 PE=1 SV=2	ITB1_HUMAN	ITGB1	1	0	0.52381	0.69697	1	0.287278	0	0.368242	ITGB1	2	0.790063
26S proteasome non-ATPase regulatory subunit 2 OS=Homo sapiens OX=9606 GN=PSMD2 PE=1 SV=3	PSMD2_HUMAN	PSMD2	#DIV/0!	#DIV/0!	#DIV/0!	#DIV/0!	0.623643	0.0388291	0	1	PSMD2
T-complex protein 1 subunit delta OS=Homo sapiens OX=9606 GN=CCT4 PE=1 SV=4	TCPD_HUMAN	CCT4	0	0	0	1	0.800643	0	0.169608	1	CCT4	4	0.468388
Alanine aminotransferase 1 OS=Homo sapiens OX=9606 GN=GPT PE=1 SV=3	ALAT1_HUMAN	GPT	1	0	0.230769	0.0909091	0.632241	1	0	0.245998	GPT	3	1.02713
17-beta-hydroxysteroid dehydrogenase 13 OS=Homo sapiens OX=9606 GN=HSD17B13 PE=1 SV=1	DHB13_HUMAN	HSD17B13	0.0839695	0	0.177269	1	0	0.55878	1	0.452924	HSD17B13	1	0.962754
Protein diaphanous homolog 1 OS=Homo sapiens OX=9606 GN=DIAPH1 PE=1 SV=2	DIAP1_HUMAN	DIAPH1	1	0	0	1	0.28975	0.11038	0	1	DIAPH1	2	0.699058
Glutamine--fructose-6-phosphate aminotransferase [isomerizing] 1 OS=Homo sapiens OX=9606 GN=GFPT1 PE=1 SV=3	GFPT1_HUMAN	GFPT1	0	0	0	1	0.0956341	0.075461	0	1	GFPT1	4	0.513633
Glucosidase 2 subunit beta OS=Homo sapiens OX=9606 GN=PRKCSH PE=1 SV=2	GLU2B_HUMAN	PRKCSH	0.210526	0	0.511278	1	0.958948	0.452531	0	1	PRKCSH	4	0.676568
ATP-dependent translocase ABCB1 OS=Homo sapiens OX=9606 GN=ABCB1 PE=1 SV=3	MDR1_HUMAN	ABCB1	1	0.76	0	0.446154	1	0.62686	0	0.645072	ABCB1	6	0.857357
Adenosylhomocysteinase OS=Homo sapiens OX=9606 GN=AHCY PE=1 SV=4	SAHH_HUMAN	AHCY	0	0.7	1	0.875	0.513821	0.0887887	0	1	AHCY	7	0.885388
Heat shock protein 75 kDa, mitochondrial OS=Homo sapiens OX=9606 GN=TRAP1 PE=1 SV=3	TRAP1_HUMAN	TRAP1	0.354839	0	0.354839	1	0.487188	0.185292	0	1	TRAP1	4	0.311822
ADP/ATP translocase 2 OS=Homo sapiens OX=9606 GN=SLC25A5 PE=1 SV=7	ADT2_HUMAN	SLC25A5	0.717949	0	0.498575	1	0.790104	0.0419987	0	1	SLC25A5	7	0.596603
Apolipoprotein E OS=Homo sapiens OX=9606 GN=APOE PE=1 SV=1	APOE_HUMAN	APOE	0	1	1	0.380952	0.174861	0.721266	1	0	APOE	3	1.33599
Catenin delta-1 OS=Homo sapiens OX=9606 GN=CTNND1 PE=1 SV=1	CTND1_HUMAN	CTNND1	1	1	0	1	0.561852	0.648581	0	1	CTNND1	6	0.599647
Plasminogen OS=Homo sapiens OX=9606 GN=PLG PE=1 SV=2	PLMN_HUMAN	PLG	0.130435	0	0.619565	1	0	0.76525	1	0.766802	PLG	1	1.02738
Very long-chain acyl-CoA synthetase OS=Homo sapiens OX=9606 GN=SLC27A2 PE=1 SV=2	S27A2_HUMAN	SLC27A2	0.166667	0	0.166667	1	0.318938	0	0.45956	1	SLC27A2	4	0.39871
Dihydropyrimidinase-related protein 2 OS=Homo sapiens OX=9606 GN=DPYSL2 PE=1 SV=1	DPYL2_HUMAN	DPYSL2	0.16129	1	0.16129	0	0.0507006	0.53143	0	1	DPYSL2	5	0.738182
Ras GTPase-activating-like protein IQGAP1 OS=Homo sapiens OX=9606 GN=IQGAP1 PE=1 SV=1	IQGA1_HUMAN	IQGAP1	0.52381	0	0.047619	1	0.169609	0.0829734	0	1	IQGAP1	4	0.507699
NAD kinase 2, mitochondrial OS=Homo sapiens OX=9606 GN=NADK2 PE=1 SV=2	NAKD2_HUMAN	NADK2	0.230769	0	0.519231	1	0.521296	1	0	0.0604121	NADK2	1	0.486425
Propionyl-CoA carboxylase alpha chain, mitochondrial OS=Homo sapiens OX=9606 GN=PCCA PE=1 SV=4	PCCA_HUMAN	PCCA	0	0	0	1	0	0.174801	0.289942	1	PCCA	4	0.56431
D-3-phosphoglycerate dehydrogenase OS=Homo sapiens OX=9606 GN=PHGDH PE=1 SV=4	SERA_HUMAN	PHGDH	0	0.233333	1	0.518519	0.257337	0.151078	1	0	PHGDH	1	1.17533
Alcohol dehydrogenase class-3 OS=Homo sapiens OX=9606 GN=ADH5 PE=1 SV=4	ADHX_HUMAN	ADH5	0	0	1	0.5625	1	0.412712	0	0.542366	ADH5	7	0.927482
Bifunctional epoxide hydrolase 2 OS=Homo sapiens OX=9606 GN=EPHX2 PE=1 SV=2	HYES_HUMAN	EPHX2	0	0	0.5625	1	0.0295852	1	0.187732	0	EPHX2	1	0.679045
2-oxoglutarate dehydrogenase, mitochondrial OS=Homo sapiens OX=9606 GN=OGDH PE=1 SV=3	ODO1_HUMAN	OGDH	#DIV/0!	#DIV/0!	#DIV/0!	#DIV/0!	0.686887	0.442713	0	1	OGDH
PDZ and LIM domain protein 5 OS=Homo sapiens OX=9606 GN=PDLIM5 PE=1 SV=5	PDLI5_HUMAN	PDLIM5	1	0.592593	0	0.153846	0.463286	0	0.318857	1	PDLIM5	2	0.665987
60S acidic ribosomal protein P0 OS=Homo sapiens OX=9606 GN=RPLP0 PE=1 SV=1	RLA0_HUMAN	RPLP0	1	0.2	0	0	0.344262	0	0.303134	1	RPLP0	2	0.665443
Tubulin beta-4B chain OS=Homo sapiens OX=9606 GN=TUBB4B PE=1 SV=1	TBB4B_HUMAN	TUBB4B	0.779221	1	0.779221	0	0.137818	0	0.0779082	1	TUBB4B	8	0.725309
Thioredoxin OS=Homo sapiens OX=9606 GN=TXN PE=1 SV=3	THIO_HUMAN	TXN	1	0	1	0.470588	0.642007	0.0678772	0	1	TXN	7	0.633011
Cystathionine gamma-lyase OS=Homo sapiens OX=9606 GN=CTH PE=1 SV=3	CGL_HUMAN	CTH	0.5	0	1	0.5	0	0.225786	0.32785	1	CTH	7	0.661151
26S proteasome regulatory subunit 6A OS=Homo sapiens OX=9606 GN=PSMC3 PE=1 SV=3	PRS6A_HUMAN	PSMC3	0	0	0.5	1	0.221585	0	0.0887035	1	PSMC3	4	0.526166
40S ribosomal protein S4, X isoform OS=Homo sapiens OX=9606 GN=RPS4X PE=1 SV=2	RS4X_HUMAN	RPS4X	0	0	0	1	0.792149	0	0.483985	1	RPS4X	4	0.560472
3-mercaptopyruvate sulfurtransferase OS=Homo sapiens OX=9606 GN=MPST PE=1 SV=3	THTM_HUMAN	MPST	0.137931	0	0.310345	1	0.0711476	1	0.332156	0	MPST	1	0.586943
Acyl-coenzyme A thioesterase 1 OS=Homo sapiens OX=9606 GN=ACOT1 PE=1 SV=1	ACOT1_HUMAN	ACOT1	0.470588	0.0470588	0	1	0	0.0736413	0.280176	1	ACOT1	4	0.594997
Dehydrogenase/reductase SDR family member 7 OS=Homo sapiens OX=9606 GN=DHRS7 PE=1 SV=1	DHRS7_HUMAN	DHRS7	1	0	0.0909091	0.615385	1	0	0.343088	0.838229	DHRS7	2	0.485032
Heterogeneous nuclear ribonucleoprotein U OS=Homo sapiens OX=9606 GN=HNRNPU PE=1 SV=6	HNRPU_HUMAN	HNRNPU	0	0	0	1	1	0.507072	0	0.924623	HNRNPU	4	0.687503
Poly(rC)-binding protein 1 OS=Homo sapiens OX=9606 GN=PCBP1 PE=1 SV=2	PCBP1_HUMAN	PCBP1	0.444444	0	1	0.444444	0.252812	0	0.384968	1	PCBP1	7	0.579485
60S ribosomal protein L4 OS=Homo sapiens OX=9606 GN=RPL4 PE=1 SV=5	RL4_HUMAN	RPL4	0.615385	0	0.615385	1	0.565954	0	0.0416112	1	RPL4	7	0.427563
Aspartyl/asparaginyl beta-hydroxylase OS=Homo sapiens OX=9606 GN=ASPH PE=1 SV=3	ASPH_HUMAN	ASPH	0.352941	0.158824	0	1	0.492697	0	0.0653753	1	ASPH	4	0.323387
Heterogeneous nuclear ribonucleoprotein Q OS=Homo sapiens OX=9606 GN=SYNCRIP PE=1 SV=2	HNRPQ_HUMAN	SYNCRIP	1	0.3	0	1	0.538784	0	0.033393	1	SYNCRIP	2	0.611567
Inorganic pyrophosphatase 2, mitochondrial OS=Homo sapiens OX=9606 GN=PPA2 PE=1 SV=2	IPYR2_HUMAN	PPA2	1	0	0.166667	1	1	0.54892	0.160597	0	PPA2	1	0.988753
Inorganic pyrophosphatase OS=Homo sapiens OX=9606 GN=PPA1 PE=1 SV=2	IPYR_HUMAN	PPA1	0.5	0.5	0	1	0.735004	0	0.10048	1	PPA1	6	0.470083
Phosphoserine aminotransferase OS=Homo sapiens OX=9606 GN=PSAT1 PE=1 SV=2	SERC_HUMAN	PSAT1	0.444444	0	1	0.938272	0.0805392	0	0.239977	1	PSAT1	7	0.524385
Threonine--tRNA ligase, cytoplasmic OS=Homo sapiens OX=9606 GN=TARS PE=1 SV=3	SYTC_HUMAN	TARS	1	1	1	0	0.230375	0	0.0769813	1	TARS	8	0.730156
Perilipin-4 OS=Homo sapiens OX=9606 GN=PLIN4 PE=1 SV=2	PLIN4_HUMAN	PLIN4	1	0.716667	0.564103	0	1	0.843859	0	0.206739	PLIN4	3	0.499501
Sequestosome-1 OS=Homo sapiens OX=9606 GN=SQSTM1 PE=1 SV=1	SQSTM_HUMAN	SQSTM1	0.214286	0	1	0.607143	0	0.00367411	0.453292	1	SQSTM1	7	0.758377
Bile acid-CoA:amino acid N-acyltransferase OS=Homo sapiens OX=9606 GN=BAAT PE=1 SV=1	BAAT_HUMAN	BAAT	0	0.5	0.454545	1	0.820859	1	0.179167	0	BAAT	1	0.705247
Guanine deaminase OS=Homo sapiens OX=9606 GN=GDA PE=1 SV=1	GUAD_HUMAN	GDA	0.15493	0.619718	1	0	0.43185	1	0.667935	0	GDA	3	0.902601
Omega-amidase NIT2 OS=Homo sapiens OX=9606 GN=NIT2 PE=1 SV=1	NIT2_HUMAN	NIT2	1	0	1	1	1	0	0.584723	0.413337	NIT2	7	0.961725
Polypyrimidine tract-binding protein 1 OS=Homo sapiens OX=9606 GN=PTBP1 PE=1 SV=1	PTBP1_HUMAN	PTBP1	0.642857	0	1	0.375	0.563414	0.0645528	0	1	PTBP1	7	0.531491
Tyrosine--tRNA ligase, cytoplasmic OS=Homo sapiens OX=9606 GN=YARS PE=1 SV=4	SYYC_HUMAN	YARS	0.5	0	0.222222	1	0.207397	0	0.0920516	1	YARS	4	0.465245
3-hydroxyisobutyrate dehydrogenase, mitochondrial OS=Homo sapiens OX=9606 GN=HIBADH PE=1 SV=2	3HIDH_HUMAN	HIBADH	0.333333	0	0.703704	1	1	0.698848	0	0.588752	HIBADH	1	0.810885
10 kDa heat shock protein, mitochondrial OS=Homo sapiens OX=9606 GN=HSPE1 PE=1 SV=2	CH10_HUMAN	HSPE1	0.583333	0	1	0.4375	0.803091	0.390515	1	0	HSPE1	1	1.08781
Dynactin subunit 1 OS=Homo sapiens OX=9606 GN=DCTN1 PE=1 SV=3	DCTN1_HUMAN	DCTN1	1	1	0	0.153846	0.586803	0.434757	0	1	DCTN1	5	0.606924
Echinoderm microtubule-associated protein-like 4 OS=Homo sapiens OX=9606 GN=EML4 PE=1 SV=3	EMAL4_HUMAN	EML4	0	1	0.555556	0	0.812365	0.910325	0	1	EML4	5	0.867343
Fumarylacetoacetase OS=Homo sapiens OX=9606 GN=FAH PE=1 SV=2	FAAA_HUMAN	FAH	0	0	0.305556	1	0.767411	1	0	0.714098	FAH	1	0.856452
Hydroxymethylglutaryl-CoA synthase, cytoplasmic OS=Homo sapiens OX=9606 GN=HMGCS1 PE=1 SV=2	HMCS1_HUMAN	HMGCS1	0.0909091	0	0.220779	1	0	0.0184651	0.178425	1	HMGCS1	4	0.533473
Sideroflexin-1 OS=Homo sapiens OX=9606 GN=SFXN1 PE=1 SV=4	SFXN1_HUMAN	SFXN1	0.5	0	0.5	1	0.371647	0.156849	0	1	SFXN1	4	0.502154
Carboxymethylenebutenolidase homolog OS=Homo sapiens OX=9606 GN=CMBL PE=1 SV=1	CMBL_HUMAN	CMBL	0.0833333	0	0.166667	1	0	0.529839	1	0.33699	CMBL	1	0.944583
Glycine--tRNA ligase OS=Homo sapiens OX=9606 GN=GARS PE=1 SV=3	GARS_HUMAN	GARS	0.444444	0	0	1	0.205588	0.0347133	0	1	GARS	4	0.467886
NADH-cytochrome b5 reductase 3 OS=Homo sapiens OX=9606 GN=CYB5R3 PE=1 SV=3	NB5R3_HUMAN	CYB5R3	0.444444	0	0.040404	1	0.548959	0.21381	0	1	CYB5R3	4	0.336251
Pyruvate dehydrogenase E1 component subunit beta, mitochondrial OS=Homo sapiens OX=9606 GN=PDHB PE=1 SV=3	ODPB_HUMAN	PDHB	0.642857	0	0.313187	1	1	0	0.464807	0.894179	PDHB	4	0.792014
26S proteasome regulatory subunit 7 OS=Homo sapiens OX=9606 GN=PSMC2 PE=1 SV=3	PRS7_HUMAN	PSMC2	0.230769	0	0.230769	1	0.460937	0.108752	0	1	PSMC2	4	0.22396
Arginine--tRNA ligase, cytoplasmic OS=Homo sapiens OX=9606 GN=RARS PE=1 SV=2	SYRC_HUMAN	RARS	0	0	0.5	1	0.886181	0.313583	0	1	RARS	4	0.612805
14-3-3 protein theta OS=Homo sapiens OX=9606 GN=YWHAQ PE=1 SV=1	1433T_HUMAN	YWHAQ	1	1	0.444444	0	1	0.179558	0	0.801213	YWHAQ	5	0.710206
Alpha-aminoadipic semialdehyde dehydrogenase OS=Homo sapiens OX=9606 GN=ALDH7A1 PE=1 SV=5	AL7A1_HUMAN	ALDH7A1	0	0	0.916667	1	0.476751	0.791918	1	0	ALDH7A1	1	0.816612
Coatomer subunit beta' OS=Homo sapiens OX=9606 GN=COPB2 PE=1 SV=2	COPB2_HUMAN	COPB2	0.526316	1	0.526316	0	0.514996	0.399653	0	1	COPB2	5	0.404795
Extended synaptotagmin-1 OS=Homo sapiens OX=9606 GN=ESYT1 PE=1 SV=1	ESYT1_HUMAN	ESYT1	1	0.533333	0.611111	0	0.330307	0.152427	0	1	ESYT1	8	0.615335
Kinesin-1 heavy chain OS=Homo sapiens OX=9606 GN=KIF5B PE=1 SV=1	KINH_HUMAN	KIF5B	0	0	0	1	0.494719	0.265502	0	1	KIF5B	4	0.329436
Peroxiredoxin-5, mitochondrial OS=Homo sapiens OX=9606 GN=PRDX5 PE=1 SV=4	PRDX5_HUMAN	PRDX5	1	0	0.545455	0.615385	0.696052	0	0.50625	1	PRDX5	2	0.62012
26S proteasome regulatory subunit 8 OS=Homo sapiens OX=9606 GN=PSMC5 PE=1 SV=1	PRS8_HUMAN	PSMC5	0	0	0.875	1	0.565684	0.224449	0	1	PSMC5	7	0.617552
182 kDa tankyrase-1-binding protein OS=Homo sapiens OX=9606 GN=TNKS1BP1 PE=1 SV=4	TB182_HUMAN	TNKS1BP1	1	0	0	0	0.826508	0.763111	0	1	TNKS1BP1	2	0.823447
Eukaryotic translation initiation factor 3 subunit A OS=Homo sapiens OX=9606 GN=EIF3A PE=1 SV=1	EIF3A_HUMAN	EIF3A	0.259259	0	0.259259	1	0.384881	0.172021	0	1	EIF3A	4	0.241471
Epiplakin OS=Homo sapiens OX=9606 GN=EPPK1 PE=1 SV=3	EPIPL_HUMAN	EPPK1	1	0.25	0	0.5	0.307555	0.104369	0	1	EPPK1	2	0.442839
Heterogeneous nuclear ribonucleoproteins C1/C2 OS=Homo sapiens OX=9606 GN=HNRNPC PE=1 SV=4	HNRPC_HUMAN	HNRNPC	1	0.2	1	0	1	0	0.187535	0.253683	HNRNPC	3	0.963634
Eukaryotic translation initiation factor 5A-1 OS=Homo sapiens OX=9606 GN=EIF5A PE=1 SV=2	IF5A1_HUMAN	EIF5A	1	0	1	1	0.357917	0	0.0642732	1	EIF5A	7	0.555456
Methylcrotonoyl-CoA carboxylase beta chain, mitochondrial OS=Homo sapiens OX=9606 GN=MCCC2 PE=1 SV=1	MCCB_HUMAN	MCCC2	0.666667	0	0.666667	1	1	0.89554	0	0.992912	MCCC2	7	0.931499
Pyruvate dehydrogenase E1 component subunit alpha, somatic form, mitochondrial OS=Homo sapiens OX=9606 GN=PDHA1 PE=1 SV=3	ODPA_HUMAN	PDHA1	0.134615	0	0.0224359	1	0.477465	0.151702	0	1	PDHA1	4	0.248915
Polyadenylate-binding protein 1 OS=Homo sapiens OX=9606 GN=PABPC1 PE=1 SV=2	PABP1_HUMAN	PABPC1	1	1	0	0.142857	0.51276	0	0.0463465	1	PABPC1	5	0.676017
Isoleucine--tRNA ligase, cytoplasmic OS=Homo sapiens OX=9606 GN=IARS PE=1 SV=2	SYIC_HUMAN	IARS	0	0	0.5	1	0.233306	0.0466254	0	1	IARS	4	0.525931
E3 ubiquitin-protein ligase UBR4 OS=Homo sapiens OX=9606 GN=UBR4 PE=1 SV=1	UBR4_HUMAN	UBR4	0.473684	0	0.473684	1	0.473622	0.507545	0	1	UBR4	4	0.550893
Lanosterol synthase OS=Homo sapiens OX=9606 GN=LSS PE=1 SV=1	ERG7_HUMAN	LSS	0.0990991	0	0.0990991	1	0	0.00735119	0.264778	1	LSS	4	0.544086
Homogentisate 1,2-dioxygenase OS=Homo sapiens OX=9606 GN=HGD PE=1 SV=2	HGD_HUMAN	HGD	0	0.55	1	0	0.473848	1	0.491435	0	HGD	3	0.928101
Proteasome activator complex subunit 1 OS=Homo sapiens OX=9606 GN=PSME1 PE=1 SV=1	PSME1_HUMAN	PSME1	1	0	1	1	0.629099	0	0.488615	1	PSME1	7	0.610574
Tropomyosin alpha-4 chain OS=Homo sapiens OX=9606 GN=TPM4 PE=1 SV=3	TPM4_HUMAN	TPM4	1	0.22	0	0.133333	0.496967	0	0.0477961	1	TPM4	2	0.481056
Aldehyde dehydrogenase family 3 member A2 OS=Homo sapiens OX=9606 GN=ALDH3A2 PE=1 SV=1	AL3A2_HUMAN	ALDH3A2	0.612245	1	0.313972	0	0.774953	1	0	0.12345	ALDH3A2	3	0.675643
Glutamate--cysteine ligase catalytic subunit OS=Homo sapiens OX=9606 GN=GCLC PE=1 SV=2	GSH1_HUMAN	GCLC	1	0.3	0.222222	0	1	0.966539	0	0.323981	GCLC	3	0.856805
Importin subunit beta-1 OS=Homo sapiens OX=9606 GN=KPNB1 PE=1 SV=2	IMB1_HUMAN	KPNB1	1	0	1	1	0.385766	0.163876	0	1	KPNB1	7	0.533989
40S ribosomal protein S2 OS=Homo sapiens OX=9606 GN=RPS2 PE=1 SV=2	RS2_HUMAN	RPS2	1	0.5	1	0	0.419639	0	0.0964813	1	RPS2	8	0.479394
Transferrin receptor protein 1 OS=Homo sapiens OX=9606 GN=TFRC PE=1 SV=2	TFR1_HUMAN	TFRC	1	1	1	0	1	0.874296	0	0.838742	TFRC	3	0.873321
ADP-ribosylation factor 4 OS=Homo sapiens OX=9606 GN=ARF4 PE=1 SV=3	ARF4_HUMAN	ARF4	#DIV/0!	#DIV/0!	#DIV/0!	#DIV/0!	0.150535	0.0191051	0	1	ARF4
Cathepsin B OS=Homo sapiens OX=9606 GN=CTSB PE=1 SV=3	CATB_HUMAN	CTSB	1	0.4	0.142857	0	1	0.506459	0.100134	0	CTSB	3	0.847181
Isovaleryl-CoA dehydrogenase, mitochondrial OS=Homo sapiens OX=9606 GN=IVD PE=1 SV=2	IVD_HUMAN	IVD	1	0	1	0.6875	0.675427	1	0	0.458824	IVD	1	1.05543
Protein NipSnap homolog 1 OS=Homo sapiens OX=9606 GN=NIPSNAP1 PE=1 SV=1	NIPS1_HUMAN	NIPSNAP1	0	0	0.952381	1	0.552124	1	0	0.192393	NIPSNAP1	1	0.727256
V-type proton ATPase subunit B, brain isoform OS=Homo sapiens OX=9606 GN=ATP6V1B2 PE=1 SV=3	VATB2_HUMAN	ATP6V1B2	1	0	0	1	0.653564	0.217426	0	1	ATP6V1B2	2	0.582858
Flavin reductase (NADPH) OS=Homo sapiens OX=9606 GN=BLVRB PE=1 SV=3	BLVRB_HUMAN	BLVRB	0.113924	0	0.113924	1	0.18946	0	0.549702	1	BLVRB	4	0.535002
ERO1-like protein alpha OS=Homo sapiens OX=9606 GN=ERO1A PE=1 SV=2	ERO1A_HUMAN	ERO1A	1	1	0.111111	0	0.779612	0.22244	0	1	ERO1A	5	0.585316
Glutathione S-transferase omega-1 OS=Homo sapiens OX=9606 GN=GSTO1 PE=1 SV=2	GSTO1_HUMAN	GSTO1	0.545455	0	1	0.659091	1	0	0.340702	0.996494	GSTO1	7	0.57111
Radixin OS=Homo sapiens OX=9606 GN=RDX PE=1 SV=1	RADI_HUMAN	RDX	1	0.433333	1	0	0.448063	0.057967	0	1	RDX	8	0.484386
Sarcosine dehydrogenase, mitochondrial OS=Homo sapiens OX=9606 GN=SARDH PE=1 SV=1	SARDH_HUMAN	SARDH	0	0	0.125	1	0	1	0.211228	0.603367	SARDH	1	0.8906
ATP-dependent RNA helicase DDX1 OS=Homo sapiens OX=9606 GN=DDX1 PE=1 SV=2	DDX1_HUMAN	DDX1	0	0	0	1	0.83763	0.0779447	0	1	DDX1	4	0.498034
Kinectin OS=Homo sapiens OX=9606 GN=KTN1 PE=1 SV=1	KTN1_HUMAN	KTN1	1	1	1	0	0.85777	0.615872	0	1	KTN1	8	0.780593
Microsomal glutathione S-transferase 3 OS=Homo sapiens OX=9606 GN=MGST3 PE=1 SV=1	MGST3_HUMAN	MGST3	1	1	0	0.5625	0.619161	0.108015	0	1	MGST3	6	0.614101
Na(+)/H(+) exchange regulatory cofactor NHE-RF1 OS=Homo sapiens OX=9606 GN=SLC9A3R1 PE=1 SV=4	NHRF1_HUMAN	SLC9A3R1	1	0.7	0.625	0	1	0.240362	0	0.0652635	SLC9A3R1	3	0.661149
Nucleobindin-1 OS=Homo sapiens OX=9606 GN=NUCB1 PE=1 SV=4	NUCB1_HUMAN	NUCB1	#DIV/0!	#DIV/0!	#DIV/0!	#DIV/0!	0.510611	0.4754	0	1	NUCB1
Transaldolase OS=Homo sapiens OX=9606 GN=TALDO1 PE=1 SV=2	TALDO_HUMAN	TALDO1	1	0	1	0.375	0.45636	0	0.0386192	1	TALDO1	7	0.693874
Cystatin-B OS=Homo sapiens OX=9606 GN=CSTB PE=1 SV=2	CYTB_HUMAN	CSTB	0.0909091	0.0909091	0	1	0.340598	0	0.416723	1	CSTB	4	0.399728
40S ribosomal protein S10 OS=Homo sapiens OX=9606 GN=RPS10 PE=1 SV=1	RS10_HUMAN	RPS10	1	1	1	0	1	0.230769	0.230769	0	RPS10	3	0.7345
Serine--tRNA ligase, cytoplasmic OS=Homo sapiens OX=9606 GN=SARS PE=1 SV=3	SYSC_HUMAN	SARS	1	0	1	1	0.218344	0	0.314312	1	SARS	7	0.618105
Ubiquitin carboxyl-terminal hydrolase 14 OS=Homo sapiens OX=9606 GN=USP14 PE=1 SV=3	UBP14_HUMAN	USP14	#DIV/0!	#DIV/0!	#DIV/0!	#DIV/0!	0.557538	0.204585	0	1	USP14
14-3-3 protein gamma OS=Homo sapiens OX=9606 GN=YWHAG PE=1 SV=2	1433G_HUMAN	YWHAG	1	0.35	0.35	0	0.567071	0.173123	0	1	YWHAG	2	0.592758
F-actin-capping protein subunit alpha-1 OS=Homo sapiens OX=9606 GN=CAPZA1 PE=1 SV=3	CAZA1_HUMAN	CAPZA1	#DIV/0!	#DIV/0!	#DIV/0!	#DIV/0!	1	0.307573	0	0.959664	CAPZA1
Probable ATP-dependent RNA helicase DDX17 OS=Homo sapiens OX=9606 GN=DDX17 PE=1 SV=2	DDX17_HUMAN	DDX17	0	0	0	1	1	0.575956	0	0.405256	DDX17	4	0.908851
Probable 2-oxoglutarate dehydrogenase E1 component DHKTD1, mitochondrial OS=Homo sapiens OX=9606 GN=DHTKD1 PE=1 SV=2	DHTK1_HUMAN	DHTKD1	0.310345	0	1	0.931034	0	1	0.212496	0.456074	DHTKD1	1	0.833575
S-formylglutathione hydrolase OS=Homo sapiens OX=9606 GN=ESD PE=1 SV=2	ESTD_HUMAN	ESD	#DIV/0!	#DIV/0!	#DIV/0!	#DIV/0!	1	0	0.48216	0.233065	ESD
E3 ubiquitin-protein ligase HUWE1 OS=Homo sapiens OX=9606 GN=HUWE1 PE=1 SV=3	HUWE1_HUMAN	HUWE1	0.47619	1	1	0	0.658189	0.775352	0	1	HUWE1	8	0.765352
LIM and SH3 domain protein 1 OS=Homo sapiens OX=9606 GN=LASP1 PE=1 SV=2	LASP1_HUMAN	LASP1	1	1	0.52381	0	1	0.906447	0	0.702063	LASP1	3	0.795505
Probable D-lactate dehydrogenase, mitochondrial OS=Homo sapiens OX=9606 GN=LDHD PE=1 SV=1	LDHD_HUMAN	LDHD	0.4	0	0.4	1	0	0.641321	0.99882	1	LDHD	4	1.1044
Ribonuclease inhibitor OS=Homo sapiens OX=9606 GN=RNH1 PE=1 SV=2	RINI_HUMAN	RNH1	0.5	0	0.5	1	0.183699	0	0.0224369	1	RNH1	4	0.597812
Protein transport protein Sec31A OS=Homo sapiens OX=9606 GN=SEC31A PE=1 SV=3	SC31A_HUMAN	SEC31A	0.5	0	0.5	1	0.371759	0.375587	0	1	SEC31A	4	0.531216
Leucine--tRNA ligase, cytoplasmic OS=Homo sapiens OX=9606 GN=LARS PE=1 SV=2	SYLC_HUMAN	LARS	#DIV/0!	#DIV/0!	#DIV/0!	#DIV/0!	0.302975	0.121778	0	1	LARS
Exportin-2 OS=Homo sapiens OX=9606 GN=CSE1L PE=1 SV=3	XPO2_HUMAN	CSE1L	0	0	1	0.888889	0.789742	0.0571633	0	1	CSE1L	7	0.665087
Alpha-2-macroglobulin OS=Homo sapiens OX=9606 GN=A2M PE=1 SV=3	A2MG_HUMAN	A2M	0.566038	0.891509	1	0	0.420216	1	0.332197	0	A2M	3	0.630842
Cytochrome P450 2C9 OS=Homo sapiens OX=9606 GN=CYP2C9 PE=1 SV=3	CP2C9_HUMAN	CYP2C9	0.333333	0	0.492063	1	0	1	0.252593	0.146994	CYP2C9	1	0.585753
GTP:AMP phosphotransferase AK3, mitochondrial OS=Homo sapiens OX=9606 GN=AK3 PE=1 SV=4	KAD3_HUMAN	AK3	0.302326	0	0.470284	1	0.813711	0.629513	0	1	AK3	4	0.6653
Lupus La protein OS=Homo sapiens OX=9606 GN=SSB PE=1 SV=2	LA_HUMAN	SSB	1	1	0.4375	0	1	0.0180833	0	0.792942	SSB	5	0.755658
Dynamin-like 120 kDa protein, mitochondrial OS=Homo sapiens OX=9606 GN=OPA1 PE=1 SV=3	OPA1_HUMAN	OPA1	1	0	1	1	0.519179	0.295741	0	1	OPA1	7	0.52601
Peroxiredoxin-4 OS=Homo sapiens OX=9606 GN=PRDX4 PE=1 SV=1	PRDX4_HUMAN	PRDX4	0.411765	0	0.411765	1	1	0.686111	0	0.624434	PRDX4	1	0.816101
60S ribosomal protein L3 OS=Homo sapiens OX=9606 GN=RPL3 PE=1 SV=2	RL3_HUMAN	RPL3	0.166667	0	0.166667	1	1	0	0.326281	0.668479	RPL3	4	0.656244
40S ribosomal protein S3a OS=Homo sapiens OX=9606 GN=RPS3A PE=1 SV=2	RS3A_HUMAN	RPS3A	0	0	0	1	1	0	0.606382	0.92754	RPS3A	4	0.761731
Cytochrome c OS=Homo sapiens OX=9606 GN=CYCS PE=1 SV=2	CYC_HUMAN	CYCS	1	0.511111	0.56	0	0.90289	0	0.379763	1	CYCS	8	0.696778
Dihydropyrimidinase OS=Homo sapiens OX=9606 GN=DPYS PE=1 SV=1	DPYS_HUMAN	DPYS	0.318182	0	0.848485	1	0	1	0.540175	0.0318054	DPYS	1	0.690802
Elongation factor 1-delta OS=Homo sapiens OX=9606 GN=EEF1D PE=1 SV=5	EF1D_HUMAN	EEF1D	0.529412	0.105882	0	1	0.497935	0	0.552238	1	EEF1D	4	0.565912
Methylcrotonoyl-CoA carboxylase subunit alpha, mitochondrial OS=Homo sapiens OX=9606 GN=MCCC1 PE=1 SV=3	MCCA_HUMAN	MCCC1	0.555556	0.222222	0	1	1	0.948244	0.21349	0	MCCC1	1	0.81102
Prosaposin OS=Homo sapiens OX=9606 GN=PSAP PE=1 SV=2	SAP_HUMAN	PSAP	1	0	0	1	0.521728	0.328041	0	1	PSAP	2	0.618585
Shootin-1 OS=Homo sapiens OX=9606 GN=SHTN1 PE=1 SV=4	SHOT1_HUMAN	SHTN1	1	0	1	0.166667	1	0.889028	0	0.900369	SHTN1	8	1.06762
Aspartate--tRNA ligase, cytoplasmic OS=Homo sapiens OX=9606 GN=DARS PE=1 SV=2	SYDC_HUMAN	DARS	0	0	0	1	0.574096	0	0.281324	1	DARS	4	0.370085
Thymidine phosphorylase OS=Homo sapiens OX=9606 GN=TYMP PE=1 SV=2	TYPH_HUMAN	TYMP	0.189189	0	0.399399	1	0.0802816	0	0.124459	1	TYMP	4	0.514125
Calpain-1 catalytic subunit OS=Homo sapiens OX=9606 GN=CAPN1 PE=1 SV=1	CAN1_HUMAN	CAPN1	1	0.55	0.55	0	1	0.352383	0	0.929808	CAPN1	8	0.722157
Dihydrolipoyl dehydrogenase, mitochondrial OS=Homo sapiens OX=9606 GN=DLD PE=1 SV=2	DLDH_HUMAN	DLD	0.193548	0	0.387097	1	1	0.557748	0	0.598056	DLD	4	0.787901
Guanine nucleotide-binding protein G(I)/G(S)/G(T) subunit beta-1 OS=Homo sapiens OX=9606 GN=GNB1 PE=1 SV=3	GBB1_HUMAN	GNB1	1	0	1	1	0.566242	0.257607	0	1	GNB1	7	0.520342
Glutathione reductase, mitochondrial OS=Homo sapiens OX=9606 GN=GSR PE=1 SV=2	GSHR_HUMAN	GSR	0.166667	0.166667	0	1	0.12853	0	0.0342684	1	GSR	4	0.462474
S-adenosylmethionine synthase isoform type-1 OS=Homo sapiens OX=9606 GN=MAT1A PE=1 SV=2	METK1_HUMAN	MAT1A	0	0.151515	0.47619	1	0	0.452039	0.0444903	1	MAT1A	4	0.675698
Succinate dehydrogenase [ubiquinone] iron-sulfur subunit, mitochondrial OS=Homo sapiens OX=9606 GN=SDHB PE=1 SV=3	SDHB_HUMAN	SDHB	0.307692	0	1	0.538462	0.583949	0	0.510684	1	SDHB	7	0.56067
Thioredoxin domain-containing protein 5 OS=Homo sapiens OX=9606 GN=TXNDC5 PE=1 SV=2	TXND5_HUMAN	TXNDC5	0.62069	0	1	0.62069	0.150824	0.325135	0	1	TXNDC5	7	0.509745
Alpha-1-antitrypsin OS=Homo sapiens OX=9606 GN=SERPINA1 PE=1 SV=3	A1AT_HUMAN	SERPINA1	1	0.6625	1	0	1	0.961098	0.989149	0	SERPINA1	3	0.943419
Carnitine O-acetyltransferase OS=Homo sapiens OX=9606 GN=CRAT PE=1 SV=5	CACP_HUMAN	CRAT	0.130435	0	0.130435	1	0.340776	0.483287	0	1	CRAT	4	0.377892
Glycine N-acyltransferase OS=Homo sapiens OX=9606 GN=GLYAT PE=1 SV=3	GLYAT_HUMAN	GLYAT	0.375	0	0.642857	1	0.189044	1	0.117522	0	GLYAT	1	0.541538
Importin-5 OS=Homo sapiens OX=9606 GN=IPO5 PE=1 SV=4	IPO5_HUMAN	IPO5	1	0	1	1	0.488898	0	0.0145607	1	IPO5	7	0.54249
Endoribonuclease LACTB2 OS=Homo sapiens OX=9606 GN=LACTB2 PE=1 SV=2	LACB2_HUMAN	LACTB2	0	0	0.45	1	0.491918	0	0.0152795	1	LACTB2	4	0.444159
Mitochondrial proton/calcium exchanger protein OS=Homo sapiens OX=9606 GN=LETM1 PE=1 SV=1	LETM1_HUMAN	LETM1	1	0.45	0	0.541667	0.53788	0.31731	0	1	LETM1	2	0.416415
LIM domain only protein 7 OS=Homo sapiens OX=9606 GN=LMO7 PE=1 SV=3	LMO7_HUMAN	LMO7	0.56	0.56	0	1	1	0.43938	0	0.235924	LMO7	6	0.822264
Unconventional myosin-XVIIIa OS=Homo sapiens OX=9606 GN=MYO18A PE=1 SV=3	MY18A_HUMAN	MYO18A	0	0.9	1	0	0.0999103	0.756352	0	1	MYO18A	8	1.05159
26S proteasome regulatory subunit 10B OS=Homo sapiens OX=9606 GN=PSMC6 PE=1 SV=1	PRS10_HUMAN	PSMC6	0	0.266667	0.761905	1	0.97018	0	0.156221	1	PSMC6	7	0.80091
Ras-related protein Rab-1A OS=Homo sapiens OX=9606 GN=RAB1A PE=1 SV=3	RAB1A_HUMAN	RAB1A	0.615385	0.307692	1	0	0.462048	0	0.0198685	1	RAB1A	8	0.382644
Isoleucine--tRNA ligase, mitochondrial OS=Homo sapiens OX=9606 GN=IARS2 PE=1 SV=2	SYIM_HUMAN	IARS2	#DIV/0!	#DIV/0!	#DIV/0!	#DIV/0!	0.924173	0.470717	0	1	IARS2
Tubulin alpha-1C chain OS=Homo sapiens OX=9606 GN=TUBA1C PE=1 SV=1	TBA1C_HUMAN	TUBA1C	1	1	1	0	0.126079	0	0.120667	1	TUBA1C	8	0.785696
Vacuolar protein sorting-associated protein 35 OS=Homo sapiens OX=9606 GN=VPS35 PE=1 SV=2	VPS35_HUMAN	VPS35	1	1	1	0	0.60431	0.137967	0	1	VPS35	8	0.611734
Clustered mitochondria protein homolog OS=Homo sapiens OX=9606 GN=CLUH PE=1 SV=2	CLU_HUMAN	CLUH	#DIV/0!	#DIV/0!	#DIV/0!	#DIV/0!	0.447711	0.149094	0	1	CLUH
Mitochondrial carnitine/acylcarnitine carrier protein OS=Homo sapiens OX=9606 GN=SLC25A20 PE=1 SV=1	MCAT_HUMAN	SLC25A20	0.2	0	0.45	1	0.32454	1	0	0.93236	SLC25A20	4	0.887226
Metallothionein-2 OS=Homo sapiens OX=9606 GN=MT2A PE=1 SV=1	MT2_HUMAN	MT2A	1	0.6	1	0	1	0.323061	0	0.127771	MT2A	3	0.625546
Dihydrolipoyllysine-residue acetyltransferase component of pyruvate dehydrogenase complex, mitochondrial OS=Homo sapiens OX=9606 GN=DLAT PE=1 SV=3	ODP2_HUMAN	DLAT	0.285714	0	0.025974	1	0.102403	0	0.439294	1	DLAT	4	0.534326
Dolichyl-diphosphooligosaccharide--protein glycosyltransferase 48 kDa subunit OS=Homo sapiens OX=9606 GN=DDOST PE=1 SV=4	OST48_HUMAN	DDOST	0.473684	0	0.473684	1	0.902961	0.807759	0	1	DDOST	4	0.872532
60S ribosomal protein L7 OS=Homo sapiens OX=9606 GN=RPL7 PE=1 SV=1	RL7_HUMAN	RPL7	1	0	0.541667	1	1	0	0.730438	0.852908	RPL7	7	0.967098
Heterogeneous nuclear ribonucleoprotein A1 OS=Homo sapiens OX=9606 GN=HNRNPA1 PE=1 SV=5	ROA1_HUMAN	HNRNPA1	1	0.2	0	0.272727	1	0	0.121842	0.889227	HNRNPA1	2	0.458549
Stress-induced-phosphoprotein 1 OS=Homo sapiens OX=9606 GN=STIP1 PE=1 SV=1	STIP1_HUMAN	STIP1	0.689655	0.37931	0	1	0.660646	0	0.015512	1	STIP1	6	0.546874
Succinate--CoA ligase [ADP/GDP-forming] subunit alpha, mitochondrial OS=Homo sapiens OX=9606 GN=SUCLG1 PE=1 SV=4	SUCA_HUMAN	SUCLG1	0	0	0	1	1	0.757774	0	0.000780553	SUCLG1	1	0.884286
Calpain-2 catalytic subunit OS=Homo sapiens OX=9606 GN=CAPN2 PE=1 SV=6	CAN2_HUMAN	CAPN2	1	0.72	0	0.533333	0.815568	0.28502	0	1	CAPN2	6	0.623453
Cullin-associated NEDD8-dissociated protein 1 OS=Homo sapiens OX=9606 GN=CAND1 PE=1 SV=2	CAND1_HUMAN	CAND1	0.444444	0	1	0.938272	0.782713	0.354691	0	1	CAND1	7	0.399954
CAP-Gly domain-containing linker protein 1 OS=Homo sapiens OX=9606 GN=CLIP1 PE=1 SV=2	CLIP1_HUMAN	CLIP1	0	0	0	1	0.303513	0.315484	0	1	CLIP1	4	0.384127
Ezrin OS=Homo sapiens OX=9606 GN=EZR PE=1 SV=4	EZRI_HUMAN	EZR	0.529412	0.105882	0	1	0.533564	0	0.0716498	1	EZR	4	0.429155
Dimethylglycine dehydrogenase, mitochondrial OS=Homo sapiens OX=9606 GN=DMGDH PE=1 SV=2	M2GD_HUMAN	DMGDH	0.148936	0	0.335106	1	0	1	0.515661	0.500472	DMGDH	1	0.710227
Proliferation-associated protein 2G4 OS=Homo sapiens OX=9606 GN=PA2G4 PE=1 SV=3	PA2G4_HUMAN	PA2G4	0.25	0.1	0	1	0.744186	0	0.175522	1	PA2G4	4	0.373991
ATP-dependent 6-phosphofructokinase, liver type OS=Homo sapiens OX=9606 GN=PFKL PE=1 SV=6	PFKAL_HUMAN	PFKL	0	0	0	1	0.19936	0.0532531	0	1	PFKL	4	0.448783
Proteasome subunit alpha type-7 OS=Homo sapiens OX=9606 GN=PSMA7 PE=1 SV=1	PSA7_HUMAN	PSMA7	0.470588	0.470588	0	1	0.481982	0	0.0530634	1	PSMA7	6	0.500435
V-type proton ATPase catalytic subunit A OS=Homo sapiens OX=9606 GN=ATP6V1A PE=1 SV=2	VATA_HUMAN	ATP6V1A	0.5	0	0.5	1	1	0.826917	0	0.922802	ATP6V1A	7	0.936419
Alcohol dehydrogenase 1A OS=Homo sapiens OX=9606 GN=ADH1A PE=1 SV=2	ADH1A_HUMAN	ADH1A	0.142857	0	0.619048	1	0.0608773	1	0.272556	0	ADH1A	1	0.587291
AP-1 complex subunit beta-1 OS=Homo sapiens OX=9606 GN=AP1B1 PE=1 SV=2	AP1B1_HUMAN	AP1B1	1	1	0	0	0.702722	0.647768	0	1	AP1B1	5	0.685845
Catechol O-methyltransferase OS=Homo sapiens OX=9606 GN=COMT PE=1 SV=2	COMT_HUMAN	COMT	0	0.555556	0.333333	1	0.35292	0	0.221187	1	COMT	4	0.597235
Glutathione synthetase OS=Homo sapiens OX=9606 GN=GSS PE=1 SV=1	GSHB_HUMAN	GSS	1	0.4	1	0	1	0.679748	0	0.123986	GSS	3	0.572969
Leukocyte elastase inhibitor OS=Homo sapiens OX=9606 GN=SERPINB1 PE=1 SV=1	ILEU_HUMAN	SERPINB1	0.228571	0.0228571	0	1	0.732906	0.0988198	0	1	SERPINB1	4	0.366342
Microsomal glutathione S-transferase 1 OS=Homo sapiens OX=9606 GN=MGST1 PE=1 SV=1	MGST1_HUMAN	MGST1	0.545455	0	0.69697	1	0.163491	0	0.412866	1	MGST1	7	0.553685
Proteasome subunit alpha type-4 OS=Homo sapiens OX=9606 GN=PSMA4 PE=1 SV=1	PSA4_HUMAN	PSMA4	0	0	0	1	0.630391	0	0.106251	1	PSMA4	4	0.376656
40S ribosomal protein S12 OS=Homo sapiens OX=9606 GN=RPS12 PE=1 SV=3	RS12_HUMAN	RPS12	1	0.2	0	0.333333	0.371896	0	0.35933	1	RPS12	2	0.484138
Acylamino-acid-releasing enzyme OS=Homo sapiens OX=9606 GN=APEH PE=1 SV=4	ACPH_HUMAN	APEH	0.375	0	0.375	1	0.966026	0.486371	0	1	APEH	4	0.659122
Eukaryotic translation initiation factor 4 gamma 2 OS=Homo sapiens OX=9606 GN=EIF4G2 PE=1 SV=1	IF4G2_HUMAN	EIF4G2	1	0.2	0	1	0.57213	0.0837695	0	1	EIF4G2	2	0.576861
Phenazine biosynthesis-like domain-containing protein OS=Homo sapiens OX=9606 GN=PBLD PE=1 SV=2	PBLD_HUMAN	PBLD	0	0	0.25	1	0.453998	1	0.42603	0	PBLD	1	0.491532
26S proteasome non-ATPase regulatory subunit 12 OS=Homo sapiens OX=9606 GN=PSMD12 PE=1 SV=3	PSD12_HUMAN	PSMD12	0	0	1	0.888889	0.521293	0	0.213793	1	PSMD12	7	0.602144
Retinol dehydrogenase 16 OS=Homo sapiens OX=9606 GN=RDH16 PE=1 SV=2	RDH16_HUMAN	RDH16	0.214286	0	0.214286	1	0	0.19402	0.014275	1	RDH16	4	0.512045
Superoxide dismutase [Cu-Zn] OS=Homo sapiens OX=9606 GN=SOD1 PE=1 SV=2	SODC_HUMAN	SOD1	0.0983607	0	0.221311	1	0.268408	0	0.422053	1	SOD1	4	0.41317
Transport and Golgi organization protein 1 homolog OS=Homo sapiens OX=9606 GN=MIA3 PE=1 SV=1	TGO1_HUMAN	MIA3	0	0	1	0	0.229459	0.408881	0	1	MIA3	8	0.956371
Ubiquitin carboxyl-terminal hydrolase 5 OS=Homo sapiens OX=9606 GN=USP5 PE=1 SV=2	UBP5_HUMAN	USP5	1	0	1	0	0.756968	0.447349	0	1	USP5	8	0.755004
Dynamin-2 OS=Homo sapiens OX=9606 GN=DNM2 PE=1 SV=2	DYN2_HUMAN	DNM2	0.47619	1	0.0396825	0	0.693361	0.589155	0	1	DNM2	5	0.366859
EH domain-containing protein 1 OS=Homo sapiens OX=9606 GN=EHD1 PE=1 SV=2	EHD1_HUMAN	EHD1	0.734694	0.495918	0	1	0.406253	0	0.0430102	1	EHD1	6	0.504449
Eukaryotic translation initiation factor 3 subunit B OS=Homo sapiens OX=9606 GN=EIF3B PE=1 SV=3	EIF3B_HUMAN	EIF3B	0.297872	0	0.570922	1	0.546682	0.211825	0	1	EIF3B	4	0.468547
Heterogeneous nuclear ribonucleoprotein L OS=Homo sapiens OX=9606 GN=HNRNPL PE=1 SV=2	HNRPL_HUMAN	HNRNPL	0	0.8	1	0	0.848021	0.410043	0	1	HNRNPL	8	0.760036
Phosphoenolpyruvate carboxykinase, cytosolic [GTP] OS=Homo sapiens OX=9606 GN=PCK1 PE=1 SV=3	PCKGC_HUMAN	PCK1	1	0	1	1	0.102806	0.187706	0	1	PCK1	7	0.668228
26S proteasome regulatory subunit 4 OS=Homo sapiens OX=9606 GN=PSMC1 PE=1 SV=1	PRS4_HUMAN	PSMC1	#DIV/0!	#DIV/0!	#DIV/0!	#DIV/0!	0.63537	0	0.328312	1	PSMC1
Glutamine--tRNA ligase OS=Homo sapiens OX=9606 GN=QARS PE=1 SV=1	SYQ_HUMAN	QARS	#DIV/0!	#DIV/0!	#DIV/0!	#DIV/0!	1	0.734101	0	0.774268	QARS
UDP-glucuronosyltransferase 2B15 OS=Homo sapiens OX=9606 GN=UGT2B15 PE=1 SV=3	UDB15_HUMAN	UGT2B15	1	0.35	0	0.535714	0.0616118	1	0	0.138592	UGT2B15	1	1.1607
Adenosine kinase OS=Homo sapiens OX=9606 GN=ADK PE=1 SV=2	ADK_HUMAN	ADK	0.666667	0	0.666667	1	1	0	0.153766	0.420189	ADK	7	0.793033
Apolipoprotein A-I OS=Homo sapiens OX=9606 GN=APOA1 PE=1 SV=1	APOA1_HUMAN	APOA1	0	0.377778	0.377778	1	0.169551	0.151543	0	1	APOA1	4	0.551647
Carnitine O-palmitoyltransferase 1, liver isoform OS=Homo sapiens OX=9606 GN=CPT1A PE=1 SV=2	CPT1A_HUMAN	CPT1A	1	0	1	1	0.461337	0.389569	0	1	CPT1A	7	0.557844
Dipeptidyl peptidase 3 OS=Homo sapiens OX=9606 GN=DPP3 PE=1 SV=2	DPP3_HUMAN	DPP3	0	1	0	0.769231	0.88685	0.574243	0	1	DPP3	6	0.795474
Enoyl-CoA hydratase domain-containing protein 3, mitochondrial OS=Homo sapiens OX=9606 GN=ECHDC3 PE=1 SV=2	ECHD3_HUMAN	ECHDC3	0.615385	0	0.335664	1	0.956542	1	0	0.882282	ECHDC3	1	1.0341
Early endosome antigen 1 OS=Homo sapiens OX=9606 GN=EEA1 PE=1 SV=2	EEA1_HUMAN	EEA1	1	0.7	0	0.307692	0.707852	0.38184	0	1	EEA1	2	0.644538
Isopentenyl-diphosphate Delta-isomerase 1 OS=Homo sapiens OX=9606 GN=IDI1 PE=1 SV=2	IDI1_HUMAN	IDI1	0.5	0	0.348485	1	0	0.0177	0.209367	1	IDI1	4	0.62651
Kynureninase OS=Homo sapiens OX=9606 GN=KYNU PE=1 SV=1	KYNU_HUMAN	KYNU	1	0	0.5	0.642857	1	0	0.634365	0.827382	KYNU	2	0.757122
Protein LYRIC OS=Homo sapiens OX=9606 GN=MTDH PE=1 SV=2	LYRIC_HUMAN	MTDH	#DIV/0!	#DIV/0!	#DIV/0!	#DIV/0!	0.275241	0.153511	0	1	MTDH
Protein TFG OS=Homo sapiens OX=9606 GN=TFG PE=1 SV=2	TFG_HUMAN	TFG	0.473684	0	0	1	0.573584	0	0.0938193	1	TFG	4	0.399273
2-aminomuconic semialdehyde dehydrogenase OS=Homo sapiens OX=9606 GN=ALDH8A1 PE=1 SV=1	AL8A1_HUMAN	ALDH8A1	0.411765	0	1	0.59893	0.478817	1	0.271063	0	ALDH8A1	1	0.674286
Dynamin-1-like protein OS=Homo sapiens OX=9606 GN=DNM1L PE=1 SV=2	DNM1L_HUMAN	DNM1L	0	0	0	1	0.741663	0.38724	0	1	DNM1L	4	0.457933
Dysferlin OS=Homo sapiens OX=9606 GN=DYSF PE=1 SV=1	DYSF_HUMAN	DYSF	0.333333	0.333333	0	1	0.0959769	0.0772639	0	1	DYSF	4	0.542895
Elongation factor 1-beta OS=Homo sapiens OX=9606 GN=EEF1B2 PE=1 SV=3	EF1B_HUMAN	EEF1B2	1	0.3	1	0	0.42483	0	0.236338	1	EEF1B2	8	0.540144
EH domain-containing protein 4 OS=Homo sapiens OX=9606 GN=EHD4 PE=1 SV=1	EHD4_HUMAN	EHD4	1	1	0	0.5	0.348993	0	0.109179	1	EHD4	6	0.728407
Glycine dehydrogenase (decarboxylating), mitochondrial OS=Homo sapiens OX=9606 GN=GLDC PE=1 SV=2	GCSP_HUMAN	GLDC	0.473684	0	1	0.838057	0.78005	1	0.229993	0	GLDC	1	0.679809
Ketohexokinase OS=Homo sapiens OX=9606 GN=KHK PE=1 SV=2	KHK_HUMAN	KHK	0.0909091	0	0.242424	1	0.172953	0.947158	1	0	KHK	1	0.80241
Vesicular integral-membrane protein VIP36 OS=Homo sapiens OX=9606 GN=LMAN2 PE=1 SV=1	LMAN2_HUMAN	LMAN2	0.407407	0.0814815	0	1	1	0.777936	0	0.787746	LMAN2	4	0.856941
Cation-independent mannose-6-phosphate receptor OS=Homo sapiens OX=9606 GN=IGF2R PE=1 SV=3	MPRI_HUMAN	IGF2R	0	1	0	0	0.502822	0.572254	0	1	IGF2R	5	0.618055
Oxysterol-binding protein 1 OS=Homo sapiens OX=9606 GN=OSBP PE=1 SV=1	OSBP1_HUMAN	OSBP	0	0	0	1	0.333961	0.589524	0	1	OSBP	4	0.526953
Pre-mRNA-processing-splicing factor 8 OS=Homo sapiens OX=9606 GN=PRPF8 PE=1 SV=2	PRP8_HUMAN	PRPF8	0.473684	0	0.473684	1	0.509368	0.491265	0	1	PRPF8	4	0.542862
60S ribosomal protein L7a OS=Homo sapiens OX=9606 GN=RPL7A PE=1 SV=2	RL7A_HUMAN	RPL7A	1	0	1	0	0.947194	0	0.0618751	1	RPL7A	8	0.788398
Transmembrane emp24 domain-containing protein 10 OS=Homo sapiens OX=9606 GN=TMED10 PE=1 SV=2	TMEDA_HUMAN	TMED10	0	0	0	1	0.426203	0	0.123457	1	TMED10	4	0.345041
Tropomyosin alpha-1 chain OS=Homo sapiens OX=9606 GN=TPM1 PE=1 SV=2	TPM1_HUMAN	TPM1	1	0.222222	0	0.631579	1	0.545313	0	0.587658	TPM1	2	0.633277
Acetyl-CoA carboxylase 2 OS=Homo sapiens OX=9606 GN=ACACB PE=1 SV=3	ACACB_HUMAN	ACACB	0	0	0.45	1	0	0.401345	0.105361	1	ACACB	4	0.638495
Phosphoacetylglucosamine mutase OS=Homo sapiens OX=9606 GN=PGM3 PE=1 SV=1	AGM1_HUMAN	PGM3	0.375	0	0.0340909	1	0.304181	0.297567	0	1	PGM3	4	0.347198
Atlastin-3 OS=Homo sapiens OX=9606 GN=ATL3 PE=1 SV=1	ATLA3_HUMAN	ATL3	0.444444	0	0.444444	1	0.208559	0.000384687	0	1	ATL3	4	0.534607
DNA damage-binding protein 1 OS=Homo sapiens OX=9606 GN=DDB1 PE=1 SV=1	DDB1_HUMAN	DDB1	#DIV/0!	#DIV/0!	#DIV/0!	#DIV/0!	0.685512	0.458833	0	1	DDB1
Dystonin OS=Homo sapiens OX=9606 GN=DST PE=1 SV=4	DYST_HUMAN	DST	1	1	0.0909091	0	0.494391	0.410162	0	1	DST	5	0.602562
Histone H1.2 OS=Homo sapiens OX=9606 GN=HIST1H1C PE=1 SV=2	H12_HUMAN	HIST1H1C	1	0	1	0.304348	1	0.826108	0.305502	0	HIST1H1C	3	0.897031
Serine beta-lactamase-like protein LACTB, mitochondrial OS=Homo sapiens OX=9606 GN=LACTB PE=1 SV=2	LACTB_HUMAN	LACTB	1	0	1	0.0909091	1	0.612794	0	0.774146	LACTB	8	0.919288
Proteasome subunit alpha type-5 OS=Homo sapiens OX=9606 GN=PSMA5 PE=1 SV=3	PSA5_HUMAN	PSMA5	0	0.48	0.533333	1	0.780441	0	0.26997	1	PSMA5	4	0.696265
Proteasome activator complex subunit 2 OS=Homo sapiens OX=9606 GN=PSME2 PE=1 SV=4	PSME2_HUMAN	PSME2	0.685714	0	0.685714	1	0.285261	0	1	0.981679	PSME2	7	0.934096
60S acidic ribosomal protein P2 OS=Homo sapiens OX=9606 GN=RPLP2 PE=1 SV=1	RLA2_HUMAN	RPLP2	1	0	1	1	0.579253	0	0.370436	1	RPLP2	7	0.552999
Splicing factor, proline- and glutamine-rich OS=Homo sapiens OX=9606 GN=SFPQ PE=1 SV=2	SFPQ_HUMAN	SFPQ	1	1	0.125	0	0.668136	0.366469	0	1	SFPQ	5	0.567298
Starch-binding domain-containing protein 1 OS=Homo sapiens OX=9606 GN=STBD1 PE=1 SV=1	STBD1_HUMAN	STBD1	0.15625	0	0.0480769	1	0.515478	0.273765	0	1	STBD1	4	0.241318
Fructose-bisphosphate aldolase C OS=Homo sapiens OX=9606 GN=ALDOC PE=1 SV=2	ALDOC_HUMAN	ALDOC	0	0	0	1	0.0129688	0	0.96355	1	ALDOC	4	0.981565
Beta-ureidopropionase OS=Homo sapiens OX=9606 GN=UPB1 PE=1 SV=1	BUP1_HUMAN	UPB1	0	0	0.288889	1	0	0.350796	1	0.696874	UPB1	4	1.03846
Catenin beta-1 OS=Homo sapiens OX=9606 GN=CTNNB1 PE=1 SV=1	CTNB1_HUMAN	CTNNB1	#DIV/0!	#DIV/0!	#DIV/0!	#DIV/0!	1	0.170038	0	0.884693	CTNNB1
N(G),N(G)-dimethylarginine dimethylaminohydrolase 1 OS=Homo sapiens OX=9606 GN=DDAH1 PE=1 SV=3	DDAH1_HUMAN	DDAH1	0.545455	0	0.545455	1	0.41323	0.531846	0	1	DDAH1	7	0.583858
Nodal modulator 1 OS=Homo sapiens OX=9606 GN=NOMO1 PE=1 SV=5	NOMO1_HUMAN	NOMO1	0.65625	0	0.355469	1	0.89089	0.730596	0	1	NOMO1	4	0.856706
Multifunctional protein ADE2 OS=Homo sapiens OX=9606 GN=PAICS PE=1 SV=3	PUR6_HUMAN	PAICS	0.166667	0	0.583333	1	0.228549	0	1	0.731123	PAICS	4	1.01682
14-3-3 protein eta OS=Homo sapiens OX=9606 GN=YWHAH PE=1 SV=4	1433F_HUMAN	YWHAH	0.62069	0.108621	0	1	0.327727	0	0.00240563	1	YWHAH	4	0.537542
Alcohol dehydrogenase 6 OS=Homo sapiens OX=9606 GN=ADH6 PE=1 SV=3	ADH6_HUMAN	ADH6	0.117647	0	0.117647	1	0.196976	1	0.293497	0	ADH6	1	0.61036
Actin-related protein 3 OS=Homo sapiens OX=9606 GN=ACTR3 PE=1 SV=3	ARP3_HUMAN	ACTR3	1	1	0	0.375	0.451237	0	0.0643412	1	ACTR3	5	0.742518
Endoplasmic reticulum resident protein 44 OS=Homo sapiens OX=9606 GN=ERP44 PE=1 SV=1	ERP44_HUMAN	ERP44	1	0	1	1	0.469076	0.00733846	0	1	ERP44	7	0.546477
Flotillin-1 OS=Homo sapiens OX=9606 GN=FLOT1 PE=1 SV=3	FLOT1_HUMAN	FLOT1	0.608696	0.0608696	0	1	0.519749	0.649486	0	1	FLOT1	4	0.651471
Far upstream element-binding protein 2 OS=Homo sapiens OX=9606 GN=KHSRP PE=1 SV=4	FUBP2_HUMAN	KHSRP	0.583333	0.291667	1	0	0.426499	0.0430729	0	1	KHSRP	8	0.398412
Glycerol kinase OS=Homo sapiens OX=9606 GN=GK PE=1 SV=3	GLPK_HUMAN	GK	0.470588	0.0470588	0	1	0.365835	0.198719	0	1	GK	4	0.37277
3-hydroxyisobutyryl-CoA hydrolase, mitochondrial OS=Homo sapiens OX=9606 GN=HIBCH PE=1 SV=2	HIBCH_HUMAN	HIBCH	0.285714	0	0.642857	1	0	0.104115	0.517454	1	HIBCH	7	0.766765
Calpastatin OS=Homo sapiens OX=9606 GN=CAST PE=1 SV=4	ICAL_HUMAN	CAST	1	0	1	1	0.363264	0	0.101957	1	CAST	7	0.547373
Interleukin enhancer-binding factor 3 OS=Homo sapiens OX=9606 GN=ILF3 PE=1 SV=3	ILF3_HUMAN	ILF3	1	1	1	0	0.697196	0.335529	0	1	ILF3	8	0.631027
Pyruvate kinase PKLR OS=Homo sapiens OX=9606 GN=PKLR PE=1 SV=2	KPYR_HUMAN	PKLR	0	0	0.222222	1	0	1	0.298671	0.317203	PKLR	1	0.727079
Leukotriene A-4 hydrolase OS=Homo sapiens OX=9606 GN=LTA4H PE=1 SV=2	LKHA4_HUMAN	LTA4H	1	0	0	1	0.97582	0.263551	0	1	LTA4H	2	0.661375
Unconventional myosin-VI OS=Homo sapiens OX=9606 GN=MYO6 PE=1 SV=4	MYO6_HUMAN	MYO6	0.454545	1	0.454545	0	0.934258	0.590861	0	1	MYO6	5	0.493837
Membrane-associated progesterone receptor component 1 OS=Homo sapiens OX=9606 GN=PGRMC1 PE=1 SV=3	PGRC1_HUMAN	PGRMC1	0.583333	0	1	0.166667	0.892741	0.165412	1	0	PGRMC1	3	1.2283
Serum paraoxonase/arylesterase 2 OS=Homo sapiens OX=9606 GN=PON2 PE=1 SV=4	PON2_HUMAN	PON2	1	0.55	1	0	1	0.848077	0	0.520158	PON2	3	0.615701
60S ribosomal protein L12 OS=Homo sapiens OX=9606 GN=RPL12 PE=1 SV=1	RL12_HUMAN	RPL12	1	0.3	0	1	0.647883	0	0.259266	1	RPL12	2	0.604386
60S ribosomal protein L6 OS=Homo sapiens OX=9606 GN=RPL6 PE=1 SV=3	RL6_HUMAN	RPL6	1	1	1	0	1	0	0.168994	0.919974	RPL6	8	0.731114
Probable ubiquitin carboxyl-terminal hydrolase FAF-X OS=Homo sapiens OX=9606 GN=USP9X PE=1 SV=3	USP9X_HUMAN	USP9X	1	0	0.0909091	1	0.886852	1	0	0.770105	USP9X	2	1.02194
Long-chain-fatty-acid--CoA ligase 5 OS=Homo sapiens OX=9606 GN=ACSL5 PE=1 SV=1	ACSL5_HUMAN	ACSL5	0	0.166667	0.277778	1	0.232286	0.195941	0	1	ACSL5	4	0.391189
Citrate synthase, mitochondrial OS=Homo sapiens OX=9606 GN=CS PE=1 SV=2	CISY_HUMAN	CS	0.5	0	1	0.75	0.394098	0	0.117083	1	CS	7	0.282637
Guanine nucleotide-binding protein G(i) subunit alpha-2 OS=Homo sapiens OX=9606 GN=GNAI2 PE=1 SV=3	GNAI2_HUMAN	GNAI2	1	0.0666667	0	0.666667	0.335758	0.229808	0	1	GNAI2	2	0.45391
Hepatoma-derived growth factor OS=Homo sapiens OX=9606 GN=HDGF PE=1 SV=1	HDGF_HUMAN	HDGF	1	0.2	1	0	1	0.545939	0	0.488607	HDGF	3	0.766726
cAMP-dependent protein kinase type II-alpha regulatory subunit OS=Homo sapiens OX=9606 GN=PRKAR2A PE=1 SV=2	KAP2_HUMAN	PRKAR2A	1	0	0.583333	0.62963	0.517301	0.461765	0	1	PRKAR2A	2	0.603221
Leucine-rich repeat-containing protein 59 OS=Homo sapiens OX=9606 GN=LRRC59 PE=1 SV=1	LRC59_HUMAN	LRRC59	0.428571	0.0857143	0	1	0.180538	0	0.0531571	1	LRRC59	4	0.465625
GTP-binding protein SAR1b OS=Homo sapiens OX=9606 GN=SAR1B PE=1 SV=1	SAR1B_HUMAN	SAR1B	0	0	0.0735294	1	0	0.0997991	0.40318	1	SAR1B	4	0.59165
Signal transducer and activator of transcription 1-alpha/beta OS=Homo sapiens OX=9606 GN=STAT1 PE=1 SV=2	STAT1_HUMAN	STAT1	0	1	0	0	0.684201	0.309593	0	1	STAT1	5	0.537084
U5 small nuclear ribonucleoprotein 200 kDa helicase OS=Homo sapiens OX=9606 GN=SNRNP200 PE=1 SV=2	U520_HUMAN	SNRNP200	0	0.9	1	0	0.691811	0.61238	0	1	SNRNP200	8	0.844649
Acyl-CoA synthetase short-chain family member 3, mitochondrial OS=Homo sapiens OX=9606 GN=ACSS3 PE=1 SV=1	ACSS3_HUMAN	ACSS3	0	0	1	0.28125	1	0	0.181053	0.273424	ACSS3	7	1.15344
Very-long-chain 3-oxoacyl-CoA reductase OS=Homo sapiens OX=9606 GN=HSD17B12 PE=1 SV=2	DHB12_HUMAN	HSD17B12	0.4	0	0.4	1	0.167653	0	0.183929	1	HSD17B12	4	0.488986
Dihydropteridine reductase OS=Homo sapiens OX=9606 GN=QDPR PE=1 SV=2	DHPR_HUMAN	QDPR	0	0	0	1	0	0.072576	1	0.376629	QDPR	4	1.16177
Guanylate-binding protein 1 OS=Homo sapiens OX=9606 GN=GBP1 PE=1 SV=2	GBP1_HUMAN	GBP1	0.333333	0.166667	0	1	0.293019	0.167082	0	1	GBP1	4	0.336951
Eukaryotic translation initiation factor 6 OS=Homo sapiens OX=9606 GN=EIF6 PE=1 SV=1	IF6_HUMAN	EIF6	0.230769	0	0.230769	1	0.573958	0	0.017538	1	EIF6	4	0.291373
Periplakin OS=Homo sapiens OX=9606 GN=PPL PE=1 SV=4	PEPL_HUMAN	PPL	0.588235	1	0	0.271493	1	0.6248	0	0.620338	PPL	5	0.627323
Procollagen-lysine,2-oxoglutarate 5-dioxygenase 2 OS=Homo sapiens OX=9606 GN=PLOD2 PE=1 SV=2	PLOD2_HUMAN	PLOD2	1	0.4	0	1	0.996823	0.157053	0	1	PLOD2	2	0.68963
26S proteasome non-ATPase regulatory subunit 11 OS=Homo sapiens OX=9606 GN=PSMD11 PE=1 SV=3	PSD11_HUMAN	PSMD11	0.65625	0	0.355469	1	0.268968	0	0.0819146	1	PSMD11	4	0.58297
Stomatin-like protein 2, mitochondrial OS=Homo sapiens OX=9606 GN=STOML2 PE=1 SV=1	STML2_HUMAN	STOML2	0.642857	0	1	0.872449	1	0	0.066307	0.794707	STOML2	7	0.551592
3-hydroxyanthranilate 3,4-dioxygenase OS=Homo sapiens OX=9606 GN=HAAO PE=1 SV=2	3HAO_HUMAN	HAAO	0	0	1	0	0.595078	1	0.24695	0	HAAO	3	1.08861
Acyl-CoA dehydrogenase family member 11 OS=Homo sapiens OX=9606 GN=ACAD11 PE=1 SV=3	ACD11_HUMAN	ACAD11	0.215686	0	0.431373	1	0.510402	1	0	0.155021	ACAD11	1	0.483888
Rho GDP-dissociation inhibitor 1 OS=Homo sapiens OX=9606 GN=ARHGDIA PE=1 SV=3	GDIR1_HUMAN	ARHGDIA	1	0	0.444444	1	0.314411	0	0.0922091	1	ARHGDIA	7	0.736366
NADH dehydrogenase [ubiquinone] iron-sulfur protein 2, mitochondrial OS=Homo sapiens OX=9606 GN=NDUFS2 PE=1 SV=2	NDUS2_HUMAN	NDUFS2	#DIV/0!	#DIV/0!	#DIV/0!	#DIV/0!	0.956399	0.858484	0	1	NDUFS2
Non-POU domain-containing octamer-binding protein OS=Homo sapiens OX=9606 GN=NONO PE=1 SV=4	NONO_HUMAN	NONO	1	0	1	0.47619	1	0.0319075	0	0.429651	NONO	7	0.93255
Proteasome subunit alpha type-2 OS=Homo sapiens OX=9606 GN=PSMA2 PE=1 SV=2	PSA2_HUMAN	PSMA2	0.303797	0	0.0506329	1	0.779751	0	0.415435	1	PSMA2	4	0.471077
60S ribosomal protein L5 OS=Homo sapiens OX=9606 GN=RPL5 PE=1 SV=3	RL5_HUMAN	RPL5	0	1	0	0	0.612438	0	0.475812	1	RPL5	5	0.720871
40S ribosomal protein S13 OS=Homo sapiens OX=9606 GN=RPS13 PE=1 SV=2	RS13_HUMAN	RPS13	1	0.2	0	0.111111	0.524769	0	0.720765	1	RPS13	2	0.762919
Asparagine--tRNA ligase, cytoplasmic OS=Homo sapiens OX=9606 GN=NARS PE=1 SV=1	SYNC_HUMAN	NARS	0.645161	1	0	0.94086	0.515369	0.15867	0	1	NARS	6	0.291387
Exportin-1 OS=Homo sapiens OX=9606 GN=XPO1 PE=1 SV=1	XPO1_HUMAN	XPO1	0	0.9	1	0	0.639304	0	0.0799797	1	XPO1	8	0.743494
Tight junction protein ZO-2 OS=Homo sapiens OX=9606 GN=TJP2 PE=1 SV=2	ZO2_HUMAN	TJP2	0	0.45	0	1	0.118438	0.133588	0	1	TJP2	4	0.604892
Annexin A11 OS=Homo sapiens OX=9606 GN=ANXA11 PE=1 SV=1	ANX11_HUMAN	ANXA11	1	0.45	0	1	0.686099	0.0356388	0	1	ANXA11	6	0.612425
Coatomer subunit delta OS=Homo sapiens OX=9606 GN=ARCN1 PE=1 SV=1	COPD_HUMAN	ARCN1	1	0	0.285714	0.444444	0.268583	0.236406	0	1	ARCN1	2	0.488604
Protein flightless-1 homolog OS=Homo sapiens OX=9606 GN=FLII PE=1 SV=2	FLII_HUMAN	FLII	1	0	1	1	0.285443	0.168506	0	1	FLII	7	0.569218
Eukaryotic translation initiation factor 2 subunit 1 OS=Homo sapiens OX=9606 GN=EIF2S1 PE=1 SV=3	IF2A_HUMAN	EIF2S1	#DIV/0!	#DIV/0!	#DIV/0!	#DIV/0!	0.609078	0	0.00394965	1	EIF2S1
NADP-dependent malic enzyme OS=Homo sapiens OX=9606 GN=ME1 PE=1 SV=1	MAOX_HUMAN	ME1	0.153846	0	0.213018	1	0.0581751	0	0.442116	1	ME1	4	0.550858
Mitochondrial carrier homolog 2 OS=Homo sapiens OX=9606 GN=MTCH2 PE=1 SV=1	MTCH2_HUMAN	MTCH2	0.592593	0	0.592593	1	0.624306	0.531062	0	1	MTCH2	7	0.550622
Na(+)/H(+) exchange regulatory cofactor NHE-RF3 OS=Homo sapiens OX=9606 GN=PDZK1 PE=1 SV=2	NHRF3_HUMAN	PDZK1	0.803571	0	0.47619	1	0.630681	1	0.288794	0	PDZK1	1	0.593678
Bifunctional 3'-phosphoadenosine 5'-phosphosulfate synthase 2 OS=Homo sapiens OX=9606 GN=PAPSS2 PE=1 SV=2	PAPS2_HUMAN	PAPSS2	0.285714	0	0.642857	1	0	0.968104	0.304891	1	PAPSS2	1	1.02782
Poly [ADP-ribose] polymerase 1 OS=Homo sapiens OX=9606 GN=PARP1 PE=1 SV=4	PARP1_HUMAN	PARP1	0.545455	0	0.545455	1	0.7146	0	0.267715	1	PARP1	7	0.50016
Plastin-1 OS=Homo sapiens OX=9606 GN=PLS1 PE=1 SV=2	PLSI_HUMAN	PLS1	1	1	1	0	0.533643	0.188652	0	1	PLS1	8	0.613598
Trifunctional purine biosynthetic protein adenosine-3 OS=Homo sapiens OX=9606 GN=GART PE=1 SV=1	PUR2_HUMAN	GART	0	0	1	1	0.521714	0.0683811	0	1	GART	7	0.62888
40S ribosomal protein S8 OS=Homo sapiens OX=9606 GN=RPS8 PE=1 SV=2	RS8_HUMAN	RPS8	1	0	0.12	1	0.633213	0	0.430347	1	RPS8	2	0.651943
Succinate--CoA ligase [ADP-forming] subunit beta, mitochondrial OS=Homo sapiens OX=9606 GN=SUCLA2 PE=1 SV=3	SUCB1_HUMAN	SUCLA2	1	0	1	0.6875	1	0.670018	0	0.704104	SUCLA2	7	0.877752
Transcription intermediary factor 1-beta OS=Homo sapiens OX=9606 GN=TRIM28 PE=1 SV=5	TIF1B_HUMAN	TRIM28	0.28	0.28	1	0	1	0.367752	0	0.830972	TRIM28	8	0.646195
E3 ubiquitin/ISG15 ligase TRIM25 OS=Homo sapiens OX=9606 GN=TRIM25 PE=1 SV=2	TRI25_HUMAN	TRIM25	0.625	0.625	1	0	0.482065	0.325466	0	1	TRIM25	8	0.260579
AFG3-like protein 2 OS=Homo sapiens OX=9606 GN=AFG3L2 PE=1 SV=2	AFG32_HUMAN	AFG3L2	0.428571	0	0.190476	1	0.335544	0	0.0308343	1	AFG3L2	4	0.369817
ATP-dependent RNA helicase DDX3X OS=Homo sapiens OX=9606 GN=DDX3X PE=1 SV=3	DDX3X_HUMAN	DDX3X	1	1	1	0	0.501138	0.193314	0	1	DDX3X	8	0.61837
Destrin OS=Homo sapiens OX=9606 GN=DSTN PE=1 SV=3	DEST_HUMAN	DSTN	0.769231	0.0769231	0	1	1	0	0.0839703	0.293861	DSTN	2	0.921493
Endoplasmic reticulum resident protein 29 OS=Homo sapiens OX=9606 GN=ERP29 PE=1 SV=4	ERP29_HUMAN	ERP29	0	0	0	1	0.5143	0	0.649713	1	ERP29	4	0.590336
Lamin-B1 OS=Homo sapiens OX=9606 GN=LMNB1 PE=1 SV=2	LMNB1_HUMAN	LMNB1	1	0	1	0.166667	0.217324	0	0.207597	1	LMNB1	8	0.820486
Nicotinate-nucleotide pyrophosphorylase [carboxylating] OS=Homo sapiens OX=9606 GN=QPRT PE=1 SV=3	NADC_HUMAN	QPRT	0.153846	0.153846	0	1	0.0882353	0	0.216244	1	QPRT	4	0.476783
Peroxiredoxin-2 OS=Homo sapiens OX=9606 GN=PRDX2 PE=1 SV=5	PRDX2_HUMAN	PRDX2	0	0	1	0.333333	1	0.831369	0.431204	0	PRDX2	1	0.977495
Proteasome subunit alpha type-1 OS=Homo sapiens OX=9606 GN=PSMA1 PE=1 SV=1	PSA1_HUMAN	PSMA1	1	0	0.375	1	0.67069	0	0.340084	1	PSMA1	2	0.653036
Proteasome subunit alpha type-6 OS=Homo sapiens OX=9606 GN=PSMA6 PE=1 SV=1	PSA6_HUMAN	PSMA6	0.5	0	0.5	1	0.849998	0	0.0880419	1	PSMA6	7	0.598248
26S proteasome non-ATPase regulatory subunit 13 OS=Homo sapiens OX=9606 GN=PSMD13 PE=1 SV=2	PSD13_HUMAN	PSMD13	0.205882	0.0205882	0	1	0.317279	0	0.144916	1	PSMD13	4	0.309132
Ras-related protein Rab-7a OS=Homo sapiens OX=9606 GN=RAB7A PE=1 SV=1	RAB7A_HUMAN	RAB7A	1	0.1	0.357143	0	0.52428	0	0.157978	1	RAB7A	2	0.591156
40S ribosomal protein S7 OS=Homo sapiens OX=9606 GN=RPS7 PE=1 SV=1	RS7_HUMAN	RPS7	0	0	0	1	0.605646	0	0.250751	1	RPS7	4	0.371575
Sulfotransferase 1A1 OS=Homo sapiens OX=9606 GN=SULT1A1 PE=1 SV=3	ST1A1_HUMAN	SULT1A1	0	0.2	0.444444	1	0	0.579187	0.151643	1	SULT1A1	4	0.716003
Prothrombin OS=Homo sapiens OX=9606 GN=F2 PE=1 SV=2	THRB_HUMAN	F2	0	1	0.47619	0.892857	0	0.175129	0.463974	1	F2	6	1.06656
Vasodilator-stimulated phosphoprotein OS=Homo sapiens OX=9606 GN=VASP PE=1 SV=3	VASP_HUMAN	VASP	1	0.1	0	1	0.398789	0	0.145926	1	VASP	2	0.637586
F-actin-capping protein subunit beta OS=Homo sapiens OX=9606 GN=CAPZB PE=1 SV=4	CAPZB_HUMAN	CAPZB	0.625	0.0625	0	1	0.878502	0.207923	0	1	CAPZB	4	0.626965
Calpain small subunit 1 OS=Homo sapiens OX=9606 GN=CAPNS1 PE=1 SV=1	CPNS1_HUMAN	CAPNS1	0.545455	1	0.545455	0	0.776494	0.350917	0	1	CAPNS1	5	0.405873
Ethylmalonyl-CoA decarboxylase OS=Homo sapiens OX=9606 GN=ECHDC1 PE=1 SV=2	ECHD1_HUMAN	ECHDC1	0	0	0	1	0.203807	0	0.490276	1	ECHDC1	4	0.541575
Beta-enolase OS=Homo sapiens OX=9606 GN=ENO3 PE=1 SV=5	ENOB_HUMAN	ENO3	1	0.575	1	0	0.664664	1	0	0.134421	ENO3	3	0.571832
Golgin subfamily B member 1 OS=Homo sapiens OX=9606 GN=GOLGB1 PE=1 SV=2	GOGB1_HUMAN	GOLGB1	0.473684	0.473684	0	1	0.614762	1	0	0.735649	GOLGB1	6	0.836129
Mannosyl-oligosaccharide glucosidase OS=Homo sapiens OX=9606 GN=MOGS PE=1 SV=5	MOGS_HUMAN	MOGS	0.642857	0	0.642857	1	0.406304	0.1003	0	1	MOGS	7	0.413388
Obg-like ATPase 1 OS=Homo sapiens OX=9606 GN=OLA1 PE=1 SV=2	OLA1_HUMAN	OLA1	0.583333	0	1	0.401042	1	0	0.0963045	0.267398	OLA1	7	0.955752
Proteasome subunit beta type-4 OS=Homo sapiens OX=9606 GN=PSMB4 PE=1 SV=4	PSB4_HUMAN	PSMB4	1	0	0.541667	1	1	0	0.251147	0.973059	PSMB4	2	0.775881
Ras-related protein Rab-2A OS=Homo sapiens OX=9606 GN=RAB2A PE=1 SV=1	RAB2A_HUMAN	RAB2A	1	0.515152	0	1	0.455723	0	0.0899263	1	RAB2A	6	0.597055
Ras-related protein Rab-5C OS=Homo sapiens OX=9606 GN=RAB5C PE=1 SV=2	RAB5C_HUMAN	RAB5C	1	1	0.111111	0	0.657947	0.181433	0	1	RAB5C	5	0.58084
Sepiapterin reductase OS=Homo sapiens OX=9606 GN=SPR PE=1 SV=1	SPRE_HUMAN	SPR	0	0	0	1	1	0.476493	0.307516	0	SPR	1	0.851905
Methionine--tRNA ligase, cytoplasmic OS=Homo sapiens OX=9606 GN=MARS PE=1 SV=2	SYMC_HUMAN	MARS	0	1	0	0	0.196246	0.0725023	0	1	MARS	5	0.748438
Ubiquitin-conjugating enzyme E2 L3 OS=Homo sapiens OX=9606 GN=UBE2L3 PE=1 SV=1	UB2L3_HUMAN	UBE2L3	0.375	0	0.375	1	1	0	0.440575	0.86864	UBE2L3	4	0.69105
Zyxin OS=Homo sapiens OX=9606 GN=ZYX PE=1 SV=1	ZYX_HUMAN	ZYX	1	0.52	0	0.4	0.865142	0.297425	0	1	ZYX	2	0.487715
14-3-3 protein beta/alpha OS=Homo sapiens OX=9606 GN=YWHAB PE=1 SV=3	1433B_HUMAN	YWHAB	1	0	0.5	0.5	0.385962	0.077667	0	1	YWHAB	2	0.516671
Annexin A7 OS=Homo sapiens OX=9606 GN=ANXA7 PE=1 SV=3	ANXA7_HUMAN	ANXA7	0	0	0	1	0.386714	0.214467	0	1	ANXA7	4	0.334666
Cold shock domain-containing protein E1 OS=Homo sapiens OX=9606 GN=CSDE1 PE=1 SV=2	CSDE1_HUMAN	CSDE1	#DIV/0!	#DIV/0!	#DIV/0!	#DIV/0!	0.897957	0.441971	0	1	CSDE1
Cytochrome c1, heme protein, mitochondrial OS=Homo sapiens OX=9606 GN=CYC1 PE=1 SV=3	CY1_HUMAN	CYC1	0.473684	0	1	0.947368	1	0.462015	0	0.62425	CYC1	7	0.675469
Dipeptidyl peptidase 4 OS=Homo sapiens OX=9606 GN=DPP4 PE=1 SV=2	DPP4_HUMAN	DPP4	1	0	0.285714	0.117647	0.994649	0.656714	0	1	DPP4	2	0.734884
Ectonucleoside triphosphate diphosphohydrolase 5 OS=Homo sapiens OX=9606 GN=ENTPD5 PE=1 SV=1	ENTP5_HUMAN	ENTPD5	0	0	1	1	0.333851	1	0	0.702201	ENTPD5	1	0.951082
Hsc70-interacting protein OS=Homo sapiens OX=9606 GN=ST13 PE=1 SV=2	F10A1_HUMAN	ST13	1	0.69697	0.761905	0	1	0.013682	0.216853	0	ST13	3	0.805669
Heterogeneous nuclear ribonucleoprotein D0 OS=Homo sapiens OX=9606 GN=HNRNPD PE=1 SV=1	HNRPD_HUMAN	HNRNPD	1	0.7	1	0	0.383049	0	0.208398	1	HNRNPD	8	0.509837
5-oxoprolinase OS=Homo sapiens OX=9606 GN=OPLAH PE=1 SV=3	OPLA_HUMAN	OPLAH	0	0	1	0.916667	0.489335	1	0.146797	0	OPLAH	1	0.700415
Perilipin-2 OS=Homo sapiens OX=9606 GN=PLIN2 PE=1 SV=2	PLIN2_HUMAN	PLIN2	0.166667	0	0.0873016	1	0.0660443	0.04618	0	1	PLIN2	4	0.484278
Puromycin-sensitive aminopeptidase OS=Homo sapiens OX=9606 GN=NPEPPS PE=1 SV=2	PSA_HUMAN	NPEPPS	1	0.6	0	1	0.916927	0.585072	0	1	NPEPPS	6	0.647257
UV excision repair protein RAD23 homolog B OS=Homo sapiens OX=9606 GN=RAD23B PE=1 SV=1	RD23B_HUMAN	RAD23B	1	0.4	0.4	0	1	0	0.00721885	0.807825	RAD23B	2	0.720793
Protein SEC13 homolog OS=Homo sapiens OX=9606 GN=SEC13 PE=1 SV=3	SEC13_HUMAN	SEC13	0.5	0	0	1	0.237317	0.0495687	0	1	SEC13	4	0.477258
Lysine--tRNA ligase OS=Homo sapiens OX=9606 GN=KARS PE=1 SV=3	SYK_HUMAN	KARS	#DIV/0!	#DIV/0!	#DIV/0!	#DIV/0!	0.755875	0.12713	0	1	KARS
von Willebrand factor A domain-containing protein 8 OS=Homo sapiens OX=9606 GN=VWA8 PE=1 SV=2	VWA8_HUMAN	VWA8	0.545455	0	0.545455	1	0.492391	0.201136	0	1	VWA8	7	0.455542
Alkyldihydroxyacetonephosphate synthase, peroxisomal OS=Homo sapiens OX=9606 GN=AGPS PE=1 SV=1	ADAS_HUMAN	AGPS	0	0	0	1	0.539735	0.265126	0	1	AGPS	4	0.33483
ATPase family AAA domain-containing protein 3A OS=Homo sapiens OX=9606 GN=ATAD3A PE=1 SV=2	ATD3A_HUMAN	ATAD3A	1	0	1	1	0.179091	0	0.0378414	1	ATAD3A	7	0.639347
B-cell receptor-associated protein 31 OS=Homo sapiens OX=9606 GN=BCAP31 PE=1 SV=3	BAP31_HUMAN	BCAP31	1	0	0.5	0.375	1	0.351921	0	0.535628	BCAP31	2	0.667069
Fumarylacetoacetate hydrolase domain-containing protein 2A OS=Homo sapiens OX=9606 GN=FAHD2A PE=1 SV=1	FAH2A_HUMAN	FAHD2A	0.444444	0	1	0.0740741	0.238745	0.457237	1	0	FAHD2A	1	1.24269
Flotillin-2 OS=Homo sapiens OX=9606 GN=FLOT2 PE=1 SV=2	FLOT2_HUMAN	FLOT2	0.444444	0	1	0.444444	0.395524	0.136654	0	1	FLOT2	7	0.48366
Importin-7 OS=Homo sapiens OX=9606 GN=IPO7 PE=1 SV=1	IPO7_HUMAN	IPO7	#DIV/0!	#DIV/0!	#DIV/0!	#DIV/0!	0.314549	0.058019	0	1	IPO7
Peroxisomal acyl-coenzyme A oxidase 2 OS=Homo sapiens OX=9606 GN=ACOX2 PE=1 SV=1	ACOX2_HUMAN	ACOX2	0.189189	0	0.399399	1	0.0934956	1	0.355827	0	ACOX2	1	0.531346
Alpha-centractin OS=Homo sapiens OX=9606 GN=ACTR1A PE=1 SV=1	ACTZ_HUMAN	ACTR1A	0.47619	1	0	0	0.522749	0.174514	0	1	ACTR1A	5	0.327763
Aminopeptidase B OS=Homo sapiens OX=9606 GN=RNPEP PE=1 SV=2	AMPB_HUMAN	RNPEP	1	0	0.0909091	1	1	0.758058	0	0.765056	RNPEP	2	0.876613
Cytochrome P450 4F11 OS=Homo sapiens OX=9606 GN=CYP4F11 PE=1 SV=3	CP4FB_HUMAN	CYP4F11	0.72973	0	0.459459	1	0	0.240443	0.52827	1	CYP4F11	7	0.826367
Lambda-crystallin homolog OS=Homo sapiens OX=9606 GN=CRYL1 PE=1 SV=3	CRYL1_HUMAN	CRYL1	0	0	0.6	1	0	1	0.102109	0.822543	CRYL1	1	0.982815
Cysteine and glycine-rich protein 1 OS=Homo sapiens OX=9606 GN=CSRP1 PE=1 SV=3	CSRP1_HUMAN	CSRP1	1	0.648148	0.208333	0	0.512621	0	0.381128	1	CSRP1	2	0.781777
Gelsolin OS=Homo sapiens OX=9606 GN=GSN PE=1 SV=1	GELS_HUMAN	GSN	0.263158	1	0	0	0.529082	0.463058	0	1	GSN	5	0.390463
Protein kinase C and casein kinase substrate in neurons protein 2 OS=Homo sapiens OX=9606 GN=PACSIN2 PE=1 SV=2	PACN2_HUMAN	PACSIN2	0.512195	0.170732	0	1	0.423276	0	0.750393	1	PACSIN2	4	0.714853
Protein transport protein Sec24C OS=Homo sapiens OX=9606 GN=SEC24C PE=1 SV=3	SC24C_HUMAN	SEC24C	0	0	0	1	0.53585	0.50236	0	1	SEC24C	4	0.44721
Alpha-soluble NSF attachment protein OS=Homo sapiens OX=9606 GN=NAPA PE=1 SV=3	SNAA_HUMAN	NAPA	1	0	1	1	0.441195	0	0.230532	1	NAPA	7	0.526152
Src substrate cortactin OS=Homo sapiens OX=9606 GN=CTTN PE=1 SV=2	SRC8_HUMAN	CTTN	1	1	0.181818	0	0.396304	0.181452	0	1	CTTN	5	0.631771
Signal transducer and activator of transcription 3 OS=Homo sapiens OX=9606 GN=STAT3 PE=1 SV=2	STAT3_HUMAN	STAT3	0.444444	0	0.444444	1	0.316165	0.0642959	0	1	STAT3	4	0.46747
E3 UFM1-protein ligase 1 OS=Homo sapiens OX=9606 GN=UFL1 PE=1 SV=2	UFL1_HUMAN	UFL1	0.473684	0.473684	0	1	0.70063	0.755458	0	1	UFL1	6	0.637608
Tight junction protein ZO-1 OS=Homo sapiens OX=9606 GN=TJP1 PE=1 SV=3	ZO1_HUMAN	TJP1	#DIV/0!	#DIV/0!	#DIV/0!	#DIV/0!	0.730507	0.366563	0	1	TJP1
Erlin-2 OS=Homo sapiens OX=9606 GN=ERLIN2 PE=1 SV=1	ERLN2_HUMAN	ERLIN2	0.470588	0.0470588	1	0	0.610864	0.344014	0	1	ERLIN2	8	0.578679
Epidermal growth factor receptor kinase substrate 8-like protein 2 OS=Homo sapiens OX=9606 GN=EPS8L2 PE=1 SV=2	ES8L2_HUMAN	EPS8L2	1	1	0.5	0	1	0.763907	0	0.952153	EPS8L2	5	0.844895
17-beta-hydroxysteroid dehydrogenase type 6 OS=Homo sapiens OX=9606 GN=HSD17B6 PE=1 SV=1	H17B6_HUMAN	HSD17B6	0.576923	0	1	0.576923	0.349295	0	1	0.61434	HSD17B6	7	0.962539
Eukaryotic translation initiation factor 2 subunit 3 OS=Homo sapiens OX=9606 GN=EIF2S3 PE=1 SV=3	IF2G_HUMAN	EIF2S3	0.421053	0	0.276316	1	0.391569	0	0.0304682	1	EIF2S3	4	0.365547
Eukaryotic translation initiation factor 5 OS=Homo sapiens OX=9606 GN=EIF5 PE=1 SV=2	IF5_HUMAN	EIF5	0	1	0	0	0.204001	0.113244	0	1	EIF5	5	0.731681
UMP-CMP kinase OS=Homo sapiens OX=9606 GN=CMPK1 PE=1 SV=3	KCY_HUMAN	CMPK1	1	0	1	1	0.317099	0.122152	0	1	CMPK1	7	0.559505
Canalicular multispecific organic anion transporter 1 OS=Homo sapiens OX=9606 GN=ABCC2 PE=1 SV=3	MRP2_HUMAN	ABCC2	0.62069	0.27931	0	1	0	0.795034	0.239211	1	ABCC2	4	0.910297
Vesicle-fusing ATPase OS=Homo sapiens OX=9606 GN=NSF PE=1 SV=3	NSF_HUMAN	NSF	1	1	0	1	0.853814	0.227356	0	1	NSF	6	0.528024
2-oxoglutarate dehydrogenase-like, mitochondrial OS=Homo sapiens OX=9606 GN=OGDHL PE=1 SV=3	OGDHL_HUMAN	OGDHL	#DIV/0!	#DIV/0!	#DIV/0!	#DIV/0!	0.46235	1	0.0213796	0	OGDHL
Protein disulfide-isomerase A5 OS=Homo sapiens OX=9606 GN=PDIA5 PE=1 SV=1	PDIA5_HUMAN	PDIA5	0.388889	0	0.388889	1	1	0.650743	0	0.311354	PDIA5	1	0.691251
26S proteasome non-ATPase regulatory subunit 4 OS=Homo sapiens OX=9606 GN=PSMD4 PE=1 SV=1	PSMD4_HUMAN	PSMD4	#DIV/0!	#DIV/0!	#DIV/0!	#DIV/0!	1	0.37013	0	0.357155	PSMD4
Ras-related protein Rab-14 OS=Homo sapiens OX=9606 GN=RAB14 PE=1 SV=4	RAB14_HUMAN	RAB14	1	1	1	0	1	0.45428	0.370059	0	RAB14	3	0.634189
60S ribosomal protein L13 OS=Homo sapiens OX=9606 GN=RPL13 PE=1 SV=4	RL13_HUMAN	RPL13	1	0	0.633333	0.685714	0.465387	0	0.418668	1	RPL13	7	0.635819
40S ribosomal protein S17 OS=Homo sapiens OX=9606 GN=RPS17 PE=1 SV=2	RS17_HUMAN	RPS17	1	0	0.285714	0.444444	0.356017	0.994568	1	0	RPS17	1	1.09036
Tetratricopeptide repeat protein 38 OS=Homo sapiens OX=9606 GN=TTC38 PE=1 SV=1	TTC38_HUMAN	TTC38	0.45	0	1	1	0	0.214274	0.301308	1	TTC38	7	0.589372
Vitamin D-binding protein OS=Homo sapiens OX=9606 GN=GC PE=1 SV=2	VTDB_HUMAN	GC	0.6	1	0.825	0	0.498145	1	0.577114	0	GC	3	0.677196
AP-1 complex subunit gamma-1 OS=Homo sapiens OX=9606 GN=AP1G1 PE=1 SV=5	AP1G1_HUMAN	AP1G1	0.580645	0.580645	1	0	0.796198	0.898397	0	1	AP1G1	8	0.74921
Actin-related protein 2 OS=Homo sapiens OX=9606 GN=ACTR2 PE=1 SV=1	ARP2_HUMAN	ACTR2	1	0.1	0	1	0.415102	0.018798	0	1	ACTR2	2	0.638333
Basic leucine zipper and W2 domain-containing protein 1 OS=Homo sapiens OX=9606 GN=BZW1 PE=1 SV=1	BZW1_HUMAN	BZW1	1	0	1	1	0.18481	0	0.239293	1	BZW1	7	0.623829
F-actin-capping protein subunit alpha-2 OS=Homo sapiens OX=9606 GN=CAPZA2 PE=1 SV=3	CAZA2_HUMAN	CAPZA2	1	0.45	0	0.5	0.797621	0	0.0020369	1	CAPZA2	2	0.425384
Galactokinase OS=Homo sapiens OX=9606 GN=GALK1 PE=1 SV=1	GALK1_HUMAN	GALK1	0.375	0.1875	0	1	0	0.549336	0.695303	1	GALK1	4	0.834844
Polypeptide N-acetylgalactosaminyltransferase 2 OS=Homo sapiens OX=9606 GN=GALNT2 PE=1 SV=1	GALT2_HUMAN	GALNT2	0.322581	0.209677	0	1	0.543697	0.223526	0	1	GALNT2	4	0.300909
Glutathione peroxidase 1 OS=Homo sapiens OX=9606 GN=GPX1 PE=1 SV=4	GPX1_HUMAN	GPX1	0.75	0	0.75	1	0.555702	0	0.0237974	1	GPX1	7	0.395063
Heat shock protein 105 kDa OS=Homo sapiens OX=9606 GN=HSPH1 PE=1 SV=1	HS105_HUMAN	HSPH1	1	1	0	0	1	0.404434	0	0.830163	HSPH1	5	0.689986
Inverted formin-2 OS=Homo sapiens OX=9606 GN=INF2 PE=1 SV=2	INF2_HUMAN	INF2	1	0	0	0	0.0431511	0.0263856	0	1	INF2	2	0.855435
Palladin OS=Homo sapiens OX=9606 GN=PALLD PE=1 SV=3	PALLD_HUMAN	PALLD	1	0.2	0	0.238095	1	0.0152412	0	0.957334	PALLD	2	0.490884
Perilipin-3 OS=Homo sapiens OX=9606 GN=PLIN3 PE=1 SV=3	PLIN3_HUMAN	PLIN3	1	0	0.545455	0.166667	0.631716	0	0.283813	1	PLIN3	2	0.594412
26S proteasome non-ATPase regulatory subunit 3 OS=Homo sapiens OX=9606 GN=PSMD3 PE=1 SV=2	PSMD3_HUMAN	PSMD3	0	0	0	1	0.342889	0	0.137277	1	PSMD3	4	0.365253
60S ribosomal protein L8 OS=Homo sapiens OX=9606 GN=RPL8 PE=1 SV=2	RL8_HUMAN	RPL8	0.222222	0	0.222222	1	0.524303	0	0.260391	1	RPL8	4	0.249702
40S ribosomal protein S5 OS=Homo sapiens OX=9606 GN=RPS5 PE=1 SV=4	RS5_HUMAN	RPS5	0.72973	0	0.459459	1	0.51092	0	0.616971	1	RPS5	7	0.709035
Sialic acid synthase OS=Homo sapiens OX=9606 GN=NANS PE=1 SV=2	SIAS_HUMAN	NANS	0	1	0.36	0.163636	0.146917	0	0.364412	1	NANS	5	0.828017
Peroxisomal sarcosine oxidase OS=Homo sapiens OX=9606 GN=PIPOX PE=1 SV=2	SOX_HUMAN	PIPOX	0	0.18	0.327273	1	0	1	0.160241	0.0944931	PIPOX	1	0.71516
Mitochondrial import inner membrane translocase subunit TIM44 OS=Homo sapiens OX=9606 GN=TIMM44 PE=1 SV=2	TIM44_HUMAN	TIMM44	0	0	0.4	1	0.378069	0	0.292821	1	TIMM44	4	0.415646
Coronin-1C OS=Homo sapiens OX=9606 GN=CORO1C PE=1 SV=1	COR1C_HUMAN	CORO1C	0.75	0.2	0	1	0.741784	0.129515	0	1	CORO1C	2	0.617698
Copine-3 OS=Homo sapiens OX=9606 GN=CPNE3 PE=1 SV=1	CPNE3_HUMAN	CPNE3	0.5	0	0.1875	1	1	0.445787	0	0.850664	CPNE3	4	0.685218
Estradiol 17-beta-dehydrogenase 2 OS=Homo sapiens OX=9606 GN=HSD17B2 PE=1 SV=1	DHB2_HUMAN	HSD17B2	1	0.433333	1	0	0.702186	0.329112	1	0	HSD17B2	3	1.01056
Endoplasmic reticulum aminopeptidase 1 OS=Homo sapiens OX=9606 GN=ERAP1 PE=1 SV=3	ERAP1_HUMAN	ERAP1	0	0	0	1	0.470512	0.51265	0	1	ERAP1	4	0.450486
Constitutive coactivator of PPAR-gamma-like protein 1 OS=Homo sapiens OX=9606 GN=FAM120A PE=1 SV=2	F120A_HUMAN	FAM120A	#DIV/0!	#DIV/0!	#DIV/0!	#DIV/0!	0.528987	0.416095	0	1	FAM120A
Adenylate kinase 4, mitochondrial OS=Homo sapiens OX=9606 GN=AK4 PE=1 SV=1	KAD4_HUMAN	AK4	0.666667	0	0.666667	1	0.532933	0.263352	0	1	AK4	7	0.383261
Myristoylated alanine-rich C-kinase substrate OS=Homo sapiens OX=9606 GN=MARCKS PE=1 SV=4	MARCS_HUMAN	MARCKS	1	0.6	0	0.6	0.449074	0.0592809	0	1	MARCKS	2	0.565173
Methyltransferase-like protein 7B OS=Homo sapiens OX=9606 GN=METTL7B PE=1 SV=2	MET7B_HUMAN	METTL7B	1	0	0.444444	0.5	0.285553	0.132683	0	1	METTL7B	2	0.539056
Plasminogen activator inhibitor 1 RNA-binding protein OS=Homo sapiens OX=9606 GN=SERBP1 PE=1 SV=2	PAIRB_HUMAN	SERBP1	1	0	0.166667	0.285714	0.53367	0	0.217718	1	SERBP1	2	0.369697
Serum paraoxonase/lactonase 3 OS=Homo sapiens OX=9606 GN=PON3 PE=1 SV=3	PON3_HUMAN	PON3	0.642857	0	0.336735	1	0.879662	1	0.684498	0	PON3	1	0.656598
Ras-related protein Rap-1b OS=Homo sapiens OX=9606 GN=RAP1B PE=1 SV=1	RAP1B_HUMAN	RAP1B	0	0	1	0.5	0.861833	0.225635	0	1	RAP1B	7	0.764254
Tricarboxylate transport protein, mitochondrial OS=Homo sapiens OX=9606 GN=SLC25A1 PE=1 SV=2	TXTP_HUMAN	SLC25A1	1	0	1	1	0.413605	0.495023	0	1	SLC25A1	7	0.612084
Acetyl-coenzyme A synthetase, cytoplasmic OS=Homo sapiens OX=9606 GN=ACSS2 PE=1 SV=1	ACSA_HUMAN	ACSS2	0	0	0.5	1	0	0.0876721	0.454918	1	ACSS2	4	0.698962
Adenine phosphoribosyltransferase OS=Homo sapiens OX=9606 GN=APRT PE=1 SV=2	APT_HUMAN	APRT	#DIV/0!	#DIV/0!	#DIV/0!	#DIV/0!	1	0.0272929	0	0.884896	APRT
Acid ceramidase OS=Homo sapiens OX=9606 GN=ASAH1 PE=1 SV=5	ASAH1_HUMAN	ASAH1	1	1	1	0	1	0	0.481603	0.323825	ASAH1	3	0.924199
C4b-binding protein alpha chain OS=Homo sapiens OX=9606 GN=C4BPA PE=1 SV=2	C4BPA_HUMAN	C4BPA	0	0.22	0.2	1	0	0.226671	0.428426	1	C4BPA	4	0.600901
Calumenin OS=Homo sapiens OX=9606 GN=CALU PE=1 SV=2	CALU_HUMAN	CALU	1	0.1	0	1	0.276712	0	0.059253	1	CALU	2	0.701751
Cytochrome P450 1A2 OS=Homo sapiens OX=9606 GN=CYP1A2 PE=1 SV=4	CP1A2_HUMAN	CYP1A2	0	0.9	1	1	0.274496	1	0.29393	0	CYP1A2	1	1.08155
2-oxoisovalerate dehydrogenase subunit alpha, mitochondrial OS=Homo sapiens OX=9606 GN=BCKDHA PE=1 SV=2	ODBA_HUMAN	BCKDHA	0	0	0.37037	1	1	0	0.362043	0.880095	BCKDHA	4	0.670882
Peroxisomal trans-2-enoyl-CoA reductase OS=Homo sapiens OX=9606 GN=PECR PE=1 SV=2	PECR_HUMAN	PECR	0.354839	0	0.798387	1	0.358764	1	0.428498	0	PECR	1	0.445747
E3 SUMO-protein ligase RanBP2 OS=Homo sapiens OX=9606 GN=RANBP2 PE=1 SV=2	RBP2_HUMAN	RANBP2	1	1	0	0	0.484583	0.453141	0	1	RANBP2	5	0.637189
Reticulocalbin-1 OS=Homo sapiens OX=9606 GN=RCN1 PE=1 SV=1	RCN1_HUMAN	RCN1	0.259259	0	0.259259	1	0.522268	0	0.462534	1	RCN1	4	0.386364
60S ribosomal protein L13a OS=Homo sapiens OX=9606 GN=RPL13A PE=1 SV=2	RL13A_HUMAN	RPL13A	1	0.25	0.444444	0	0.836489	0	0.142854	1	RPL13A	2	0.634122
60S ribosomal protein L14 OS=Homo sapiens OX=9606 GN=RPL14 PE=1 SV=4	RL14_HUMAN	RPL14	1	1	1	0	0.759212	0	0.496374	1	RPL14	8	0.719001
40S ribosomal protein S16 OS=Homo sapiens OX=9606 GN=RPS16 PE=1 SV=2	RS16_HUMAN	RPS16	0.4	0	1	0.210526	0.513637	0	0.459502	1	RPS16	8	0.731211
Phenylalanine--tRNA ligase beta subunit OS=Homo sapiens OX=9606 GN=FARSB PE=1 SV=3	SYFB_HUMAN	FARSB	0	0	1	0.727273	0.411256	0	0.200086	1	FARSB	7	0.621403
Histidine--tRNA ligase, cytoplasmic OS=Homo sapiens OX=9606 GN=HARS PE=1 SV=2	SYHC_HUMAN	HARS	0.444444	0	0.444444	1	0.649971	0.181571	0	1	HARS	4	0.452966
Xaa-Pro aminopeptidase 1 OS=Homo sapiens OX=9606 GN=XPNPEP1 PE=1 SV=3	XPP1_HUMAN	XPNPEP1	0	0	0.277778	1	0.318598	0.455486	0	1	XPNPEP1	4	0.428918
AP-2 complex subunit mu OS=Homo sapiens OX=9606 GN=AP2M1 PE=1 SV=2	AP2M1_HUMAN	AP2M1	1	1	1	0	0.775029	0.250759	0	1	AP2M1	8	0.633697
Far upstream element-binding protein 1 OS=Homo sapiens OX=9606 GN=FUBP1 PE=1 SV=3	FUBP1_HUMAN	FUBP1	1	0.1	1	0	1	0.360417	0	0.847591	FUBP1	8	0.756131
Lysosomal alpha-glucosidase OS=Homo sapiens OX=9606 GN=GAA PE=1 SV=4	LYAG_HUMAN	GAA	0.714286	0.714286	1	0	0.949214	1	0	0.871861	GAA	3	0.812183
Matrin-3 OS=Homo sapiens OX=9606 GN=MATR3 PE=1 SV=2	MATR3_HUMAN	MATR3	1	0	0.285714	1	1	0.167417	0	0.977061	MATR3	2	0.661117
Prolyl endopeptidase OS=Homo sapiens OX=9606 GN=PREP PE=1 SV=2	PPCE_HUMAN	PREP	#DIV/0!	#DIV/0!	#DIV/0!	#DIV/0!	0.698877	0.46001	0	1	PREP
26S proteasome regulatory subunit 6B OS=Homo sapiens OX=9606 GN=PSMC4 PE=1 SV=2	PRS6B_HUMAN	PSMC4	#DIV/0!	#DIV/0!	#DIV/0!	#DIV/0!	0.268219	0	0.126513	1	PSMC4
60S ribosomal protein L10 OS=Homo sapiens OX=9606 GN=RPL10 PE=1 SV=4	RL10_HUMAN	RPL10	1	0.181818	1	0	0.325714	0	0.384819	1	RPL10	8	0.675768
40S ribosomal protein S6 OS=Homo sapiens OX=9606 GN=RPS6 PE=1 SV=1	RS6_HUMAN	RPS6	1	0.454545	0.25	0	0.618531	0	0.331784	1	RPS6	2	0.649064
40S ribosomal protein S9 OS=Homo sapiens OX=9606 GN=RPS9 PE=1 SV=3	RS9_HUMAN	RPS9	0.388889	0	1	0.388889	0.670818	0	0.898093	1	RPS9	7	0.904419
Dolichyl-diphosphooligosaccharide--protein glycosyltransferase subunit STT3A OS=Homo sapiens OX=9606 GN=STT3A PE=1 SV=2	STT3A_HUMAN	STT3A	1	0	1	1	0.266818	0.0964122	0	1	STT3A	7	0.583786
Pantetheinase OS=Homo sapiens OX=9606 GN=VNN1 PE=1 SV=2	VNN1_HUMAN	VNN1	1	0.783333	0.212121	0	1	0.595149	0	0.0391583	VNN1	3	0.739379
Acyl-CoA dehydrogenase family member 9, mitochondrial OS=Homo sapiens OX=9606 GN=ACAD9 PE=1 SV=1	ACAD9_HUMAN	ACAD9	1	1	0	1	0.697908	0.324735	0	1	ACAD9	6	0.476589
Actin-related protein 2/3 complex subunit 2 OS=Homo sapiens OX=9606 GN=ARPC2 PE=1 SV=1	ARPC2_HUMAN	ARPC2	0.622642	0.415094	0	1	0.454352	0.0641232	0	1	ARPC2	6	0.506605
Chloride intracellular channel protein 4 OS=Homo sapiens OX=9606 GN=CLIC4 PE=1 SV=4	CLIC4_HUMAN	CLIC4	1	0	0.166667	1	0.288016	0	0.149785	1	CLIC4	2	0.692183
Calponin-3 OS=Homo sapiens OX=9606 GN=CNN3 PE=1 SV=1	CNN3_HUMAN	CNN3	0.444444	0	0	1	0.454659	0.284996	0	1	CNN3	4	0.356327
Eukaryotic translation initiation factor 3 subunit C OS=Homo sapiens OX=9606 GN=EIF3C PE=1 SV=1	EIF3C_HUMAN (+1)	EIF3C	0	0.7	1	0	0.526316	0	1	0.750424	EIF3C	8	1.0924
Farnesyl pyrophosphate synthase OS=Homo sapiens OX=9606 GN=FDPS PE=1 SV=4	FPPS_HUMAN	FDPS	0.171975	0	0.124204	1	0.0446236	0	0.33319	1	FDPS	4	0.513603
Galactose-1-phosphate uridylyltransferase OS=Homo sapiens OX=9606 GN=GALT PE=1 SV=3	GALT_HUMAN	GALT	1	0	1	1	0.682472	1	0	0.190399	GALT	1	0.990794
Glyoxalase domain-containing protein 4 OS=Homo sapiens OX=9606 GN=GLOD4 PE=1 SV=1	GLOD4_HUMAN	GLOD4	0.393939	0	0.393939	1	0.602619	0	0.118217	1	GLOD4	4	0.395296
Beta-hexosaminidase subunit beta OS=Homo sapiens OX=9606 GN=HEXB PE=1 SV=3	HEXB_HUMAN	HEXB	1	0.7	0.6	0	0.692451	0.577601	0	1	HEXB	8	0.692789
Huntingtin-interacting protein 1-related protein OS=Homo sapiens OX=9606 GN=HIP1R PE=1 SV=2	HIP1R_HUMAN	HIP1R	0.666667	1	0	0.666667	0.402485	0.106077	0	1	HIP1R	6	0.454412
Interleukin enhancer-binding factor 2 OS=Homo sapiens OX=9606 GN=ILF2 PE=1 SV=2	ILF2_HUMAN	ILF2	0.64	0.352	1	0	0.868575	0	0.402394	1	ILF2	8	0.458252
Adenylate kinase isoenzyme 1 OS=Homo sapiens OX=9606 GN=AK1 PE=1 SV=3	KAD1_HUMAN	AK1	1	0.45	0.541667	0	0.382668	0.156002	0	1	AK1	8	0.64563
Lipoma-preferred partner OS=Homo sapiens OX=9606 GN=LPP PE=1 SV=1	LPP_HUMAN	LPP	1	1	1	0	0.751338	0.59682	0	1	LPP	8	0.74294
Mitochondrial 2-oxoglutarate/malate carrier protein OS=Homo sapiens OX=9606 GN=SLC25A11 PE=1 SV=3	M2OM_HUMAN	SLC25A11	1	0	0.375	0.545455	1	0.833247	0	0.10056	SLC25A11	1	1.01842
Glycylpeptide N-tetradecanoyltransferase 1 OS=Homo sapiens OX=9606 GN=NMT1 PE=1 SV=2	NMT1_HUMAN	NMT1	1	0.1	0	1	0.350837	0.136339	0	1	NMT1	2	0.648638
Mitochondrial ornithine transporter 1 OS=Homo sapiens OX=9606 GN=SLC25A15 PE=1 SV=1	ORNT1_HUMAN	SLC25A15	1	0	1	1	0	0.00625523	0.738007	1	SLC25A15	7	0.926931
Prenylcysteine oxidase 1 OS=Homo sapiens OX=9606 GN=PCYOX1 PE=1 SV=3	PCYOX_HUMAN	PCYOX1	0	0.4	1	0	0.618872	1	0	0.685175	PCYOX1	3	1.00946
Protein phosphatase 1 regulatory subunit 7 OS=Homo sapiens OX=9606 GN=PPP1R7 PE=1 SV=1	PP1R7_HUMAN	PPP1R7	1	0.272727	1	0	0.857068	0.533868	0	1	PPP1R7	8	0.656766
Ras-related protein Rab-10 OS=Homo sapiens OX=9606 GN=RAB10 PE=1 SV=1	RAB10_HUMAN	RAB10	0.689655	1	0.689655	0	1	0.657975	0	0.652565	RAB10	3	0.625077
60S ribosomal protein L19 OS=Homo sapiens OX=9606 GN=RPL19 PE=1 SV=1	RL19_HUMAN	RPL19	1	0	0.583333	0.666667	0.862259	0	0.450547	1	RPL19	2	0.654383
RuvB-like 1 OS=Homo sapiens OX=9606 GN=RUVBL1 PE=1 SV=1	RUVB1_HUMAN	RUVBL1	1	1	1	0	0.832187	0	0.0209484	1	RUVBL1	8	0.672962
Surfeit locus protein 4 OS=Homo sapiens OX=9606 GN=SURF4 PE=1 SV=3	SURF4_HUMAN	SURF4	1	0.6	1	0	0.266903	0.155975	0	1	SURF4	8	0.542881
APOBEC1 complementation factor OS=Homo sapiens OX=9606 GN=A1CF PE=1 SV=1	A1CF_HUMAN	A1CF	0	1	0	0.909091	0.57408	1	0	0.779331	A1CF	6	0.981049
ATP-binding cassette sub-family E member 1 OS=Homo sapiens OX=9606 GN=ABCE1 PE=1 SV=1	ABCE1_HUMAN	ABCE1	1	0	1	1	0.429853	0.083564	0	1	ABCE1	7	0.53286
Acyl-coenzyme A synthetase ACSM2A, mitochondrial OS=Homo sapiens OX=9606 GN=ACSM2A PE=1 SV=2	ACS2A_HUMAN	ACSM2A	0	0	0.357143	1	0.101075	1	0.178433	0	ACSM2A	1	0.645115
Cingulin OS=Homo sapiens OX=9606 GN=CGN PE=1 SV=2	CING_HUMAN	CGN	1	0.4	0	0	1	0.409454	0	0.401762	CGN	2	0.86033
Dynactin subunit 2 OS=Homo sapiens OX=9606 GN=DCTN2 PE=1 SV=4	DCTN2_HUMAN	DCTN2	0.278351	0	0.0721649	1	0.736216	0.227266	0	1	DCTN2	4	0.342485
Probable ATP-dependent RNA helicase DDX5 OS=Homo sapiens OX=9606 GN=DDX5 PE=1 SV=1	DDX5_HUMAN	DDX5	1	0	1	1	0.722522	0.141334	0	1	DDX5	7	0.550208
Eukaryotic translation initiation factor 3 subunit E OS=Homo sapiens OX=9606 GN=EIF3E PE=1 SV=1	EIF3E_HUMAN	EIF3E	0.466667	0.466667	1	0	1	0	0.928711	0.153924	EIF3E	3	1.09003
Aldose 1-epimerase OS=Homo sapiens OX=9606 GN=GALM PE=1 SV=1	GALM_HUMAN	GALM	0.21875	0	0.65625	1	0	1	0.185808	0.912258	GALM	1	0.988714
Leucine-rich repeat flightless-interacting protein 1 OS=Homo sapiens OX=9606 GN=LRRFIP1 PE=1 SV=2	LRRF1_HUMAN	LRRFIP1	0.6	0	0.6	1	0.424224	0	0.0132297	1	LRRFIP1	7	0.457635
Purine nucleoside phosphorylase OS=Homo sapiens OX=9606 GN=PNP PE=1 SV=2	PNPH_HUMAN	PNP	1	0	1	1	0.366207	0	0.502843	1	PNP	7	0.6316
Serum paraoxonase/arylesterase 1 OS=Homo sapiens OX=9606 GN=PON1 PE=1 SV=3	PON1_HUMAN	PON1	1	1	0.611111	0	0.091073	1	0.0423603	0	PON1	3	0.946232
Presequence protease, mitochondrial OS=Homo sapiens OX=9606 GN=PITRM1 PE=1 SV=3	PREP_HUMAN	PITRM1	1	0	1	0.0909091	1	0.432427	0	0.978774	PITRM1	8	0.834911
GTP-binding nuclear protein Ran OS=Homo sapiens OX=9606 GN=RAN PE=1 SV=3	RAN_HUMAN	RAN	1	1	0	0.333333	0.579391	0	0.194222	1	RAN	5	0.707835
Heterogeneous nuclear ribonucleoprotein A3 OS=Homo sapiens OX=9606 GN=HNRNPA3 PE=1 SV=2	ROA3_HUMAN	HNRNPA3	0.717949	0.520513	1	0	0.344435	0.0428949	0	1	HNRNPA3	8	0.366715
116 kDa U5 small nuclear ribonucleoprotein component OS=Homo sapiens OX=9606 GN=EFTUD2 PE=1 SV=1	U5S1_HUMAN	EFTUD2	1	1	1	0	1	0.491498	0	0.860998	EFTUD2	8	0.785448
Ubiquitin-like modifier-activating enzyme 6 OS=Homo sapiens OX=9606 GN=UBA6 PE=1 SV=1	UBA6_HUMAN	UBA6	#DIV/0!	#DIV/0!	#DIV/0!	#DIV/0!	0.491444	0.237057	0	1	UBA6
NADPH:adrenodoxin oxidoreductase, mitochondrial OS=Homo sapiens OX=9606 GN=FDXR PE=1 SV=3	ADRO_HUMAN	FDXR	0.407407	0.407407	1	0	0.6919	1	0.428199	0	FDXR	3	0.633206
Cofilin-2 OS=Homo sapiens OX=9606 GN=CFL2 PE=1 SV=1	COF2_HUMAN	CFL2	1	0.1	0.1	0	0.969691	0.2308	0	1	CFL2	2	0.60187
D-dopachrome decarboxylase OS=Homo sapiens OX=9606 GN=DDT PE=1 SV=3	DOPD_HUMAN	DDT	1	0	0.541667	1	0.145669	0	0.998742	1	DDT	7	1.10792
Fibrinogen-like protein 1 OS=Homo sapiens OX=9606 GN=FGL1 PE=1 SV=3	FGL1_HUMAN	FGL1	0	0.3	0.625	1	0	0.0042613	0.0032487	1	FGL1	4	0.774946
Glutathione S-transferase Mu 3 OS=Homo sapiens OX=9606 GN=GSTM3 PE=1 SV=3	GSTM3_HUMAN	GSTM3	1	0.428571	0.809524	0	1	0.527298	0.14738	0	GSTM3	3	0.533661
Heme-binding protein 1 OS=Homo sapiens OX=9606 GN=HEBP1 PE=1 SV=1	HEBP1_HUMAN	HEBP1	1	0	0.166667	0.5	1	0	0.110324	0.880218	HEBP1	2	0.408055
Delta-aminolevulinic acid dehydratase OS=Homo sapiens OX=9606 GN=ALAD PE=1 SV=1	HEM2_HUMAN	ALAD	0	0	0.277778	1	0.695445	1	0.357371	0	ALAD	1	0.51075
Heterogeneous nuclear ribonucleoprotein F OS=Homo sapiens OX=9606 GN=HNRNPF PE=1 SV=3	HNRPF_HUMAN	HNRNPF	0.2	0	0.485714	1	0.436789	0	0.402898	1	HNRNPF	4	0.459277
Calcium/calmodulin-dependent protein kinase type II subunit delta OS=Homo sapiens OX=9606 GN=CAMK2D PE=1 SV=3	KCC2D_HUMAN	CAMK2D	1	0	1	0.333333	1	0.48141	0.18823	0	CAMK2D	3	0.920172
Malectin OS=Homo sapiens OX=9606 GN=MLEC PE=1 SV=1	MLEC_HUMAN	MLEC	0.166667	0	0.444444	1	0	0.599774	0.42347	1	MLEC	4	0.738801
Serine/threonine-protein phosphatase PP1-beta catalytic subunit OS=Homo sapiens OX=9606 GN=PPP1CB PE=1 SV=3	PP1B_HUMAN	PPP1CB	0	0	1	0	0.785388	0	0.60861	1	PPP1CB	8	0.983782
26S proteasome non-ATPase regulatory subunit 6 OS=Homo sapiens OX=9606 GN=PSMD6 PE=1 SV=1	PSMD6_HUMAN	PSMD6	0	0.7	0	1	1	0.173875	0	0.958033	PSMD6	6	0.757731
Bile acyl-CoA synthetase OS=Homo sapiens OX=9606 GN=SLC27A5 PE=1 SV=1	S27A5_HUMAN	SLC27A5	0.130435	0	0.130435	1	0	0.130913	1	0.505637	SLC27A5	4	1.0695
Sec1 family domain-containing protein 1 OS=Homo sapiens OX=9606 GN=SCFD1 PE=1 SV=4	SCFD1_HUMAN	SCFD1	0.5	0	0.5	1	0.225239	0.0404472	0	1	SCFD1	4	0.572205
Nesprin-2 OS=Homo sapiens OX=9606 GN=SYNE2 PE=1 SV=3	SYNE2_HUMAN	SYNE2	0.454545	1	0	0.454545	0.929305	0.504545	0	1	SYNE2	5	0.543951
Vesicle-associated membrane protein-associated protein B/C OS=Homo sapiens OX=9606 GN=VAPB PE=1 SV=3	VAPB_HUMAN	VAPB	0.642857	0	0.404762	1	0.674907	0.374981	0	1	VAPB	4	0.599126
Nuclease-sensitive element-binding protein 1 OS=Homo sapiens OX=9606 GN=YBX1 PE=1 SV=3	YBOX1_HUMAN	YBX1	0	0	0	1	0.500909	0	0.131423	1	YBX1	4	0.341215
Acyl-CoA-binding protein OS=Homo sapiens OX=9606 GN=DBI PE=1 SV=2	ACBP_HUMAN	DBI	0.25	0.25	1	0	0.607942	0	1	0.92049	DBI	8	0.986722
Acidic leucine-rich nuclear phosphoprotein 32 family member A OS=Homo sapiens OX=9606 GN=ANP32A PE=1 SV=1	AN32A_HUMAN	ANP32A	0.555556	0	1	0.714286	1	0	0.686123	0.707802	ANP32A	7	0.768837
Apolipoprotein L2 OS=Homo sapiens OX=9606 GN=APOL2 PE=1 SV=1	APOL2_HUMAN	APOL2	0.666667	0.366667	0	1	0.243645	0.104683	0	1	APOL2	6	0.627901
Cytochrome c oxidase subunit 4 isoform 1, mitochondrial OS=Homo sapiens OX=9606 GN=COX4I1 PE=1 SV=1	COX41_HUMAN	COX4I1	#VALUE!	#VALUE!	#VALUE!	#VALUE!	1	0.428485	0	0.478357	COX4I1
Drebrin-like protein OS=Homo sapiens OX=9606 GN=DBNL PE=1 SV=1	DBNL_HUMAN	DBNL	1	0	1	0.615385	0.857667	0.513154	0	1	DBNL	7	0.710561
Cytoplasmic dynein 1 intermediate chain 2 OS=Homo sapiens OX=9606 GN=DYNC1I2 PE=1 SV=3	DC1I2_HUMAN	DYNC1I2	0.243243	1	0	0.486486	0.814492	0.446283	0	1	DYNC1I2	5	0.549234
Peroxisomal 2,4-dienoyl-CoA reductase OS=Homo sapiens OX=9606 GN=DECR2 PE=1 SV=1	DECR2_HUMAN	DECR2	0	0	0.163636	1	0.179339	1	0.293497	0	DECR2	1	0.640645
Elongation factor G, mitochondrial OS=Homo sapiens OX=9606 GN=GFM1 PE=1 SV=2	EFGM_HUMAN	GFM1	0.357143	0.357143	0	1	0.452604	0.2902	0	1	GFM1	4	0.404531
Eukaryotic translation initiation factor 3 subunit L OS=Homo sapiens OX=9606 GN=EIF3L PE=1 SV=1	EIF3L_HUMAN	EIF3L	1	1	0	0	0.60074	0	0.480295	1	EIF3L	5	0.768542
Core histone macro-H2A.1 OS=Homo sapiens OX=9606 GN=H2AFY PE=1 SV=4	H2AY_HUMAN	H2AFY	#DIV/0!	#DIV/0!	#DIV/0!	#DIV/0!	0.946608	0.144401	0	1	H2AFY
Ferrochelatase, mitochondrial OS=Homo sapiens OX=9606 GN=FECH PE=1 SV=2	HEMH_HUMAN	FECH	0	0	0.194444	1	0.517	0.141477	0	1	FECH	4	0.29032
Alpha-mannosidase 2 OS=Homo sapiens OX=9606 GN=MAN2A1 PE=1 SV=2	MA2A1_HUMAN	MAN2A1	1	0.1	0	1	0.902042	0.158744	0	1	MAN2A1	2	0.607622
Methyltransferase-like protein 7A OS=Homo sapiens OX=9606 GN=METTL7A PE=1 SV=1	MET7A_HUMAN	METTL7A	0.730769	0.730769	0	1	0	0.445254	0.59675	1	METTL7A	6	0.825074
NADH dehydrogenase [ubiquinone] flavoprotein 1, mitochondrial OS=Homo sapiens OX=9606 GN=NDUFV1 PE=1 SV=4	NDUV1_HUMAN	NDUFV1	1	0	1	1	0.963732	0.64095	1	0	NDUFV1	1	1.1615
Nuclear migration protein nudC OS=Homo sapiens OX=9606 GN=NUDC PE=1 SV=1	NUDC_HUMAN	NUDC	1	0	1	1	0.467977	0	0.467977	1	NUDC	7	0.595345
OCIA domain-containing protein 2 OS=Homo sapiens OX=9606 GN=OCIAD2 PE=1 SV=1	OCAD2_HUMAN	OCIAD2	0.777778	0	0.972222	1	1	0	0.680373	0.644389	OCIAD2	7	0.820119
Serine/threonine-protein kinase PAK 2 OS=Homo sapiens OX=9606 GN=PAK2 PE=1 SV=3	PAK2_HUMAN	PAK2	0.470588	0.0470588	0	1	0.542785	0.177397	0	1	PAK2	4	0.362464
Nicotinate phosphoribosyltransferase OS=Homo sapiens OX=9606 GN=NAPRT PE=1 SV=2	PNCB_HUMAN	NAPRT	1	0.1	1	0	0.497492	1	0	0.665346	NAPRT	3	0.978091
Ras-related protein Rab-11B OS=Homo sapiens OX=9606 GN=RAB11B PE=1 SV=4	RB11B_HUMAN	RAB11B	1	0.2	0	1	1	0.482412	0	0.273737	RAB11B	2	0.944094
60S ribosomal protein L10a OS=Homo sapiens OX=9606 GN=RPL10A PE=1 SV=2	RL10A_HUMAN	RPL10A	0.264706	0	0.264706	1	1	0	0.230419	0.764308	RPL10A	4	0.61318
tRNA-splicing ligase RtcB homolog OS=Homo sapiens OX=9606 GN=RTCB PE=1 SV=1	RTCB_HUMAN	RTCB	#DIV/0!	#DIV/0!	#DIV/0!	#DIV/0!	0.364079	0.0748264	0	1	RTCB
Beta-1-syntrophin OS=Homo sapiens OX=9606 GN=SNTB1 PE=1 SV=3	SNTB1_HUMAN	SNTB1	0	1	1	0	0.0955133	0.295956	0	1	SNTB1	8	0.940666
SPATS2-like protein OS=Homo sapiens OX=9606 GN=SPATS2L PE=1 SV=2	SPS2L_HUMAN	SPATS2L	1	1	0.533333	0	1	0.869625	0.318066	0	SPATS2L	3	0.60465
Transmembrane emp24 domain-containing protein 9 OS=Homo sapiens OX=9606 GN=TMED9 PE=1 SV=2	TMED9_HUMAN	TMED9	1	0	1	1	0.330248	0	0.0369866	1	TMED9	7	0.570736
Tumor protein D54 OS=Homo sapiens OX=9606 GN=TPD52L2 PE=1 SV=2	TPD54_HUMAN	TPD52L2	1	0.4	0.4	0	0.506041	0	0.0359916	1	TPD52L2	2	0.660244
Ubiquilin-1 OS=Homo sapiens OX=9606 GN=UBQLN1 PE=1 SV=2	UBQL1_HUMAN	UBQLN1	0.52381	0.814815	0	1	0.217694	0	0.070696	1	UBQLN1	6	0.506307
UDP-glucuronosyltransferase 1-4 OS=Homo sapiens OX=9606 GN=UGT1A4 PE=1 SV=1	UD14_HUMAN	UGT1A4	0.259259	0	0.518519	1	0	0.63509	0.971603	1	UGT1A4	4	1.09809
Utrophin OS=Homo sapiens OX=9606 GN=UTRN PE=1 SV=2	UTRO_HUMAN	UTRN	1	1	0	0.0833333	1	0.904575	0	0.610873	UTRN	5	0.945589
Voltage-dependent anion-selective channel protein 3 OS=Homo sapiens OX=9606 GN=VDAC3 PE=1 SV=1	VDAC3_HUMAN	VDAC3	0.473684	0	1	0.473684	1	0	0.621801	0.380349	VDAC3	7	0.955934
Long-chain-fatty-acid--CoA ligase 4 OS=Homo sapiens OX=9606 GN=ACSL4 PE=1 SV=2	ACSL4_HUMAN	ACSL4	1	1	0.831169	0	1	0.680492	0.895654	0	ACSL4	3	0.854913
Aminoacyl tRNA synthase complex-interacting multifunctional protein 1 OS=Homo sapiens OX=9606 GN=AIMP1 PE=1 SV=2	AIMP1_HUMAN	AIMP1	0	0	0	1	0.915453	0	0.439112	1	AIMP1	4	0.617004
Plasma membrane calcium-transporting ATPase 4 OS=Homo sapiens OX=9606 GN=ATP2B4 PE=1 SV=2	AT2B4_HUMAN	ATP2B4	1	1	0.458333	0	0.217958	0.183097	0	1	ATP2B4	5	0.767088
Pre-mRNA-splicing factor ATP-dependent RNA helicase DHX15 OS=Homo sapiens OX=9606 GN=DHX15 PE=1 SV=2	DHX15_HUMAN	DHX15	0	0.8	1	1	0.797688	0	0.151314	1	DHX15	7	1.00652
Eukaryotic translation initiation factor 3 subunit I OS=Homo sapiens OX=9606 GN=EIF3I PE=1 SV=1	EIF3I_HUMAN	EIF3I	0	0.4	0	1	1	0	0.11199	0.753256	EIF3I	4	0.726311
NADH dehydrogenase [ubiquinone] iron-sulfur protein 3, mitochondrial OS=Homo sapiens OX=9606 GN=NDUFS3 PE=1 SV=1	NDUS3_HUMAN	NDUFS3	0.333333	0	0.0952381	1	1	0.601744	0.415742	0	NDUFS3	1	0.687391
NADH dehydrogenase [ubiquinone] flavoprotein 2, mitochondrial OS=Homo sapiens OX=9606 GN=NDUFV2 PE=1 SV=2	NDUV2_HUMAN	NDUFV2	1	0	1	1	1	0.0531861	0	0.726769	NDUFV2	7	0.736713
Peptidyl-prolyl cis-trans isomerase F, mitochondrial OS=Homo sapiens OX=9606 GN=PPIF PE=1 SV=1	PPIF_HUMAN	PPIF	1	0.333333	0.583333	0	1	0	0.889672	0.794505	PPIF	8	1.0416
E3 ubiquitin-protein ligase RNF213 OS=Homo sapiens OX=9606 GN=RNF213 PE=1 SV=3	RN213_HUMAN	RNF213	1	0	1	0.0909091	0.490473	0.500263	0	1	RNF213	8	0.772087
40S ribosomal protein S18 OS=Homo sapiens OX=9606 GN=RPS18 PE=1 SV=3	RS18_HUMAN	RPS18	1	1	0.5	0	0.439322	0	0.807855	1	RPS18	5	1.01927
Sorting and assembly machinery component 50 homolog OS=Homo sapiens OX=9606 GN=SAMM50 PE=1 SV=3	SAM50_HUMAN	SAMM50	0.444444	0	0.722222	1	0.541106	0.0186105	0	1	SAMM50	7	0.379482
Saccharopine dehydrogenase-like oxidoreductase OS=Homo sapiens OX=9606 GN=SCCPDH PE=1 SV=1	SCPDL_HUMAN	SCCPDH	0.444444	0	0.444444	1	0	0.251815	0.531706	1	SCCPDH	4	0.714081
Translocation protein SEC63 homolog OS=Homo sapiens OX=9606 GN=SEC63 PE=1 SV=2	SEC63_HUMAN	SEC63	1	0	1	1	1	0.759632	0.256765	0	SEC63	1	1.01414
Tumor protein D52 OS=Homo sapiens OX=9606 GN=TPD52 PE=1 SV=2	TPD52_HUMAN	TPD52	1	0	0	0	0.519633	0.0748387	0	1	TPD52	2	0.589219
Cytochrome b-c1 complex subunit Rieske, mitochondrial OS=Homo sapiens OX=9606 GN=UQCRFS1 PE=1 SV=2	UCRI_HUMAN	UQCRFS1	0.65625	0	1	0.957031	1	0.279597	0.184345	0	UQCRFS1	1	0.976407
Synaptic vesicle membrane protein VAT-1 homolog OS=Homo sapiens OX=9606 GN=VAT1 PE=1 SV=2	VAT1_HUMAN	VAT1	0.47619	0	0.185185	1	0.355585	0.0419508	0	1	VAT1	4	0.386413
ADP-ribosylation factor 3 OS=Homo sapiens OX=9606 GN=ARF3 PE=1 SV=2	ARF3_HUMAN	ARF3	#DIV/0!	#DIV/0!	#DIV/0!	#DIV/0!	0.759192	0.328833	0	1	ARF3
Alpha-aminoadipic semialdehyde synthase, mitochondrial OS=Homo sapiens OX=9606 GN=AASS PE=1 SV=1	AASS_HUMAN	AASS	0	0	1	0.888889	0.323211	1	0.350672	0	AASS	1	0.680245
Aldo-keto reductase family 1 member D1 OS=Homo sapiens OX=9606 GN=AKR1D1 PE=1 SV=1	AK1D1_HUMAN	AKR1D1	0	0.2	0.181818	1	1	0.756777	0.242553	0	AKR1D1	1	0.711779
AP-1 complex subunit mu-1 OS=Homo sapiens OX=9606 GN=AP1M1 PE=1 SV=3	AP1M1_HUMAN	AP1M1	1	0	1	0.0909091	0.372031	0	0.0992315	1	AP1M1	8	0.749305
Protein CDV3 homolog OS=Homo sapiens OX=9606 GN=CDV3 PE=1 SV=1	CDV3_HUMAN	CDV3	0.428571	0.0857143	0	1	0.513047	0.0578385	0	1	CDV3	4	0.354663
Complement factor H OS=Homo sapiens OX=9606 GN=CFH PE=1 SV=4	CFAH_HUMAN	CFH	1	1	1	0	0.257898	1	0	0.369104	CFH	3	0.843256
DnaJ homolog subfamily A member 2 OS=Homo sapiens OX=9606 GN=DNAJA2 PE=1 SV=1	DNJA2_HUMAN	DNAJA2	#DIV/0!	#DIV/0!	#DIV/0!	#DIV/0!	0.80342	0.400199	0	1	DNAJA2
Gamma-glutamyl hydrolase OS=Homo sapiens OX=9606 GN=GGH PE=1 SV=2	GGH_HUMAN	GGH	1	0.454545	0.777778	0	0.87911	0	0.0137911	1	GGH	8	0.57123
Glutathione S-transferase Mu 1 OS=Homo sapiens OX=9606 GN=GSTM1 PE=1 SV=3	GSTM1_HUMAN	GSTM1	0.333333	0	0.888889	1	0.460407	0.0676245	1	0	GSTM1	1	1.03566
Oxidoreductase HTATIP2 OS=Homo sapiens OX=9606 GN=HTATIP2 PE=1 SV=2	HTAI2_HUMAN	HTATIP2	0.642857	0	0.375	1	0.387104	0.222292	0	1	HTATIP2	4	0.532135
Leucine-rich repeat-containing protein 47 OS=Homo sapiens OX=9606 GN=LRRC47 PE=1 SV=1	LRC47_HUMAN	LRRC47	#DIV/0!	#DIV/0!	#DIV/0!	#DIV/0!	0.861099	0	0.765394	1	LRRC47
Nucleobindin-2 OS=Homo sapiens OX=9606 GN=NUCB2 PE=1 SV=3	NUCB2_HUMAN	NUCB2	1	0.1	0	0	0.502472	1	0	0.816621	NUCB2	2	0.994707
Serine/threonine-protein phosphatase 2A catalytic subunit alpha isoform OS=Homo sapiens OX=9606 GN=PPP2CA PE=1 SV=1	PP2AA_HUMAN	PPP2CA	0.642857	0.642857	1	0	1	0.00232726	0	0.973696	PPP2CA	8	0.476607
Receptor expression-enhancing protein 6 OS=Homo sapiens OX=9606 GN=REEP6 PE=1 SV=2	REEP6_HUMAN	REEP6	#VALUE!	#VALUE!	#VALUE!	#VALUE!	0.557884	1	0.671122	0	REEP6
Sorbin and SH3 domain-containing protein 2 OS=Homo sapiens OX=9606 GN=SORBS2 PE=1 SV=3	SRBS2_HUMAN	SORBS2	0.324324	1	0.034749	0	0.646407	1	0	0.359508	SORBS2	5	0.920839
Tripeptidyl-peptidase 2 OS=Homo sapiens OX=9606 GN=TPP2 PE=1 SV=4	TPP2_HUMAN	TPP2	0.615385	0	0.615385	1	0.195093	0	0.101709	1	TPP2	7	0.53014
Thymosin beta-4 OS=Homo sapiens OX=9606 GN=TMSB4X PE=1 SV=2	TYB4_HUMAN	TMSB4X	1	0.75	0.166667	0	0.680494	0	0.00865719	1	TMSB4X	5	0.6834
Parathymosin OS=Homo sapiens OX=9606 GN=PTMS PE=1 SV=2	PTMS_HUMAN	PTMS	1	0.771429	0.771429	0	0.698891	0.621367	1	0	PTMS	3	0.88083
Acyl-coenzyme A thioesterase 9, mitochondrial OS=Homo sapiens OX=9606 GN=ACOT9 PE=1 SV=2	ACOT9_HUMAN	ACOT9	0.565217	0	0.0942029	1	0.375206	0.0682076	0	1	ACOT9	4	0.444055
Cell division control protein 42 homolog OS=Homo sapiens OX=9606 GN=CDC42 PE=1 SV=2	CDC42_HUMAN	CDC42	0.222222	1	0.533333	0	0.657806	0.169666	0	1	CDC42	5	0.463495
Cytochrome P450 2C8 OS=Homo sapiens OX=9606 GN=CYP2C8 PE=1 SV=2	CP2C8_HUMAN	CYP2C8	0	0	0.592593	1	0	1	0.519706	0.129256	CYP2C8	1	0.662599
Estradiol 17-beta-dehydrogenase 8 OS=Homo sapiens OX=9606 GN=HSD17B8 PE=1 SV=2	DHB8_HUMAN	HSD17B8	0.259259	0	0.259259	1	0.527692	0.0377716	0	1	HSD17B8	4	0.278028
Enoyl-CoA hydratase domain-containing protein 2, mitochondrial OS=Homo sapiens OX=9606 GN=ECHDC2 PE=1 SV=2	ECHD2_HUMAN	ECHDC2	0.122807	0	0.276316	1	0.0198594	0	1	0.602914	ECHDC2	4	1.04649
Peptidyl-prolyl cis-trans isomerase FKBP4 OS=Homo sapiens OX=9606 GN=FKBP4 PE=1 SV=3	FKBP4_HUMAN	FKBP4	1	1	0	1	1	0.0306975	0	0.358313	FKBP4	6	0.826881
Dimethylaniline monooxygenase [N-oxide-forming] 5 OS=Homo sapiens OX=9606 GN=FMO5 PE=1 SV=2	FMO5_HUMAN	FMO5	0	0	0.8	1	0.517568	1	0.747391	0	FMO5	1	0.622686
Myosin light chain kinase, smooth muscle OS=Homo sapiens OX=9606 GN=MYLK PE=1 SV=4	MYLK_HUMAN	MYLK	1	1	0.5	0	1	0.847338	0	0.29612	MYLK	3	0.618272
Lipoamide acyltransferase component of branched-chain alpha-keto acid dehydrogenase complex, mitochondrial OS=Homo sapiens OX=9606 GN=DBT PE=1 SV=3	ODB2_HUMAN	DBT	0.344262	0	0.20082	1	0.783584	1	0	0.820524	DBT	4	0.901704
Phosphatidylinositol transfer protein beta isoform OS=Homo sapiens OX=9606 GN=PITPNB PE=1 SV=2	PIPNB_HUMAN	PITPNB	0	0	0	1	0.471376	0.229824	0	1	PITPNB	4	0.323514
All-trans-retinol 13,14-reductase OS=Homo sapiens OX=9606 GN=RETSAT PE=1 SV=2	RETST_HUMAN	RETSAT	0.45	0.45	0	1	0.10588	0	0.0435021	1	RETSAT	4	0.644381
60S ribosomal protein L17 OS=Homo sapiens OX=9606 GN=RPL17 PE=1 SV=3	RL17_HUMAN	RPL17	1	0.466667	0.555556	0	0.628701	0	0.188416	1	RPL17	8	0.602008
60S ribosomal protein L9 OS=Homo sapiens OX=9606 GN=RPL9 PE=1 SV=1	RL9_HUMAN	RPL9	0	0	0	1	0.584492	0	0.466327	1	RPL9	4	0.464157
Vesicle-trafficking protein SEC22b OS=Homo sapiens OX=9606 GN=SEC22B PE=1 SV=4	SC22B_HUMAN	SEC22B	0.521739	0.13913	0	1	0.443072	0.378479	0	1	SEC22B	4	0.438812
Sorting nexin-6 OS=Homo sapiens OX=9606 GN=SNX6 PE=1 SV=1	SNX6_HUMAN	SNX6	0.645161	1	0.322581	0	1	0.286228	0	0.476809	SNX6	5	0.606108
SPRY domain-containing protein 4 OS=Homo sapiens OX=9606 GN=SPRYD4 PE=1 SV=2	SPRY4_HUMAN	SPRYD4	1	0	1	1	0.956522	1	0	0.158919	SPRYD4	1	1.07192
Serine/arginine-rich splicing factor 1 OS=Homo sapiens OX=9606 GN=SRSF1 PE=1 SV=2	SRSF1_HUMAN	SRSF1	1	1	1	0	1	0	0.00342043	0.578575	SRSF1	8	0.834848
40S ribosomal protein S15 OS=Homo sapiens OX=9606 GN=RPS15 PE=1 SV=2	RS15_HUMAN	RPS15	#VALUE!	#VALUE!	#VALUE!	#VALUE!	1	0	0.643534	0.995075	RPS15
60S acidic ribosomal protein P1 OS=Homo sapiens OX=9606 GN=RPLP1 PE=1 SV=1	RLA1_HUMAN	RPLP1	1	1	1	0	0.403138	0	0.36815	1	RPLP1	8	0.683572
Acetyl-CoA carboxylase 1 OS=Homo sapiens OX=9606 GN=ACACA PE=1 SV=2	ACACA_HUMAN	ACACA	0	1	0.909091	0	0	0.0741276	0.269224	1	ACACA	8	0.991823
Medium-chain acyl-CoA ligase ACSF2, mitochondrial OS=Homo sapiens OX=9606 GN=ACSF2 PE=1 SV=2	ACSF2_HUMAN	ACSF2	1	0	1	1	0.373194	1	0.422333	0	ACSF2	1	0.911448
Acyl-coenzyme A synthetase ACSM5, mitochondrial OS=Homo sapiens OX=9606 GN=ACSM5 PE=1 SV=2	ACSM5_HUMAN	ACSM5	0.473684	0	1	0.947368	0	1	0.0859209	0.137525	ACSM5	1	0.83397
Aflatoxin B1 aldehyde reductase member 3 OS=Homo sapiens OX=9606 GN=AKR7A3 PE=1 SV=2	ARK73_HUMAN	AKR7A3	0	0	0.7	1	0	1	0.208696	0.126032	AKR7A3	1	0.704551
CDK5 regulatory subunit-associated protein 3 OS=Homo sapiens OX=9606 GN=CDK5RAP3 PE=1 SV=2	CK5P3_HUMAN	CDK5RAP3	1	0	0	1	0.911507	1	0.712437	0	CDK5RAP3	1	1.02845
Citramalyl-CoA lyase, mitochondrial OS=Homo sapiens OX=9606 GN=CLYBL PE=1 SV=2	CLYBL_HUMAN	CLYBL	0.268293	0	0.566396	1	0.471177	1	0.800031	0	CLYBL	1	0.496231
Cytochrome c oxidase subunit 5B, mitochondrial OS=Homo sapiens OX=9606 GN=COX5B PE=1 SV=2	COX5B_HUMAN	COX5B	0.466667	0.466667	1	0	1	0.272276	0	0.828743	COX5B	8	0.483331
Dehydrogenase/reductase SDR family member 1 OS=Homo sapiens OX=9606 GN=DHRS1 PE=1 SV=1	DHRS1_HUMAN	DHRS1	0.473684	0	0.210526	1	1	0.706184	0	0.155775	DHRS1	1	0.728611
Aspartyl aminopeptidase OS=Homo sapiens OX=9606 GN=DNPEP PE=1 SV=1	DNPEP_HUMAN	DNPEP	0.166667	0	0.166667	1	0.429598	0.30892	0	1	DNPEP	4	0.228917
Eukaryotic translation initiation factor 3 subunit D OS=Homo sapiens OX=9606 GN=EIF3D PE=1 SV=1	EIF3D_HUMAN	EIF3D	0	0	0	1	0.970266	0	0.196765	1	EIF3D	4	0.599044
Fermitin family homolog 2 OS=Homo sapiens OX=9606 GN=FERMT2 PE=1 SV=1	FERM2_HUMAN	FERMT2	0.444444	0	0.197531	1	0.507622	0.0386315	0	1	FERMT2	4	0.348122
Ferritin light chain OS=Homo sapiens OX=9606 GN=FTL PE=1 SV=2	FRIL_HUMAN	FTL	0	0	1	0.222222	0	0.00262187	0.266142	1	FTL	7	1.01411
Glucose-6-phosphate 1-dehydrogenase OS=Homo sapiens OX=9606 GN=G6PD PE=1 SV=4	G6PD_HUMAN	G6PD	0.666667	1	0.444444	0	0.349266	0.314327	0	1	G6PD	5	0.471356
Glutaredoxin-3 OS=Homo sapiens OX=9606 GN=GLRX3 PE=1 SV=2	GLRX3_HUMAN	GLRX3	0.666667	0	0.296296	1	0.370562	0	0.237233	1	GLRX3	4	0.543363
GrpE protein homolog 1, mitochondrial OS=Homo sapiens OX=9606 GN=GRPEL1 PE=1 SV=2	GRPE1_HUMAN	GRPEL1	0.526316	0.0526316	0	1	0.511807	0	0.596487	1	GRPEL1	4	0.595995
Beta-hexosaminidase subunit alpha OS=Homo sapiens OX=9606 GN=HEXA PE=1 SV=2	HEXA_HUMAN	HEXA	1	0.55	1	0	1	0.481595	0	0.589916	HEXA	3	0.674612
High mobility group protein B1 OS=Homo sapiens OX=9606 GN=HMGB1 PE=1 SV=3	HMGB1_HUMAN	HMGB1	0.230769	0	1	0.020979	0.907246	0	0.667039	1	HMGB1	8	0.920797
Heterogeneous nuclear ribonucleoprotein H OS=Homo sapiens OX=9606 GN=HNRNPH1 PE=1 SV=4	HNRH1_HUMAN	HNRNPH1	1	1	1	0	1	0	0.19233	0.693297	HNRNPH1	8	0.774883
Isochorismatase domain-containing protein 1 OS=Homo sapiens OX=9606 GN=ISOC1 PE=1 SV=3	ISOC1_HUMAN	ISOC1	0.444444	0	1	0.848485	0.258766	0	0.438256	1	ISOC1	7	0.448417
Integrin alpha-V OS=Homo sapiens OX=9606 GN=ITGAV PE=1 SV=2	ITAV_HUMAN	ITGAV	1	1	0.1	0	0.959377	0.623205	0	1	ITGAV	5	0.714536
Mevalonate kinase OS=Homo sapiens OX=9606 GN=MVK PE=1 SV=1	KIME_HUMAN	MVK	0	0	0.125	1	0	0.298745	0.572219	1	MVK	4	0.672942
Melanoma inhibitory activity protein 2 OS=Homo sapiens OX=9606 GN=MIA2 PE=1 SV=4	MIA2_HUMAN	MIA2	1	1	1	0	0.707042	1	0	0.191536	MIA2	3	0.62372
NSFL1 cofactor p47 OS=Homo sapiens OX=9606 GN=NSFL1C PE=1 SV=2	NSF1C_HUMAN	NSFL1C	0.6875	0	0.6875	1	0.291911	0	0.166725	1	NSFL1C	7	0.440667
Pyridoxal kinase OS=Homo sapiens OX=9606 GN=PDXK PE=1 SV=1	PDXK_HUMAN	PDXK	0.694444	0	1	0.694444	0.100952	0.0704793	0	1	PDXK	7	0.529524
Junction plakoglobin OS=Homo sapiens OX=9606 GN=JUP PE=1 SV=3	PLAK_HUMAN	JUP	1	0	0	1	0.350882	0.188715	0	1	JUP	2	0.664126
Regulator of microtubule dynamics protein 1 OS=Homo sapiens OX=9606 GN=RMDN1 PE=1 SV=1	RMD1_HUMAN	RMDN1	1	0	0.5	1	0.394431	0.0868396	0	1	RMDN1	7	0.681178
40S ribosomal protein S15a OS=Homo sapiens OX=9606 GN=RPS15A PE=1 SV=2	RS15A_HUMAN	RPS15A	1	0.45	1	0	0.56617	0	0.637311	1	RPS15A	8	0.652058
40S ribosomal protein S19 OS=Homo sapiens OX=9606 GN=RPS19 PE=1 SV=2	RS19_HUMAN	RPS19	1	0.0454545	0.416667	0	0.653903	0	0.45337	1	RPS19	2	0.686177
S-adenosylhomocysteine hydrolase-like protein 1 OS=Homo sapiens OX=9606 GN=AHCYL1 PE=1 SV=2	SAHH2_HUMAN	AHCYL1	1	1	0	0.266667	0.890357	0.719193	0	1	AHCYL1	5	0.769712
Signal recognition particle 54 kDa protein OS=Homo sapiens OX=9606 GN=SRP54 PE=1 SV=1	SRP54_HUMAN	SRP54	#DIV/0!	#DIV/0!	#DIV/0!	#DIV/0!	0.188384	0	0.0312798	1	SRP54
Translocon-associated protein subunit alpha OS=Homo sapiens OX=9606 GN=SSR1 PE=1 SV=3	SSRA_HUMAN	SSR1	1	0.666667	1	0	0.246331	0.226263	0	1	SSR1	8	0.564541
Sulfite oxidase, mitochondrial OS=Homo sapiens OX=9606 GN=SUOX PE=1 SV=2	SUOX_HUMAN	SUOX	0.473684	0	0.473684	1	0.365803	1	0.402202	0	SUOX	1	0.360106
Cysteine--tRNA ligase, cytoplasmic OS=Homo sapiens OX=9606 GN=CARS PE=1 SV=3	SYCC_HUMAN	CARS	1	1	1	0	0.25865	0	0.227784	1	CARS	8	0.713779
Thrombospondin-1 OS=Homo sapiens OX=9606 GN=THBS1 PE=1 SV=2	TSP1_HUMAN	THBS1	0	0.125	1	0.625	0.556939	0.049787	0	1	THBS1	7	0.651141
Thioredoxin-like protein 1 OS=Homo sapiens OX=9606 GN=TXNL1 PE=1 SV=3	TXNL1_HUMAN	TXNL1	1	1	1	0	0.739063	0	0.592379	1	TXNL1	8	0.7646
UDP-glucuronosyltransferase 1-1 OS=Homo sapiens OX=9606 GN=UGT1A1 PE=1 SV=1	UD11_HUMAN	UGT1A1	0.444444	0	0.444444	1	0	0.463098	0.648571	1	UGT1A1	4	0.822366
Protein unc-45 homolog A OS=Homo sapiens OX=9606 GN=UNC45A PE=1 SV=1	UN45A_HUMAN	UNC45A	1	0	1	0.166667	1	0.560619	0	0.589596	UNC45A	3	0.951613
Peroxisomal acyl-coenzyme A oxidase 3 OS=Homo sapiens OX=9606 GN=ACOX3 PE=1 SV=2	ACOX3_HUMAN	ACOX3	0.419355	0	0.419355	1	0.754028	0.255778	0	1	ACOX3	4	0.479689
Serine/threonine-protein phosphatase CPPED1 OS=Homo sapiens OX=9606 GN=CPPED1 PE=1 SV=3	CPPED_HUMAN	CPPED1	1	0	0	1	1	0.272366	0	0.203441	CPPED1	2	0.961664
Ketimine reductase mu-crystallin OS=Homo sapiens OX=9606 GN=CRYM PE=1 SV=1	CRYM_HUMAN	CRYM	0.310345	0	0.071618	1	0	1	0.338012	0.767355	CRYM	1	0.938667
Eukaryotic translation initiation factor 3 subunit H OS=Homo sapiens OX=9606 GN=EIF3H PE=1 SV=1	EIF3H_HUMAN	EIF3H	1	1	0	1	0.98641	0	0.559199	1	EIF3H	6	0.792307
Eukaryotic peptide chain release factor GTP-binding subunit ERF3A OS=Homo sapiens OX=9606 GN=GSPT1 PE=1 SV=1	ERF3A_HUMAN	GSPT1	1	0	1	1	0.518461	0	0.141215	1	GSPT1	7	0.517246
UDP-glucose 4-epimerase OS=Homo sapiens OX=9606 GN=GALE PE=1 SV=2	GALE_HUMAN	GALE	0.473684	0	0.473684	1	0.937186	1	0	0.7443	GALE	1	0.882481
Glutathione S-transferase theta-1 OS=Homo sapiens OX=9606 GN=GSTT1 PE=1 SV=4	GSTT1_HUMAN	GSTT1	1	0.1	1	0	1	0.844289	0.978822	0	GSTT1	3	1.08742
Heterogeneous nuclear ribonucleoprotein U-like protein 2 OS=Homo sapiens OX=9606 GN=HNRNPUL2 PE=1 SV=1	HNRL2_HUMAN	HNRNPUL2	0	0	0	1	0.420686	0	0.362211	1	HNRNPUL2	4	0.394492
Acetolactate synthase-like protein OS=Homo sapiens OX=9606 GN=ILVBL PE=1 SV=2	ILVBL_HUMAN	ILVBL	0	0	0.833333	1	0	0.0935039	0.399323	1	ILVBL	7	0.831264
Lactoylglutathione lyase OS=Homo sapiens OX=9606 GN=GLO1 PE=1 SV=4	LGUL_HUMAN	GLO1	1	0	1	1	0.605356	0.0130997	0	1	GLO1	7	0.546428
Mitochondrial-processing peptidase subunit beta OS=Homo sapiens OX=9606 GN=PMPCB PE=1 SV=2	MPPB_HUMAN	PMPCB	0.354839	0	0.709677	1	0.837121	0.381233	0	1	PMPCB	7	0.532854
5-formyltetrahydrofolate cyclo-ligase OS=Homo sapiens OX=9606 GN=MTHFS PE=1 SV=2	MTHFS_HUMAN	MTHFS	0.0909091	0	0.454545	1	0.638997	0	0.558429	1	MTHFS	4	0.571537
Sterol-4-alpha-carboxylate 3-dehydrogenase, decarboxylating OS=Homo sapiens OX=9606 GN=NSDHL PE=1 SV=2	NSDHL_HUMAN	NSDHL	0.310345	0	0.310345	1	0.0932711	0	0.134944	1	NSDHL	4	0.478907
Multifunctional procollagen lysine hydroxylase and glycosyltransferase LH3 OS=Homo sapiens OX=9606 GN=PLOD3 PE=1 SV=1	PLOD3_HUMAN	PLOD3	0.375	0	0.375	1	0.167069	0	0.0887242	1	PLOD3	4	0.474193
Phosphomannomutase 2 OS=Homo sapiens OX=9606 GN=PMM2 PE=1 SV=1	PMM2_HUMAN	PMM2	1	1	1	0	0.171227	0.0743319	0	1	PMM2	8	0.759511
Lysosomal protective protein OS=Homo sapiens OX=9606 GN=CTSA PE=1 SV=2	PPGB_HUMAN	CTSA	0.36	1	0	0.0171429	1	0.843759	0	0.279617	CTSA	5	0.93085
Proteasome subunit beta type-3 OS=Homo sapiens OX=9606 GN=PSMB3 PE=1 SV=2	PSB3_HUMAN	PSMB3	0	0	0	1	0.592634	0	0.132174	1	PSMB3	4	0.359442
26S proteasome non-ATPase regulatory subunit 5 OS=Homo sapiens OX=9606 GN=PSMD5 PE=1 SV=3	PSMD5_HUMAN	PSMD5	1	1	1	0	1	0.238789	0	0.867154	PSMD5	8	0.728243
Ran GTPase-activating protein 1 OS=Homo sapiens OX=9606 GN=RANGAP1 PE=1 SV=1	RAGP1_HUMAN	RANGAP1	0.615385	0	0.615385	1	0.976531	0.498916	0	1	RANGAP1	7	0.678104
60S ribosomal protein L18 OS=Homo sapiens OX=9606 GN=RPL18 PE=1 SV=2	RL18_HUMAN	RPL18	1	0	1	1	0.537419	0	0.584042	1	RPL18	7	0.656939
Protein S100-A10 OS=Homo sapiens OX=9606 GN=S100A10 PE=1 SV=2	S10AA_HUMAN	S100A10	0.6	0	0.3	1	0.299321	0	0.0770138	1	S100A10	4	0.512556
Selenide, water dikinase 2 OS=Homo sapiens OX=9606 GN=SEPHS2 PE=1 SV=3	SPS2_HUMAN	SEPHS2	0.166667	0	0.318182	1	0.293479	0.311771	1	0	SEPHS2	1	0.849292
Translationally-controlled tumor protein OS=Homo sapiens OX=9606 GN=TPT1 PE=1 SV=1	TCTP_HUMAN	TPT1	0.444444	0	0.444444	1	0.544223	0	0.560764	1	TPT1	4	0.587475
Transmembrane emp24 domain-containing protein 2 OS=Homo sapiens OX=9606 GN=TMED2 PE=1 SV=1	TMED2_HUMAN	TMED2	0.642857	0	1	0.910714	0.263032	0	0.0537704	1	TMED2	7	0.380458
Ubiquitin-conjugating enzyme E2 variant 1 OS=Homo sapiens OX=9606 GN=UBE2V1 PE=1 SV=2	UB2V1_HUMAN	UBE2V1	0.785714	0	0.785714	1	0.552165	1	0	0.160969	UBE2V1	1	0.730026
V-type proton ATPase subunit C 1 OS=Homo sapiens OX=9606 GN=ATP6V1C1 PE=1 SV=4	VATC1_HUMAN	ATP6V1C1	1	0	0	0.230769	1	0.541234	0	0.922005	ATP6V1C1	2	0.608384
Titin OS=Homo sapiens OX=9606 GN=TTN PE=1 SV=4	TITIN_HUMAN	TTN	#VALUE!	#VALUE!	#VALUE!	#VALUE!	0.837482	0.981312	0	1	TTN
ATP-binding cassette sub-family F member 1 OS=Homo sapiens OX=9606 GN=ABCF1 PE=1 SV=2	ABCF1_HUMAN	ABCF1	1	1	0	0.111111	1	0	0.0154675	0.735528	ABCF1	5	0.757711
Phosphoinositide 3-kinase adapter protein 1 OS=Homo sapiens OX=9606 GN=PIK3AP1 PE=1 SV=2	BCAP_HUMAN	PIK3AP1	1	1	1	0	0.453959	0	0.710663	1	PIK3AP1	8	0.840919
Cadherin-2 OS=Homo sapiens OX=9606 GN=CDH2 PE=1 SV=4	CADH2_HUMAN	CDH2	1	1	0	1	1	0.251285	0	0.224991	CDH2	6	0.884176
Sterol 26-hydroxylase, mitochondrial OS=Homo sapiens OX=9606 GN=CYP27A1 PE=1 SV=1	CP27A_HUMAN	CYP27A1	0.171053	0	0.0311005	1	0	0.195617	0.428852	1	CYP27A1	4	0.566943
Eukaryotic peptide chain release factor subunit 1 OS=Homo sapiens OX=9606 GN=ETF1 PE=1 SV=3	ERF1_HUMAN	ETF1	0.666667	0.433333	0	1	0.54771	0	0.0432194	1	ETF1	6	0.498853
Glutaryl-CoA dehydrogenase, mitochondrial OS=Homo sapiens OX=9606 GN=GCDH PE=1 SV=1	GCDH_HUMAN	GCDH	0.285714	0	0.603175	1	1	0.782009	0	0.144653	GCDH	1	0.65414
2-hydroxyacyl-CoA lyase 1 OS=Homo sapiens OX=9606 GN=HACL1 PE=1 SV=2	HACL1_HUMAN	HACL1	0	0	0.18	1	0.251932	0.437644	0	1	HACL1	4	0.432408
Serine protease HTRA1 OS=Homo sapiens OX=9606 GN=HTRA1 PE=1 SV=1	HTRA1_HUMAN	HTRA1	0	0.319444	0.958333	1	0.695607	0.651063	0	1	HTRA1	7	0.83204
Eukaryotic translation initiation factor 2 subunit 2 OS=Homo sapiens OX=9606 GN=EIF2S2 PE=1 SV=2	IF2B_HUMAN	EIF2S2	0.5	0.1	0	1	0.445679	0	0.108248	1	EIF2S2	4	0.397218
Integrin alpha-1 OS=Homo sapiens OX=9606 GN=ITGA1 PE=1 SV=2	ITA1_HUMAN	ITGA1	0.352941	0	0.352941	1	0.916042	1	0	0.362963	ITGA1	1	0.671426
MICOS complex subunit MIC19 OS=Homo sapiens OX=9606 GN=CHCHD3 PE=1 SV=1	MIC19_HUMAN	CHCHD3	1	0	1	0.1	0.753728	0	0.156681	1	CHCHD3	8	0.723895
Mitogen-activated protein kinase 1 OS=Homo sapiens OX=9606 GN=MAPK1 PE=1 SV=3	MK01_HUMAN	MAPK1	0.21875	0	0.21875	1	0.543607	0.335135	0	1	MAPK1	4	0.251729
1,2-dihydroxy-3-keto-5-methylthiopentene dioxygenase OS=Homo sapiens OX=9606 GN=ADI1 PE=1 SV=1	MTND_HUMAN	ADI1	0.545455	0	1	0.545455	0.694053	1	0.289566	0	ADI1	1	0.750743
Nuclear protein localization protein 4 homolog OS=Homo sapiens OX=9606 GN=NPLOC4 PE=1 SV=3	NPL4_HUMAN	NPLOC4	0.545455	0.545455	0	1	0.606572	0.348642	0	1	NPLOC4	6	0.335855
Xaa-Pro dipeptidase OS=Homo sapiens OX=9606 GN=PEPD PE=1 SV=3	PEPD_HUMAN	PEPD	1	0	0.166667	1	0.380468	0.68044	0	1	PEPD	2	0.807304
Proteasome subunit alpha type-3 OS=Homo sapiens OX=9606 GN=PSMA3 PE=1 SV=2	PSA3_HUMAN	PSMA3	0.140351	0.0311891	0	1	0.523048	0	0.229464	1	PSMA3	4	0.280332
Proteasome activator complex subunit 3 OS=Homo sapiens OX=9606 GN=PSME3 PE=1 SV=1	PSME3_HUMAN	PSME3	1	0	1	1	0.667733	0.235403	0	1	PSME3	7	0.534406
60S ribosomal protein L18a OS=Homo sapiens OX=9606 GN=RPL18A PE=1 SV=2	RL18A_HUMAN	RPL18A	1	0.2	0	0	0.422519	0	0.492313	1	RPL18A	2	0.706979
Ras-related protein R-Ras2 OS=Homo sapiens OX=9606 GN=RRAS2 PE=1 SV=1	RRAS2_HUMAN	RRAS2	1	1	0.335938	0	1	0.404594	0	0.167289	RRAS2	3	0.747212
40S ribosomal protein S11 OS=Homo sapiens OX=9606 GN=RPS11 PE=1 SV=3	RS11_HUMAN	RPS11	1	1	1	0	0.856339	0	0.747863	1	RPS11	8	0.887032
Serpin H1 OS=Homo sapiens OX=9606 GN=SERPINH1 PE=1 SV=2	SERPH_HUMAN	SERPINH1	0.4	0.04	0	1	0.310248	0	0.00641297	1	SERPINH1	4	0.39915
Splicing factor 3B subunit 1 OS=Homo sapiens OX=9606 GN=SF3B1 PE=1 SV=3	SF3B1_HUMAN	SF3B1	0.526316	1	0.526316	0	1	0.649386	0	0.972435	SF3B1	5	0.600441
Sorting nexin-2 OS=Homo sapiens OX=9606 GN=SNX2 PE=1 SV=2	SNX2_HUMAN	SNX2	1	0	0.545455	0.0909091	0.927543	0	0.0841282	1	SNX2	2	0.670047
Signal recognition particle subunit SRP72 OS=Homo sapiens OX=9606 GN=SRP72 PE=1 SV=3	SRP72_HUMAN	SRP72	#DIV/0!	#DIV/0!	#DIV/0!	#DIV/0!	0.335285	0.153257	0	1	SRP72
Ubiquitin-conjugating enzyme E2 N OS=Homo sapiens OX=9606 GN=UBE2N PE=1 SV=1	UBE2N_HUMAN	UBE2N	1	0	0.185185	1	0.92108	0	0.124883	1	UBE2N	2	0.627935
V-type proton ATPase subunit E 1 OS=Homo sapiens OX=9606 GN=ATP6V1E1 PE=1 SV=1	VATE1_HUMAN	ATP6V1E1	0.25	0.475	0	1	0.88379	0.215443	0	1	ATP6V1E1	6	0.596605
ADP-ribosylation factor 6 OS=Homo sapiens OX=9606 GN=ARF6 PE=1 SV=2	ARF6_HUMAN	ARF6	0.444444	0.444444	1	0	0.742006	0.0258444	0	1	ARF6	8	0.347624
Asialoglycoprotein receptor 1 OS=Homo sapiens OX=9606 GN=ASGR1 PE=1 SV=2	ASGR1_HUMAN	ASGR1	0	1	0.555556	0	0	1	0.14882	0.0858931	ASGR1	3	1.17287
Beta-galactosidase OS=Homo sapiens OX=9606 GN=GLB1 PE=1 SV=2	BGAL_HUMAN	GLB1	1	1	1	0	1	0.775508	0	0.80395	GLB1	3	0.833683
S-methylmethionine--homocysteine S-methyltransferase BHMT2 OS=Homo sapiens OX=9606 GN=BHMT2 PE=1 SV=1	BHMT2_HUMAN	BHMT2	0	0	0.333333	1	0	0.595304	0.108977	1	BHMT2	4	0.685315
Cathepsin Z OS=Homo sapiens OX=9606 GN=CTSZ PE=1 SV=1	CATZ_HUMAN	CTSZ	1	0	0.34	0.755556	0.557576	0.368426	0	1	CTSZ	2	0.457436
Coiled-coil domain-containing protein 47 OS=Homo sapiens OX=9606 GN=CCDC47 PE=1 SV=1	CCD47_HUMAN	CCDC47	1	0.2	0	1	0.346373	0.0286728	0	1	CCDC47	2	0.665075
ATP-dependent RNA helicase DDX19A OS=Homo sapiens OX=9606 GN=DDX19A PE=1 SV=1	DD19A_HUMAN	DDX19A	0.75	1	0.75	0	1	0.601689	0	0.927122	DDX19A	5	0.77264
Corticosteroid 11-beta-dehydrogenase isozyme 1 OS=Homo sapiens OX=9606 GN=HSD11B1 PE=1 SV=3	DHI1_HUMAN	HSD11B1	0.181818	0	1	0.590909	0.22113	0	1	0.619815	HSD11B1	7	1.05859
Mitochondrial dicarboxylate carrier OS=Homo sapiens OX=9606 GN=SLC25A10 PE=1 SV=2	DIC_HUMAN	SLC25A10	1	0	1	1	0.569213	1	0.369853	0	SLC25A10	1	0.903166
Enoyl-CoA delta isomerase 1, mitochondrial OS=Homo sapiens OX=9606 GN=ECI1 PE=1 SV=1	ECI1_HUMAN	ECI1	0.285714	0	0.285714	1	0	0.131066	0.0116982	1	ECI1	4	0.535534
Phospholipid hydroperoxide glutathione peroxidase OS=Homo sapiens OX=9606 GN=GPX4 PE=1 SV=3	GPX4_HUMAN	GPX4	0.839506	0.0209877	0	1	0.223934	0	0.0863189	1	GPX4	4	0.736609
Golgi apparatus protein 1 OS=Homo sapiens OX=9606 GN=GLG1 PE=1 SV=2	GSLG1_HUMAN	GLG1	0.710526	1	0	0.710526	0.882846	0.817601	0	1	GLG1	6	0.702287
Probable E3 ubiquitin-protein ligase HERC4 OS=Homo sapiens OX=9606 GN=HERC4 PE=1 SV=1	HERC4_HUMAN	HERC4	1	1	1	0	1	0	0.151507	0.842662	HERC4	8	0.738413
N-alpha-acetyltransferase 15, NatA auxiliary subunit OS=Homo sapiens OX=9606 GN=NAA15 PE=1 SV=1	NAA15_HUMAN	NAA15	#DIV/0!	#DIV/0!	#DIV/0!	#DIV/0!	0.436282	0.116896	0	1	NAA15
Ubiquitin thioesterase OTUB1 OS=Homo sapiens OX=9606 GN=OTUB1 PE=1 SV=2	OTUB1_HUMAN	OTUB1	0.47619	0.47619	1	0	1	0.298395	0	0.743096	OTUB1	8	0.511808
ATP-dependent 6-phosphofructokinase, platelet type OS=Homo sapiens OX=9606 GN=PFKP PE=1 SV=2	PFKAP_HUMAN	PFKP	1	0	0.0909091	0.0909091	0.956289	0.357905	0	1	PFKP	2	0.571357
Regucalcin OS=Homo sapiens OX=9606 GN=RGN PE=1 SV=1	RGN_HUMAN	RGN	0	0	1	0.5	0.249979	1	0.885016	0	RGN	1	0.945076
60S ribosomal protein L22 OS=Homo sapiens OX=9606 GN=RPL22 PE=1 SV=2	RL22_HUMAN	RPL22	#DIV/0!	#DIV/0!	#DIV/0!	#DIV/0!	0.920639	0	0.545109	1	RPL22
60S ribosomal protein L30 OS=Homo sapiens OX=9606 GN=RPL30 PE=1 SV=2	RL30_HUMAN	RPL30	1	0.795455	0	1	0.580838	0	0.571155	1	RPL30	6	0.679432
Protein transport protein Sec24A OS=Homo sapiens OX=9606 GN=SEC24A PE=1 SV=2	SC24A_HUMAN	SEC24A	0	0	1	0	0.0265364	0	0.0278315	1	SEC24A	8	1.04615
Small nuclear ribonucleoprotein Sm D2 OS=Homo sapiens OX=9606 GN=SNRPD2 PE=1 SV=1	SMD2_HUMAN	SNRPD2	1	0	1	1	1	0	0.590673	0.848046	SNRPD2	7	0.813738
Mitochondrial import receptor subunit TOM40 homolog OS=Homo sapiens OX=9606 GN=TOMM40 PE=1 SV=1	TOM40_HUMAN	TOMM40	1	0	0	1	0.38277	0	0.169611	1	TOMM40	2	0.662605
Thyroid receptor-interacting protein 6 OS=Homo sapiens OX=9606 GN=TRIP6 PE=1 SV=3	TRIP6_HUMAN	TRIP6	1	1	0.454545	0	1	0.661763	0.127331	0	TRIP6	3	0.617583
DNA-(apurinic or apyrimidinic site) lyase OS=Homo sapiens OX=9606 GN=APEX1 PE=1 SV=2	APEX1_HUMAN	APEX1	1	0	0.285714	0.285714	1	0.0934436	0.536765	0	APEX1	2	1.08252
Transforming growth factor-beta-induced protein ig-h3 OS=Homo sapiens OX=9606 GN=TGFBI PE=1 SV=1	BGH3_HUMAN	TGFBI	1	1	0.333333	0	1	0.554389	0	0.755329	TGFBI	5	0.720188
Delta(24)-sterol reductase OS=Homo sapiens OX=9606 GN=DHCR24 PE=1 SV=2	DHC24_HUMAN	DHCR24	0.285714	0	0.464286	1	0.129653	0	0.730342	1	DHCR24	4	0.764336
DnaJ homolog subfamily A member 1 OS=Homo sapiens OX=9606 GN=DNAJA1 PE=1 SV=2	DNJA1_HUMAN	DNAJA1	0	0	0	1	0.837655	0	0.157699	1	DNAJA1	4	0.494789
Eukaryotic translation initiation factor 2A OS=Homo sapiens OX=9606 GN=EIF2A PE=1 SV=3	EIF2A_HUMAN	EIF2A	1	1	0.111111	0	0.381138	0	0.2949	1	EIF2A	5	0.724258
Golgin subfamily A member 2 OS=Homo sapiens OX=9606 GN=GOLGA2 PE=1 SV=3	GOGA2_HUMAN	GOLGA2	0	0	0	1	0.308079	0.203574	0	1	GOLGA2	4	0.363472
Insulin-degrading enzyme OS=Homo sapiens OX=9606 GN=IDE PE=1 SV=4	IDE_HUMAN	IDE	#DIV/0!	#DIV/0!	#DIV/0!	#DIV/0!	0.398492	0.284463	0	1	IDE
Inter-alpha-trypsin inhibitor heavy chain H2 OS=Homo sapiens OX=9606 GN=ITIH2 PE=1 SV=2	ITIH2_HUMAN	ITIH2	0.2	1	0.68	0	0.419562	1	0.154676	0	ITIH2	3	0.790382
Nicalin OS=Homo sapiens OX=9606 GN=NCLN PE=1 SV=2	NCLN_HUMAN	NCLN	1	0	1	1	0.336058	0	0.229761	1	NCLN	7	0.553626
Protein NDRG2 OS=Homo sapiens OX=9606 GN=NDRG2 PE=1 SV=2	NDRG2_HUMAN	NDRG2	0	0	0.457143	1	0.487654	1	0.177222	0	NDRG2	1	0.480577
Nuclear factor NF-kappa-B p100 subunit OS=Homo sapiens OX=9606 GN=NFKB2 PE=1 SV=4	NFKB2_HUMAN	NFKB2	0.285714	0	0.285714	1	0.314312	0	0.524887	1	NFKB2	4	0.473168
Nucleosome assembly protein 1-like 4 OS=Homo sapiens OX=9606 GN=NAP1L4 PE=1 SV=1	NP1L4_HUMAN	NAP1L4	1	0.5	0.5	0	0.660731	0.03509	0	1	NAP1L4	8	0.649354
Poly(rC)-binding protein 2 OS=Homo sapiens OX=9606 GN=PCBP2 PE=1 SV=1	PCBP2_HUMAN	PCBP2	1	1	1	0	0.819645	0	0.553879	1	PCBP2	8	0.761924
Pre-mRNA-processing factor 19 OS=Homo sapiens OX=9606 GN=PRPF19 PE=1 SV=1	PRP19_HUMAN	PRPF19	0	0.6	1	1	0.448796	0	0.339005	1	PRPF19	7	0.845241
Ribose-phosphate pyrophosphokinase 1 OS=Homo sapiens OX=9606 GN=PRPS1 PE=1 SV=2	PRPS1_HUMAN	PRPS1	0	0.3	0	1	0.457895	0	0.488478	1	PRPS1	4	0.509361
Tyrosine-protein phosphatase non-receptor type 11 OS=Homo sapiens OX=9606 GN=PTPN11 PE=1 SV=2	PTN11_HUMAN	PTPN11	1	0.45	1	0	0.732665	0.586839	0	1	PTPN11	8	0.595179
Regulator of nonsense transcripts 1 OS=Homo sapiens OX=9606 GN=UPF1 PE=1 SV=2	RENT1_HUMAN	UPF1	0	1	0	0	0.60166	0.376225	0	1	UPF1	5	0.543969
60S ribosomal protein L11 OS=Homo sapiens OX=9606 GN=RPL11 PE=1 SV=2	RL11_HUMAN	RPL11	1	0	1	1	1	0	0.813316	0.72581	RPL11	7	0.965843
40S ribosomal protein S14 OS=Homo sapiens OX=9606 GN=RPS14 PE=1 SV=3	RS14_HUMAN	RPS14	0.444444	0	0.444444	1	0.689243	0	0.545208	1	RPS14	4	0.611311
Splicing factor 3B subunit 2 OS=Homo sapiens OX=9606 GN=SF3B2 PE=1 SV=2	SF3B2_HUMAN	SF3B2	0.466667	0.0933333	0	1	0.420333	0.283667	0	1	SF3B2	4	0.366328
Spermine synthase OS=Homo sapiens OX=9606 GN=SMS PE=1 SV=2	SPSY_HUMAN	SMS	1	1	1	0	0.716464	0	0.227402	1	SMS	8	0.6314
Signal recognition particle subunit SRP68 OS=Homo sapiens OX=9606 GN=SRP68 PE=1 SV=2	SRP68_HUMAN	SRP68	0	0	0	1	0.49216	0.256025	0	1	SRP68	4	0.327482
Double-stranded RNA-binding protein Staufen homolog 1 OS=Homo sapiens OX=9606 GN=STAU1 PE=1 SV=2	STAU1_HUMAN	STAU1	1	1	0	1	0.0807016	0	0.0797449	1	STAU1	6	0.747541
Prostaglandin E synthase 3 OS=Homo sapiens OX=9606 GN=PTGES3 PE=1 SV=1	TEBP_HUMAN	PTGES3	0.28	0.028	1	0	0.673219	0	0.665534	1	PTGES3	8	0.833859
Thyroid hormone receptor-associated protein 3 OS=Homo sapiens OX=9606 GN=THRAP3 PE=1 SV=2	TR150_HUMAN	THRAP3	0.473684	1	0.473684	0	0.881943	0.624152	0	1	THRAP3	5	0.497664
Acylglycerol kinase, mitochondrial OS=Homo sapiens OX=9606 GN=AGK PE=1 SV=2	AGK_HUMAN	AGK	0.4	0.18	0	1	1	0.547993	0	0.524879	AGK	4	0.828598
Dolichyl-phosphate beta-glucosyltransferase OS=Homo sapiens OX=9606 GN=ALG5 PE=1 SV=1	ALG5_HUMAN	ALG5	1	0	1	1	0.695887	0	0.946473	1	ALG5	7	0.940832
AP-3 complex subunit beta-1 OS=Homo sapiens OX=9606 GN=AP3B1 PE=1 SV=3	AP3B1_HUMAN	AP3B1	0.615385	0	1	0.615385	0.6918	0.462904	0	1	AP3B1	7	0.449358
Sodium/potassium-transporting ATPase subunit beta-1 OS=Homo sapiens OX=9606 GN=ATP1B1 PE=1 SV=1	AT1B1_HUMAN	ATP1B1	0	0	1	1	1	0.497557	0.689286	0	ATP1B1	1	0.890663
Valacyclovir hydrolase OS=Homo sapiens OX=9606 GN=BPHL PE=1 SV=1	BPHL_HUMAN	BPHL	0.666667	0	1	0.547619	0	1	0.312633	0.96772	BPHL	7	1.03582
Transcription factor BTF3 OS=Homo sapiens OX=9606 GN=BTF3 PE=1 SV=1	BTF3_HUMAN	BTF3	1	0	1	0.166667	0.860893	0	0.629956	1	BTF3	8	0.894592
Cytochrome P450 2A6 OS=Homo sapiens OX=9606 GN=CYP2A6 PE=1 SV=3	CP2A6_HUMAN	CYP2A6	0	0	0.566667	1	0	0.270242	0.906245	1	CYP2A6	4	0.997408
Adapter molecule crk OS=Homo sapiens OX=9606 GN=CRK PE=1 SV=2	CRK_HUMAN	CRK	0.444444	0	0.444444	1	0.256602	0.0682711	0	1	CRK	4	0.490078
DnaJ homolog subfamily B member 11 OS=Homo sapiens OX=9606 GN=DNAJB11 PE=1 SV=1	DJB11_HUMAN	DNAJB11	0.5	0.5	1	0	0.515476	0.205232	0	1	DNAJB11	8	0.238675
DnaJ homolog subfamily C member 3 OS=Homo sapiens OX=9606 GN=DNAJC3 PE=1 SV=1	DNJC3_HUMAN	DNAJC3	#DIV/0!	#DIV/0!	#DIV/0!	#DIV/0!	0.149343	0.384499	0	1	DNAJC3
Epidermal growth factor receptor OS=Homo sapiens OX=9606 GN=EGFR PE=1 SV=2	EGFR_HUMAN	EGFR	0	0	0	1	0.381156	0.470257	0	1	EGFR	4	0.432591
Eukaryotic translation initiation factor 3 subunit G OS=Homo sapiens OX=9606 GN=EIF3G PE=1 SV=2	EIF3G_HUMAN	EIF3G	1	0.3	0	1	1	0	0.649794	0.813654	EIF3G	2	0.850874
Endoplasmic reticulum-Golgi intermediate compartment protein 1 OS=Homo sapiens OX=9606 GN=ERGIC1 PE=1 SV=1	ERGI1_HUMAN	ERGIC1	1	0	0.69697	0.393939	0.392911	0.162228	0	1	ERGIC1	2	0.661864
Rab GDP dissociation inhibitor alpha OS=Homo sapiens OX=9606 GN=GDI1 PE=1 SV=2	GDIA_HUMAN	GDI1	1	0.133333	0.133333	0	0.398973	0	0.0941904	1	GDI1	2	0.597575
Very-long-chain (3R)-3-hydroxyacyl-CoA dehydratase 3 OS=Homo sapiens OX=9606 GN=HACD3 PE=1 SV=2	HACD3_HUMAN	HACD3	0.473684	0	1	0.473684	0.283939	0.11407	0	1	HACD3	7	0.500897
Inosine-5'-monophosphate dehydrogenase 2 OS=Homo sapiens OX=9606 GN=IMPDH2 PE=1 SV=2	IMDH2_HUMAN	IMPDH2	0	0	1	0.375	0.559638	0	0.0840298	1	IMPDH2	7	0.76461
C-Jun-amino-terminal kinase-interacting protein 4 OS=Homo sapiens OX=9606 GN=SPAG9 PE=1 SV=4	JIP4_HUMAN	SPAG9	0.285714	0	0.285714	1	0.355495	0.0715445	0	1	SPAG9	4	0.298937
NADH-cytochrome b5 reductase 1 OS=Homo sapiens OX=9606 GN=CYB5R1 PE=1 SV=1	NB5R1_HUMAN	CYB5R1	0.218579	0	0.0582878	1	1	0	0.65106	0.532264	CYB5R1	4	0.863671
Paralemmin-3 OS=Homo sapiens OX=9606 GN=PALM3 PE=1 SV=2	PALM3_HUMAN	PALM3	1	0	1	0	0.368938	1	0.12237	0	PALM3	3	0.984207
Plakophilin-2 OS=Homo sapiens OX=9606 GN=PKP2 PE=1 SV=2	PKP2_HUMAN	PKP2	1	0.35	0	1	1	0.383182	0	0.294516	PKP2	2	0.921872
Plexin-B2 OS=Homo sapiens OX=9606 GN=PLXNB2 PE=1 SV=3	PLXB2_HUMAN	PLXNB2	1	1	1	0	0.917142	0.577798	0	1	PLXNB2	8	0.782252
26S proteasome non-ATPase regulatory subunit 14 OS=Homo sapiens OX=9606 GN=PSMD14 PE=1 SV=1	PSDE_HUMAN	PSMD14	0.402985	0	0.402985	1	0.563274	0	0.0947809	1	PSMD14	4	0.398245
60S ribosomal protein L23a OS=Homo sapiens OX=9606 GN=RPL23A PE=1 SV=1	RL23A_HUMAN	RPL23A	1	0.1	1	0	0.681692	0	0.376022	1	RPL23A	8	0.668043
40S ribosomal protein S25 OS=Homo sapiens OX=9606 GN=RPS25 PE=1 SV=1	RS25_HUMAN	RPS25	1	0.5	1	0	0.764569	0	0.733634	1	RPS25	8	0.735037
Protein sel-1 homolog 1 OS=Homo sapiens OX=9606 GN=SEL1L PE=1 SV=3	SE1L1_HUMAN	SEL1L	0	0	0	1	0.749168	1	0	0.432966	SEL1L	1	0.835335
Small nuclear ribonucleoprotein Sm D3 OS=Homo sapiens OX=9606 GN=SNRPD3 PE=1 SV=1	SMD3_HUMAN	SNRPD3	0.645161	1	0.645161	0	0.453022	0	0.433269	1	SNRPD3	8	0.661866
Signal recognition particle receptor subunit beta OS=Homo sapiens OX=9606 GN=SRPRB PE=1 SV=3	SRPRB_HUMAN	SRPRB	1	0	1	1	0.154606	0	0.0670299	1	SRPRB	7	0.647504
Tubulin alpha-4A chain OS=Homo sapiens OX=9606 GN=TUBA4A PE=1 SV=1	TBA4A_HUMAN	TUBA4A	#VALUE!	#VALUE!	#VALUE!	#VALUE!	0.261074	0	0.0399073	1	TUBA4A
Mitochondrial import inner membrane translocase subunit TIM50 OS=Homo sapiens OX=9606 GN=TIMM50 PE=1 SV=2	TIM50_HUMAN	TIMM50	0.5	0	0	1	0.807795	0.359996	0	1	TIMM50	4	0.533312
Thioredoxin reductase 2, mitochondrial OS=Homo sapiens OX=9606 GN=TXNRD2 PE=1 SV=3	TRXR2_HUMAN	TXNRD2	0.473684	0	1	0.473684	1	0	0.687394	0.969789	TXNRD2	7	0.815994
Tetratricopeptide repeat protein 37 OS=Homo sapiens OX=9606 GN=TTC37 PE=1 SV=1	TTC37_HUMAN	TTC37	0	1	0	0	0.688595	0.536407	0	1	TTC37	5	0.583231
Ubiquitin-associated protein 2-like OS=Homo sapiens OX=9606 GN=UBAP2L PE=1 SV=2	UBP2L_HUMAN	UBAP2L	1	1	1	0	0.771004	0.330924	0	1	UBAP2L	8	0.644567
Vesicle-associated membrane protein-associated protein A OS=Homo sapiens OX=9606 GN=VAPA PE=1 SV=3	VAPA_HUMAN	VAPA	1	0.1	0.1	0	0.489205	0	0.429228	1	VAPA	2	0.641061
Acyl carrier protein, mitochondrial OS=Homo sapiens OX=9606 GN=NDUFAB1 PE=1 SV=3	ACPM_HUMAN	NDUFAB1	0.615385	0	0.923077	1	0.724304	0	0.425438	1	NDUFAB1	7	0.410059
6-phosphogluconolactonase OS=Homo sapiens OX=9606 GN=PGLS PE=1 SV=2	6PGL_HUMAN	PGLS	1	0	1	1	0.363858	0.0206885	0	1	PGLS	7	0.563939
5'-AMP-activated protein kinase catalytic subunit alpha-1 OS=Homo sapiens OX=9606 GN=PRKAA1 PE=1 SV=4	AAPK1_HUMAN	PRKAA1	0.444444	0	0.444444	1	0.491174	0.123262	0	1	PRKAA1	4	0.42506
Large proline-rich protein BAG6 OS=Homo sapiens OX=9606 GN=BAG6 PE=1 SV=2	BAG6_HUMAN	BAG6	0	0	0	1	0.865225	0.784735	0	1	BAG6	4	0.774106
Lanosterol 14-alpha demethylase OS=Homo sapiens OX=9606 GN=CYP51A1 PE=1 SV=3	CP51A_HUMAN	CYP51A1	1	0	1	1	0.0478192	0	0.145192	1	CYP51A1	7	0.706913
DnaJ homolog subfamily A member 3, mitochondrial OS=Homo sapiens OX=9606 GN=DNAJA3 PE=1 SV=2	DNJA3_HUMAN	DNAJA3	0	0	1	0.8	0.260239	0.200599	0	1	DNAJA3	7	0.656764
Eukaryotic translation initiation factor 3 subunit J OS=Homo sapiens OX=9606 GN=EIF3J PE=1 SV=2	EIF3J_HUMAN	EIF3J	1	0	1	1	0.583845	0	0.139942	1	EIF3J	7	0.519991
Mitochondrial fission 1 protein OS=Homo sapiens OX=9606 GN=FIS1 PE=1 SV=2	FIS1_HUMAN	FIS1	1	0	0.0909091	0.0909091	0.555573	0	0.0955881	1	FIS1	2	0.493908
Guanidinoacetate N-methyltransferase OS=Homo sapiens OX=9606 GN=GAMT PE=1 SV=1	GAMT_HUMAN	GAMT	0.297297	0.297297	1	0	0	1	0.615891	0.249665	GAMT	3	1.12614
Guanine nucleotide-binding protein G(I)/G(S)/G(T) subunit beta-2 OS=Homo sapiens OX=9606 GN=GNB2 PE=1 SV=3	GBB2_HUMAN	GNB2	1	1	0	0.608696	0.25678	0	0.197452	1	GNB2	6	0.716068
Hydroxyacylglutathione hydrolase, mitochondrial OS=Homo sapiens OX=9606 GN=HAGH PE=1 SV=2	GLO2_HUMAN	HAGH	0	0	0.138889	1	0	0.259737	0.14303	1	HAGH	4	0.531514
Histone H1.0 OS=Homo sapiens OX=9606 GN=H1F0 PE=1 SV=3	H10_HUMAN	H1F0	0.444444	0	1	0.444444	0.109126	0	0.581708	1	H1F0	7	0.746015
Oxygen-dependent coproporphyrinogen-III oxidase, mitochondrial OS=Homo sapiens OX=9606 GN=CPOX PE=1 SV=3	HEM6_HUMAN	CPOX	0.152542	0	0.34322	1	0.00757576	0	1	0.612745	CPOX	4	1.0563
Histidine triad nucleotide-binding protein 2, mitochondrial OS=Homo sapiens OX=9606 GN=HINT2 PE=1 SV=1	HINT2_HUMAN	HINT2	0.473684	0	1	0.736842	0.109803	0	0.517695	1	HINT2	7	0.597156
Histamine N-methyltransferase OS=Homo sapiens OX=9606 GN=HNMT PE=1 SV=1	HNMT_HUMAN	HNMT	0.545455	0	1	0.30303	1	0.816566	0.495326	0	HNMT	3	0.890213
Intercellular adhesion molecule 1 OS=Homo sapiens OX=9606 GN=ICAM1 PE=1 SV=2	ICAM1_HUMAN	ICAM1	0.592593	0	1	1	0.517484	0	0.633696	1	ICAM1	7	0.530363
Isochorismatase domain-containing protein 2 OS=Homo sapiens OX=9606 GN=ISOC2 PE=1 SV=1	ISOC2_HUMAN	ISOC2	0.444444	0	0.444444	1	0.540359	0	1	0.945758	ISOC2	4	0.938927
Kynurenine 3-monooxygenase OS=Homo sapiens OX=9606 GN=KMO PE=1 SV=2	KMO_HUMAN	KMO	0	0	1	0	1	0	0.164404	0.929229	KMO	8	0.942747
Ribosomal protein S6 kinase alpha-3 OS=Homo sapiens OX=9606 GN=RPS6KA3 PE=1 SV=1	KS6A3_HUMAN	RPS6KA3	0	1	0.454545	0.227273	0.837955	0.861474	0	1	RPS6KA3	5	0.806255
Corrinoid adenosyltransferase OS=Homo sapiens OX=9606 GN=MMAB PE=1 SV=1	MMAB_HUMAN	MMAB	0.148936	0	0.335106	1	0	0.0595859	0.705738	1	MMAB	4	0.760563
Mitochondrial-processing peptidase subunit alpha OS=Homo sapiens OX=9606 GN=PMPCA PE=1 SV=2	MPPA_HUMAN	PMPCA	0.145985	0.240876	0	1	0.354316	0.243177	0	1	PMPCA	4	0.318127
ADP-sugar pyrophosphatase OS=Homo sapiens OX=9606 GN=NUDT5 PE=1 SV=1	NUDT5_HUMAN	NUDT5	0	0	0	1	0.64247	0	0.356728	1	NUDT5	4	0.42165
Delta-1-pyrroline-5-carboxylate synthase OS=Homo sapiens OX=9606 GN=ALDH18A1 PE=1 SV=2	P5CS_HUMAN	ALDH18A1	0.434783	1	1	0	0.594473	0.327385	0	1	ALDH18A1	8	0.527913
Phytanoyl-CoA dioxygenase, peroxisomal OS=Homo sapiens OX=9606 GN=PHYH PE=1 SV=1	PAHX_HUMAN	PHYH	0	0.275	1	0.589286	0	0.328722	1	0.399322	PHYH	1	1.17646
Ethanolamine-phosphate cytidylyltransferase OS=Homo sapiens OX=9606 GN=PCYT2 PE=1 SV=1	PCY2_HUMAN	PCYT2	0	0.45	1	0.9	0	0.0455498	0.359464	1	PCYT2	7	0.904106
Phosphatidylinositol-binding clathrin assembly protein OS=Homo sapiens OX=9606 GN=PICALM PE=1 SV=2	PICAL_HUMAN	PICALM	0.473684	0	0.473684	1	0.566609	0	0.162567	1	PICALM	4	0.475809
Proteasome subunit beta type-1 OS=Homo sapiens OX=9606 GN=PSMB1 PE=1 SV=2	PSB1_HUMAN	PSMB1	0.3125	0	0.121528	1	0.616659	0	0.291874	1	PSMB1	4	0.308466
Transforming protein RhoA OS=Homo sapiens OX=9606 GN=RHOA PE=1 SV=1	RHOA_HUMAN	RHOA	1	0	1	0.0357143	0.627138	0	0.018079	1	RHOA	8	0.719627
60S ribosomal protein L23 OS=Homo sapiens OX=9606 GN=RPL23 PE=1 SV=1	RL23_HUMAN	RPL23	1	0	1	0.47619	0.840162	0	0.550936	1	RPL23	7	0.780145
Protein SET OS=Homo sapiens OX=9606 GN=SET PE=1 SV=3	SET_HUMAN	SET	1	0.55	0.4375	0	0.83041	0	0.476775	1	SET	8	0.782229
Splicing factor 3B subunit 3 OS=Homo sapiens OX=9606 GN=SF3B3 PE=1 SV=4	SF3B3_HUMAN	SF3B3	0.375	0	0.140625	1	0.559614	0.283372	0	1	SF3B3	4	0.282236
S-phase kinase-associated protein 1 OS=Homo sapiens OX=9606 GN=SKP1 PE=1 SV=2	SKP1_HUMAN	SKP1	0.384615	0.0769231	0	1	1	0.0517592	0.149619	0	SKP1	1	1.06378
Agmatinase, mitochondrial OS=Homo sapiens OX=9606 GN=AGMAT PE=1 SV=2	SPEB_HUMAN	AGMAT	0.102564	0	0.230769	1	0.366726	1	0.0687363	0	AGMAT	1	0.572755
Transportin-1 OS=Homo sapiens OX=9606 GN=TNPO1 PE=1 SV=2	TNPO1_HUMAN	TNPO1	0	0	1	0	0.325892	0.0634632	0	1	TNPO1	8	0.907207
Tubulin--tyrosine ligase-like protein 12 OS=Homo sapiens OX=9606 GN=TTLL12 PE=1 SV=2	TTL12_HUMAN	TTLL12	#DIV/0!	#DIV/0!	#DIV/0!	#DIV/0!	0.451573	0	0.235706	1	TTLL12
Ubiquitin carboxyl-terminal hydrolase 47 OS=Homo sapiens OX=9606 GN=USP47 PE=1 SV=3	UBP47_HUMAN	USP47	0.473684	0.473684	1	0	1	0.844062	0	0.923439	USP47	8	0.794049
Alcohol dehydrogenase 1C OS=Homo sapiens OX=9606 GN=ADH1C PE=1 SV=2	ADH1G_HUMAN	ADH1C	0.0540541	0	0.324324	1	0	1	0.863813	0.623576	ADH1C	1	0.920386
Apolipoprotein C-III OS=Homo sapiens OX=9606 GN=APOC3 PE=1 SV=1	APOC3_HUMAN	APOC3	0	0	1	0.2	0	0.161788	0.901299	1	APOC3	7	1.24113
Damage-control phosphatase ARMT1 OS=Homo sapiens OX=9606 GN=ARMT1 PE=1 SV=1	ARMT1_HUMAN	ARMT1	1	1	1	0	1	0.179566	0	0.242398	ARMT1	3	0.77403
Basigin OS=Homo sapiens OX=9606 GN=BSG PE=1 SV=2	BASI_HUMAN	BSG	0	0	0.28125	1	0.883817	0.291529	0	1	BSG	4	0.517361
3'(2'),5'-bisphosphate nucleotidase 1 OS=Homo sapiens OX=9606 GN=BPNT1 PE=1 SV=1	BPNT1_HUMAN	BPNT1	1	0	0.545455	0.166667	1	0.523736	0	0.428535	BPNT1	2	0.864241
Complement factor B OS=Homo sapiens OX=9606 GN=CFB PE=1 SV=2	CFAB_HUMAN	CFB	1	0.4	0.4	0	0.183055	0	0.168344	1	CFB	2	0.800386
Malonyl-CoA decarboxylase, mitochondrial OS=Homo sapiens OX=9606 GN=MLYCD PE=1 SV=3	DCMC_HUMAN	MLYCD	0.473684	0	1	0.473684	0.09006	0.889945	0	1	MLYCD	7	0.937239
Eukaryotic translation initiation factor 3 subunit M OS=Homo sapiens OX=9606 GN=EIF3M PE=1 SV=1	EIF3M_HUMAN	EIF3M	0.411765	0	0.411765	1	0.809975	0	0.224075	1	EIF3M	4	0.517616
Peptidyl-prolyl cis-trans isomerase FKBP3 OS=Homo sapiens OX=9606 GN=FKBP3 PE=1 SV=1	FKBP3_HUMAN	FKBP3	0.868421	0.434211	0	1	1	0.134081	0.112919	0	FKBP3	6	1.07566
Hyaluronan-binding protein 2 OS=Homo sapiens OX=9606 GN=HABP2 PE=1 SV=1	HABP2_HUMAN	HABP2	0.5	1	0	0.25	0.74098	1	0	0.125343	HABP2	3	0.959634
Haloacid dehalogenase-like hydrolase domain-containing protein 3 OS=Homo sapiens OX=9606 GN=HDHD3 PE=1 SV=1	HDHD3_HUMAN	HDHD3	0.320755	0.641509	0	1	0.580506	0.538156	1	0	HDHD3	1	1.00908
Heterogeneous nuclear ribonucleoprotein R OS=Homo sapiens OX=9606 GN=HNRNPR PE=1 SV=1	HNRPR_HUMAN	HNRNPR	1	1	1	0	0.978128	0	0.436969	1	HNRNPR	8	0.771185
Eukaryotic translation initiation factor 4B OS=Homo sapiens OX=9606 GN=EIF4B PE=1 SV=2	IF4B_HUMAN	EIF4B	0.6	0.24	0	1	0.760406	0	0.428017	1	EIF4B	4	0.62891
Melanoma-associated antigen D2 OS=Homo sapiens OX=9606 GN=MAGED2 PE=1 SV=2	MAGD2_HUMAN	MAGED2	1	0	0.230769	0.285714	0.432604	0.349649	0	1	MAGED2	2	0.431509
Mesencephalic astrocyte-derived neurotrophic factor OS=Homo sapiens OX=9606 GN=MANF PE=1 SV=3	MANF_HUMAN	MANF	1	1	1	0	0.245399	0	0.113413	1	MANF	8	0.719086
Methylmalonic aciduria type A protein, mitochondrial OS=Homo sapiens OX=9606 GN=MMAA PE=1 SV=1	MMAA_HUMAN	MMAA	0	1	0	1	0.217506	0.140155	0	1	MMAA	6	0.782519
Diphosphomevalonate decarboxylase OS=Homo sapiens OX=9606 GN=MVD PE=1 SV=1	MVD1_HUMAN	MVD	0	0	0.666667	1	0	0.0298201	0.255621	1	MVD	4	0.75576
Unconventional myosin-Ie OS=Homo sapiens OX=9606 GN=MYO1E PE=1 SV=2	MYO1E_HUMAN	MYO1E	1	1	0	0	0.532706	0.310124	0	1	MYO1E	5	0.608864
Nuclear mitotic apparatus protein 1 OS=Homo sapiens OX=9606 GN=NUMA1 PE=1 SV=2	NUMA1_HUMAN	NUMA1	1	1	0	0.214286	0.990133	0.718446	0	1	NUMA1	5	0.795508
Protein NOXP20 OS=Homo sapiens OX=9606 GN=FAM114A1 PE=1 SV=2	NXP20_HUMAN	FAM114A1	1	0	0.5	0.5	0.186863	0	0.0207558	1	FAM114A1	2	0.661338
15-hydroxyprostaglandin dehydrogenase [NAD(+)] OS=Homo sapiens OX=9606 GN=HPGD PE=1 SV=1	PGDH_HUMAN	HPGD	0.259259	0	1	0.907407	0	0.538209	1	0.840657	HPGD	7	1.09385
Membrane-associated progesterone receptor component 2 OS=Homo sapiens OX=9606 GN=PGRMC2 PE=1 SV=1	PGRC2_HUMAN	PGRMC2	1	1	1	0	1	0.168717	0.764352	0	PGRMC2	3	0.948756
26S proteasome non-ATPase regulatory subunit 7 OS=Homo sapiens OX=9606 GN=PSMD7 PE=1 SV=2	PSMD7_HUMAN	PSMD7	0.526316	0.0526316	0	1	0.27858	0	0.0921932	1	PSMD7	4	0.463603
60S ribosomal protein L15 OS=Homo sapiens OX=9606 GN=RPL15 PE=1 SV=2	RL15_HUMAN	RPL15	1	0.2	1	0	0.492694	0	0.262727	1	RPL15	8	0.580873
RuvB-like 2 OS=Homo sapiens OX=9606 GN=RUVBL2 PE=1 SV=3	RUVB2_HUMAN	RUVBL2	0.466667	0.0933333	0	1	0.696979	0.0527907	0	1	RUVBL2	4	0.439289
Serine/arginine repetitive matrix protein 2 OS=Homo sapiens OX=9606 GN=SRRM2 PE=1 SV=2	SRRM2_HUMAN	SRRM2	0.677419	0.451613	0	1	0.67113	0.906192	0	1	SRRM2	6	0.75524
START domain-containing protein 10 OS=Homo sapiens OX=9606 GN=STARD10 PE=1 SV=2	STA10_HUMAN	STARD10	#DIV/0!	#DIV/0!	#DIV/0!	#DIV/0!	0	1	0.383475	0.648609	STARD10
Serine-threonine kinase receptor-associated protein OS=Homo sapiens OX=9606 GN=STRAP PE=1 SV=1	STRAP_HUMAN	STRAP	0.444444	0	0.444444	1	0.524468	0	0.0638873	1	STRAP	4	0.446002
Phenylalanine--tRNA ligase alpha subunit OS=Homo sapiens OX=9606 GN=FARSA PE=1 SV=3	SYFA_HUMAN	FARSA	0.169811	1	0	0.169811	0.46177	0	0.121363	1	FARSA	5	0.528847
Testin OS=Homo sapiens OX=9606 GN=TES PE=1 SV=1	TES_HUMAN	TES	0.333333	0	0.333333	1	0.606467	0.294596	0	1	TES	4	0.33055
Transmembrane emp24 domain-containing protein 5 OS=Homo sapiens OX=9606 GN=TMED5 PE=1 SV=1	TMED5_HUMAN	TMED5	1	0	0.444444	1	0.462268	0.110269	0	1	TMED5	2	0.671006
Acyl-CoA-binding domain-containing protein 5 OS=Homo sapiens OX=9606 GN=ACBD5 PE=1 SV=1	ACBD5_HUMAN	ACBD5	0	0	0	1	1	0.437946	0.161861	0	ACBD5	1	0.894881
Long-chain-fatty-acid--CoA ligase 3 OS=Homo sapiens OX=9606 GN=ACSL3 PE=1 SV=3	ACSL3_HUMAN	ACSL3	0.526316	1	0.526316	0	0.119884	0	0.208533	1	ACSL3	5	0.725176
Acyl-coenzyme A synthetase ACSM3, mitochondrial OS=Homo sapiens OX=9606 GN=ACSM3 PE=1 SV=2	ACSM3_HUMAN	ACSM3	0	0	0.666667	1	0.104674	1	0.886789	0	ACSM3	1	0.777916
Activator of 90 kDa heat shock protein ATPase homolog 1 OS=Homo sapiens OX=9606 GN=AHSA1 PE=1 SV=1	AHSA1_HUMAN	AHSA1	0	0	0	1	0.58773	0	0.13844	1	AHSA1	4	0.357329
AP-2 complex subunit alpha-2 OS=Homo sapiens OX=9606 GN=AP2A2 PE=1 SV=2	AP2A2_HUMAN	AP2A2	0	0	0.454545	1	0.0445999	0	0.196672	1	AP2A2	4	0.603534
3-hydroxybutyrate dehydrogenase type 2 OS=Homo sapiens OX=9606 GN=BDH2 PE=1 SV=2	BDH2_HUMAN	BDH2	0	0	0.148148	1	1	0.903697	0.849971	0	BDH2	1	0.839255
Ceruloplasmin OS=Homo sapiens OX=9606 GN=CP PE=1 SV=1	CERU_HUMAN	CP	0.285714	0	0.920635	1	0.0751707	0	0.0863504	1	CP	7	0.59641
Chromodomain-helicase-DNA-binding protein 4 OS=Homo sapiens OX=9606 GN=CHD4 PE=1 SV=2	CHD4_HUMAN	CHD4	0	0.7	1	0	1	0.923117	0	0.972412	CHD4	8	1.05637
Choline dehydrogenase, mitochondrial OS=Homo sapiens OX=9606 GN=CHDH PE=1 SV=2	CHDH_HUMAN	CHDH	1	0	1	1	0.625459	1	0	0.153153	CHDH	1	0.981867
Coatomer subunit epsilon OS=Homo sapiens OX=9606 GN=COPE PE=1 SV=3	COPE_HUMAN	COPE	1	1	1	0	0.537228	0.404975	0	1	COPE	8	0.647789
Cullin-4B OS=Homo sapiens OX=9606 GN=CUL4B PE=1 SV=4	CUL4B_HUMAN	CUL4B	1	0	0.333333	0.803922	1	0.335636	0	0.476328	CUL4B	2	0.696205
Uroporphyrinogen decarboxylase OS=Homo sapiens OX=9606 GN=UROD PE=1 SV=2	DCUP_HUMAN	UROD	1	0	1	0.0909091	0.550137	0	0.0934072	1	UROD	8	0.713938
7-dehydrocholesterol reductase OS=Homo sapiens OX=9606 GN=DHCR7 PE=1 SV=1	DHCR7_HUMAN	DHCR7	0	0.101852	0	1	0.00440487	0	0.203437	1	DHCR7	4	0.577032
Desmoglein-2 OS=Homo sapiens OX=9606 GN=DSG2 PE=1 SV=2	DSG2_HUMAN	DSG2	1	0	1	0.0909091	0.965227	0.418068	0	1	DSG2	8	0.816174
Double-stranded RNA-specific adenosine deaminase OS=Homo sapiens OX=9606 GN=ADAR PE=1 SV=4	DSRAD_HUMAN	ADAR	#DIV/0!	#DIV/0!	#DIV/0!	#DIV/0!	0.583278	0.317874	0	1	ADAR
Eukaryotic translation initiation factor 3 subunit F OS=Homo sapiens OX=9606 GN=EIF3F PE=1 SV=1	EIF3F_HUMAN	EIF3F	0	1	0	0	0.83588	0	0.421578	1	EIF3F	5	0.713978
Erlin-1 OS=Homo sapiens OX=9606 GN=ERLIN1 PE=1 SV=2	ERLN1_HUMAN	ERLIN1	0.107143	0	0.107143	1	0.381017	0.0117407	0	1	ERLIN1	4	0.303664
GDP-L-fucose synthase OS=Homo sapiens OX=9606 GN=TSTA3 PE=1 SV=1	FCL_HUMAN	TSTA3	0.5	1	1	0	0.483867	0.322823	0	1	TSTA3	8	0.522395
RNA-binding protein FUS OS=Homo sapiens OX=9606 GN=FUS PE=1 SV=1	FUS_HUMAN	FUS	1	0	1	0	0.5513	0	0.163844	1	FUS	8	0.707122
Heme oxygenase 2 OS=Homo sapiens OX=9606 GN=HMOX2 PE=1 SV=2	HMOX2_HUMAN	HMOX2	0.583333	0	0.583333	1	0.336684	0	0.193776	1	HMOX2	7	0.467875
Eukaryotic translation initiation factor 5B OS=Homo sapiens OX=9606 GN=EIF5B PE=1 SV=4	IF2P_HUMAN	EIF5B	0.470588	0.470588	0	1	0.981369	0	0.560805	1	EIF5B	6	0.759819
Platelet-activating factor acetylhydrolase IB subunit alpha OS=Homo sapiens OX=9606 GN=PAFAH1B1 PE=1 SV=2	LIS1_HUMAN	PAFAH1B1	0.25	1	0.0454545	0	0.612616	0.368073	0	1	PAFAH1B1	5	0.325851
Mannosyl-oligosaccharide 1,2-alpha-mannosidase IA OS=Homo sapiens OX=9606 GN=MAN1A1 PE=1 SV=3	MA1A1_HUMAN	MAN1A1	0	0.96	1	0.246154	0	0.4994	0.101282	1	MAN1A1	8	1.03378
Microtubule-associated protein RP/EB family member 2 OS=Homo sapiens OX=9606 GN=MAPRE2 PE=1 SV=1	MARE2_HUMAN	MAPRE2	0.232558	1	0.930233	0	0.0595317	0.192362	0	1	MAPRE2	8	0.823779
Serine/threonine-protein kinase MRCK beta OS=Homo sapiens OX=9606 GN=CDC42BPB PE=1 SV=2	MRCKB_HUMAN	CDC42BPB	0	1	0	0	0.598138	0.654821	0	1	CDC42BPB	5	0.641181
Canalicular multispecific organic anion transporter 2 OS=Homo sapiens OX=9606 GN=ABCC3 PE=1 SV=3	MRP3_HUMAN	ABCC3	#DIV/0!	#DIV/0!	#DIV/0!	#DIV/0!	0.906013	1	0	0.673708	ABCC3
Nascent polypeptide-associated complex subunit alpha, muscle-specific form OS=Homo sapiens OX=9606 GN=NACA PE=1 SV=1	NACAM_HUMAN (+1)	NACA	0.153846	0	0.292308	1	0.934139	0	0.746896	1	NACA	4	0.782552
Neurolysin, mitochondrial OS=Homo sapiens OX=9606 GN=NLN PE=1 SV=1	NEUL_HUMAN	NLN	0.5	0	0.5	1	0.270859	0.152907	0	1	NLN	4	0.532787
Nucleolar protein 58 OS=Homo sapiens OX=9606 GN=NOP58 PE=1 SV=1	NOP58_HUMAN	NOP58	0.409091	1	0.113636	0	0.352874	0	0.256143	1	NOP58	5	0.49597
Nuclear transport factor 2 OS=Homo sapiens OX=9606 GN=NUTF2 PE=1 SV=1	NTF2_HUMAN	NUTF2	1	1	1	0	0.660347	0	0.0127402	1	NUTF2	8	0.638695
Protein OS-9 OS=Homo sapiens OX=9606 GN=OS9 PE=1 SV=1	OS9_HUMAN	OS9	1	1	1	0	1	0.84725	0	0.34014	OS9	3	0.605191
Serine/threonine-protein kinase OSR1 OS=Homo sapiens OX=9606 GN=OXSR1 PE=1 SV=1	OXSR1_HUMAN	OXSR1	0.642857	0.321429	0	1	0.830373	0.279244	0	1	OXSR1	6	0.567999
PRKC apoptosis WT1 regulator protein OS=Homo sapiens OX=9606 GN=PAWR PE=1 SV=1	PAWR_HUMAN	PAWR	1	0.716667	0.484848	0	1	0.403147	0	0.174021	PAWR	3	0.598713
Phosphoglucomutase-2 OS=Homo sapiens OX=9606 GN=PGM2 PE=1 SV=4	PGM2_HUMAN	PGM2	0	0.0636364	0.0795455	1	0.105558	0	1	0.506958	PGM2	4	1.05992
Protein PRRC1 OS=Homo sapiens OX=9606 GN=PRRC1 PE=1 SV=1	PRRC1_HUMAN	PRRC1	1	0.1	0	0.1	0.446173	0.5006	0	1	PRRC1	2	0.598163
Phosphotriesterase-related protein OS=Homo sapiens OX=9606 GN=PTER PE=1 SV=1	PTER_HUMAN	PTER	0	0	1	0	0.347316	0.350005	0	1	PTER	8	0.904197
Adenylosuccinate lyase OS=Homo sapiens OX=9606 GN=ADSL PE=1 SV=2	PUR8_HUMAN	ADSL	1	0	0.666667	1	0.377609	0	0.0337224	1	ADSL	7	0.607721
Adenylosuccinate synthetase isozyme 2 OS=Homo sapiens OX=9606 GN=ADSS PE=1 SV=3	PURA2_HUMAN	ADSS	0.411765	0	1	0.411765	0.426035	0.15435	0	1	ADSS	7	0.510681
Serum amyloid A-1 protein OS=Homo sapiens OX=9606 GN=SAA1 PE=1 SV=1	SAA1_HUMAN	SAA1	0.275862	0.0827586	0	1	0.0683893	0	0.0629217	1	SAA1	4	0.498752
Protein transport protein Sec24D OS=Homo sapiens OX=9606 GN=SEC24D PE=1 SV=2	SC24D_HUMAN	SEC24D	0.444444	0	0.166667	1	0.00981713	0.182571	0	1	SEC24D	4	0.558508
Serine dehydratase-like OS=Homo sapiens OX=9606 GN=SDSL PE=1 SV=1	SDSL_HUMAN	SDSL	0.318182	0	0.141414	1	1	0.780044	0	0.622799	SDSL	1	0.872905
Splicing factor 3A subunit 1 OS=Homo sapiens OX=9606 GN=SF3A1 PE=1 SV=1	SF3A1_HUMAN	SF3A1	0.354839	0	0.133065	1	0.834138	0.53704	0	1	SF3A1	4	0.549774
TAR DNA-binding protein 43 OS=Homo sapiens OX=9606 GN=TARDBP PE=1 SV=1	TADBP_HUMAN	TARDBP	1	1	0	0	0.805178	0	0.671067	1	TARDBP	5	0.888939
Threonine synthase-like 1 OS=Homo sapiens OX=9606 GN=THNSL1 PE=1 SV=2	THNS1_HUMAN	THNSL1	0	0	0	1	0.240426	1	0	0.0460034	THNSL1	1	0.805091
Transmembrane protein 205 OS=Homo sapiens OX=9606 GN=TMEM205 PE=1 SV=1	TM205_HUMAN	TMEM205	0.615385	0	0.615385	1	0	0.224799	1	0.281385	TMEM205	1	1.03665
UDP-glucuronosyltransferase 1-9 OS=Homo sapiens OX=9606 GN=UGT1A9 PE=1 SV=1	UD19_HUMAN	UGT1A9	0	0.45	0.9	1	0.227929	1	0	0.947435	UGT1A9	7	1.13432
Vitamin K-dependent gamma-carboxylase OS=Homo sapiens OX=9606 GN=GGCX PE=1 SV=2	VKGC_HUMAN	GGCX	0.731707	0	0.731707	1	0.90437	1	0	0.125366	GGCX	1	0.780614
Vacuolar protein sorting-associated protein 4B OS=Homo sapiens OX=9606 GN=VPS4B PE=1 SV=2	VPS4B_HUMAN	VPS4B	1	1	0	1	0.625123	0.218144	0	1	VPS4B	6	0.468777
Glutaredoxin-1 OS=Homo sapiens OX=9606 GN=GLRX PE=1 SV=2	GLRX1_HUMAN	GLRX	1	0	0.5	1	0.397612	0	0.128778	1	GLRX	7	0.677026
Histidine triad nucleotide-binding protein 1 OS=Homo sapiens OX=9606 GN=HINT1 PE=1 SV=2	HINT1_HUMAN	HINT1	0.694444	0	1	0.929487	0.498216	0	0.418543	1	HINT1	7	0.362851
Alpha-1-acid glycoprotein 1 OS=Homo sapiens OX=9606 GN=ORM1 PE=1 SV=1	A1AG1_HUMAN	ORM1	0.0625	0	0.21875	1	0.172998	0	0.31794	1	ORM1	4	0.431334
Mycophenolic acid acyl-glucuronide esterase, mitochondrial OS=Homo sapiens OX=9606 GN=ABHD10 PE=1 SV=1	ABHDA_HUMAN	ABHD10	0.444444	0	0.444444	1	0.876051	0.378194	0	1	ABHD10	4	0.605767
Beta-actin-like protein 2 OS=Homo sapiens OX=9606 GN=ACTBL2 PE=1 SV=2	ACTBL_HUMAN	ACTBL2	1	0.4	0	1	#DIV/0!	#DIV/0!	#DIV/0!	#DIV/0!	ACTBL2
Protein arginine N-methyltransferase 1 OS=Homo sapiens OX=9606 GN=PRMT1 PE=1 SV=3	ANM1_HUMAN	PRMT1	0.62069	0.62069	1	0	0.735644	0	0.312457	1	PRMT1	8	0.291784
Annexin A1 OS=Homo sapiens OX=9606 GN=ANXA1 PE=1 SV=2	ANXA1_HUMAN	ANXA1	0.266667	0	0.12	1	0.143623	0	0.0182244	1	ANXA1	4	0.431083
AP-3 complex subunit delta-1 OS=Homo sapiens OX=9606 GN=AP3D1 PE=1 SV=1	AP3D1_HUMAN	AP3D1	1	1	1	0	0.107011	0.0637902	0	1	AP3D1	8	0.799887
Ataxin-10 OS=Homo sapiens OX=9606 GN=ATXN10 PE=1 SV=1	ATX10_HUMAN	ATXN10	0.411765	0	1	0.411765	1	0.013351	0	0.376545	ATXN10	7	0.900483
Beta-glucuronidase OS=Homo sapiens OX=9606 GN=GUSB PE=1 SV=2	BGLR_HUMAN	GUSB	1	0	0.444444	0.166667	1	0	0.794359	0.9067	GUSB	2	0.894064
Adenylyl cyclase-associated protein 2 OS=Homo sapiens OX=9606 GN=CAP2 PE=1 SV=1	CAP2_HUMAN	CAP2	1	1	0	0.133333	1	0.652966	0	0.323325	CAP2	3	0.950181
Cell cycle and apoptosis regulator protein 2 OS=Homo sapiens OX=9606 GN=CCAR2 PE=1 SV=2	CCAR2_HUMAN	CCAR2	1	0	0.266667	0.592593	0.966017	0.668063	0	1	CCAR2	2	0.634616
CD81 antigen OS=Homo sapiens OX=9606 GN=CD81 PE=1 SV=1	CD81_HUMAN	CD81	0	0	1	0	0.0204762	0	0.702981	1	CD81	8	1.1728
Cingulin-like protein 1 OS=Homo sapiens OX=9606 GN=CGNL1 PE=1 SV=2	CGNL1_HUMAN	CGNL1	0	0	0.5	1	0.229708	1	0.335875	0	CGNL1	1	0.511444
Ester hydrolase C11orf54 OS=Homo sapiens OX=9606 GN=C11orf54 PE=1 SV=1	CK054_HUMAN	C11orf54	0.65625	0	1	0.65625	0.951941	1	0.57869	0	C11orf54	1	0.858479
Coronin-1B OS=Homo sapiens OX=9606 GN=CORO1B PE=1 SV=1	COR1B_HUMAN	CORO1B	1	0	0.166667	0.69697	0.828391	0.33839	0	1	CORO1B	2	0.38292
Cytoplasmic FMR1-interacting protein 1 OS=Homo sapiens OX=9606 GN=CYFIP1 PE=1 SV=1	CYFP1_HUMAN	CYFIP1	1	1	0	1	0.521248	0.224257	0	1	CYFIP1	6	0.475831
Probable ATP-dependent RNA helicase DDX46 OS=Homo sapiens OX=9606 GN=DDX46 PE=1 SV=2	DDX46_HUMAN	DDX46	#DIV/0!	#DIV/0!	#DIV/0!	#DIV/0!	0.448477	0.246259	0	1	DDX46
Dehydrogenase/reductase SDR family member 4 OS=Homo sapiens OX=9606 GN=DHRS4 PE=1 SV=3	DHRS4_HUMAN	DHRS4	0	0	0.194444	1	0.807937	0.497068	1	0	DHRS4	1	0.867883
E3 ubiquitin-protein ligase DTX3L OS=Homo sapiens OX=9606 GN=DTX3L PE=1 SV=1	DTX3L_HUMAN	DTX3L	1	0	0.259259	1	0.264339	0.147074	0	1	DTX3L	2	0.702969
Epidermal growth factor receptor substrate 15-like 1 OS=Homo sapiens OX=9606 GN=EPS15L1 PE=1 SV=1	EP15R_HUMAN	EPS15L1	1	0	0	0	0.399064	0	0.394359	1	EPS15L1	2	0.688791
FERM, ARHGEF and pleckstrin domain-containing protein 1 OS=Homo sapiens OX=9606 GN=FARP1 PE=1 SV=1	FARP1_HUMAN	FARP1	0.454545	1	0.950413	0	1	0.10707	0	0.841447	FARP1	8	0.650967
Golgin subfamily A member 3 OS=Homo sapiens OX=9606 GN=GOLGA3 PE=1 SV=2	GOGA3_HUMAN	GOLGA3	0	0	0	1	0.135461	0.139698	0	1	GOLGA3	4	0.472741
Glutathione peroxidase 2 OS=Homo sapiens OX=9606 GN=GPX2 PE=1 SV=3	GPX2_HUMAN	GPX2	0	0	1	0.666667	0.061247	0.190025	0	1	GPX2	7	0.778805
Histone H2AX OS=Homo sapiens OX=9606 GN=H2AFX PE=1 SV=2	H2AX_HUMAN	H2AFX	1	1	1	0	0.677207	0	0.400983	1	H2AFX	8	0.66662
Histidine-rich glycoprotein OS=Homo sapiens OX=9606 GN=HRG PE=1 SV=1	HRG_HUMAN	HRG	1	1	1	0	0.372989	1	0.454241	0	HRG	3	0.785843
Heat shock 70 kDa protein 4L OS=Homo sapiens OX=9606 GN=HSPA4L PE=1 SV=3	HS74L_HUMAN	HSPA4L	1	0	1	0	1	0.764482	0	0.969101	HSPA4L	8	0.979373
Histidine ammonia-lyase OS=Homo sapiens OX=9606 GN=HAL PE=1 SV=1	HUTH_HUMAN	HAL	0.473684	0	0.298246	1	0.108867	1	0.221686	0	HAL	1	0.585239
Acyl-protein thioesterase 2 OS=Homo sapiens OX=9606 GN=LYPLA2 PE=1 SV=1	LYPA2_HUMAN	LYPLA2	0.428571	0.428571	1	0	1	0.481607	0	0.698361	LYPLA2	8	0.61608
Mitochondrial pyruvate carrier 2 OS=Homo sapiens OX=9606 GN=MPC2 PE=1 SV=1	MPC2_HUMAN	MPC2	0.108108	0	0.0152027	1	1	0.682356	0.944804	0	MPC2	1	0.922786
NADH dehydrogenase [ubiquinone] 1 alpha subcomplex subunit 9, mitochondrial OS=Homo sapiens OX=9606 GN=NDUFA9 PE=1 SV=2	NDUA9_HUMAN	NDUFA9	0.627907	1	0.837209	0	0.87409	0.394124	0	1	NDUFA9	8	0.593135
Peroxisomal biogenesis factor 19 OS=Homo sapiens OX=9606 GN=PEX19 PE=1 SV=1	PEX19_HUMAN	PEX19	0.702703	0.316216	0	1	1	0.755146	0	0.479049	PEX19	6	0.903093
Phospholipase A-2-activating protein OS=Homo sapiens OX=9606 GN=PLAA PE=1 SV=2	PLAP_HUMAN	PLAA	0	0	0	1	0.367788	0.0834903	0	1	PLAA	4	0.358449
Proteasome subunit beta type-2 OS=Homo sapiens OX=9606 GN=PSMB2 PE=1 SV=1	PSB2_HUMAN	PSMB2	0.615385	0	0.615385	1	0.416374	0.0308592	0	1	PSMB2	7	0.443981
Cytochrome b-c1 complex subunit 6, mitochondrial OS=Homo sapiens OX=9606 GN=UQCRH PE=1 SV=2	QCR6_HUMAN	UQCRH	0.409091	1	0	0.269139	1	0.246705	0.226252	0	UQCRH	5	1.01782
Ras-related protein Rab-32 OS=Homo sapiens OX=9606 GN=RAB32 PE=1 SV=3	RAB32_HUMAN	RAB32	0.242424	0.121212	0	1	1	0.14695	0	0.7791	RAB32	4	0.604276
60S ribosomal protein L24 OS=Homo sapiens OX=9606 GN=RPL24 PE=1 SV=1	RL24_HUMAN	RPL24	0.6	0.0666667	0	1	1	0	0.777429	0.730655	RPL24	4	0.95841
Regulator of microtubule dynamics protein 3 OS=Homo sapiens OX=9606 GN=RMDN3 PE=1 SV=2	RMD3_HUMAN	RMDN3	1	0	1	1	0.347679	0	0.199525	1	RMDN3	7	0.547605
Heterogeneous nuclear ribonucleoprotein A/B OS=Homo sapiens OX=9606 GN=HNRNPAB PE=1 SV=2	ROAA_HUMAN	HNRNPAB	1	0.2	0.2	0	0.495714	0	0.265719	1	HNRNPAB	2	0.578389
SEC23-interacting protein OS=Homo sapiens OX=9606 GN=SEC23IP PE=1 SV=1	S23IP_HUMAN	SEC23IP	1	1	1	0	0.376838	0.265272	0	1	SEC23IP	8	0.655235
Stromal interaction molecule 1 OS=Homo sapiens OX=9606 GN=STIM1 PE=1 SV=3	STIM1_HUMAN	STIM1	1	0.175	0	0.725	0.289914	0	0.0204266	1	STIM1	2	0.528557
Torsin-1A-interacting protein 2 OS=Homo sapiens OX=9606 GN=TOR1AIP2 PE=1 SV=1	TOIP2_HUMAN	TOR1AIP2	1	0	1	1	1	0.290087	0	0.590019	TOR1AIP2	7	0.783461
Tropomyosin alpha-3 chain OS=Homo sapiens OX=9606 GN=TPM3 PE=1 SV=2	TPM3_HUMAN	TPM3	1	0.5	0.583333	0	0.320977	0	0.0251667	1	TPM3	8	0.660298
Tripeptidyl-peptidase 1 OS=Homo sapiens OX=9606 GN=TPP1 PE=1 SV=2	TPP1_HUMAN	TPP1	1	0.2	1	0	1	0.996262	0	0.628821	TPP1	3	0.866821
Tubulin beta-4A chain OS=Homo sapiens OX=9606 GN=TUBB4A PE=1 SV=2	TBB4A_HUMAN	TUBB4A	0.755556	0.293827	1	0	0.357345	1	0.128251	0	TUBB4A	3	0.74901
Aflatoxin B1 aldehyde reductase member 2 OS=Homo sapiens OX=9606 GN=AKR7A2 PE=1 SV=3	ARK72_HUMAN	AKR7A2	#DIV/0!	#DIV/0!	#DIV/0!	#DIV/0!	1	0	0.638677	0.196806	AKR7A2
Charged multivesicular body protein 4b OS=Homo sapiens OX=9606 GN=CHMP4B PE=1 SV=1	CHM4B_HUMAN	CHMP4B	1	0.2	0	0.636364	1	0	0.00472407	0.979967	CHMP4B	2	0.456212
Calcium-regulated heat-stable protein 1 OS=Homo sapiens OX=9606 GN=CARHSP1 PE=1 SV=2	CHSP1_HUMAN	CARHSP1	1	0.826797	1	0	0.807369	0	1	0.590441	CARHSP1	8	1.06167
CDGSH iron-sulfur domain-containing protein 1 OS=Homo sapiens OX=9606 GN=CISD1 PE=1 SV=1	CISD1_HUMAN	CISD1	0.134615	0.269231	0	1	1	0.518013	0	0.0674479	CISD1	1	0.896903
Cytoskeleton-associated protein 5 OS=Homo sapiens OX=9606 GN=CKAP5 PE=1 SV=3	CKAP5_HUMAN	CKAP5	0	0	1	0	0.553368	0.328179	0	1	CKAP5	8	0.863791
Cleft lip and palate transmembrane protein 1 OS=Homo sapiens OX=9606 GN=CLPTM1 PE=1 SV=1	CLPT1_HUMAN	CLPTM1	1	0.5	0	0.375	1	0.695123	0	0.704014	CLPTM1	2	0.760353
Cytochrome c oxidase subunit 5A, mitochondrial OS=Homo sapiens OX=9606 GN=COX5A PE=1 SV=2	COX5A_HUMAN	COX5A	0.695652	0.452174	1	0	0.665795	0	0.68771	1	COX5A	8	0.581527
RNA-binding protein EWS OS=Homo sapiens OX=9606 GN=EWSR1 PE=1 SV=1	EWS_HUMAN	EWSR1	1	0.6	1	0	0.968928	0.398189	0	1	EWSR1	8	0.589253
FAS-associated factor 2 OS=Homo sapiens OX=9606 GN=FAF2 PE=1 SV=2	FAF2_HUMAN	FAF2	1	0.2	0.111111	0	0.601778	0.30084	0	1	FAF2	2	0.536216
Squalene synthase OS=Homo sapiens OX=9606 GN=FDFT1 PE=1 SV=1	FDFT_HUMAN	FDFT1	0	0	0.25	1	0.0507678	0	0.132161	1	FDFT1	4	0.52945
Glycine N-acyltransferase-like protein 1 OS=Homo sapiens OX=9606 GN=GLYATL1 PE=1 SV=1	GLYL1_HUMAN	GLYATL1	0.5	1	1	0	0.387049	1	0.116739	0	GLYATL1	3	0.704457
Guanine nucleotide-binding protein G(s) subunit alpha isoforms short OS=Homo sapiens OX=9606 GN=GNAS PE=1 SV=1	GNAS2_HUMAN	GNAS	0.544554	0.266227	1	0	0.65048	0.337625	0	1	GNAS	8	0.377627
Procollagen galactosyltransferase 1 OS=Homo sapiens OX=9606 GN=COLGALT1 PE=1 SV=1	GT251_HUMAN	COLGALT1	1	0	1	1	0.304231	0	0.0635986	1	COLGALT1	7	0.574503
LIM domain and actin-binding protein 1 OS=Homo sapiens OX=9606 GN=LIMA1 PE=1 SV=1	LIMA1_HUMAN	LIMA1	1	0	0.583333	0.5	0.889541	1	0	0.504094	LIMA1	3	1.0342
Lipopolysaccharide-responsive and beige-like anchor protein OS=Homo sapiens OX=9606 GN=LRBA PE=1 SV=4	LRBA_HUMAN	LRBA	1	0	1	1	0.753839	1	0	0.856715	LRBA	7	0.991882
Methionine adenosyltransferase 2 subunit beta OS=Homo sapiens OX=9606 GN=MAT2B PE=1 SV=1	MAT2B_HUMAN	MAT2B	1	0	1	1	1	0.346131	0	0.629018	MAT2B	7	0.776695
S-adenosylmethionine synthase isoform type-2 OS=Homo sapiens OX=9606 GN=MAT2A PE=1 SV=1	METK2_HUMAN	MAT2A	0.725806	0.725806	1	0	1	0.90079	0	0.0754465	MAT2A	3	0.439606
Mitochondrial Rho GTPase 2 OS=Homo sapiens OX=9606 GN=RHOT2 PE=1 SV=2	MIRO2_HUMAN	RHOT2	1	0	0.25	0.583333	1	0.236731	0	0.291301	RHOT2	2	0.734203
Interferon-induced GTP-binding protein Mx1 OS=Homo sapiens OX=9606 GN=MX1 PE=1 SV=4	MX1_HUMAN	MX1	#DIV/0!	#DIV/0!	#DIV/0!	#DIV/0!	0.220143	0.0154118	0	1	MX1
N-acylneuraminate cytidylyltransferase OS=Homo sapiens OX=9606 GN=CMAS PE=1 SV=2	NEUA_HUMAN	CMAS	#DIV/0!	#DIV/0!	#DIV/0!	#DIV/0!	0.388796	0	0.194178	1	CMAS
Nucleolar protein 56 OS=Homo sapiens OX=9606 GN=NOP56 PE=1 SV=4	NOP56_HUMAN	NOP56	1	1	0	1	0.693356	0	0.415301	1	NOP56	6	0.618392
OCIA domain-containing protein 1 OS=Homo sapiens OX=9606 GN=OCIAD1 PE=1 SV=1	OCAD1_HUMAN	OCIAD1	1	0	1	1	1	0	0.627315	0.606747	OCIAD1	7	0.892015
2-oxoisovalerate dehydrogenase subunit beta, mitochondrial OS=Homo sapiens OX=9606 GN=BCKDHB PE=1 SV=2	ODBB_HUMAN	BCKDHB	0.310345	0	0.698276	1	0.791667	1	0.626209	0	BCKDHB	1	0.499837
Pyridoxal-dependent decarboxylase domain-containing protein 1 OS=Homo sapiens OX=9606 GN=PDXDC1 PE=1 SV=2	PDXD1_HUMAN	PDXDC1	0	0	0	1	0.292533	0.606084	0	1	PDXDC1	4	0.551808
Low molecular weight phosphotyrosine protein phosphatase OS=Homo sapiens OX=9606 GN=ACP1 PE=1 SV=3	PPAC_HUMAN	ACP1	0.338983	1	0.338983	0	0.989358	0	0.976132	1	ACP1	5	1.0139
Ras-related protein Rab-1B OS=Homo sapiens OX=9606 GN=RAB1B PE=1 SV=1	RAB1B_HUMAN	RAB1B	1	0	1	0.214286	1	0.234054	0	0.916088	RAB1B	8	0.822104
Rho GTPase-activating protein 1 OS=Homo sapiens OX=9606 GN=ARHGAP1 PE=1 SV=1	RHG01_HUMAN	ARHGAP1	1	1	0.35	0	0.720003	0.566984	0	1	ARHGAP1	5	0.634645
Ribosomal L1 domain-containing protein 1 OS=Homo sapiens OX=9606 GN=RSL1D1 PE=1 SV=3	RL1D1_HUMAN	RSL1D1	#DIV/0!	#DIV/0!	#DIV/0!	#DIV/0!	0.513319	0	0.222902	1	RSL1D1
60S ribosomal protein L28 OS=Homo sapiens OX=9606 GN=RPL28 PE=1 SV=3	RL28_HUMAN	RPL28	#VALUE!	#VALUE!	#VALUE!	#VALUE!	0.429634	0	0.461986	1	RPL28
40S ribosomal protein S24 OS=Homo sapiens OX=9606 GN=RPS24 PE=1 SV=1	RS24_HUMAN	RPS24	0.4375	0	1	0	0.855715	0	0.371308	1	RPS24	8	0.700571
28S ribosomal protein S31, mitochondrial OS=Homo sapiens OX=9606 GN=MRPS31 PE=1 SV=3	RT31_HUMAN	MRPS31	1	0	1	0.5	0.938186	0	1	0.853299	MRPS31	7	1.09679
Ribosome maturation protein SBDS OS=Homo sapiens OX=9606 GN=SBDS PE=1 SV=4	SBDS_HUMAN	SBDS	0	0.203704	0	1	0.605622	0	0.188385	1	SBDS	4	0.374339
Sorbin and SH3 domain-containing protein 1 OS=Homo sapiens OX=9606 GN=SORBS1 PE=1 SV=3	SRBS1_HUMAN	SORBS1	0.47619	1	0.952381	0	0.500283	1	0	0.272015	SORBS1	3	0.63715
Single-stranded DNA-binding protein, mitochondrial OS=Homo sapiens OX=9606 GN=SSBP1 PE=1 SV=1	SSBP_HUMAN	SSBP1	1	0	0.545455	0.0909091	0.945215	0.16307	0	1	SSBP1	2	0.663998
Tubulin beta-2A chain OS=Homo sapiens OX=9606 GN=TUBB2A PE=1 SV=1	TBB2A_HUMAN	TUBB2A	1	0.6	1	0	0.147768	0	0.277866	1	TUBB2A	8	0.643416
Tubulin-specific chaperone A OS=Homo sapiens OX=9606 GN=TBCA PE=1 SV=3	TBCA_HUMAN	TBCA	0.571429	0.0571429	0	1	0.989394	0	0.534425	1	TBCA	4	0.773346
Target of Myb protein 1 OS=Homo sapiens OX=9606 GN=TOM1 PE=1 SV=2	TOM1_HUMAN	TOM1	1	0.6	0.6	0	0.281173	0	0.80666	1	TOM1	8	0.917959
Nucleoprotein TPR OS=Homo sapiens OX=9606 GN=TPR PE=1 SV=3	TPR_HUMAN	TPR	0.47619	0.47619	0	1	0.696002	0.556837	0	1	TPR	6	0.501173
Translin OS=Homo sapiens OX=9606 GN=TSN PE=1 SV=1	TSN_HUMAN	TSN	1	0.64	0.6	0	1	0.402886	0	0.303351	TSN	3	0.563463
Uridine 5'-monophosphate synthase OS=Homo sapiens OX=9606 GN=UMPS PE=1 SV=1	UMPS_HUMAN	UMPS	0.375	0	0.0972222	1	0.238826	0.0630356	0	1	UMPS	4	0.379036
Serine/threonine-protein phosphatase 2A 55 kDa regulatory subunit B alpha isoform OS=Homo sapiens OX=9606 GN=PPP2R2A PE=1 SV=1	2ABA_HUMAN	PPP2R2A	0	0	1	0	0.698	0.378883	0	1	PPP2R2A	8	0.875831
Actin-related protein 2/3 complex subunit 5 OS=Homo sapiens OX=9606 GN=ARPC5 PE=1 SV=3	ARPC5_HUMAN	ARPC5	0.166667	0	0.166667	1	0.793105	0.271896	0	1	ARPC5	4	0.37855
Manganese-transporting ATPase 13A1 OS=Homo sapiens OX=9606 GN=ATP13A1 PE=1 SV=2	AT131_HUMAN	ATP13A1	1	0.666667	0	0.727273	0.431154	0.315083	0	1	ATP13A1	6	0.523271
Brefeldin A-inhibited guanine nucleotide-exchange protein 2 OS=Homo sapiens OX=9606 GN=ARFGEF2 PE=1 SV=3	BIG2_HUMAN	ARFGEF2	0	1	1	1	0.143758	0.17044	0	1	ARFGEF2	7	1.19463
Cadherin-1 OS=Homo sapiens OX=9606 GN=CDH1 PE=1 SV=3	CADH1_HUMAN	CDH1	0	0	0	1	0.565203	1	0	0.818952	CDH1	4	0.879479
Carbonyl reductase family member 4 OS=Homo sapiens OX=9606 GN=CBR4 PE=1 SV=3	CBR4_HUMAN	CBR4	1	0	1	1	0.786634	1	0	0.74653	CBR4	7	1.01477
CDGSH iron-sulfur domain-containing protein 2 OS=Homo sapiens OX=9606 GN=CISD2 PE=1 SV=1	CISD2_HUMAN	CISD2	0	0	0	1	0.294148	0	0.176318	1	CISD2	4	0.384722
ATP-dependent Clp protease ATP-binding subunit clpX-like, mitochondrial OS=Homo sapiens OX=9606 GN=CLPX PE=1 SV=2	CLPX_HUMAN	CLPX	0.181818	0.545455	0	1	0.49233	0.14195	0	1	CLPX	4	0.524155
Protein canopy homolog 2 OS=Homo sapiens OX=9606 GN=CNPY2 PE=1 SV=1	CNPY2_HUMAN	CNPY2	0.225806	0.0451613	0	1	1	0	0.54811	0.975305	CNPY2	4	0.696289
Ubiquinone biosynthesis protein COQ9, mitochondrial OS=Homo sapiens OX=9606 GN=COQ9 PE=1 SV=1	COQ9_HUMAN	COQ9	0.37037	0.37037	1	0	0.984526	1	0.240868	0	COQ9	3	0.64727
Cytochrome c oxidase subunit 6B1 OS=Homo sapiens OX=9606 GN=COX6B1 PE=1 SV=2	CX6B1_HUMAN	COX6B1	0.0555556	0.0555556	1	0	1	0.491008	0.019298	0	COX6B1	3	1.01057
Cytochrome b5 type B OS=Homo sapiens OX=9606 GN=CYB5B PE=1 SV=3	CYB5B_HUMAN	CYB5B	0.52381	0	0.52381	1	0.206212	0	0.0650371	1	CYB5B	7	0.585922
Dolichyl-diphosphooligosaccharide--protein glycosyltransferase subunit DAD1 OS=Homo sapiens OX=9606 GN=DAD1 PE=1 SV=3	DAD1_HUMAN	DAD1	0.230769	0	0.230769	1	0.524141	0	0.254508	1	DAD1	4	0.250592
DnaJ homolog subfamily C member 13 OS=Homo sapiens OX=9606 GN=DNAJC13 PE=1 SV=5	DJC13_HUMAN	DNAJC13	1	0	1	1	0.611849	0.626423	0	1	DNAJC13	7	0.683327
Glutamate-rich protein 5 OS=Homo sapiens OX=9606 GN=ERICH5 PE=2 SV=1	ERIC5_HUMAN	ERICH5	1	1	0.0769231	0	1	0.88697	0	0.140279	ERICH5	3	0.895956
Alpha-2-HS-glycoprotein OS=Homo sapiens OX=9606 GN=AHSG PE=1 SV=2	FETUA_HUMAN	AHSG	0.277778	1	0.671717	0	0.144186	1	0.237054	0	AHSG	3	0.918525
Protein farnesyltransferase/geranylgeranyltransferase type-1 subunit alpha OS=Homo sapiens OX=9606 GN=FNTA PE=1 SV=1	FNTA_HUMAN	FNTA	1	0	1	1	0.471867	0.0337861	0	1	FNTA	7	0.538232
Fascin OS=Homo sapiens OX=9606 GN=FSCN1 PE=1 SV=3	FSCN1_HUMAN	FSCN1	0	1	0.115385	0.5625	0.188953	0	0.0592223	1	FSCN1	5	0.876632
Golgi resident protein GCP60 OS=Homo sapiens OX=9606 GN=ACBD3 PE=1 SV=4	GCP60_HUMAN	ACBD3	#DIV/0!	#DIV/0!	#DIV/0!	#DIV/0!	0.400103	0.308841	0	1	ACBD3
Gephyrin OS=Homo sapiens OX=9606 GN=GPHN PE=1 SV=1	GEPH_HUMAN	GPHN	0	0	0.888889	1	0	0.0956056	0.309523	1	GPHN	7	0.807476
Glucosamine 6-phosphate N-acetyltransferase OS=Homo sapiens OX=9606 GN=GNPNAT1 PE=1 SV=1	GNA1_HUMAN	GNPNAT1	0	0	1	1	1	0.754887	0	0.968046	GNPNAT1	7	0.962686
Heme-binding protein 2 OS=Homo sapiens OX=9606 GN=HEBP2 PE=1 SV=1	HEBP2_HUMAN	HEBP2	1	0	1	1	0.791047	0	0.326504	1	HEBP2	7	0.597035
Minor histocompatibility antigen H13 OS=Homo sapiens OX=9606 GN=HM13 PE=1 SV=1	HM13_HUMAN	HM13	1	0	1	0.25	0.198753	0	0.07843	1	HM13	7	0.841568
Heterogeneous nuclear ribonucleoprotein H3 OS=Homo sapiens OX=9606 GN=HNRNPH3 PE=1 SV=2	HNRH3_HUMAN	HNRNPH3	1	0.1	1	0	1	0.271202	0	0.837794	HNRNPH3	8	0.743268
Probable imidazolonepropionase OS=Homo sapiens OX=9606 GN=AMDHD1 PE=1 SV=2	HUTI_HUMAN	AMDHD1	1	0	1	1	0	0.827534	0.736624	1	AMDHD1	7	1.11412
Hydroxyproline dehydrogenase OS=Homo sapiens OX=9606 GN=PRODH2 PE=1 SV=1	HYPDH_HUMAN	PRODH2	0	0	0	1	0.375769	1	0.399065	0	PRODH2	1	0.664609
Isocitrate dehydrogenase [NAD] subunit alpha, mitochondrial OS=Homo sapiens OX=9606 GN=IDH3A PE=1 SV=1	IDH3A_HUMAN	IDH3A	1	0.407407	1	0	0.609046	0.0807414	0	1	IDH3A	8	0.458475
Inositol 1,4,5-trisphosphate receptor type 2 OS=Homo sapiens OX=9606 GN=ITPR2 PE=1 SV=2	ITPR2_HUMAN	ITPR2	0	0	1	0	0	0.0127988	0.272191	1	ITPR2	8	1.05596
KH domain-containing, RNA-binding, signal transduction-associated protein 1 OS=Homo sapiens OX=9606 GN=KHDRBS1 PE=1 SV=1	KHDR1_HUMAN	KHDRBS1	1	1	0.5	0	0.621188	0.131795	0	1	KHDRBS1	5	0.65734
Kinesin-like protein KIF13B OS=Homo sapiens OX=9606 GN=KIF13B PE=1 SV=2	KI13B_HUMAN	KIF13B	0	0	1	0	0.678004	0.716182	0	1	KIF13B	8	1.00055
Myb-binding protein 1A OS=Homo sapiens OX=9606 GN=MYBBP1A PE=1 SV=2	MBB1A_HUMAN	MYBBP1A	1	1	1	0	0.268849	0.0959047	0	1	MYBBP1A	8	0.704433
Lysophospholipid acyltransferase 5 OS=Homo sapiens OX=9606 GN=LPCAT3 PE=1 SV=1	MBOA5_HUMAN	LPCAT3	0.411765	0	0.411765	1	0.120006	0	0.157565	1	LPCAT3	4	0.530286
Nck-associated protein 1 OS=Homo sapiens OX=9606 GN=NCKAP1 PE=1 SV=1	NCKP1_HUMAN	NCKAP1	0	0	1	1	0.551263	0.147626	0	1	NCKAP1	7	0.619618
Peptidyl-tRNA hydrolase 2, mitochondrial OS=Homo sapiens OX=9606 GN=PTRH2 PE=1 SV=1	PTH2_HUMAN	PTRH2	0	0	1	0	0.262681	0	0.352571	1	PTRH2	8	0.945139
ATP-dependent DNA helicase Q1 OS=Homo sapiens OX=9606 GN=RECQL PE=1 SV=3	RECQ1_HUMAN	RECQL	0.5	1	0.5	0	0.324744	0	0.0083631	1	RECQL	5	0.568432
60S ribosomal protein L27a OS=Homo sapiens OX=9606 GN=RPL27A PE=1 SV=2	RL27A_HUMAN	RPL27A	1	0	0.47619	0.607143	0.618722	0	0.453489	1	RPL27A	2	0.545616
Ras suppressor protein 1 OS=Homo sapiens OX=9606 GN=RSU1 PE=1 SV=3	RSU1_HUMAN	RSU1	0	0	0	1	0.306527	0	0.068042	1	RSU1	4	0.391728
Scaffold attachment factor B1 OS=Homo sapiens OX=9606 GN=SAFB PE=1 SV=4	SAFB1_HUMAN	SAFB	0.666667	0	0.666667	1	1	0.177076	0	0.942054	SAFB	7	0.597966
GTP-binding protein SAR1a OS=Homo sapiens OX=9606 GN=SAR1A PE=1 SV=1	SAR1A_HUMAN	SAR1A	1	0	1	1	0.511355	0	0.170827	1	SAR1A	7	0.516233
Protein transport protein Sec16A OS=Homo sapiens OX=9606 GN=SEC16A PE=1 SV=4	SC16A_HUMAN	SEC16A	#DIV/0!	#DIV/0!	#DIV/0!	#DIV/0!	0.207554	0.378756	0	1	SEC16A
Sorting nexin-5 OS=Homo sapiens OX=9606 GN=SNX5 PE=1 SV=1	SNX5_HUMAN	SNX5	0.555556	1	0.111111	0	1	0.502912	0	0.854947	SNX5	5	0.437614
FACT complex subunit SPT16 OS=Homo sapiens OX=9606 GN=SUPT16H PE=1 SV=1	SP16H_HUMAN	SUPT16H	0	1	0.714286	0	1	0.419547	0	0.981401	SUPT16H	5	0.792942
Serine--tRNA ligase, mitochondrial OS=Homo sapiens OX=9606 GN=SARS2 PE=1 SV=1	SYSM_HUMAN	SARS2	0.52381	0	1	0.960317	0.939613	1	0	0.333884	SARS2	1	0.855137
Activated RNA polymerase II transcriptional coactivator p15 OS=Homo sapiens OX=9606 GN=SUB1 PE=1 SV=3	TCP4_HUMAN	SUB1	1	0.75	0.6875	0	1	0.204963	0.0111362	0	SUB1	3	0.689895
Thioredoxin domain-containing protein 17 OS=Homo sapiens OX=9606 GN=TXNDC17 PE=1 SV=1	TXD17_HUMAN	TXNDC17	1	1	0	1	1	0.390061	0.196633	0	TXNDC17	6	1.06594
UDP-glucuronosyltransferase 2B10 OS=Homo sapiens OX=9606 GN=UGT2B10 PE=1 SV=1	UDB10_HUMAN	UGT2B10	0.230769	0	0.519231	1	0.038893	1	0.872255	0	UGT2B10	1	0.728466
Actin-related protein 2/3 complex subunit 4 OS=Homo sapiens OX=9606 GN=ARPC4 PE=1 SV=3	ARPC4_HUMAN	ARPC4	0.215686	0	0.215686	1	0.540982	0	0.327781	1	ARPC4	4	0.283393
ATPase ASNA1 OS=Homo sapiens OX=9606 GN=ASNA1 PE=1 SV=2	ASNA_HUMAN	ASNA1	0.351351	0.351351	0	1	1	0.225813	0	0.970624	ASNA1	4	0.650022
Barrier-to-autointegration factor OS=Homo sapiens OX=9606 GN=BANF1 PE=1 SV=1	BAF_HUMAN	BANF1	1	0.5	1	0	0.672249	0	0.440836	1	BANF1	8	0.520854
BH3-interacting domain death agonist OS=Homo sapiens OX=9606 GN=BID PE=1 SV=1	BID_HUMAN	BID	0.65625	0	0.388889	1	0.366937	0	0.218594	1	BID	4	0.564138
Cell adhesion molecule 1 OS=Homo sapiens OX=9606 GN=CADM1 PE=1 SV=2	CADM1_HUMAN	CADM1	1	1	1	0	0.811004	1	0.161943	0	CADM1	3	0.611825
Chromobox protein homolog 3 OS=Homo sapiens OX=9606 GN=CBX3 PE=1 SV=4	CBX3_HUMAN	CBX3	1	0.1	1	0	1	0	0.365393	0.857042	CBX3	8	0.771973
Coiled-coil domain-containing protein 58 OS=Homo sapiens OX=9606 GN=CCDC58 PE=1 SV=1	CCD58_HUMAN	CCDC58	1	0.1	1	0	0.732781	0	1	0.959688	CCDC58	8	1.05344
7-alpha-hydroxycholest-4-en-3-one 12-alpha-hydroxylase OS=Homo sapiens OX=9606 GN=CYP8B1 PE=1 SV=2	CP8B1_HUMAN	CYP8B1	1	1	0	1	0	0.522982	0.036606	1	CYP8B1	6	0.80155
Cullin-1 OS=Homo sapiens OX=9606 GN=CUL1 PE=1 SV=2	CUL1_HUMAN	CUL1	0	0	0	1	0.460277	0.101014	0	1	CUL1	4	0.336414
DAZ-associated protein 1 OS=Homo sapiens OX=9606 GN=DAZAP1 PE=1 SV=1	DAZP1_HUMAN	DAZAP1	#DIV/0!	#DIV/0!	#DIV/0!	#DIV/0!	0.206218	0.0220031	0	1	DAZAP1
Cytoplasmic dynein 1 light intermediate chain 1 OS=Homo sapiens OX=9606 GN=DYNC1LI1 PE=1 SV=3	DC1L1_HUMAN	DYNC1LI1	#DIV/0!	#DIV/0!	#DIV/0!	#DIV/0!	0.591858	0.267755	0	1	DYNC1LI1
Clathrin interactor 1 OS=Homo sapiens OX=9606 GN=CLINT1 PE=1 SV=1	EPN4_HUMAN	CLINT1	1	0	1	0.230769	0.40652	0.16942	0	1	CLINT1	8	0.755437
Protein FAM162A OS=Homo sapiens OX=9606 GN=FAM162A PE=1 SV=2	F162A_HUMAN	FAM162A	0	0	0	1	0.0381906	1	0	0.194746	FAM162A	1	0.888279
Protocadherin Fat 1 OS=Homo sapiens OX=9606 GN=FAT1 PE=1 SV=2	FAT1_HUMAN	FAT1	0	0	0.888889	1	0.800087	0.889684	0	1	FAT1	7	0.974218
Hemoglobin subunit beta OS=Homo sapiens OX=9606 GN=HBB PE=1 SV=2	HBB_HUMAN	HBB	0	0.4	1	0.333333	#DIV/0!	#DIV/0!	#DIV/0!	#DIV/0!	HBB
Hemopexin OS=Homo sapiens OX=9606 GN=HPX PE=1 SV=2	HEMO_HUMAN	HPX	0.636364	0.509091	1	0	0.786048	0.965367	1	0	HPX	3	0.900941
cAMP-dependent protein kinase catalytic subunit alpha OS=Homo sapiens OX=9606 GN=PRKACA PE=1 SV=2	KAPCA_HUMAN	PRKACA	0	0.4	0.666667	1	0.307775	0.223254	0	1	PRKACA	4	0.67862
NAD-dependent malic enzyme, mitochondrial OS=Homo sapiens OX=9606 GN=ME2 PE=1 SV=1	MAOM_HUMAN	ME2	1	1	0	0	0.966796	0.301257	0	1	ME2	5	0.669163
Unconventional myosin-Id OS=Homo sapiens OX=9606 GN=MYO1D PE=1 SV=2	MYO1D_HUMAN	MYO1D	1	0	0.285714	0.0909091	0.326884	0.301141	0	1	MYO1D	2	0.601842
NADH dehydrogenase [ubiquinone] 1 alpha subcomplex subunit 5 OS=Homo sapiens OX=9606 GN=NDUFA5 PE=1 SV=3	NDUA5_HUMAN	NDUFA5	0.333333	0.333333	1	0	1	0	0.173729	0.144131	NDUFA5	3	0.917333
NADH dehydrogenase [ubiquinone] 1 beta subcomplex subunit 7 OS=Homo sapiens OX=9606 GN=NDUFB7 PE=1 SV=4	NDUB7_HUMAN	NDUFB7	0.0804598	0	0.0804598	1	0.791839	0.476059	0	1	NDUFB7	4	0.484492
Cysteine desulfurase, mitochondrial OS=Homo sapiens OX=9606 GN=NFS1 PE=1 SV=3	NFS1_HUMAN	NFS1	0.473684	0.473684	1	0	1	0.262393	0	0.896651	NFS1	8	0.465823
Pyruvate dehydrogenase protein X component, mitochondrial OS=Homo sapiens OX=9606 GN=PDHX PE=1 SV=3	ODPX_HUMAN	PDHX	0.722222	0	0.464286	1	0.629759	0.256664	0	1	PDHX	7	0.561491
PDZ and LIM domain protein 2 OS=Homo sapiens OX=9606 GN=PDLIM2 PE=1 SV=1	PDLI2_HUMAN	PDLIM2	0.47619	0.47619	1	0	0.492115	0.0966655	0	1	PDLIM2	8	0.284962
Phosphopantothenate--cysteine ligase OS=Homo sapiens OX=9606 GN=PPCS PE=1 SV=2	PPCS_HUMAN	PPCS	1	0.3	0.461538	0	0.886231	1	0	0.425556	PPCS	3	0.741645
Ras-related protein Rab-18 OS=Homo sapiens OX=9606 GN=RAB18 PE=1 SV=1	RAB18_HUMAN	RAB18	1	0	1	1	0.756446	0	0.0686576	1	RAB18	7	0.573715
Ras-related protein Rab-6A OS=Homo sapiens OX=9606 GN=RAB6A PE=1 SV=3	RAB6A_HUMAN	RAB6A	0.310345	0	0.310345	1	0.163664	0.030168	0	1	RAB6A	4	0.443043
Rab3 GTPase-activating protein non-catalytic subunit OS=Homo sapiens OX=9606 GN=RAB3GAP2 PE=1 SV=1	RBGPR_HUMAN	RAB3GAP2	0	0	0	1	0.533372	0.389841	0	1	RAB3GAP2	4	0.37917
U1 small nuclear ribonucleoprotein 70 kDa OS=Homo sapiens OX=9606 GN=SNRNP70 PE=1 SV=2	RU17_HUMAN	SNRNP70	1	0	1	1	1	0.225672	0.70428	0	SNRNP70	1	1.18951
Structural maintenance of chromosomes protein 1A OS=Homo sapiens OX=9606 GN=SMC1A PE=1 SV=2	SMC1A_HUMAN	SMC1A	0.444444	0.444444	1	0	0.393446	0.173227	0	1	SMC1A	8	0.347673
Serpin B8 OS=Homo sapiens OX=9606 GN=SERPINB8 PE=1 SV=2	SPB8_HUMAN	SERPINB8	1	1	0	0.0769231	0.323967	0.254782	0	1	SERPINB8	5	0.679274
Signal peptidase complex subunit 2 OS=Homo sapiens OX=9606 GN=SPCS2 PE=1 SV=3	SPCS2_HUMAN	SPCS2	1	0	1	1	0.282323	0	0.996492	1	SPCS2	7	0.999256
Serrate RNA effector molecule homolog OS=Homo sapiens OX=9606 GN=SRRT PE=1 SV=1	SRRT_HUMAN	SRRT	0	1	0	0	1	0.132802	0	0.428123	SRRT	5	0.810596
Translocon-associated protein subunit delta OS=Homo sapiens OX=9606 GN=SSR4 PE=1 SV=1	SSRD_HUMAN	SSR4	0	1	0.5625	0.45	0.668238	0	1	0.437831	SSR4	5	1.26509
FACT complex subunit SSRP1 OS=Homo sapiens OX=9606 GN=SSRP1 PE=1 SV=1	SSRP1_HUMAN	SSRP1	0	0.36	0.2	1	0.416756	0	0.0523196	1	SSRP1	4	0.423318
Tryptophan--tRNA ligase, cytoplasmic OS=Homo sapiens OX=9606 GN=WARS PE=1 SV=2	SYWC_HUMAN	WARS	1	1	1	0	0.184486	0.106034	0	1	WARS	8	0.747484
tRNA methyltransferase 10 homolog C OS=Homo sapiens OX=9606 GN=TRMT10C PE=1 SV=2	TM10C_HUMAN	TRMT10C	0	0	0	1	1	0	0.834125	0.879653	TRMT10C	4	0.915078
Translocating chain-associated membrane protein 1 OS=Homo sapiens OX=9606 GN=TRAM1 PE=1 SV=3	TRAM1_HUMAN	TRAM1	1	0.55	0	1	0.750749	0.0988787	0	1	TRAM1	6	0.548432
Splicing factor U2AF 65 kDa subunit OS=Homo sapiens OX=9606 GN=U2AF2 PE=1 SV=4	U2AF2_HUMAN	U2AF2	1	0.0909091	0	0.69697	1	0.243981	0	0.596378	U2AF2	2	0.538486
UBX domain-containing protein 4 OS=Homo sapiens OX=9606 GN=UBXN4 PE=1 SV=2	UBXN4_HUMAN	UBXN4	1	0	0	1	0.707083	0.63078	0	1	UBXN4	2	0.736989
Exportin-T OS=Homo sapiens OX=9606 GN=XPOT PE=1 SV=2	XPOT_HUMAN	XPOT	0	0.666667	0.333333	1	0.102333	0	0.123969	1	XPOT	4	0.773595
Aminoacyl tRNA synthase complex-interacting multifunctional protein 2 OS=Homo sapiens OX=9606 GN=AIMP2 PE=1 SV=2	AIMP2_HUMAN	AIMP2	0.222222	0.844444	1	0	0.262574	0	0.0670857	1	AIMP2	8	0.642209
Alpha-methylacyl-CoA racemase OS=Homo sapiens OX=9606 GN=AMACR PE=1 SV=2	AMACR_HUMAN	AMACR	0	0.6	0.461538	1	0.785448	1	0.29574	0	AMACR	1	0.729213
Actin-related protein 2/3 complex subunit 1B OS=Homo sapiens OX=9606 GN=ARPC1B PE=1 SV=3	ARC1B_HUMAN	ARPC1B	0.230769	0	0.230769	1	0.165765	0	0.0821757	1	ARPC1B	4	0.39629
Arylsulfatase A OS=Homo sapiens OX=9606 GN=ARSA PE=1 SV=3	ARSA_HUMAN	ARSA	1	1	1	0	1	0.283501	0	0.293445	ARSA	3	0.71302
Coiled-coil domain-containing protein 50 OS=Homo sapiens OX=9606 GN=CCDC50 PE=1 SV=1	CCD50_HUMAN	CCDC50	0.764706	0.458824	0	1	0.423577	0.067083	0	1	CCDC50	6	0.505966
UPF0598 protein C8orf82 OS=Homo sapiens OX=9606 GN=C8orf82 PE=1 SV=2	CH082_HUMAN	C8orf82	1	1	1	0	0	0.865217	1	0.228438	C8orf82	3	1.23944
Cytochrome P450 4F2 OS=Homo sapiens OX=9606 GN=CYP4F2 PE=1 SV=1	CP4F2_HUMAN	CYP4F2	0	0	0	1	0	0.827755	0.654813	1	CYP4F2	4	0.968312
Peripheral plasma membrane protein CASK OS=Homo sapiens OX=9606 GN=CASK PE=1 SV=3	CSKP_HUMAN	CASK	0	0	0	1	0.535454	0.158105	0	1	CASK	4	0.329505
Dual specificity protein phosphatase 3 OS=Homo sapiens OX=9606 GN=DUSP3 PE=1 SV=1	DUS3_HUMAN	DUSP3	1	0	0.259259	0.666667	1	0.530026	0	0.627882	DUSP3	2	0.623859
Elongation factor Ts, mitochondrial OS=Homo sapiens OX=9606 GN=TSFM PE=1 SV=2	EFTS_HUMAN	TSFM	0.139706	0.745098	0	1	1	0	0.118012	0.806093	TSFM	6	0.683137
Eukaryotic translation initiation factor 1 OS=Homo sapiens OX=9606 GN=EIF1 PE=1 SV=1	EIF1_HUMAN	EIF1	0.428571	0	0.428571	1	0.407995	0	0.797663	1	EIF1	4	0.756066
ER membrane protein complex subunit 1 OS=Homo sapiens OX=9606 GN=EMC1 PE=1 SV=1	EMC1_HUMAN	EMC1	1	1	1	0	1	0.652919	0	0.730676	EMC1	3	0.780223
Enhancer of rudimentary homolog OS=Homo sapiens OX=9606 GN=ERH PE=1 SV=1	ERH_HUMAN	ERH	1	0	1	1	0.811758	0	0.515498	1	ERH	7	0.67808
CAAX prenyl protease 1 homolog OS=Homo sapiens OX=9606 GN=ZMPSTE24 PE=1 SV=2	FACE1_HUMAN	ZMPSTE24	1	0	1	1	0.364851	0.0396331	0	1	ZMPSTE24	7	0.558474
F-box only protein 2 OS=Homo sapiens OX=9606 GN=FBXO2 PE=1 SV=2	FBX2_HUMAN	FBXO2	0	0.75	0.208333	1	0	0.244307	0.210794	1	FBXO2	4	0.851691
Peptidyl-prolyl cis-trans isomerase FKBP5 OS=Homo sapiens OX=9606 GN=FKBP5 PE=1 SV=2	FKBP5_HUMAN	FKBP5	1	1	1	0	0.742494	0.411932	0	1	FKBP5	8	0.659888
Fructosamine-3-kinase OS=Homo sapiens OX=9606 GN=FN3K PE=1 SV=1	FN3K_HUMAN	FN3K	0	0	1	0	0	0.219597	1	0.360412	FN3K	8	1.4549
Ras GTPase-activating protein-binding protein 1 OS=Homo sapiens OX=9606 GN=G3BP1 PE=1 SV=1	G3BP1_HUMAN	G3BP1	0.333333	1	0	0.555556	0.700918	0.317826	0	1	G3BP1	5	0.535788
Golgi-specific brefeldin A-resistance guanine nucleotide exchange factor 1 OS=Homo sapiens OX=9606 GN=GBF1 PE=1 SV=2	GBF1_HUMAN	GBF1	1	1	0	0	0.705724	0.820814	0	1	GBF1	5	0.785908
Guanylate-binding protein 2 OS=Homo sapiens OX=9606 GN=GBP2 PE=1 SV=3	GBP2_HUMAN	GBP2	0.25	0.25	0	1	0.508832	0.485752	0	1	GBP2	4	0.411988
Aminomethyltransferase, mitochondrial OS=Homo sapiens OX=9606 GN=AMT PE=1 SV=1	GCST_HUMAN	AMT	0	0.0784314	0	1	0.36333	0.800764	1	0	AMT	1	0.86625
GDP-mannose 4,6 dehydratase OS=Homo sapiens OX=9606 GN=GMDS PE=1 SV=1	GMDS_HUMAN	GMDS	0.2	0.4	0	1	0.294812	0.437426	0	1	GMDS	4	0.497584
Golgi reassembly-stacking protein 2 OS=Homo sapiens OX=9606 GN=GORASP2 PE=1 SV=3	GORS2_HUMAN	GORASP2	1	0.1	1	0	0.387398	0	0.0257076	1	GORASP2	8	0.68042
Heterogeneous nuclear ribonucleoprotein D-like OS=Homo sapiens OX=9606 GN=HNRNPDL PE=1 SV=3	HNRDL_HUMAN	HNRNPDL	1	0.65	1	0	0.582672	0	0.176402	1	HNRNPDL	8	0.442772
4-hydroxy-2-oxoglutarate aldolase, mitochondrial OS=Homo sapiens OX=9606 GN=HOGA1 PE=1 SV=1	HOGA1_HUMAN	HOGA1	0.242424	0	0.107744	1	0.735487	1	0.258372	0	HOGA1	1	0.554697
Heterochromatin protein 1-binding protein 3 OS=Homo sapiens OX=9606 GN=HP1BP3 PE=1 SV=1	HP1B3_HUMAN	HP1BP3	1	1	0	0	0.612287	0.244603	0	1	HP1BP3	5	0.600694
Eukaryotic translation initiation factor 1A, X-chromosomal OS=Homo sapiens OX=9606 GN=EIF1AX PE=1 SV=2	IF1AX_HUMAN	EIF1AX	0.531915	0	0.239362	1	0.678224	0	0.291985	1	EIF1AX	4	0.465297
Ubiquitin-like protein ISG15 OS=Homo sapiens OX=9606 GN=ISG15 PE=1 SV=5	ISG15_HUMAN	ISG15	0.142857	0	0	1	0.188815	0.0203217	0	1	ISG15	4	0.423992
cAMP-dependent protein kinase type I-alpha regulatory subunit OS=Homo sapiens OX=9606 GN=PRKAR1A PE=1 SV=1	KAP0_HUMAN	PRKAR1A	0	0.0191617	0	1	0.746517	0.477547	0	1	PRKAR1A	4	0.501984
Phosphoribosyl pyrophosphate synthase-associated protein 1 OS=Homo sapiens OX=9606 GN=PRPSAP1 PE=1 SV=2	KPRA_HUMAN	PRPSAP1	0	0.45	0	1	0.325371	0	0.492871	1	PRPSAP1	4	0.610843
Serine/threonine-protein kinase mTOR OS=Homo sapiens OX=9606 GN=MTOR PE=1 SV=1	MTOR_HUMAN	MTOR	#DIV/0!	#DIV/0!	#DIV/0!	#DIV/0!	0.612751	0.672849	0	1	MTOR
Protein NipSnap homolog 3A OS=Homo sapiens OX=9606 GN=NIPSNAP3A PE=1 SV=2	NPS3A_HUMAN	NIPSNAP3A	0.264706	0	0.0882353	1	0.639343	0.523236	0	1	NIPSNAP3A	4	0.42106
Choline-phosphate cytidylyltransferase A OS=Homo sapiens OX=9606 GN=PCYT1A PE=1 SV=2	PCY1A_HUMAN	PCYT1A	0	0	0.444444	1	0.411022	0.206831	0	1	PCYT1A	4	0.405146
Prostaglandin E synthase 2 OS=Homo sapiens OX=9606 GN=PTGES2 PE=1 SV=1	PGES2_HUMAN	PTGES2	1	1	1	0	0.785332	0.437642	0	1	PTGES2	8	0.678626
Ras-related C3 botulinum toxin substrate 1 OS=Homo sapiens OX=9606 GN=RAC1 PE=1 SV=1	RAC1_HUMAN	RAC1	#VALUE!	#VALUE!	#VALUE!	#VALUE!	0.354871	0	0.0226046	1	RAC1
Replication protein A 70 kDa DNA-binding subunit OS=Homo sapiens OX=9606 GN=RPA1 PE=1 SV=2	RFA1_HUMAN	RPA1	0	0.8	1	0.8	0.923221	0.0166492	0	1	RPA1	7	1.04737
Rho-associated protein kinase 2 OS=Homo sapiens OX=9606 GN=ROCK2 PE=1 SV=4	ROCK2_HUMAN	ROCK2	0	1	0.740741	0	0.49097	0.398554	0	1	ROCK2	5	0.754519
28S ribosomal protein S9, mitochondrial OS=Homo sapiens OX=9606 GN=MRPS9 PE=1 SV=2	RT09_HUMAN	MRPS9	0	0	0	1	1	0	0.467139	0.121896	MRPS9	4	1.08533
SUMO-activating enzyme subunit 1 OS=Homo sapiens OX=9606 GN=SAE1 PE=1 SV=1	SAE1_HUMAN	SAE1	0	0	0	1	0.455993	0	0.127444	1	SAE1	4	0.341449
Synaptosomal-associated protein 23 OS=Homo sapiens OX=9606 GN=SNAP23 PE=1 SV=1	SNP23_HUMAN	SNAP23	1	0	1	0	1	0.19815	0	0.75986	SNAP23	8	0.819614
Sorting nexin-1 OS=Homo sapiens OX=9606 GN=SNX1 PE=1 SV=3	SNX1_HUMAN	SNX1	1	0	0.333333	1	0.858522	0.51314	0	1	SNX1	2	0.703571
Sorting nexin-3 OS=Homo sapiens OX=9606 GN=SNX3 PE=1 SV=3	SNX3_HUMAN	SNX3	1	0.666667	0.666667	0	0.556563	0	0.316558	1	SNX3	8	0.55941
Serine/arginine-rich splicing factor 3 OS=Homo sapiens OX=9606 GN=SRSF3 PE=1 SV=1	SRSF3_HUMAN	SRSF3	1	1	1	0	0.451734	0	0.0902818	1	SRSF3	8	0.642349
Thimet oligopeptidase OS=Homo sapiens OX=9606 GN=THOP1 PE=1 SV=2	THOP1_HUMAN	THOP1	0.47619	0.47619	1	0	0.743389	0.131875	0	1	THOP1	8	0.283001
Mitochondrial import inner membrane translocase subunit Tim8 A OS=Homo sapiens OX=9606 GN=TIMM8A PE=1 SV=1	TIM8A_HUMAN	TIMM8A	0.466667	0.0933333	0	1	0.322923	0	0.121004	1	TIMM8A	4	0.400496
Toll-interacting protein OS=Homo sapiens OX=9606 GN=TOLLIP PE=1 SV=1	TOLIP_HUMAN	TOLLIP	1	0.8	0	0.0571429	0.321603	0.173272	0	1	TOLLIP	5	0.719023
Transthyretin OS=Homo sapiens OX=9606 GN=TTR PE=1 SV=1	TTHY_HUMAN	TTR	0.25	0.486111	0	1	0	0.264023	1	0.0836222	TTR	1	1.15011
Ubiquitin carboxyl-terminal hydrolase 7 OS=Homo sapiens OX=9606 GN=USP7 PE=1 SV=2	UBP7_HUMAN	USP7	0	1	0.740741	0.37037	0.55837	0.245928	0	1	USP7	5	0.781141
Xanthine dehydrogenase/oxidase OS=Homo sapiens OX=9606 GN=XDH PE=1 SV=4	XDH_HUMAN	XDH	0	0	1	0	0	1	0.190984	0.386152	XDH	1	1.26232
60S ribosomal protein L35a OS=Homo sapiens OX=9606 GN=RPL35A PE=1 SV=2	RL35A_HUMAN	RPL35A	1	0.72	1	0	1	0	0.672933	0.785639	RPL35A	8	0.807126
3 beta-hydroxysteroid dehydrogenase type 7 OS=Homo sapiens OX=9606 GN=HSD3B7 PE=1 SV=2	3BHS7_HUMAN	HSD3B7	0	0	0	1	0	0.116614	0.39926	1	HSD3B7	4	0.602661
5'-AMP-activated protein kinase subunit gamma-1 OS=Homo sapiens OX=9606 GN=PRKAG1 PE=1 SV=1	AAKG1_HUMAN	PRKAG1	1	0	1	0.375	0.769233	0	0.020991	1	PRKAG1	7	0.733767
Bile salt export pump OS=Homo sapiens OX=9606 GN=ABCB11 PE=1 SV=2	ABCBB_HUMAN	ABCB11	0	0	1	0.5	0	0.234944	0.183852	1	ABCB11	7	0.851177
Protein ABHD14B OS=Homo sapiens OX=9606 GN=ABHD14B PE=1 SV=1	ABHEB_HUMAN	ABHD14B	0.259259	0	0.259259	1	0.194842	0	1	0.572847	ABHD14B	4	0.990268
Apoptotic chromatin condensation inducer in the nucleus OS=Homo sapiens OX=9606 GN=ACIN1 PE=1 SV=2	ACINU_HUMAN	ACIN1	1	0.727273	0	1	0.922647	0.599247	0	1	ACIN1	6	0.627435
Alanine--glyoxylate aminotransferase 2, mitochondrial OS=Homo sapiens OX=9606 GN=AGXT2 PE=1 SV=1	AGT2_HUMAN	AGXT2	0	0	0.166667	1	0.196085	1	0.125673	0	AGXT2	1	0.680356
Beta-2-glycoprotein 1 OS=Homo sapiens OX=9606 GN=APOH PE=1 SV=3	APOH_HUMAN	APOH	0.585366	0.253659	1	0	0	0.944072	1	0.75637	APOH	8	1.32806
Arfaptin-1 OS=Homo sapiens OX=9606 GN=ARFIP1 PE=1 SV=2	ARFP1_HUMAN	ARFIP1	1	1	0	1	1	0.43165	0	0.683207	ARFIP1	6	0.646536
Arylsulfatase E OS=Homo sapiens OX=9606 GN=ARSE PE=1 SV=2	ARSE_HUMAN	ARSE	1	1	0.3	0	0	0.40171	1	0.148665	ARSE	3	1.33329
45 kDa calcium-binding protein OS=Homo sapiens OX=9606 GN=SDF4 PE=1 SV=1	CAB45_HUMAN	SDF4	0	0.143791	0	1	1	0.459702	0	0.737298	SDF4	4	0.700829
Caseinolytic peptidase B protein homolog OS=Homo sapiens OX=9606 GN=CLPB PE=1 SV=1	CLPB_HUMAN	CLPB	0	0.325	0.325	1	0.473243	0.533414	0	1	CLPB	4	0.521289
Crk-like protein OS=Homo sapiens OX=9606 GN=CRKL PE=1 SV=1	CRKL_HUMAN	CRKL	1	0	1	0.444444	0.376391	0	0.01863	1	CRKL	7	0.667703
COP9 signalosome complex subunit 1 OS=Homo sapiens OX=9606 GN=GPS1 PE=1 SV=4	CSN1_HUMAN	GPS1	0	0.9	0	1	1	0.504791	0	0.831365	GPS1	6	0.78023
COP9 signalosome complex subunit 4 OS=Homo sapiens OX=9606 GN=COPS4 PE=1 SV=1	CSN4_HUMAN	COPS4	0	0	1	0	1	0.286983	0	0.866865	COPS4	8	0.944244
Nucleolar RNA helicase 2 OS=Homo sapiens OX=9606 GN=DDX21 PE=1 SV=5	DDX21_HUMAN	DDX21	0.347826	0	0.130435	1	0.265113	0.0425786	0	1	DDX21	4	0.355336
DnaJ homolog subfamily B member 1 OS=Homo sapiens OX=9606 GN=DNAJB1 PE=1 SV=4	DNJB1_HUMAN	DNAJB1	0	0.35	0	1	0.539615	0.311723	0	1	DNAJB1	4	0.431842
Dehydrogenase/reductase SDR family member 7B OS=Homo sapiens OX=9606 GN=DHRS7B PE=1 SV=2	DRS7B_HUMAN	DHRS7B	#DIV/0!	#DIV/0!	#DIV/0!	#DIV/0!	0.725314	0.348345	0	1	DHRS7B
Rap1 GTPase-GDP dissociation stimulator 1 OS=Homo sapiens OX=9606 GN=RAP1GDS1 PE=1 SV=3	GDS1_HUMAN	RAP1GDS1	1	0	1	0	0.375975	0	0.366756	1	RAP1GDS1	8	0.769761
General transcription factor II-I OS=Homo sapiens OX=9606 GN=GTF2I PE=1 SV=2	GTF2I_HUMAN	GTF2I	0.526316	1	0.526316	0	0.792855	1	0	0.397302	GTF2I	3	0.597663
HCLS1-binding protein 3 OS=Homo sapiens OX=9606 GN=HS1BP3 PE=1 SV=1	H1BP3_HUMAN	HS1BP3	1	0	1	0.541667	0.141685	0.128009	0	1	HS1BP3	7	0.693759
28 kDa heat- and acid-stable phosphoprotein OS=Homo sapiens OX=9606 GN=PDAP1 PE=1 SV=1	HAP28_HUMAN	PDAP1	0.375	0	1	0.951923	0.659471	0	0.132842	1	PDAP1	7	0.333608
Porphobilinogen deaminase OS=Homo sapiens OX=9606 GN=HMBS PE=1 SV=2	HEM3_HUMAN	HMBS	1	0	1	1	0.607948	0	0.139225	1	HMBS	7	0.523084
Protein Hook homolog 1 OS=Homo sapiens OX=9606 GN=HOOK1 PE=1 SV=2	HOOK1_HUMAN	HOOK1	0.45	0.945	1	0	0.39982	1	0	0.870471	HOOK1	8	0.950821
Eukaryotic initiation factor 4A-III OS=Homo sapiens OX=9606 GN=EIF4A3 PE=1 SV=4	IF4A3_HUMAN	EIF4A3	0	0.35	1	0.5	0.710643	0	0.636691	1	EIF4A3	7	0.896635
Inter-alpha-trypsin inhibitor heavy chain H3 OS=Homo sapiens OX=9606 GN=ITIH3 PE=1 SV=2	ITIH3_HUMAN	ITIH3	0	1	1	0	0.00958758	0.786827	0	1	ITIH3	8	1.14872
LanC-like protein 2 OS=Homo sapiens OX=9606 GN=LANCL2 PE=1 SV=1	LANC2_HUMAN	LANCL2	0.473684	0	0.473684	1	1	0.80583	0.825987	0	LANCL2	1	0.693624
La-related protein 1 OS=Homo sapiens OX=9606 GN=LARP1 PE=1 SV=2	LARP1_HUMAN	LARP1	#DIV/0!	#DIV/0!	#DIV/0!	#DIV/0!	0.463983	0.33972	0	1	LARP1
Mannose-6-phosphate isomerase OS=Homo sapiens OX=9606 GN=MPI PE=1 SV=2	MPI_HUMAN	MPI	0	0	1	0	0.288322	0.281635	0	1	MPI	8	0.914045
NADH dehydrogenase [ubiquinone] 1 alpha subcomplex subunit 13 OS=Homo sapiens OX=9606 GN=NDUFA13 PE=1 SV=3	NDUAD_HUMAN	NDUFA13	0.5	0.1	1	0	1	0.372709	0	0.33074	NDUFA13	3	0.807112
NADH dehydrogenase [ubiquinone] 1 beta subcomplex subunit 10 OS=Homo sapiens OX=9606 GN=NDUFB10 PE=1 SV=3	NDUBA_HUMAN	NDUFB10	0.5	0.15	1	0	1	0	0.428114	0.842231	NDUFB10	8	0.674917
Occludin OS=Homo sapiens OX=9606 GN=OCLN PE=1 SV=1	OCLN_HUMAN	OCLN	0.612245	1	0.369898	0	1	0	0.276075	0.512277	OCLN	5	0.676947
Protein mono-ADP-ribosyltransferase PARP14 OS=Homo sapiens OX=9606 GN=PARP14 PE=1 SV=3	PAR14_HUMAN	PARP14	0.454545	1	0	0.454545	0.740945	1	0	0.878937	PARP14	5	0.813432
Protein PBDC1 OS=Homo sapiens OX=9606 GN=PBDC1 PE=1 SV=1	PBDC1_HUMAN	PBDC1	1	0.4	1	0	0.416331	0.0522333	0	1	PBDC1	8	0.506744
Pre-B-cell leukemia transcription factor-interacting protein 1 OS=Homo sapiens OX=9606 GN=PBXIP1 PE=1 SV=1	PBIP1_HUMAN	PBXIP1	1	1	0	0.3125	1	0.803448	0.102165	0	PBXIP1	3	0.983872
Prefoldin subunit 3 OS=Homo sapiens OX=9606 GN=VBP1 PE=1 SV=4	PFD3_HUMAN	VBP1	1	0.1	0	1	0.938232	0.119193	0	1	VBP1	2	0.624778
Peptidyl-prolyl cis-trans isomerase D OS=Homo sapiens OX=9606 GN=PPID PE=1 SV=3	PPID_HUMAN	PPID	0.5	0.9	1	0	0.665739	0	0.471025	1	PPID	8	0.522542
PRA1 family protein 3 OS=Homo sapiens OX=9606 GN=ARL6IP5 PE=1 SV=1	PRAF3_HUMAN	ARL6IP5	1	1	1	0	0.609752	0	0.105228	1	ARL6IP5	8	0.621364
Proteasome subunit beta type-5 OS=Homo sapiens OX=9606 GN=PSMB5 PE=1 SV=3	PSB5_HUMAN	PSMB5	1	1	1	0	0.78651	0.166768	0	1	PSMB5	8	0.635114
Prothymosin alpha OS=Homo sapiens OX=9606 GN=PTMA PE=1 SV=2	PTMA_HUMAN	PTMA	1	0	1	0.285714	1	0	0.556119	0.899923	PTMA	8	0.93574
Cytochrome b-c1 complex subunit 7 OS=Homo sapiens OX=9606 GN=UQCRB PE=1 SV=2	QCR7_HUMAN	UQCRB	0.148936	0	0.64539	1	1	0.24906	0.538865	0	UQCRB	1	0.797154
RNA-binding motif protein, X chromosome OS=Homo sapiens OX=9606 GN=RBMX PE=1 SV=3	RBMX_HUMAN	RBMX	1	0.6	0	0.333333	1	0.0971668	0	0.28624	RBMX	2	0.862244
Exosome complex exonuclease RRP44 OS=Homo sapiens OX=9606 GN=DIS3 PE=1 SV=2	RRP44_HUMAN	DIS3	#DIV/0!	#DIV/0!	#DIV/0!	#DIV/0!	0.563462	0	0.104133	1	DIS3
Protein S100-A11 OS=Homo sapiens OX=9606 GN=S100A11 PE=1 SV=2	S10AB_HUMAN	S100A11	1	0.555556	0.316239	0	1	0.0328119	0	0.697984	S100A11	2	0.778638
Sphingosine-1-phosphate lyase 1 OS=Homo sapiens OX=9606 GN=SGPL1 PE=1 SV=3	SGPL1_HUMAN	SGPL1	#DIV/0!	#DIV/0!	#DIV/0!	#DIV/0!	0.490642	0.484515	0	1	SGPL1
Helicase SKI2W OS=Homo sapiens OX=9606 GN=SKIV2L PE=1 SV=3	SKIV2_HUMAN	SKIV2L	0.454545	1	0.454545	0	0.239243	1	0	0.00228549	SKIV2L	3	0.867088
Serpin B6 OS=Homo sapiens OX=9606 GN=SERPINB6 PE=1 SV=3	SPB6_HUMAN	SERPINB6	1	0	0.0909091	0.0909091	0.199958	0	0.0164277	1	SERPINB6	2	0.681537
Metalloreductase STEAP3 OS=Homo sapiens OX=9606 GN=STEAP3 PE=1 SV=2	STEA3_HUMAN	STEAP3	0.411765	0	0.411765	1	0.445216	0	0.201848	1	STEAP3	4	0.394894
Syntaxin-binding protein 2 OS=Homo sapiens OX=9606 GN=STXBP2 PE=1 SV=2	STXB2_HUMAN	STXBP2	1	1	0.583333	0	0.619581	0.355783	0	1	STXBP2	5	0.677374
Syntaxin-binding protein 3 OS=Homo sapiens OX=9606 GN=STXBP3 PE=1 SV=2	STXB3_HUMAN	STXBP3	1	1	1	0	1	0.287834	0	0.335568	STXBP3	3	0.717214
Ankyrin repeat domain-containing protein SOWAHC OS=Homo sapiens OX=9606 GN=SOWAHC PE=1 SV=1	SWAHC_HUMAN	SOWAHC	1	0.2	0	1	0.168588	0	0.0770391	1	SOWAHC	2	0.765105
Gamma-synuclein OS=Homo sapiens OX=9606 GN=SNCG PE=1 SV=2	SYUG_HUMAN	SNCG	1	1	0	0.260504	1	0.840867	0	0.986392	SNCG	5	0.874613
Very-long-chain enoyl-CoA reductase OS=Homo sapiens OX=9606 GN=TECR PE=1 SV=1	TECR_HUMAN	TECR	0.62069	0	1	0.62069	0.499129	0	1	0.774947	TECR	7	0.893741
Transmembrane emp24 domain-containing protein 7 OS=Homo sapiens OX=9606 GN=TMED7 PE=1 SV=2	TMED7_HUMAN	TMED7	0.372093	0.706977	0	1	0.243416	0	0.028044	1	TMED7	6	0.550354
Thiopurine S-methyltransferase OS=Homo sapiens OX=9606 GN=TPMT PE=1 SV=1	TPMT_HUMAN	TPMT	0.388889	0	0.388889	1	0.164184	0	0.266959	1	TPMT	4	0.491377
Ubiquitin-conjugating enzyme E2 K OS=Homo sapiens OX=9606 GN=UBE2K PE=1 SV=3	UBE2K_HUMAN	UBE2K	#DIV/0!	#DIV/0!	#DIV/0!	#DIV/0!	0.495092	0	0.0948519	1	UBE2K
UDP-glucuronosyltransferase 2A3 OS=Homo sapiens OX=9606 GN=UGT2A3 PE=2 SV=2	UD2A3_HUMAN	UGT2A3	1	0	0	1	0.0842374	1	0.670023	0	UGT2A3	1	1.02774
60S ribosomal protein L37a OS=Homo sapiens OX=9606 GN=RPL37A PE=1 SV=2	RL37A_HUMAN	RPL37A	1	0	0.285714	1	0.637528	0	0.541074	1	RPL37A	2	0.722016
Acyl-CoA desaturase OS=Homo sapiens OX=9606 GN=SCD PE=1 SV=2	ACOD_HUMAN	SCD	0	0.05	0.53125	1	0	0.057173	0.191396	1	SCD	4	0.656378
3-beta-hydroxysteroid-Delta(8),Delta(7)-isomerase OS=Homo sapiens OX=9606 GN=EBP PE=1 SV=3	EBP_HUMAN	EBP	0	0	1	0	0.0634226	0	0.415938	1	EBP	8	1.04829
Glycine cleavage system H protein, mitochondrial OS=Homo sapiens OX=9606 GN=GCSH PE=1 SV=2	GCSH_HUMAN	GCSH	0.470588	0.0470588	1	0	0.365269	0	0.556188	1	GCSH	8	0.734189
Metallothionein-1G OS=Homo sapiens OX=9606 GN=MT1G PE=1 SV=2	MT1G_HUMAN	MT1G	1	0.6	1	0	1	0.535442	0.0782973	0	MT1G	3	0.531772
Protein AMBP OS=Homo sapiens OX=9606 GN=AMBP PE=1 SV=1	AMBP_HUMAN	AMBP	0.377358	1	0.97035	0	0	0.320328	1	0.751457	AMBP	8	1.17574
BRCA2 and CDKN1A-interacting protein OS=Homo sapiens OX=9606 GN=BCCIP PE=1 SV=1	BCCIP_HUMAN	BCCIP	0.375	0	0.375	1	0.778893	0	0.532286	1	BCCIP	4	0.589058
Biliverdin reductase A OS=Homo sapiens OX=9606 GN=BLVRA PE=1 SV=2	BIEA_HUMAN	BLVRA	0.535714	1	0.357143	0	1	0.59755	0	0.391434	BLVRA	3	0.650081
Gamma-butyrobetaine dioxygenase OS=Homo sapiens OX=9606 GN=BBOX1 PE=1 SV=1	BODG_HUMAN	BBOX1	0	0	0.0666667	1	0	1	0.60949	0.411267	BBOX1	1	0.841838
Complement factor I OS=Homo sapiens OX=9606 GN=CFI PE=1 SV=2	CFAI_HUMAN	CFI	0.647059	0.647059	1	0	0.00558574	0.841997	0	1	CFI	8	0.905683
DDRGK domain-containing protein 1 OS=Homo sapiens OX=9606 GN=DDRGK1 PE=1 SV=2	DDRGK_HUMAN	DDRGK1	0.444444	0	1	0.938272	1	0	0.271539	0.661367	DDRGK1	7	0.609652
Translation initiation factor eIF-2B subunit alpha OS=Homo sapiens OX=9606 GN=EIF2B1 PE=1 SV=1	EI2BA_HUMAN	EIF2B1	1	0.45	0	0.45	0.481065	0	0.0373991	1	EIF2B1	2	0.441796
Exocyst complex component 5 OS=Homo sapiens OX=9606 GN=EXOC5 PE=1 SV=1	EXOC5_HUMAN	EXOC5	0.3125	0.3125	0	1	0.666612	0.383629	0	1	EXOC5	4	0.436862
rRNA 2'-O-methyltransferase fibrillarin OS=Homo sapiens OX=9606 GN=FBL PE=1 SV=2	FBRL_HUMAN	FBL	0	0.24	0	1	0.682217	0	0.433373	1	FBL	4	0.496204
Ferritin heavy chain OS=Homo sapiens OX=9606 GN=FTH1 PE=1 SV=2	FRIH_HUMAN	FTH1	1	1	1	0	0.33025	0	0.0703979	1	FTH1	8	0.684643
N-acetylgalactosamine kinase OS=Homo sapiens OX=9606 GN=GALK2 PE=1 SV=1	GALK2_HUMAN	GALK2	0	0	1	0	0.312673	0	0.269884	1	GALK2	8	0.914669
Guanine nucleotide-binding protein G(I)/G(S)/G(O) subunit gamma-12 OS=Homo sapiens OX=9606 GN=GNG12 PE=1 SV=3	GBG12_HUMAN	GNG12	1	0.416667	0.102564	0	0.347984	0	0.00794491	1	GNG12	2	0.683847
Hepatocyte growth factor-regulated tyrosine kinase substrate OS=Homo sapiens OX=9606 GN=HGS PE=1 SV=1	HGS_HUMAN	HGS	0.444444	0	1	0.444444	0.389667	0.0166027	0	1	HGS	7	0.511039
Isocitrate dehydrogenase [NAD] subunit gamma, mitochondrial OS=Homo sapiens OX=9606 GN=IDH3G PE=1 SV=1	IDH3G_HUMAN	IDH3G	#DIV/0!	#DIV/0!	#DIV/0!	#DIV/0!	0.553536	0.137898	0	1	IDH3G
Integrin-linked protein kinase OS=Homo sapiens OX=9606 GN=ILK PE=1 SV=2	ILK_HUMAN	ILK	1	1	0.5	0	1	0.408966	0	0.976274	ILK	5	0.721063
Importin-9 OS=Homo sapiens OX=9606 GN=IPO9 PE=1 SV=3	IPO9_HUMAN	IPO9	1	1	0	1	1	0.561741	0	0.950447	IPO9	6	0.665973
Immunity-related GTPase family Q protein OS=Homo sapiens OX=9606 GN=IRGQ PE=1 SV=1	IRGQ_HUMAN	IRGQ	1	1	1	0	0.763919	0.585065	0	1	IRGQ	8	0.739205
Lysosome-associated membrane glycoprotein 2 OS=Homo sapiens OX=9606 GN=LAMP2 PE=1 SV=2	LAMP2_HUMAN	LAMP2	1	0.783333	0.819444	0	1	0.139124	0	0.771752	LAMP2	8	0.657028
La-related protein 4 OS=Homo sapiens OX=9606 GN=LARP4 PE=1 SV=3	LARP4_HUMAN	LARP4	1	0.3	0	1	0.616154	0.292646	0	1	LARP4	2	0.589592
Monoglyceride lipase OS=Homo sapiens OX=9606 GN=MGLL PE=1 SV=2	MGLL_HUMAN	MGLL	0.677419	0	0.112903	1	0.337464	0	0.043459	1	MGLL	4	0.554288
S-methyl-5'-thioadenosine phosphorylase OS=Homo sapiens OX=9606 GN=MTAP PE=1 SV=2	MTAP_HUMAN	MTAP	0.5	0	0.222222	1	0.442259	0	0.18317	1	MTAP	4	0.373625
Nucleoside diphosphate kinase A OS=Homo sapiens OX=9606 GN=NME1 PE=1 SV=1	NDKA_HUMAN	NME1	1	0	0.52381	1	1	0.462578	0	0.388702	NME1	2	0.943581
Deaminated glutathione amidase OS=Homo sapiens OX=9606 GN=NIT1 PE=1 SV=2	NIT1_HUMAN	NIT1	0.52381	0	1	0.52381	0.760475	1	0.129579	0	NIT1	1	0.813101
tRNA (cytosine(34)-C(5))-methyltransferase OS=Homo sapiens OX=9606 GN=NSUN2 PE=1 SV=2	NSUN2_HUMAN	NSUN2	0.304348	0.0608696	0	1	0.365772	0.0106421	0	1	NSUN2	4	0.335425
Prolyl 4-hydroxylase subunit alpha-1 OS=Homo sapiens OX=9606 GN=P4HA1 PE=1 SV=2	P4HA1_HUMAN	P4HA1	0	0	0.214286	1	0.402676	0	0.265645	1	P4HA1	4	0.32777
Geranylgeranyl transferase type-2 subunit alpha OS=Homo sapiens OX=9606 GN=RABGGTA PE=1 SV=2	PGTA_HUMAN	RABGGTA	#DIV/0!	#DIV/0!	#DIV/0!	#DIV/0!	1	0.19	0	0.774315	RABGGTA
26S proteasome non-ATPase regulatory subunit 10 OS=Homo sapiens OX=9606 GN=PSMD10 PE=1 SV=1	PSD10_HUMAN	PSMD10	0.36	0.936	1	0	0.83304	0.273172	0	1	PSMD10	8	0.546194
RNA-binding protein 14 OS=Homo sapiens OX=9606 GN=RBM14 PE=1 SV=2	RBM14_HUMAN	RBM14	0.36	0.072	0	1	0.259286	0.205967	0	1	RBM14	4	0.355645
Retinol dehydrogenase 11 OS=Homo sapiens OX=9606 GN=RDH11 PE=1 SV=2	RDH11_HUMAN	RDH11	0	0	0.375	1	0.05173	0	0.2004	1	RDH11	4	0.563641
60S ribosomal protein L38 OS=Homo sapiens OX=9606 GN=RPL38 PE=1 SV=2	RL38_HUMAN	RPL38	0.583333	0	0.0364583	1	0.764056	0	0.602781	1	RPL38	4	0.690841
Diamine acetyltransferase 2 OS=Homo sapiens OX=9606 GN=SAT2 PE=1 SV=1	SAT2_HUMAN	SAT2	1	0	0.185185	0.541667	0.545503	0.549959	1	0	SAT2	1	1.07376
Lysosome membrane protein 2 OS=Homo sapiens OX=9606 GN=SCARB2 PE=1 SV=2	SCRB2_HUMAN	SCARB2	1	0	0.166667	1	0.903281	0.815712	0	1	SCARB2	2	0.879928
Secernin-2 OS=Homo sapiens OX=9606 GN=SCRN2 PE=1 SV=3	SCRN2_HUMAN	SCRN2	0	1	1	0.666667	0.445425	1	0.283105	0	SCRN2	3	1.12841
N-terminal kinase-like protein OS=Homo sapiens OX=9606 GN=SCYL1 PE=1 SV=1	SCYL1_HUMAN	SCYL1	0.555556	1	0.555556	0	0.150592	0	0.134089	1	SCYL1	5	0.711734
Protein SGT1 homolog OS=Homo sapiens OX=9606 GN=SUGT1 PE=1 SV=3	SGT1_HUMAN	SUGT1	1	0	1	1	0.636384	0	0.145464	1	SUGT1	7	0.527652
Inactive C-alpha-formylglycine-generating enzyme 2 OS=Homo sapiens OX=9606 GN=SUMF2 PE=1 SV=2	SUMF2_HUMAN	SUMF2	1	0.566667	1	0	1	0.798314	0	0.559283	SUMF2	3	0.623575
Tropomodulin-3 OS=Homo sapiens OX=9606 GN=TMOD3 PE=1 SV=1	TMOD3_HUMAN	TMOD3	1	0.45	0.5	0	0.480669	0.470173	0	1	TMOD3	8	0.70202
Alpha-taxilin OS=Homo sapiens OX=9606 GN=TXLNA PE=1 SV=3	TXLNA_HUMAN	TXLNA	#DIV/0!	#DIV/0!	#DIV/0!	#DIV/0!	0.187101	0.128407	0	1	TXLNA
Ubiquitin carboxyl-terminal hydrolase isozyme L3 OS=Homo sapiens OX=9606 GN=UCHL3 PE=1 SV=1	UCHL3_HUMAN	UCHL3	0.473684	0	0.473684	1	0.675732	0	0.407002	1	UCHL3	4	0.561457
Vacuolar protein sorting-associated protein 26A OS=Homo sapiens OX=9606 GN=VPS26A PE=1 SV=2	VP26A_HUMAN	VPS26A	1	1	1	0	1	0	0.200336	0.979153	VPS26A	8	0.732014
WD repeat-containing protein 11 OS=Homo sapiens OX=9606 GN=WDR11 PE=1 SV=1	WDR11_HUMAN	WDR11	#DIV/0!	#DIV/0!	#DIV/0!	#DIV/0!	0.79746	0.528049	0	1	WDR11
WD repeat-containing protein 44 OS=Homo sapiens OX=9606 GN=WDR44 PE=1 SV=1	WDR44_HUMAN	WDR44	0.6	1	0	0.9	0.460835	0.166061	0	1	WDR44	6	0.310753
WD repeat-containing protein 61 OS=Homo sapiens OX=9606 GN=WDR61 PE=1 SV=1	WDR61_HUMAN	WDR61	0.5	1	0.954545	0	0.632204	0	0.201176	1	WDR61	8	0.504162
Tyrosine-protein kinase Yes OS=Homo sapiens OX=9606 GN=YES1 PE=1 SV=3	YES_HUMAN	YES1	1	1	1	0	0.273772	0	0.0146882	1	YES1	8	0.718838
Protein 4.1 OS=Homo sapiens OX=9606 GN=EPB41 PE=1 SV=4	41_HUMAN	EPB41	0	0	0.3	1	0	0.149259	0.0621287	1	EPB41	4	0.557601
Acyl-coenzyme A thioesterase 13 OS=Homo sapiens OX=9606 GN=ACOT13 PE=1 SV=1	ACO13_HUMAN	ACOT13	0.114943	0.114943	0	1	0.289722	1	0.295363	0	ACOT13	1	0.649248
Adipogenesis regulatory factor OS=Homo sapiens OX=9606 GN=ADIRF PE=1 SV=1	ADIRF_HUMAN	ADIRF	1	1	0	0.235294	0.649295	0.865353	0	1	ADIRF	5	0.819548
Bcl-2-like protein 13 OS=Homo sapiens OX=9606 GN=BCL2L13 PE=1 SV=1	B2L13_HUMAN	BCL2L13	0.642857	0	0	1	0.499508	0.139902	0	1	BCL2L13	4	0.50696
BAG family molecular chaperone regulator 2 OS=Homo sapiens OX=9606 GN=BAG2 PE=1 SV=1	BAG2_HUMAN	BAG2	0.533333	0.533333	1	0	0.888092	0	1	0.952414	BAG2	8	0.90973
BAG family molecular chaperone regulator 3 OS=Homo sapiens OX=9606 GN=BAG3 PE=1 SV=3	BAG3_HUMAN	BAG3	1	0.7	0.7	0	0.601655	0.317725	0	1	BAG3	8	0.528265
E3 ubiquitin-protein ligase CHIP OS=Homo sapiens OX=9606 GN=STUB1 PE=1 SV=2	CHIP_HUMAN	STUB1	0.0658683	0.0658683	0	1	0.709858	0.011914	0	1	STUB1	4	0.404146
Coatomer subunit gamma-2 OS=Homo sapiens OX=9606 GN=COPG2 PE=1 SV=1	COPG2_HUMAN	COPG2	1	1	1	0	1	0.851655	0	0.628189	COPG2	3	0.728662
Coatomer subunit zeta-1 OS=Homo sapiens OX=9606 GN=COPZ1 PE=1 SV=1	COPZ1_HUMAN	COPZ1	1	0.5	1	0	0.699506	0	0.231247	1	COPZ1	8	0.450305
Cleavage and polyadenylation specificity factor subunit 6 OS=Homo sapiens OX=9606 GN=CPSF6 PE=1 SV=2	CPSF6_HUMAN	CPSF6	1	1	1	0	1	0	0.359832	0.735156	CPSF6	8	0.786594
COP9 signalosome complex subunit 2 OS=Homo sapiens OX=9606 GN=COPS2 PE=1 SV=1	CSN2_HUMAN	COPS2	0	0.8	1	0	1	0.255559	0	0.79057	COPS2	8	0.808853
Estradiol 17-beta-dehydrogenase 11 OS=Homo sapiens OX=9606 GN=HSD17B11 PE=1 SV=3	DHB11_HUMAN	HSD17B11	1	0.75	0	1	0.412578	0	0.614807	1	HSD17B11	6	0.738431
Developmentally-regulated GTP-binding protein 1 OS=Homo sapiens OX=9606 GN=DRG1 PE=1 SV=1	DRG1_HUMAN	DRG1	#DIV/0!	#DIV/0!	#DIV/0!	#DIV/0!	1	0.163149	0	0.389285	DRG1
Developmentally-regulated GTP-binding protein 2 OS=Homo sapiens OX=9606 GN=DRG2 PE=1 SV=1	DRG2_HUMAN	DRG2	0.166667	0.166667	0	1	0.512077	0.0343135	0	1	DRG2	4	0.302842
ELAV-like protein 1 OS=Homo sapiens OX=9606 GN=ELAVL1 PE=1 SV=2	ELAV1_HUMAN	ELAVL1	1	1	1	0	0.581241	0	0.634159	1	ELAVL1	8	0.778448
Protein enabled homolog OS=Homo sapiens OX=9606 GN=ENAH PE=1 SV=2	ENAH_HUMAN	ENAH	1	0.45	0.5	0	1	0.584836	0	0.985092	ENAH	8	0.839352
Protein FAM49B OS=Homo sapiens OX=9606 GN=FAM49B PE=1 SV=1	FA49B_HUMAN	FAM49B	1	0	0.0909091	0.166667	1	0.0861977	0	0.565186	FAM49B	2	0.612441
Peptidyl-prolyl cis-trans isomerase FKBP2 OS=Homo sapiens OX=9606 GN=FKBP2 PE=1 SV=2	FKBP2_HUMAN	FKBP2	0.181818	0.263636	0	1	0.376453	0	1	0.674768	FKBP2	4	0.939419
Tissue alpha-L-fucosidase OS=Homo sapiens OX=9606 GN=FUCA1 PE=1 SV=4	FUCO_HUMAN	FUCA1	1	0.1	0.25	0	0.644828	1	0	0.510201	FUCA1	3	0.996637
Glutathione hydrolase 1 proenzyme OS=Homo sapiens OX=9606 GN=GGT1 PE=1 SV=2	GGT1_HUMAN	GGT1	#DIV/0!	#DIV/0!	#DIV/0!	#DIV/0!	0.466179	0.497466	0	1	GGT1
Mitochondrial glutamate carrier 2 OS=Homo sapiens OX=9606 GN=SLC25A18 PE=1 SV=1	GHC2_HUMAN	SLC25A18	1	0	0.0909091	0	0	0.635787	0.159953	1	SLC25A18	2	0.968873
Growth hormone-inducible transmembrane protein OS=Homo sapiens OX=9606 GN=GHITM PE=1 SV=2	GHITM_HUMAN	GHITM	0.784314	0	0.784314	1	0.586022	0.266997	0	1	GHITM	7	0.378719
Glutaredoxin-related protein 5, mitochondrial OS=Homo sapiens OX=9606 GN=GLRX5 PE=1 SV=2	GLRX5_HUMAN	GLRX5	0	0.555556	1	0.512821	0.511379	0.140889	1	0	GLRX5	1	1.2403
Histone deacetylase 6 OS=Homo sapiens OX=9606 GN=HDAC6 PE=1 SV=2	HDAC6_HUMAN	HDAC6	0	0	1	0	0.345184	1	0	0.736836	HDAC6	8	1.21841
Importin subunit alpha-7 OS=Homo sapiens OX=9606 GN=KPNA6 PE=1 SV=1	IMA7_HUMAN	KPNA6	#DIV/0!	#DIV/0!	#DIV/0!	#DIV/0!	0.55732	0.468919	0	1	KPNA6
Kininogen-1 OS=Homo sapiens OX=9606 GN=KNG1 PE=1 SV=2	KNG1_HUMAN	KNG1	0.483871	1	0.852535	0	0.298103	1	0.755014	0	KNG1	3	0.905321
Ladinin-1 OS=Homo sapiens OX=9606 GN=LAD1 PE=1 SV=2	LAD1_HUMAN	LAD1	1	1	0.606838	0	1	0.732152	0	0.385246	LAD1	3	0.582391
Putative RNA-binding protein Luc7-like 2 OS=Homo sapiens OX=9606 GN=LUC7L2 PE=1 SV=2	LC7L2_HUMAN	LUC7L2	1	0.1	0	1	0.503664	0.394294	0	1	LUC7L2	2	0.624838
L-lactate dehydrogenase B chain OS=Homo sapiens OX=9606 GN=LDHB PE=1 SV=2	LDHB_HUMAN	LDHB	0.625	1	0	0.965909	0.373413	0	0.116882	1	LDHB	6	0.42642
Galectin-3-binding protein OS=Homo sapiens OX=9606 GN=LGALS3BP PE=1 SV=1	LG3BP_HUMAN	LGALS3BP	0.19802	1	0.420792	0	1	0.876692	0	0.443636	LGALS3BP	3	0.794911
Nucleosome assembly protein 1-like 1 OS=Homo sapiens OX=9606 GN=NAP1L1 PE=1 SV=1	NP1L1_HUMAN	NAP1L1	1	1	1	0	1	0.0388718	0	0.0416117	NAP1L1	3	0.888356
Nuclear fragile X mental retardation-interacting protein 2 OS=Homo sapiens OX=9606 GN=NUFIP2 PE=1 SV=1	NUFP2_HUMAN	NUFIP2	0.538462	0.861538	0	1	0.687711	0.359106	0	1	NUFIP2	6	0.230035
Protein mono-ADP-ribosyltransferase PARP4 OS=Homo sapiens OX=9606 GN=PARP4 PE=1 SV=3	PARP4_HUMAN	PARP4	1	1	0	1	0.45338	0.554543	0	1	PARP4	6	0.565377
Protein mono-ADP-ribosyltransferase PARP9 OS=Homo sapiens OX=9606 GN=PARP9 PE=1 SV=2	PARP9_HUMAN	PARP9	0.473684	0	0.473684	1	0.12994	1	0	0.196865	PARP9	1	0.629234
Lysosomal Pro-X carboxypeptidase OS=Homo sapiens OX=9606 GN=PRCP PE=1 SV=1	PCP_HUMAN	PRCP	0.365854	0.841463	0	1	1	0.66069	0	0.679958	PRCP	6	0.648846
Peroxisomal membrane protein PEX14 OS=Homo sapiens OX=9606 GN=PEX14 PE=1 SV=1	PEX14_HUMAN	PEX14	0.444444	0	0.279835	1	0.838647	0	0.214469	1	PEX14	4	0.502157
Polymeric immunoglobulin receptor OS=Homo sapiens OX=9606 GN=PIGR PE=1 SV=4	PIGR_HUMAN	PIGR	0.473684	0	1	0.473684	0.437364	0	1	0.984595	PIGR	7	0.933486
Phosphatidylinositol transfer protein alpha isoform OS=Homo sapiens OX=9606 GN=PITPNA PE=1 SV=2	PIPNA_HUMAN	PITPNA	0.606061	0.897868	0	1	0.309465	0.336331	0	1	PITPNA	6	0.363242
Vitamin K-dependent protein S OS=Homo sapiens OX=9606 GN=PROS1 PE=1 SV=1	PROS_HUMAN	PROS1	0.545455	0	0	1	0.713134	1	0	0.367483	PROS1	1	0.780228
Proteasome subunit beta type-7 OS=Homo sapiens OX=9606 GN=PSMB7 PE=1 SV=1	PSB7_HUMAN	PSMB7	0	0	0	1	0.561602	0	0.178219	1	PSMB7	4	0.349063
26S proteasome non-ATPase regulatory subunit 9 OS=Homo sapiens OX=9606 GN=PSMD9 PE=1 SV=3	PSMD9_HUMAN	PSMD9	0	0	1	0.235294	0.567907	0	0.235657	1	PSMD9	7	0.854013
Prostaglandin reductase 2 OS=Homo sapiens OX=9606 GN=PTGR2 PE=1 SV=1	PTGR2_HUMAN	PTGR2	0.5	0	1	0.222222	0.874568	1	0.517438	0	PTGR2	3	0.909898
Regulator of chromosome condensation OS=Homo sapiens OX=9606 GN=RCC1 PE=1 SV=1	RCC1_HUMAN	RCC1	1	1	1	0	0.34595	0	0.0635391	1	RCC1	8	0.679379
60S ribosomal protein L27 OS=Homo sapiens OX=9606 GN=RPL27 PE=1 SV=2	RL27_HUMAN	RPL27	1	0.2	0	1	0.568491	0	0.460845	1	RPL27	2	0.671691
60S ribosomal protein L31 OS=Homo sapiens OX=9606 GN=RPL31 PE=1 SV=1	RL31_HUMAN	RPL31	#VALUE!	#VALUE!	#VALUE!	#VALUE!	0.628316	0	0.411751	1	RPL31
Protein S100-A16 OS=Homo sapiens OX=9606 GN=S100A16 PE=1 SV=1	S10AG_HUMAN	S100A16	1	0.2	0	0.555556	0.610663	0.00106502	0	1	S100A16	2	0.302061
SEC14-like protein 2 OS=Homo sapiens OX=9606 GN=SEC14L2 PE=1 SV=1	S14L2_HUMAN	SEC14L2	0.5	0.5	1	0	0.625786	0.425509	1	0	SEC14L2	3	0.941651
Sodium-coupled neutral amino acid transporter 3 OS=Homo sapiens OX=9606 GN=SLC38A3 PE=1 SV=1	S38A3_HUMAN	SLC38A3	0.212121	0.212121	1	0	0	1	0.596144	0.194452	SLC38A3	3	1.18296
Protein transport protein Sec61 subunit alpha isoform 1 OS=Homo sapiens OX=9606 GN=SEC61A1 PE=1 SV=2	S61A1_HUMAN	SEC61A1	#VALUE!	#VALUE!	#VALUE!	#VALUE!	0.075711	0	0.0358824	1	SEC61A1
Protein transport protein Sec24B OS=Homo sapiens OX=9606 GN=SEC24B PE=1 SV=2	SC24B_HUMAN	SEC24B	0.5	1	0.5	0	0.250464	0.0796306	0	1	SEC24B	5	0.580693
Nuclear autoantigen Sp-100 OS=Homo sapiens OX=9606 GN=SP100 PE=1 SV=3	SP100_HUMAN	SP100	1	1	1	0	0.41293	0	0.168428	1	SP100	8	0.648923
Serpin B9 OS=Homo sapiens OX=9606 GN=SERPINB9 PE=1 SV=1	SPB9_HUMAN	SERPINB9	0.529412	0.105882	0	1	0.215099	0.113801	0	1	SERPINB9	4	0.486149
Selenide, water dikinase 1 OS=Homo sapiens OX=9606 GN=SEPHS1 PE=1 SV=2	SPS1_HUMAN	SEPHS1	0.5	0.5	1	0	1	0.221022	0	0.261838	SEPHS1	3	0.665695
Synaptojanin-2-binding protein OS=Homo sapiens OX=9606 GN=SYNJ2BP PE=1 SV=2	SYJ2B_HUMAN	SYNJ2BP	0.411765	0.823529	0	1	1	0.887685	0	0.804225	SYNJ2BP	6	0.77035
Mitochondrial import receptor subunit TOM22 homolog OS=Homo sapiens OX=9606 GN=TOMM22 PE=1 SV=3	TOM22_HUMAN	TOMM22	0.642857	0	1	0.642857	1	0	0.391967	0.699409	TOMM22	7	0.64212
Translin-associated protein X OS=Homo sapiens OX=9606 GN=TSNAX PE=1 SV=1	TSNAX_HUMAN	TSNAX	0.4	1	0.4	0	1	0.085727	0	0.556753	TSNAX	5	0.59246
Twinfilin-1 OS=Homo sapiens OX=9606 GN=TWF1 PE=1 SV=3	TWF1_HUMAN	TWF1	1	1	0.1	0	0.755081	0.0853661	0	1	TWF1	5	0.618273
Twinfilin-2 OS=Homo sapiens OX=9606 GN=TWF2 PE=1 SV=2	TWF2_HUMAN	TWF2	0	0	0.888889	1	0.10748	0	0.279593	1	TWF2	7	0.754003
Signal recognition particle 14 kDa protein OS=Homo sapiens OX=9606 GN=SRP14 PE=1 SV=2	SRP14_HUMAN	SRP14	1	1	1	0	1	0.403914	0	0.477804	SRP14	3	0.700408
HIG1 domain family member 1A, mitochondrial OS=Homo sapiens OX=9606 GN=HIGD1A PE=1 SV=1	HIG1A_HUMAN	HIGD1A	0.705882	0	0.491979	1	0.294207	0.196517	0	1	HIGD1A	7	0.571064
Metallothionein-1E OS=Homo sapiens OX=9606 GN=MT1E PE=1 SV=1	MT1E_HUMAN	MT1E	1	0.2	0	0	1	0.313483	0.114785	0	MT1E	3	1.08953
Alpha-1-antichymotrypsin OS=Homo sapiens OX=9606 GN=SERPINA3 PE=1 SV=2	AACT_HUMAN	SERPINA3	1	0	1	1	0.13874	0	0.0589725	1	SERPINA3	7	0.658233
Actin-binding LIM protein 1 OS=Homo sapiens OX=9606 GN=ABLIM1 PE=1 SV=3	ABLM1_HUMAN	ABLIM1	1	1	0.461538	0	1	0.684865	0	0.795055	ABLIM1	5	0.798884
Agrin OS=Homo sapiens OX=9606 GN=AGRN PE=1 SV=6	AGRIN_HUMAN	AGRN	0.483871	1	0.483871	0	1	0.716511	0	0.189426	AGRN	3	0.551311
Angiopoietin-related protein 3 OS=Homo sapiens OX=9606 GN=ANGPTL3 PE=1 SV=1	ANGL3_HUMAN	ANGPTL3	0.645161	1	0.408602	0	0.877597	1	0.370235	0	ANGPTL3	3	0.622567
ADP-ribosylation factor 5 OS=Homo sapiens OX=9606 GN=ARF5 PE=1 SV=2	ARF5_HUMAN	ARF5	0.357143	0.0357143	0	1	0.971086	0.182368	0	1	ARF5	4	0.569772
ADP-ribose glycohydrolase ARH3 OS=Homo sapiens OX=9606 GN=ADPRHL2 PE=1 SV=1	ARHL2_HUMAN	ADPRHL2	0.470588	0.0470588	0	1	0.430863	0.0569614	0	1	ADPRHL2	4	0.385358
ADP-ribosylation factor-like protein 1 OS=Homo sapiens OX=9606 GN=ARL1 PE=1 SV=1	ARL1_HUMAN	ARL1	1	1	0.111111	0	0.225066	0.0402884	0	1	ARL1	5	0.763898
Probable bifunctional dTTP/UTP pyrophosphatase/methyltransferase protein OS=Homo sapiens OX=9606 GN=ASMTL PE=1 SV=3	ASML_HUMAN	ASMTL	0	0	1	0.909091	1	0	0.426471	0.864451	ASMTL	7	0.805071
Caprin-1 OS=Homo sapiens OX=9606 GN=CAPRIN1 PE=1 SV=2	CAPR1_HUMAN	CAPRIN1	1	1	0.0833333	0	1	0.771023	0	0.517605	CAPRIN1	5	0.894311
CD166 antigen OS=Homo sapiens OX=9606 GN=ALCAM PE=1 SV=2	CD166_HUMAN	ALCAM	1	0.74	1	0	1	0.618625	0.20416	0	ALCAM	3	0.485018
Hsp90 co-chaperone Cdc37 OS=Homo sapiens OX=9606 GN=CDC37 PE=1 SV=1	CDC37_HUMAN	CDC37	0.705882	0	0.957983	1	0.460175	0.0766254	0	1	CDC37	7	0.320352
Clathrin light chain B OS=Homo sapiens OX=9606 GN=CLTB PE=1 SV=1	CLCB_HUMAN	CLTB	0.15625	0.015625	0	1	0.855702	0.256512	0	1	CLTB	4	0.456762
2',3'-cyclic-nucleotide 3'-phosphodiesterase OS=Homo sapiens OX=9606 GN=CNP PE=1 SV=2	CN37_HUMAN	CNP	0.473684	0	0.473684	1	0.62485	0	0.118658	1	CNP	4	0.492544
Calponin-2 OS=Homo sapiens OX=9606 GN=CNN2 PE=1 SV=4	CNN2_HUMAN	CNN2	1	0	0.166667	0.393939	1	0.188098	0	0.679846	CNN2	2	0.45391
Complement C5 OS=Homo sapiens OX=9606 GN=C5 PE=1 SV=4	CO5_HUMAN	C5	0.316456	1	0.696203	0	0.445428	1	0.126285	0	C5	3	0.712049
Bifunctional coenzyme A synthase OS=Homo sapiens OX=9606 GN=COASY PE=1 SV=4	COASY_HUMAN	COASY	0.666667	0.666667	1	0	0.513267	0	0.0867194	1	COASY	8	0.267279
Cysteine-rich protein 2 OS=Homo sapiens OX=9606 GN=CRIP2 PE=1 SV=1	CRIP2_HUMAN	CRIP2	1	1	0.254902	0	0.906962	0.70898	0	1	CRIP2	5	0.731144
Casein kinase II subunit alpha OS=Homo sapiens OX=9606 GN=CSNK2A1 PE=1 SV=1	CSK21_HUMAN	CSNK2A1	0	0	0	1	0.636103	0.128286	0	1	CSNK2A1	4	0.365701
Protein diaphanous homolog 2 OS=Homo sapiens OX=9606 GN=DIAPH2 PE=1 SV=1	DIAP2_HUMAN	DIAPH2	1	1	0.5	0	0.488186	0.293749	0	1	DIAPH2	5	0.655022
DnaJ homolog subfamily C member 11 OS=Homo sapiens OX=9606 GN=DNAJC11 PE=1 SV=2	DJC11_HUMAN	DNAJC11	0.470588	0.0470588	0	1	0.69146	0.523757	0	1	DNAJC11	4	0.528314
Disks large homolog 1 OS=Homo sapiens OX=9606 GN=DLG1 PE=1 SV=2	DLG1_HUMAN	DLG1	1	1	0	0	1	0.911348	0	0.550058	DLG1	5	0.975666
Dipeptidyl peptidase 2 OS=Homo sapiens OX=9606 GN=DPP7 PE=1 SV=3	DPP2_HUMAN	DPP7	0.707865	1	0.00674157	0	1	0	0.54514	0.134147	DPP7	5	1.05786
Dystrobrevin alpha OS=Homo sapiens OX=9606 GN=DTNA PE=1 SV=2	DTNA_HUMAN	DTNA	1	0.35	0.5	0	1	0.737031	0	0.33742	DTNA	3	0.632884
Band 4.1-like protein 2 OS=Homo sapiens OX=9606 GN=EPB41L2 PE=1 SV=1	E41L2_HUMAN	EPB41L2	1	1	0.181818	0	1	0.369995	0	0.470803	EPB41L2	5	0.784201
Protein FAM98A OS=Homo sapiens OX=9606 GN=FAM98A PE=1 SV=2	FA98A_HUMAN	FAM98A	0	0	0	1	0.66664	0.297475	0	1	FAM98A	4	0.386775
Alpha-fetoprotein OS=Homo sapiens OX=9606 GN=AFP PE=1 SV=1	FETA_HUMAN	AFP	0	0.969231	1	0.403846	1	0.881918	0.198589	0	AFP	3	0.915414
Fragile X mental retardation syndrome-related protein 2 OS=Homo sapiens OX=9606 GN=FXR2 PE=1 SV=2	FXR2_HUMAN	FXR2	0.5	1	0	0	0.845834	0	0.0724134	1	FXR2	5	0.43834
Bifunctional UDP-N-acetylglucosamine 2-epimerase/N-acetylmannosamine kinase OS=Homo sapiens OX=9606 GN=GNE PE=1 SV=1	GLCNE_HUMAN	GNE	1	0	1	1	0.131086	0.110393	0	1	GNE	7	0.654572
GMP synthase [glutamine-hydrolyzing] OS=Homo sapiens OX=9606 GN=GMPS PE=1 SV=1	GUAA_HUMAN	GMPS	0	0.45	0.5	1	0.307865	0	0.0713953	1	GMPS	4	0.610756
Glycogen [starch] synthase, liver OS=Homo sapiens OX=9606 GN=GYS2 PE=1 SV=2	GYS2_HUMAN	GYS2	0.125	0.08125	0	1	0.0335226	0	1	0.321168	GYS2	4	1.16954
Histone H1.4 OS=Homo sapiens OX=9606 GN=HIST1H1E PE=1 SV=2	H14_HUMAN	HIST1H1E	0.631579	0.631579	1	0	0	0.0810811	0	1	HIST1H1E	8	0.647813
Isocitrate dehydrogenase [NAD] subunit beta, mitochondrial OS=Homo sapiens OX=9606 GN=IDH3B PE=1 SV=2	IDH3B_HUMAN	IDH3B	0.473684	1	0	0.177632	1	0.139846	0	0.131611	IDH3B	5	0.897724
Eukaryotic translation initiation factor 4E OS=Homo sapiens OX=9606 GN=EIF4E PE=1 SV=2	IF4E_HUMAN	EIF4E	0	0	0	1	1	0.209362	0	0.476994	EIF4E	4	0.780103
Eukaryotic translation initiation factor 4H OS=Homo sapiens OX=9606 GN=EIF4H PE=1 SV=5	IF4H_HUMAN	EIF4H	1	0.4	1	0	0.790648	0.156139	0	1	EIF4H	8	0.483688
Importin subunit alpha-4 OS=Homo sapiens OX=9606 GN=KPNA3 PE=1 SV=2	IMA4_HUMAN	KPNA3	1	0.1	0.5	0	0.634622	0.118193	0	1	KPNA3	2	0.628887
Importin-4 OS=Homo sapiens OX=9606 GN=IPO4 PE=1 SV=2	IPO4_HUMAN	IPO4	1	0	1	1	0.459388	0.172812	0	1	IPO4	7	0.518696
Inter-alpha-trypsin inhibitor heavy chain H4 OS=Homo sapiens OX=9606 GN=ITIH4 PE=1 SV=4	ITIH4_HUMAN	ITIH4	1	0.133333	1	0	0	1	0.526316	0.317341	ITIH4	3	1.14939
Lamin-B2 OS=Homo sapiens OX=9606 GN=LMNB2 PE=1 SV=4	LMNB2_HUMAN	LMNB2	1	1	1	0	0.406385	0.260762	0	1	LMNB2	8	0.64491
Leucine-rich repeat flightless-interacting protein 2 OS=Homo sapiens OX=9606 GN=LRRFIP2 PE=1 SV=1	LRRF2_HUMAN	LRRFIP2	0.473684	0	0.0789474	1	0.419724	0	0.461216	1	LRRFIP2	4	0.464002
Malignant T-cell-amplified sequence 1 OS=Homo sapiens OX=9606 GN=MCTS1 PE=1 SV=1	MCTS1_HUMAN	MCTS1	0.409091	1	0	0.485065	0.842076	0.129346	0	1	MCTS1	5	0.5262
Cation-dependent mannose-6-phosphate receptor OS=Homo sapiens OX=9606 GN=M6PR PE=1 SV=1	MPRD_HUMAN	M6PR	0.647059	1	0.647059	0	0.653495	0.302676	0	1	M6PR	5	0.505509
N-acetyl-D-glucosamine kinase OS=Homo sapiens OX=9606 GN=NAGK PE=1 SV=4	NAGK_HUMAN	NAGK	1	0	1	1	0.412278	0.0337557	0	1	NAGK	7	0.547899
Protein NDRG1 OS=Homo sapiens OX=9606 GN=NDRG1 PE=1 SV=1	NDRG1_HUMAN	NDRG1	0	0	0	1	1	0.906487	0.183088	0	NDRG1	1	0.824676
NADH dehydrogenase [ubiquinone] 1 alpha subcomplex subunit 12 OS=Homo sapiens OX=9606 GN=NDUFA12 PE=1 SV=1	NDUAC_HUMAN	NDUFA12	0	0	1	0.424242	1	0.423234	0	0.264486	NDUFA12	1	1.06929
60S ribosomal export protein NMD3 OS=Homo sapiens OX=9606 GN=NMD3 PE=1 SV=1	NMD3_HUMAN	NMD3	#DIV/0!	#DIV/0!	#DIV/0!	#DIV/0!	1	0.622973	0.161492	0	NMD3
Nuclear pore complex protein Nup93 OS=Homo sapiens OX=9606 GN=NUP93 PE=1 SV=2	NUP93_HUMAN	NUP93	#DIV/0!	#DIV/0!	#DIV/0!	#DIV/0!	0.379891	0	0.028672	1	NUP93
Prefoldin subunit 5 OS=Homo sapiens OX=9606 GN=PFDN5 PE=1 SV=2	PFD5_HUMAN	PFDN5	1	0.1	0	1	1	0	0.402137	0.421711	PFDN5	2	0.854361
Basement membrane-specific heparan sulfate proteoglycan core protein OS=Homo sapiens OX=9606 GN=HSPG2 PE=1 SV=4	PGBM_HUMAN	HSPG2	0	1	0.428571	0.779221	0.170827	0.183928	0	1	HSPG2	6	0.906764
Protein-L-isoaspartate(D-aspartate) O-methyltransferase OS=Homo sapiens OX=9606 GN=PCMT1 PE=1 SV=4	PIMT_HUMAN	PCMT1	0.473684	0	0.473684	1	0.405237	0	0.278767	1	PCMT1	4	0.485623
Polyribonucleotide nucleotidyltransferase 1, mitochondrial OS=Homo sapiens OX=9606 GN=PNPT1 PE=1 SV=2	PNPT1_HUMAN	PNPT1	0	0	1	0.818182	0.446968	0.0621987	0	1	PNPT1	7	0.61537
Serine/threonine-protein phosphatase 5 OS=Homo sapiens OX=9606 GN=PPP5C PE=1 SV=1	PPP5_HUMAN	PPP5C	0	0	1	0	0.598801	0	0.0598944	1	PPP5C	8	0.864982
Tyrosine-protein phosphatase non-receptor type 23 OS=Homo sapiens OX=9606 GN=PTPN23 PE=1 SV=1	PTN23_HUMAN	PTPN23	0.47619	1	0	0	0.358849	0.392408	0	1	PTPN23	5	0.410212
ELKS/Rab6-interacting/CAST family member 1 OS=Homo sapiens OX=9606 GN=ERC1 PE=1 SV=1	RB6I2_HUMAN	ERC1	1	0	1	0.0909091	0.596204	0.516913	0	1	ERC1	8	0.769899
Ribonucleoside-diphosphate reductase subunit M2 B OS=Homo sapiens OX=9606 GN=RRM2B PE=1 SV=1	RIR2B_HUMAN	RRM2B	0	0.75	0.625	1	1	0.615574	0	0.866122	RRM2B	6	1.01237
60S ribosomal protein L32 OS=Homo sapiens OX=9606 GN=RPL32 PE=1 SV=2	RL32_HUMAN	RPL32	#VALUE!	#VALUE!	#VALUE!	#VALUE!	0.793431	0	0.589308	1	RPL32
39S ribosomal protein L12, mitochondrial OS=Homo sapiens OX=9606 GN=MRPL12 PE=1 SV=2	RM12_HUMAN	MRPL12	1	0.5	0.545455	0	0.850639	0	0.446925	1	MRPL12	8	0.710142
39S ribosomal protein L44, mitochondrial OS=Homo sapiens OX=9606 GN=MRPL44 PE=1 SV=1	RM44_HUMAN	MRPL44	1	1	0.0909091	0	0.718031	0	0.0483945	1	MRPL44	5	0.64585
Zinc phosphodiesterase ELAC protein 2 OS=Homo sapiens OX=9606 GN=ELAC2 PE=1 SV=2	RNZ2_HUMAN	ELAC2	1	0	1	1	0.506401	0.2165	0	1	ELAC2	7	0.515359
40S ribosomal protein S20 OS=Homo sapiens OX=9606 GN=RPS20 PE=1 SV=1	RS20_HUMAN	RPS20	#VALUE!	#VALUE!	#VALUE!	#VALUE!	0.432351	0	0.470671	1	RPS20
RNA 3'-terminal phosphate cyclase OS=Homo sapiens OX=9606 GN=RTCA PE=1 SV=1	RTCA_HUMAN	RTCA	0.411765	0.411765	0	1	0.441032	0.184358	0	1	RTCA	4	0.456823
Serum amyloid P-component OS=Homo sapiens OX=9606 GN=APCS PE=1 SV=2	SAMP_HUMAN	APCS	1	0.025	0.113636	0	1	0	0.268593	0.422579	APCS	2	0.801389
Protein scribble homolog OS=Homo sapiens OX=9606 GN=SCRIB PE=1 SV=4	SCRIB_HUMAN	SCRIB	0.5	0	1	0.5	0.224259	0.0848031	0	1	SCRIB	7	0.516099
Endophilin-A2 OS=Homo sapiens OX=9606 GN=SH3GL1 PE=1 SV=1	SH3G1_HUMAN	SH3GL1	1	1	0	1	0.72288	0.098695	0	1	SH3GL1	6	0.509897
STE20-like serine/threonine-protein kinase OS=Homo sapiens OX=9606 GN=SLK PE=1 SV=1	SLK_HUMAN	SLK	1	1	0	0	0.290334	0.0022838	0	1	SLK	5	0.765557
Dolichyl-diphosphooligosaccharide--protein glycosyltransferase subunit STT3B OS=Homo sapiens OX=9606 GN=STT3B PE=1 SV=1	STT3B_HUMAN	STT3B	0.444444	0	1	0.848485	0.474083	0.342295	0	1	STT3B	7	0.292596
Syntaxin-7 OS=Homo sapiens OX=9606 GN=STX7 PE=1 SV=4	STX7_HUMAN	STX7	1	0.5	1	0	1	0.28418	0	0.913225	STX7	8	0.581147
Synaptopodin OS=Homo sapiens OX=9606 GN=SYNPO PE=1 SV=2	SYNPO_HUMAN	SYNPO	0.625	0.625	1	0	0.807886	0.870199	0	1	SYNPO	8	0.727685
Mitochondrial import inner membrane translocase subunit Tim13 OS=Homo sapiens OX=9606 GN=TIMM13 PE=1 SV=1	TIM13_HUMAN	TIMM13	1	0.55	1	0	0.898024	0	0.417079	1	TIMM13	8	0.578948
Talin-2 OS=Homo sapiens OX=9606 GN=TLN2 PE=1 SV=4	TLN2_HUMAN	TLN2	0	1	0.138462	0.257143	0.925455	0.68557	0	1	TLN2	5	0.690129
Transmembrane 9 superfamily member 2 OS=Homo sapiens OX=9606 GN=TM9SF2 PE=1 SV=1	TM9S2_HUMAN	TM9SF2	0	0	0	1	0.308154	0	0.0217285	1	TM9SF2	4	0.405284
Transmembrane 9 superfamily member 4 OS=Homo sapiens OX=9606 GN=TM9SF4 PE=1 SV=2	TM9S4_HUMAN	TM9SF4	1	1	1	0	0.86615	0.462847	0	1	TM9SF4	8	0.713066
Transportin-3 OS=Homo sapiens OX=9606 GN=TNPO3 PE=1 SV=3	TNPO3_HUMAN	TNPO3	#DIV/0!	#DIV/0!	#DIV/0!	#DIV/0!	0.453011	0.25229	0	1	TNPO3
NEDD8-activating enzyme E1 catalytic subunit OS=Homo sapiens OX=9606 GN=UBA3 PE=1 SV=2	UBA3_HUMAN	UBA3	0	1	0	0	1	0	0.0318164	0.843825	UBA3	5	0.69957
Guanine nucleotide exchange factor VAV2 OS=Homo sapiens OX=9606 GN=VAV2 PE=1 SV=2	VAV2_HUMAN	VAV2	#DIV/0!	#DIV/0!	#DIV/0!	#DIV/0!	0.215728	0.174821	0	1	VAV2
Vacuolar protein sorting-associated protein 13C OS=Homo sapiens OX=9606 GN=VPS13C PE=1 SV=1	VP13C_HUMAN	VPS13C	1	0	1	0.444444	0.483933	0.634956	0	1	VPS13C	7	0.775196
Vacuolar protein sorting-associated protein 29 OS=Homo sapiens OX=9606 GN=VPS29 PE=1 SV=1	VPS29_HUMAN	VPS29	0.157895	1	0.536842	0	0.685704	0	0.502468	1	VPS29	5	0.695723
Vacuolar protein sorting-associated protein VTA1 homolog OS=Homo sapiens OX=9606 GN=VTA1 PE=1 SV=1	VTA1_HUMAN	VTA1	0.666667	1	0.333333	0	0.77316	0.0879095	0	1	VTA1	5	0.381865
Apolipoprotein A-II OS=Homo sapiens OX=9606 GN=APOA2 PE=1 SV=1	APOA2_HUMAN	APOA2	0	0.143478	0.23913	1	0	0.248481	1	0.436544	APOA2	1	1.07942
CD59 glycoprotein OS=Homo sapiens OX=9606 GN=CD59 PE=1 SV=1	CD59_HUMAN	CD59	1	0.48	0	0.306667	1	0	0.311001	0.689145	CD59	2	0.61163
Platelet-activating factor acetylhydrolase IB subunit beta OS=Homo sapiens OX=9606 GN=PAFAH1B2 PE=1 SV=1	PA1B2_HUMAN	PAFAH1B2	0.447368	0	0.950658	1	0.955225	0.495955	0	1	PAFAH1B2	7	0.596067
Myelin basic protein OS=Homo sapiens OX=9606 GN=MBP PE=1 SV=3	MBP_HUMAN	MBP	0.5	0	0.708333	1	0	0.0755771	1	0.862188	MBP	7	1.02608
Metallothionein-1X OS=Homo sapiens OX=9606 GN=MT1X PE=1 SV=1	MT1X_HUMAN	MT1X	0.285714	0	1	0.285714	1	0.547221	0	0.0220787	MT1X	3	0.946999
ATP-binding cassette sub-family B member 7, mitochondrial OS=Homo sapiens OX=9606 GN=ABCB7 PE=1 SV=2	ABCB7_HUMAN	ABCB7	1	0	0.0909091	1	1	0.453902	0	0.889662	ABCB7	2	0.70101
ADP/ATP translocase 3 OS=Homo sapiens OX=9606 GN=SLC25A6 PE=1 SV=4	ADT3_HUMAN	SLC25A6	#VALUE!	#VALUE!	#VALUE!	#VALUE!	0.732334	0	0.534405	1	SLC25A6
ADP-ribosylation factor GTPase-activating protein 3 OS=Homo sapiens OX=9606 GN=ARFGAP3 PE=1 SV=1	ARFG3_HUMAN	ARFGAP3	1	1	1	0	0.04605	0.000456923	0	1	ARFGAP3	8	0.851721
ADP-ribosylation factor-like protein 8B OS=Homo sapiens OX=9606 GN=ARL8B PE=1 SV=1	ARL8B_HUMAN	ARL8B	1	0.3	0.125	0	0.918621	0.0890155	0	1	ARL8B	2	0.594798
Apoptosis-associated speck-like protein containing a CARD OS=Homo sapiens OX=9606 GN=PYCARD PE=1 SV=2	ASC_HUMAN	PYCARD	1	1	0.761905	0	1	0.14986	0	0.597472	PYCARD	8	0.82962
Asialoglycoprotein receptor 2 OS=Homo sapiens OX=9606 GN=ASGR2 PE=1 SV=2	ASGR2_HUMAN	ASGR2	0	0	0.888889	1	0.405543	1	0.384726	0	ASGR2	1	0.586115
Ataxin-2-like protein OS=Homo sapiens OX=9606 GN=ATXN2L PE=1 SV=2	ATX2L_HUMAN	ATXN2L	1	1	0	1	0.549813	0.391144	0	1	ATXN2L	6	0.483528
Methylglutaconyl-CoA hydratase, mitochondrial OS=Homo sapiens OX=9606 GN=AUH PE=1 SV=1	AUHM_HUMAN	AUH	0.310345	0	1	0.071618	1	0.995458	0.851711	0	AUH	3	1.11509
Calcium-binding protein 39 OS=Homo sapiens OX=9606 GN=CAB39 PE=1 SV=1	CAB39_HUMAN	CAB39	#DIV/0!	#DIV/0!	#DIV/0!	#DIV/0!	1	0.235917	0	0.919668	CAB39
Pro-cathepsin H OS=Homo sapiens OX=9606 GN=CTSH PE=1 SV=4	CATH_HUMAN	CTSH	0.454545	1	0.454545	0	1	0.958023	0.193807	0	CTSH	3	0.627437
Carboxypeptidase Q OS=Homo sapiens OX=9606 GN=CPQ PE=1 SV=1	CBPQ_HUMAN	CPQ	1	1	0.555556	0	1	0.64499	0.51978	0	CPQ	3	0.641188
COP9 signalosome complex subunit 3 OS=Homo sapiens OX=9606 GN=COPS3 PE=1 SV=3	CSN3_HUMAN	COPS3	0.473684	0.947368	1	0	0.483324	0	0.265713	1	COPS3	8	0.49265
Cytospin-A OS=Homo sapiens OX=9606 GN=SPECC1L PE=1 SV=2	CYTSA_HUMAN	SPECC1L	1	0.45	0.5	0	1	0.653028	0	0.402226	SPECC1L	3	0.60338
Diablo homolog, mitochondrial OS=Homo sapiens OX=9606 GN=DIABLO PE=1 SV=1	DBLOH_HUMAN	DIABLO	0.2	0	1	0.3125	0.573854	0.0979729	0	1	DIABLO	7	0.678578
Cytoplasmic dynein 1 light intermediate chain 2 OS=Homo sapiens OX=9606 GN=DYNC1LI2 PE=1 SV=1	DC1L2_HUMAN	DYNC1LI2	1	1	0	0	0.779069	0.556235	0	1	DYNC1LI2	5	0.655004
N(G),N(G)-dimethylarginine dimethylaminohydrolase 2 OS=Homo sapiens OX=9606 GN=DDAH2 PE=1 SV=1	DDAH2_HUMAN	DDAH2	0.574468	0.574468	1	0	1	0.0586521	0.737198	0	DDAH2	3	0.915429
Translation initiation factor eIF-2B subunit gamma OS=Homo sapiens OX=9606 GN=EIF2B3 PE=1 SV=1	EI2BG_HUMAN	EIF2B3	0	0.9	1	0.692308	0.528682	0	0.305188	1	EIF2B3	8	1.01216
Ectonucleotide pyrophosphatase/phosphodiesterase family member 1 OS=Homo sapiens OX=9606 GN=ENPP1 PE=1 SV=2	ENPP1_HUMAN	ENPP1	1	0	1	1	0.667418	1	0.0911034	0	ENPP1	1	0.96617
Persulfide dioxygenase ETHE1, mitochondrial OS=Homo sapiens OX=9606 GN=ETHE1 PE=1 SV=2	ETHE1_HUMAN	ETHE1	0.466667	0.0933333	1	0	0.376358	0	0.395244	1	ETHE1	8	0.623774
Exocyst complex component 4 OS=Homo sapiens OX=9606 GN=EXOC4 PE=1 SV=1	EXOC4_HUMAN	EXOC4	0.666667	1	0.666667	0	1	0.446149	0	0.903708	EXOC4	5	0.637101
Guanine nucleotide-binding protein subunit alpha-13 OS=Homo sapiens OX=9606 GN=GNA13 PE=1 SV=2	GNA13_HUMAN	GNA13	1	0.2	0	1	0.235161	0	0.00777352	1	GNA13	2	0.731178
GRIP1-associated protein 1 OS=Homo sapiens OX=9606 GN=GRIPAP1 PE=1 SV=2	GRAP1_HUMAN	GRIPAP1	1	0.55	0	1	0.427451	0.409569	0	1	GRIPAP1	6	0.549056
Glutamate--cysteine ligase regulatory subunit OS=Homo sapiens OX=9606 GN=GCLM PE=1 SV=1	GSH0_HUMAN	GCLM	0	0	0	1	0.0265275	0.0697037	0	1	GCLM	4	0.568088
E3 ubiquitin-protein ligase HECTD1 OS=Homo sapiens OX=9606 GN=HECTD1 PE=1 SV=3	HECD1_HUMAN	HECTD1	0	0	1	0	0.635664	0.798077	0	1	HECTD1	8	1.04352
Eukaryotic initiation factor 4A-II OS=Homo sapiens OX=9606 GN=EIF4A2 PE=1 SV=2	IF4A2_HUMAN	EIF4A2	1	0	0.166667	1	1	0	0.206254	0.421451	EIF4A2	2	0.81284
Inosine triphosphate pyrophosphatase OS=Homo sapiens OX=9606 GN=ITPA PE=1 SV=2	ITPA_HUMAN	ITPA	0	0.3	0.272727	1	0.752291	0	0.354871	1	ITPA	4	0.504619
Laminin subunit gamma-1 OS=Homo sapiens OX=9606 GN=LAMC1 PE=1 SV=3	LAMC1_HUMAN	LAMC1	0	0.8	1	0.8	0.546896	0.439325	0	1	LAMC1	7	0.990175
Maleylacetoacetate isomerase OS=Homo sapiens OX=9606 GN=GSTZ1 PE=1 SV=3	MAAI_HUMAN	GSTZ1	0.137931	0	0.137931	1	1	0.556302	0	0.636976	GSTZ1	4	0.738889
Magnesium transporter protein 1 OS=Homo sapiens OX=9606 GN=MAGT1 PE=1 SV=1	MAGT1_HUMAN	MAGT1	1	1	0.1875	0	0.701501	0.405288	0	1	MAGT1	5	0.568512
Methionine aminopeptidase 2 OS=Homo sapiens OX=9606 GN=METAP2 PE=1 SV=1	MAP2_HUMAN	METAP2	0	0	0	1	1	0	0.666072	0.71393	METAP2	4	0.83395
Microtubule-associated protein RP/EB family member 1 OS=Homo sapiens OX=9606 GN=MAPRE1 PE=1 SV=3	MARE1_HUMAN	MAPRE1	1	0	1	1	0.523132	0.133822	0	1	MAPRE1	7	0.516174
MICOS complex subunit MIC27 OS=Homo sapiens OX=9606 GN=APOOL PE=1 SV=1	MIC27_HUMAN	APOOL	0.5	0	0.5	1	1	0.364043	0	0.237265	APOOL	1	0.800411
Molybdenum cofactor sulfurase OS=Homo sapiens OX=9606 GN=MOCOS PE=1 SV=2	MOCOS_HUMAN	MOCOS	0	0.9	0.9	1	0.0248483	0	0.0208811	1	MOCOS	7	1.17242
Dual specificity mitogen-activated protein kinase kinase 1 OS=Homo sapiens OX=9606 GN=MAP2K1 PE=1 SV=2	MP2K1_HUMAN	MAP2K1	#DIV/0!	#DIV/0!	#DIV/0!	#DIV/0!	0.994517	0	0.228697	1	MAP2K1
Dual specificity mitogen-activated protein kinase kinase 3 OS=Homo sapiens OX=9606 GN=MAP2K3 PE=1 SV=2	MP2K3_HUMAN	MAP2K3	1	0.65	1	0	0.162986	0	0.204001	1	MAP2K3	8	0.628819
Methylsterol monooxygenase 1 OS=Homo sapiens OX=9606 GN=MSMO1 PE=1 SV=1	MSMO1_HUMAN	MSMO1	0.19708	0	0.317518	1	0	0.00708328	0.230344	1	MSMO1	4	0.548596
Mitochondrial peptide methionine sulfoxide reductase OS=Homo sapiens OX=9606 GN=MSRA PE=1 SV=1	MSRA_HUMAN	MSRA	0	0	1	0	0	0.665382	0.166382	1	MSRA	8	1.13574
RNA cytidine acetyltransferase OS=Homo sapiens OX=9606 GN=NAT10 PE=1 SV=2	NAT10_HUMAN	NAT10	0.375	0	1	0.140625	1	0.475939	0	0.787915	NAT10	8	0.819023
Probable 28S rRNA (cytosine(4447)-C(5))-methyltransferase OS=Homo sapiens OX=9606 GN=NOP2 PE=1 SV=2	NOP2_HUMAN	NOP2	0	0	1	1	0.529837	0.227878	0	1	NOP2	7	0.619827
NPC intracellular cholesterol transporter 2 OS=Homo sapiens OX=9606 GN=NPC2 PE=1 SV=1	NPC2_HUMAN	NPC2	1	0.3	0.533333	0	0.449001	0	0.253355	1	NPC2	8	0.686742
Palmdelphin OS=Homo sapiens OX=9606 GN=PALMD PE=1 SV=1	PALMD_HUMAN	PALMD	1	0	0.266667	0.528571	1	0.295863	0.245623	0	PALMD	2	0.990375
Alpha-parvin OS=Homo sapiens OX=9606 GN=PARVA PE=1 SV=1	PARVA_HUMAN	PARVA	1	1	0	1	1	0.66771	0	0.49353	PARVA	6	0.811433
Programmed cell death protein 6 OS=Homo sapiens OX=9606 GN=PDCD6 PE=1 SV=1	PDCD6_HUMAN	PDCD6	0	0	0	1	1	0.067109	0	0.749045	PDCD6	4	0.660993
Polymerase delta-interacting protein 2 OS=Homo sapiens OX=9606 GN=POLDIP2 PE=1 SV=1	PDIP2_HUMAN	POLDIP2	1	1	1	0	1	0.735217	0	0.935982	POLDIP2	8	0.901473
14 kDa phosphohistidine phosphatase OS=Homo sapiens OX=9606 GN=PHPT1 PE=1 SV=1	PHP14_HUMAN	PHPT1	0.784314	1	0.64951	0	1	0.227693	0.0106465	0	PHPT1	3	0.680062
Pre-mRNA-processing factor 40 homolog A OS=Homo sapiens OX=9606 GN=PRPF40A PE=1 SV=2	PR40A_HUMAN	PRPF40A	0.384615	1	0.384615	0	0.975648	0.448661	0	1	PRPF40A	5	0.43018
Pentatricopeptide repeat domain-containing protein 3, mitochondrial OS=Homo sapiens OX=9606 GN=PTCD3 PE=1 SV=3	PTCD3_HUMAN	PTCD3	0	0	0	1	0.953204	0.764642	0	1	PTCD3	4	0.807541
CTP synthase 1 OS=Homo sapiens OX=9606 GN=CTPS1 PE=1 SV=2	PYRG1_HUMAN	CTPS1	1	1	1	0	0.636143	0.354924	1	0	CTPS1	3	1.02144
Ras-related protein Rab-5A OS=Homo sapiens OX=9606 GN=RAB5A PE=1 SV=2	RAB5A_HUMAN	RAB5A	0.62069	0.27931	1	0	0.464114	0.0374468	0	1	RAB5A	8	0.39184
DNA repair protein RAD50 OS=Homo sapiens OX=9606 GN=RAD50 PE=1 SV=1	RAD50_HUMAN	RAD50	0.473684	0	0.473684	1	0.6923	0.513118	0	1	RAD50	4	0.594451
Ankycorbin OS=Homo sapiens OX=9606 GN=RAI14 PE=1 SV=2	RAI14_HUMAN	RAI14	1	1	1	0	0.670743	0	0.365671	1	RAI14	8	0.654174
Ras-related protein Ral-A OS=Homo sapiens OX=9606 GN=RALA PE=1 SV=1	RALA_HUMAN	RALA	1	1	0.2	0	0.298493	0	0.0821567	1	RALA	5	0.728076
Ran-specific GTPase-activating protein OS=Homo sapiens OX=9606 GN=RANBP1 PE=1 SV=1	RANG_HUMAN	RANBP1	1	1	1	0	0.505006	0	0.442061	1	RANBP1	8	0.686775
Ras-associated and pleckstrin homology domains-containing protein 1 OS=Homo sapiens OX=9606 GN=RAPH1 PE=1 SV=3	RAPH1_HUMAN	RAPH1	0.52381	0	0.047619	1	0.0378638	1	0.541711	0	RAPH1	1	0.755721
Rab3 GTPase-activating protein catalytic subunit OS=Homo sapiens OX=9606 GN=RAB3GAP1 PE=1 SV=3	RB3GP_HUMAN	RAB3GAP1	0	0.4	0.444444	1	0.968051	0.331964	0	1	RAB3GAP1	4	0.717217
RNA-binding protein 47 OS=Homo sapiens OX=9606 GN=RBM47 PE=1 SV=2	RBM47_HUMAN	RBM47	#DIV/0!	#DIV/0!	#DIV/0!	#DIV/0!	0.0994319	0	0.302147	1	RBM47
Ribokinase OS=Homo sapiens OX=9606 GN=RBKS PE=1 SV=1	RBSK_HUMAN	RBKS	0.5	0	1	0.5	0.996961	1	0	0.46652	RBKS	1	1.00342
Receptor expression-enhancing protein 5 OS=Homo sapiens OX=9606 GN=REEP5 PE=1 SV=3	REEP5_HUMAN	REEP5	0	0	0.5	1	0.479993	0	0.203978	1	REEP5	4	0.454774
Raftlin OS=Homo sapiens OX=9606 GN=RFTN1 PE=1 SV=4	RFTN1_HUMAN	RFTN1	1	0.3	1	0	1	0.0378358	0	0.175367	RFTN1	3	0.912095
40S ribosomal protein S23 OS=Homo sapiens OX=9606 GN=RPS23 PE=1 SV=3	RS23_HUMAN	RPS23	1	0.25	1	0	0.65551	0	0.354713	1	RPS23	8	0.565598
28S ribosomal protein S27, mitochondrial OS=Homo sapiens OX=9606 GN=MRPS27 PE=1 SV=3	RT27_HUMAN	MRPS27	1	1	0.5	0	0.572228	0.139896	0	1	MRPS27	5	0.659988
SUMO-activating enzyme subunit 2 OS=Homo sapiens OX=9606 GN=UBA2 PE=1 SV=2	SAE2_HUMAN	UBA2	0.307692	0.861538	1	0	0.440271	0	0.137892	1	UBA2	8	0.511776
Structural maintenance of chromosomes protein 3 OS=Homo sapiens OX=9606 GN=SMC3 PE=1 SV=2	SMC3_HUMAN	SMC3	0	1	0	0.272727	0.560693	0.147348	0	1	SMC3	5	0.58666
Spermidine synthase OS=Homo sapiens OX=9606 GN=SRM PE=1 SV=1	SPEE_HUMAN	SRM	1	1	1	0	0.359709	0	0.129415	1	SRM	8	0.667694
Sulfotransferase family cytosolic 1B member 1 OS=Homo sapiens OX=9606 GN=SULT1B1 PE=1 SV=2	ST1B1_HUMAN	SULT1B1	0.529412	0.411765	0	1	0.098338	1	0	0.453155	SULT1B1	1	0.938726
Serine/threonine-protein kinase 24 OS=Homo sapiens OX=9606 GN=STK24 PE=1 SV=1	STK24_HUMAN	STK24	0	0	1	0	0.957682	0	0.0675868	1	STK24	8	0.931927
Synapse-associated protein 1 OS=Homo sapiens OX=9606 GN=SYAP1 PE=1 SV=1	SYAP1_HUMAN	SYAP1	0.266667	0	0.266667	1	1	0.913009	0	0.942924	SYAP1	4	0.914239
Probable glutamate--tRNA ligase, mitochondrial OS=Homo sapiens OX=9606 GN=EARS2 PE=1 SV=2	SYEM_HUMAN	EARS2	0.444444	0.444444	1	0	0.695836	0.638459	0	1	EARS2	8	0.526847
Probable leucine--tRNA ligase, mitochondrial OS=Homo sapiens OX=9606 GN=LARS2 PE=1 SV=2	SYLM_HUMAN	LARS2	0	0	0	1	0.887808	0.792986	0	1	LARS2	4	0.791865
Tubulin-specific chaperone E OS=Homo sapiens OX=9606 GN=TBCE PE=1 SV=1	TBCE_HUMAN	TBCE	#DIV/0!	#DIV/0!	#DIV/0!	#DIV/0!	0.351288	0	0.217564	1	TBCE
Tumor necrosis factor receptor superfamily member 6 OS=Homo sapiens OX=9606 GN=FAS PE=1 SV=1	TNR6_HUMAN	FAS	1	0.675	1	0	1	0.304826	0.41713	0	FAS	3	0.65085
Thioredoxin domain-containing protein 12 OS=Homo sapiens OX=9606 GN=TXNDC12 PE=1 SV=1	TXD12_HUMAN	TXNDC12	1	0.5	1	0	1	0	0.906223	0.964989	TXNDC12	8	0.945428
Ubiquitin carboxyl-terminal hydrolase 15 OS=Homo sapiens OX=9606 GN=USP15 PE=1 SV=3	UBP15_HUMAN	USP15	0.444444	0	0.444444	1	0.670598	0.133481	0	1	USP15	4	0.465394
V-type proton ATPase subunit d 1 OS=Homo sapiens OX=9606 GN=ATP6V0D1 PE=1 SV=1	VA0D1_HUMAN	ATP6V0D1	1	1	0.1	0	0.830184	0.14441	0	1	ATP6V0D1	5	0.615662
Xylulose kinase OS=Homo sapiens OX=9606 GN=XYLB PE=1 SV=3	XYLB_HUMAN	XYLB	0	0	0	1	0.344555	0.726581	0	1	XYLB	4	0.633248
Zinc-alpha-2-glycoprotein OS=Homo sapiens OX=9606 GN=AZGP1 PE=1 SV=2	ZA2G_HUMAN	AZGP1	0	0	1	0.818182	0.14581	0	0.750868	1	AZGP1	7	0.914263
Zinc finger CCCH-type antiviral protein 1 OS=Homo sapiens OX=9606 GN=ZC3HAV1 PE=1 SV=3	ZCCHV_HUMAN	ZC3HAV1	1	0.2	0	1	0.843262	0.629705	0	1	ZC3HAV1	2	0.738995
Cytochrome c oxidase subunit NDUFA4 OS=Homo sapiens OX=9606 GN=NDUFA4 PE=1 SV=1	NDUA4_HUMAN	NDUFA4	0.608696	0.608696	1	0	1	0	0.0609659	0.464865	NDUFA4	8	0.664722
Ubiquitin-conjugating enzyme E2 variant 2 OS=Homo sapiens OX=9606 GN=UBE2V2 PE=1 SV=4	UB2V2_HUMAN	UBE2V2	0.00671141	0.00671141	0	1	1	0	0.0660549	0.762748	UBE2V2	4	0.657136
Carbonyl reductase [NADPH] 3 OS=Homo sapiens OX=9606 GN=CBR3 PE=1 SV=3	CBR3_HUMAN	CBR3	1	0	1	0.166667	0.0642202	0.0404236	0	1	CBR3	8	0.90918
Cytosolic 5'-nucleotidase 3A OS=Homo sapiens OX=9606 GN=NT5C3A PE=1 SV=3	5NT3A_HUMAN	NT5C3A	#DIV/0!	#DIV/0!	#DIV/0!	#DIV/0!	1	0	0.254873	0.679109	NT5C3A
ATP-binding cassette sub-family A member 6 OS=Homo sapiens OX=9606 GN=ABCA6 PE=1 SV=2	ABCA6_HUMAN	ABCA6	0	1	0.833333	0	0.154659	1	0.374829	0	ABCA6	3	1.07266
Isobutyryl-CoA dehydrogenase, mitochondrial OS=Homo sapiens OX=9606 GN=ACAD8 PE=1 SV=1	ACAD8_HUMAN	ACAD8	1	0	0	1	1	0.651796	0	0.687712	ACAD8	2	0.837991
Proteasomal ubiquitin receptor ADRM1 OS=Homo sapiens OX=9606 GN=ADRM1 PE=1 SV=2	ADRM1_HUMAN	ADRM1	0	0.685714	0	1	0.0915713	0	0.118207	1	ADRM1	4	0.790428
ADP/ATP translocase 1 OS=Homo sapiens OX=9606 GN=SLC25A4 PE=1 SV=4	ADT1_HUMAN	SLC25A4	1	0	1	0.666667	0.973219	0	1	0.138619	SLC25A4	7	1.33408
Alpha-2-macroglobulin receptor-associated protein OS=Homo sapiens OX=9606 GN=LRPAP1 PE=1 SV=1	AMRP_HUMAN	LRPAP1	1	0	0.62963	1	0.988979	1	0	0.203158	LRPAP1	1	0.972172
Acidic leucine-rich nuclear phosphoprotein 32 family member E OS=Homo sapiens OX=9606 GN=ANP32E PE=1 SV=1	AN32E_HUMAN	ANP32E	0.5	0.5	1	0	0.575349	0.263839	0	1	ANP32E	8	0.232238
Rabankyrin-5 OS=Homo sapiens OX=9606 GN=ANKFY1 PE=1 SV=2	ANFY1_HUMAN	ANKFY1	0.294118	1	0.294118	0	1	0.973444	0	0.745388	ANKFY1	5	0.799832
Antithrombin-III OS=Homo sapiens OX=9606 GN=SERPINC1 PE=1 SV=1	ANT3_HUMAN	SERPINC1	0	0	1	0.740741	0	0.341722	0.797987	1	SERPINC1	7	1.01308
[3-methyl-2-oxobutanoate dehydrogenase [lipoamide]] kinase, mitochondrial OS=Homo sapiens OX=9606 GN=BCKDK PE=1 SV=2	BCKD_HUMAN	BCKDK	0.642857	0	0.642857	1	0.945853	0.296267	0	1	BCKDK	7	0.578166
Brain-specific angiogenesis inhibitor 1-associated protein 2-like protein 1 OS=Homo sapiens OX=9606 GN=BAIAP2L1 PE=1 SV=2	BI2L1_HUMAN	BAIAP2L1	1	1	1	0	0.328921	0	0.437169	1	BAIAP2L1	8	0.732401
BRO1 domain-containing protein BROX OS=Homo sapiens OX=9606 GN=BROX PE=1 SV=1	BROX_HUMAN	BROX	1	1	1	0	0.782936	0.445033	0	1	BROX	8	0.680675
Mitotic checkpoint protein BUB3 OS=Homo sapiens OX=9606 GN=BUB3 PE=1 SV=1	BUB3_HUMAN	BUB3	0	0.8	1	0	0.772246	0	0.495317	1	BUB3	8	0.789913
Coiled-coil domain-containing protein 124 OS=Homo sapiens OX=9606 GN=CCDC124 PE=1 SV=1	CC124_HUMAN	CCDC124	1	0.2	0	0	0.76686	0	0.0932635	1	CCDC124	2	0.561161
Cell division cycle and apoptosis regulator protein 1 OS=Homo sapiens OX=9606 GN=CCAR1 PE=1 SV=2	CCAR1_HUMAN	CCAR1	0	1	0	0	1	0.719047	0	0.618343	CCAR1	5	0.804214
Coiled-coil domain-containing protein 22 OS=Homo sapiens OX=9606 GN=CCDC22 PE=1 SV=1	CCD22_HUMAN	CCDC22	0.47619	0.47619	0	1	0.267365	0.0366866	0	1	CCDC22	6	0.578914
Cytochrome P450 4A11 OS=Homo sapiens OX=9606 GN=CYP4A11 PE=1 SV=1	CP4AB_HUMAN	CYP4A11	1	0	1	1	0.499472	1	0.285837	0	CYP4A11	1	0.908502
Anamorsin OS=Homo sapiens OX=9606 GN=CIAPIN1 PE=1 SV=2	CPIN1_HUMAN	CIAPIN1	0.473684	0.473684	1	0	1	0.476595	0	0.656152	CIAPIN1	8	0.612317
Casein kinase II subunit alpha' OS=Homo sapiens OX=9606 GN=CSNK2A2 PE=1 SV=1	CSK22_HUMAN	CSNK2A2	1	0.65	1	0	0.413672	0.30274	0	1	CSNK2A2	8	0.482287
Interferon-induced, double-stranded RNA-activated protein kinase OS=Homo sapiens OX=9606 GN=EIF2AK2 PE=1 SV=2	E2AK2_HUMAN	EIF2AK2	1	1	0	0	0.79308	0.674369	0	1	EIF2AK2	5	0.710478
EH domain-containing protein 2 OS=Homo sapiens OX=9606 GN=EHD2 PE=1 SV=2	EHD2_HUMAN	EHD2	0.25	0.25	0	1	0.345155	0.0532465	0	1	EHD2	4	0.35184
Translation initiation factor eIF-2B subunit delta OS=Homo sapiens OX=9606 GN=EIF2B4 PE=1 SV=2	EI2BD_HUMAN	EIF2B4	1	1	0	1	0.773706	0.256556	0	1	EIF2B4	6	0.494038
Epsin-1 OS=Homo sapiens OX=9606 GN=EPN1 PE=1 SV=2	EPN1_HUMAN	EPN1	1	0	1	1	0.779899	0.164463	0	1	EPN1	7	0.571571
Exocyst complex component 2 OS=Homo sapiens OX=9606 GN=EXOC2 PE=1 SV=1	EXOC2_HUMAN	EXOC2	0.454545	1	0	0.454545	0.366654	0.31288	0	1	EXOC2	5	0.522096
Malonyl-CoA-acyl carrier protein transacylase, mitochondrial OS=Homo sapiens OX=9606 GN=MCAT PE=1 SV=2	FABD_HUMAN	MCAT	0	1	0	1	0.937725	0	0.0931651	1	MCAT	6	0.783509
Acylpyruvase FAHD1, mitochondrial OS=Homo sapiens OX=9606 GN=FAHD1 PE=1 SV=2	FAHD1_HUMAN	FAHD1	0	0	0.15	1	0.64169	0	1	0.937918	FAHD1	4	0.899114
FK506-binding protein 15 OS=Homo sapiens OX=9606 GN=FKBP15 PE=1 SV=2	FKB15_HUMAN	FKBP15	0.375	0	0	1	0.694931	0.446558	0	1	FKBP15	4	0.447188
Fucose mutarotase OS=Homo sapiens OX=9606 GN=FUOM PE=1 SV=2	FUCM_HUMAN	FUOM	0	0	1	0.454545	0.32625	0.209061	0	1	FUOM	7	0.739891
Mannose-1-phosphate guanyltransferase beta OS=Homo sapiens OX=9606 GN=GMPPB PE=1 SV=2	GMPPB_HUMAN	GMPPB	0.285714	0	1	0.285714	0.128889	0.218625	0	1	GMPPB	7	0.766965
Guanine nucleotide-binding protein G(i) subunit alpha OS=Homo sapiens OX=9606 GN=GNAI3 PE=1 SV=3	GNAI3_HUMAN	GNAI3	1	0.816667	0	0.796296	0.415364	0	0.0518052	1	GNAI3	6	0.547001
Golgin subfamily A member 5 OS=Homo sapiens OX=9606 GN=GOLGA5 PE=1 SV=3	GOGA5_HUMAN	GOLGA5	0	0.55	0	1	0.26934	0.238744	0	1	GOLGA5	4	0.601613
Gasdermin-D OS=Homo sapiens OX=9606 GN=GSDMD PE=1 SV=1	GSDMD_HUMAN	GSDMD	0	0	1	1	0.0919633	0	0.762989	1	GSDMD	7	0.958812
Haloacid dehalogenase-like hydrolase domain-containing protein 2 OS=Homo sapiens OX=9606 GN=HDHD2 PE=1 SV=1	HDHD2_HUMAN	HDHD2	0.645161	0.645161	1	0	1	0.774492	0	0.516087	HDHD2	3	0.494661
High mobility group protein B3 OS=Homo sapiens OX=9606 GN=HMGB3 PE=1 SV=4	HMGB3_HUMAN	HMGB3	1	0.65	0	0.125	0.771839	0.723207	0	1	HMGB3	5	0.803574
Heterogeneous nuclear ribonucleoprotein U-like protein 1 OS=Homo sapiens OX=9606 GN=HNRNPUL1 PE=1 SV=2	HNRL1_HUMAN	HNRNPUL1	1	0	0.259259	0.69697	0.658683	0.460724	0	1	HNRNPUL1	2	0.433347
Hydroxyacid-oxoacid transhydrogenase, mitochondrial OS=Homo sapiens OX=9606 GN=ADHFE1 PE=1 SV=1	HOT_HUMAN	ADHFE1	0	0	0.8	1	0.363915	1	0.942805	0	ADHFE1	1	0.762804
Interferon-induced protein with tetratricopeptide repeats 2 OS=Homo sapiens OX=9606 GN=IFIT2 PE=1 SV=1	IFIT2_HUMAN	IFIT2	0	1	0.714286	0	1	0.320326	0	0.740847	IFIT2	5	0.799896
Interleukin-18 OS=Homo sapiens OX=9606 GN=IL18 PE=1 SV=1	IL18_HUMAN	IL18	1	0.775	0.325	0	1	0.735264	0	0.353745	IL18	3	0.646566
Inositol monophosphatase 1 OS=Homo sapiens OX=9606 GN=IMPA1 PE=1 SV=1	IMPA1_HUMAN	IMPA1	1	0.1	0	0.55	1	0	0.325561	0.155388	IMPA1	2	0.871341
Integrin alpha-6 OS=Homo sapiens OX=9606 GN=ITGA6 PE=1 SV=5	ITA6_HUMAN	ITGA6	0	0	0	1	0.167558	0.166694	0	1	ITGA6	4	0.447444
Casein kinase I isoform alpha OS=Homo sapiens OX=9606 GN=CSNK1A1 PE=1 SV=2	KC1A_HUMAN	CSNK1A1	1	0.2	0	1	0.589651	0.206846	0	1	CSNK1A1	2	0.566795
Protein kinase C alpha type OS=Homo sapiens OX=9606 GN=PRKCA PE=1 SV=4	KPCA_HUMAN	PRKCA	0.5	0	0.954545	1	0.275046	0.157671	0	1	PRKCA	7	0.365765
Lamina-associated polypeptide 2, isoforms beta/gamma OS=Homo sapiens OX=9606 GN=TMPO PE=1 SV=2	LAP2B_HUMAN	TMPO	1	1	1	0	0.407168	0	0.577915	1	TMPO	8	0.771942
Low-density lipoprotein receptor OS=Homo sapiens OX=9606 GN=LDLR PE=1 SV=1	LDLR_HUMAN	LDLR	0	0	1	0	0.0210888	0	0.11781	1	LDLR	8	1.04147
LIM domain-containing protein 1 OS=Homo sapiens OX=9606 GN=LIMD1 PE=1 SV=1	LIMD1_HUMAN	LIMD1	1	1	0	1	1	0.847625	0	0.259139	LIMD1	6	1.0334
Lysophospholipase-like protein 1 OS=Homo sapiens OX=9606 GN=LYPLAL1 PE=1 SV=3	LYPL1_HUMAN	LYPLAL1	0.7	0.28	0	1	1	0.239152	0	0.981216	LYPLAL1	6	0.687546
Ensconsin OS=Homo sapiens OX=9606 GN=MAP7 PE=1 SV=1	MAP7_HUMAN	MAP7	1	0.6	0.2	0	1	0.238878	0	0.679484	MAP7	2	0.779905
Mannose-P-dolichol utilization defect 1 protein OS=Homo sapiens OX=9606 GN=MPDU1 PE=1 SV=2	MPU1_HUMAN	MPDU1	0.421053	0	0.421053	1	1	0.677817	0	0.96681	MPDU1	4	0.808875
Metaxin-2 OS=Homo sapiens OX=9606 GN=MTX2 PE=1 SV=1	MTX2_HUMAN	MTX2	1	1	1	0	1	0	0.606642	0.742898	MTX2	8	0.879639
Unconventional myosin-Vb OS=Homo sapiens OX=9606 GN=MYO5B PE=1 SV=3	MYO5B_HUMAN	MYO5B	1	1	0	1	0.537766	0.30942	0	1	MYO5B	6	0.471955
Nucleoside diphosphate kinase 3 OS=Homo sapiens OX=9606 GN=NME3 PE=1 SV=2	NDK3_HUMAN	NME3	0.645161	1	0	0.0537634	0.399403	0.00468274	1	0	NME3	5	1.37052
E3 ubiquitin-protein ligase NEDD4 OS=Homo sapiens OX=9606 GN=NEDD4 PE=1 SV=4	NEDD4_HUMAN	NEDD4	1	0.4	1	0	0.791123	1	0	0.710054	NEDD4	3	0.796837
3-oxoacyl-[acyl-carrier-protein] synthase, mitochondrial OS=Homo sapiens OX=9606 GN=OXSM PE=1 SV=1	OXSM_HUMAN	OXSM	#DIV/0!	#DIV/0!	#DIV/0!	#DIV/0!	0.971403	0.333121	0	1	OXSM
2',5'-phosphodiesterase 12 OS=Homo sapiens OX=9606 GN=PDE12 PE=1 SV=2	PDE12_HUMAN	PDE12	1	1	1	0	0.63175	0.234981	0	1	PDE12	8	0.610661
Prolactin regulatory element-binding protein OS=Homo sapiens OX=9606 GN=PREB PE=1 SV=2	PREB_HUMAN	PREB	0	0	0.5	1	0.231951	0.531904	0	1	PREB	4	0.605238
Proteoglycan 4 OS=Homo sapiens OX=9606 GN=PRG4 PE=1 SV=3	PRG4_HUMAN	PRG4	0	1	0.769231	0.833333	0.141739	0.696438	0	1	PRG4	6	1.1817
Proteasome subunit beta type-6 OS=Homo sapiens OX=9606 GN=PSMB6 PE=1 SV=4	PSB6_HUMAN	PSMB6	0	0	1	0.5	0.687106	0.118931	0	1	PSMB6	7	0.707847
Proteasome inhibitor PI31 subunit OS=Homo sapiens OX=9606 GN=PSMF1 PE=1 SV=2	PSMF1_HUMAN	PSMF1	1	0	1	0.393939	0.362545	0.0612604	0	1	PSMF1	7	0.693062
Poly(U)-binding-splicing factor PUF60 OS=Homo sapiens OX=9606 GN=PUF60 PE=1 SV=1	PUF60_HUMAN	PUF60	0.72973	1	0	0.72973	0.481637	0	0.177992	1	PUF60	6	0.449191
Ras-related protein Rab-21 OS=Homo sapiens OX=9606 GN=RAB21 PE=1 SV=3	RAB21_HUMAN	RAB21	1	1	0	1	0.600708	0	0.146807	1	RAB21	6	0.530494
RNA-binding protein Raly OS=Homo sapiens OX=9606 GN=RALY PE=1 SV=1	RALY_HUMAN	RALY	1	1	0.111111	0	0.433869	0	0.177076	1	RALY	5	0.682046
TATA-binding protein-associated factor 2N OS=Homo sapiens OX=9606 GN=TAF15 PE=1 SV=1	RBP56_HUMAN	TAF15	0.375	0	0.107143	1	0.815778	0.171447	0	1	TAF15	4	0.428179
Zinc transporter ZIP14 OS=Homo sapiens OX=9606 GN=SLC39A14 PE=1 SV=3	S39AE_HUMAN	SLC39A14	0.5	0.2	0	1	0.346228	0.255416	0	1	SLC39A14	4	0.420228
Phosphatidylinositide phosphatase SAC1 OS=Homo sapiens OX=9606 GN=SACM1L PE=1 SV=2	SAC1_HUMAN	SACM1L	1	0.1	0	1	0.531718	0.337348	0	1	SACM1L	2	0.600422
L-serine dehydratase/L-threonine deaminase OS=Homo sapiens OX=9606 GN=SDS PE=1 SV=2	SDHL_HUMAN	SDS	0.545455	0	0.545455	1	1	0.0906497	0.276316	0	SDS	1	0.916381
SWI/SNF complex subunit SMARCC2 OS=Homo sapiens OX=9606 GN=SMARCC2 PE=1 SV=1	SMRC2_HUMAN	SMARCC2	0.428571	0.428571	1	0	0.883294	1	0	0.838177	SMARCC2	3	0.859654
U1 small nuclear ribonucleoprotein A OS=Homo sapiens OX=9606 GN=SNRPA PE=1 SV=3	SNRPA_HUMAN	SNRPA	1	0.766667	1	0	0.71678	0.126303	0	1	SNRPA	8	0.484874
Solute carrier organic anion transporter family member 1B1 OS=Homo sapiens OX=9606 GN=SLCO1B1 PE=1 SV=2	SO1B1_HUMAN	SLCO1B1	1	0.4	1	0	0	0.932755	1	0.905618	SLCO1B1	8	1.33674
Syntaxin-5 OS=Homo sapiens OX=9606 GN=STX5 PE=1 SV=2	STX5_HUMAN	STX5	0	0.444444	0	1	0.0136412	0	0.13239	1	STX5	4	0.675304
Tubulin-folding cofactor B OS=Homo sapiens OX=9606 GN=TBCB PE=1 SV=2	TBCB_HUMAN	TBCB	1	0.3	1	0	0.521088	0.0698779	0	1	TBCB	8	0.513936
Trans-Golgi network integral membrane protein 2 OS=Homo sapiens OX=9606 GN=TGOLN2 PE=1 SV=3	TGON2_HUMAN	TGOLN2	0	0	0	1	0.607076	0.534997	0	1	TGOLN2	4	0.484187
Protein THEM6 OS=Homo sapiens OX=9606 GN=THEM6 PE=1 SV=2	THEM6_HUMAN	THEM6	0.272727	0.0545455	0	1	0.11628	0	0.409424	1	THEM6	4	0.509685
Torsin-1A-interacting protein 1 OS=Homo sapiens OX=9606 GN=TOR1AIP1 PE=1 SV=2	TOIP1_HUMAN	TOR1AIP1	1	1	1	0	0.687086	0	0.894551	1	TOR1AIP1	8	0.961679
E3 ubiquitin-protein ligase TRIP12 OS=Homo sapiens OX=9606 GN=TRIP12 PE=1 SV=1	TRIPC_HUMAN	TRIP12	0	0	0	1	0.788324	0.650628	0	1	TRIP12	4	0.637108
NEDD8-conjugating enzyme Ubc12 OS=Homo sapiens OX=9606 GN=UBE2M PE=1 SV=1	UBC12_HUMAN	UBE2M	0.5	0	0.5	1	0.59724	0	0.0808681	1	UBE2M	7	0.511275
Xaa-Pro aminopeptidase 3 OS=Homo sapiens OX=9606 GN=XPNPEP3 PE=1 SV=1	XPP3_HUMAN	XPNPEP3	0.615385	0	1	0.307692	1	0.751566	0	0.974158	XPNPEP3	7	0.933661
Transcriptional coactivator YAP1 OS=Homo sapiens OX=9606 GN=YAP1 PE=1 SV=2	YAP1_HUMAN	YAP1	1	0.133333	0.606061	0	1	0.384215	0	0.925234	YAP1	2	0.782782
ATP-dependent zinc metalloprotease YME1L1 OS=Homo sapiens OX=9606 GN=YME1L1 PE=1 SV=2	YMEL1_HUMAN	YME1L1	1	0	1	1	0.33707	0.106545	0	1	YME1L1	7	0.554158
Succinate dehydrogenase cytochrome b560 subunit, mitochondrial OS=Homo sapiens OX=9606 GN=SDHC PE=1 SV=1	C560_HUMAN	SDHC	0.571429	0	0.892857	1	1	0.342252	0	0.431884	SDHC	7	0.750682
CD151 antigen OS=Homo sapiens OX=9606 GN=CD151 PE=1 SV=3	CD151_HUMAN	CD151	0.333333	0.233333	0	1	0.666592	0.190615	0	1	CD151	4	0.361588
Transmembrane protein 33 OS=Homo sapiens OX=9606 GN=TMEM33 PE=1 SV=2	TMM33_HUMAN	TMEM33	0.470588	0.470588	1	0	0.278273	0	0.128865	1	TMEM33	8	0.427262
Apolipoprotein C-I OS=Homo sapiens OX=9606 GN=APOC1 PE=1 SV=1	APOC1_HUMAN	APOC1	0.27027	0	1	0.704633	0	0.212566	1	0.408805	APOC1	1	1.14938
Actin-related protein 2/3 complex subunit 1A OS=Homo sapiens OX=9606 GN=ARPC1A PE=2 SV=2	ARC1A_HUMAN	ARPC1A	0.72973	0.72973	1	0	0.496066	0	0.155957	1	ARPC1A	8	0.311337
Ketosamine-3-kinase OS=Homo sapiens OX=9606 GN=FN3KRP PE=1 SV=2	KT3K_HUMAN	FN3KRP	0.645161	1	1	0	0.44468	0	0.607964	1	FN3KRP	8	0.681604
4F2 cell-surface antigen heavy chain OS=Homo sapiens OX=9606 GN=SLC3A2 PE=1 SV=3	4F2_HUMAN	SLC3A2	0.285714	0.025974	0	1	0.0765962	0	0.155136	1	SLC3A2	4	0.485626
Cytosolic purine 5'-nucleotidase OS=Homo sapiens OX=9606 GN=NT5C2 PE=1 SV=1	5NTC_HUMAN	NT5C2	0.606061	0.606061	1	0	1	0.623845	0.289227	0	NT5C2	3	0.392269
Long-chain specific acyl-CoA dehydrogenase, mitochondrial OS=Homo sapiens OX=9606 GN=ACADL PE=1 SV=2	ACADL_HUMAN	ACADL	0.473684	0	0.0789474	1	0.235702	0.332267	0	1	ACADL	4	0.43716
AH receptor-interacting protein OS=Homo sapiens OX=9606 GN=AIP PE=1 SV=2	AIP_HUMAN	AIP	0	0.0833333	0	1	0.604719	0	0.460244	1	AIP	4	0.458343
FAD-linked sulfhydryl oxidase ALR OS=Homo sapiens OX=9606 GN=GFER PE=1 SV=2	ALR_HUMAN	GFER	0	1	0	0	1	0.883592	0	0.694553	GFER	5	0.877554
Anoctamin-10 OS=Homo sapiens OX=9606 GN=ANO10 PE=1 SV=2	ANO10_HUMAN	ANO10	1	0.4	0	1	0.168972	0	0.00447039	1	ANO10	6	0.786161
Annexin A3 OS=Homo sapiens OX=9606 GN=ANXA3 PE=1 SV=3	ANXA3_HUMAN	ANXA3	1	0.622222	0.244444	0	1	0.154932	0	0.0978939	ANXA3	3	0.883727
Rho guanine nucleotide exchange factor 12 OS=Homo sapiens OX=9606 GN=ARHGEF12 PE=1 SV=1	ARHGC_HUMAN	ARHGEF12	0	1	0.909091	0	0.559628	0.52681	0	1	ARHGEF12	8	0.851757
Apoptosis regulator BAX OS=Homo sapiens OX=9606 GN=BAX PE=1 SV=1	BAX_HUMAN	BAX	1	0.030303	0	0.757576	1	0.0931965	0	0.972748	BAX	2	0.499612
Branched-chain-amino-acid aminotransferase, mitochondrial OS=Homo sapiens OX=9606 GN=BCAT2 PE=1 SV=2	BCAT2_HUMAN	BCAT2	1	1	1	0	1	0.47347	0	0.0358202	BCAT2	3	0.635882
Putative transferase CAF17, mitochondrial OS=Homo sapiens OX=9606 GN=IBA57 PE=1 SV=1	CAF17_HUMAN	IBA57	0	0	0.185185	1	0.0428019	0.168342	0	1	IBA57	4	0.517904
Calpain-5 OS=Homo sapiens OX=9606 GN=CAPN5 PE=1 SV=2	CAN5_HUMAN	CAPN5	0.237624	0	0.346535	1	0	0.506627	0.319053	1	CAPN5	4	0.624738
Monocyte differentiation antigen CD14 OS=Homo sapiens OX=9606 GN=CD14 PE=1 SV=2	CD14_HUMAN	CD14	0.142857	0	0.142857	1	0	0.00453373	0.37891	1	CD14	4	0.567142
CD2-associated protein OS=Homo sapiens OX=9606 GN=CD2AP PE=1 SV=1	CD2AP_HUMAN	CD2AP	1	0	0.0909091	0.0909091	0.810589	0.422163	0	1	CD2AP	2	0.540288
ATP-dependent Clp protease proteolytic subunit, mitochondrial OS=Homo sapiens OX=9606 GN=CLPP PE=1 SV=1	CLPP_HUMAN	CLPP	1	0	0.0833333	1	0.438861	0	0.0638794	1	CLPP	2	0.627627
Collagen alpha-1(XVIII) chain OS=Homo sapiens OX=9606 GN=COL18A1 PE=1 SV=5	COIA1_HUMAN	COL18A1	0	1	0.606061	0.277778	0	0.109271	0.0623293	1	COL18A1	5	0.947012
Disabled homolog 2 OS=Homo sapiens OX=9606 GN=DAB2 PE=1 SV=3	DAB2_HUMAN	DAB2	1	1	0.679487	0	1	0.493709	0	0.234784	DAB2	3	0.57352
Dynactin subunit 4 OS=Homo sapiens OX=9606 GN=DCTN4 PE=1 SV=1	DCTN4_HUMAN	DCTN4	#DIV/0!	#DIV/0!	#DIV/0!	#DIV/0!	0.929573	0.660929	0	1	DCTN4
Protein DDI1 homolog 2 OS=Homo sapiens OX=9606 GN=DDI2 PE=1 SV=1	DDI2_HUMAN	DDI2	0.210526	0	0	1	0.433955	0.816227	0	1	DDI2	4	0.667985
ATP-dependent RNA helicase DDX18 OS=Homo sapiens OX=9606 GN=DDX18 PE=1 SV=2	DDX18_HUMAN	DDX18	0	0	0	1	0.372771	0	0.0452545	1	DDX18	4	0.374598
Dolichol-phosphate mannosyltransferase subunit 1 OS=Homo sapiens OX=9606 GN=DPM1 PE=1 SV=1	DPM1_HUMAN	DPM1	1	0	1	0.285714	0.437699	0.0602331	0	1	DPM1	7	0.754535
Drebrin OS=Homo sapiens OX=9606 GN=DBN1 PE=1 SV=4	DREB_HUMAN	DBN1	1	1	0	0.0909091	1	0.237254	0	0.668013	DBN1	5	0.717126
EF-hand domain-containing protein D1 OS=Homo sapiens OX=9606 GN=EFHD1 PE=1 SV=1	EFHD1_HUMAN	EFHD1	0.52381	0	0.120879	1	0.237114	0	0.174428	1	EFHD1	4	0.455808
Translation initiation factor eIF-2B subunit epsilon OS=Homo sapiens OX=9606 GN=EIF2B5 PE=1 SV=3	EI2BE_HUMAN	EIF2B5	1	0	0	1	0.390385	0.148996	0	1	EIF2B5	2	0.646589
Epidermal growth factor receptor substrate 15 OS=Homo sapiens OX=9606 GN=EPS15 PE=1 SV=2	EPS15_HUMAN	EPS15	#DIV/0!	#DIV/0!	#DIV/0!	#DIV/0!	0.306798	0.224268	0	1	EPS15
Squalene monooxygenase OS=Homo sapiens OX=9606 GN=SQLE PE=1 SV=3	ERG1_HUMAN	SQLE	0	0	0.555556	1	0.00537594	0	0.118789	1	SQLE	4	0.686378
Exocyst complex component 8 OS=Homo sapiens OX=9606 GN=EXOC8 PE=1 SV=2	EXOC8_HUMAN	EXOC8	#DIV/0!	#DIV/0!	#DIV/0!	#DIV/0!	0.690122	0.630832	0	1	EXOC8
Four and a half LIM domains protein 2 OS=Homo sapiens OX=9606 GN=FHL2 PE=1 SV=3	FHL2_HUMAN	FHL2	1	0	0.0909091	0.285714	0.237231	0	0.162985	1	FHL2	2	0.550414
GRB10-interacting GYF protein 2 OS=Homo sapiens OX=9606 GN=GIGYF2 PE=1 SV=1	GGYF2_HUMAN	GIGYF2	1	1	0	0.1	0.958601	0.985128	0	1	GIGYF2	5	0.942985
Glia maturation factor beta OS=Homo sapiens OX=9606 GN=GMFB PE=1 SV=2	GMFB_HUMAN	GMFB	1	0.6	0.555556	0	0.494831	0.101347	0	1	GMFB	8	0.604101
Dihydroxyacetone phosphate acyltransferase OS=Homo sapiens OX=9606 GN=GNPAT PE=1 SV=1	GNPAT_HUMAN	GNPAT	0	0	0	1	0.362208	0.182395	0	1	GNPAT	4	0.341996
Inhibin beta E chain OS=Homo sapiens OX=9606 GN=INHBE PE=1 SV=1	INHBE_HUMAN	INHBE	0.307692	0.676923	0	1	0.250666	0.0992424	0	1	INHBE	6	0.548501
Kinesin light chain 4 OS=Homo sapiens OX=9606 GN=KLC4 PE=1 SV=3	KLC4_HUMAN	KLC4	0	1	0.833333	0	0.273009	1	0	0.439148	KLC4	3	1.02429
L-2-hydroxyglutarate dehydrogenase, mitochondrial OS=Homo sapiens OX=9606 GN=L2HGDH PE=1 SV=3	L2HDH_HUMAN	L2HGDH	#DIV/0!	#DIV/0!	#DIV/0!	#DIV/0!	1	0	0.953539	0.0186747	L2HGDH
Phospholysine phosphohistidine inorganic pyrophosphate phosphatase OS=Homo sapiens OX=9606 GN=LHPP PE=1 SV=2	LHPP_HUMAN	LHPP	0.257143	0.257143	1	0	0.145449	1	0.347865	0	LHPP	3	1.00836
Liprin-beta-1 OS=Homo sapiens OX=9606 GN=PPFIBP1 PE=1 SV=2	LIPB1_HUMAN	PPFIBP1	1	0	1	0.0909091	0.865287	0.690755	0	1	PPFIBP1	8	0.894619
ADP-ribose glycohydrolase MACROD1 OS=Homo sapiens OX=9606 GN=MACROD1 PE=1 SV=2	MACD1_HUMAN	MACROD1	0.705882	0	0.705882	1	0.596821	0	0.828756	1	MACROD1	7	0.750272
Mitofusin-2 OS=Homo sapiens OX=9606 GN=MFN2 PE=1 SV=3	MFN2_HUMAN	MFN2	0.210526	0	0.210526	1	0.610426	0.335823	0	1	MFN2	4	0.275446
MMS19 nucleotide excision repair protein homolog OS=Homo sapiens OX=9606 GN=MMS19 PE=1 SV=2	MMS19_HUMAN	MMS19	0	1	0	0	0.435612	0.218737	0	1	MMS19	5	0.589063
Myeloid-derived growth factor OS=Homo sapiens OX=9606 GN=MYDGF PE=1 SV=1	MYDGF_HUMAN	MYDGF	1	0.55	0	1	0.283403	0	0.227622	1	MYDGF	6	0.658552
NADH dehydrogenase [ubiquinone] 1 alpha subcomplex subunit 10, mitochondrial OS=Homo sapiens OX=9606 GN=NDUFA10 PE=1 SV=1	NDUAA_HUMAN	NDUFA10	1	0	1	1	1	0	0.195292	0.87603	NDUFA10	7	0.698113
Protein arginine methyltransferase NDUFAF7, mitochondrial OS=Homo sapiens OX=9606 GN=NDUFAF7 PE=1 SV=1	NDUF7_HUMAN	NDUFAF7	1	1	1	0	0.598147	0.399728	0	1	NDUFAF7	8	0.642253
NADH dehydrogenase [ubiquinone] iron-sulfur protein 5 OS=Homo sapiens OX=9606 GN=NDUFS5 PE=1 SV=3	NDUS5_HUMAN	NDUFS5	0.6	0	1	1	1	0.175481	0	0.151653	NDUFS5	7	0.952624
Nuclear pore complex protein Nup107 OS=Homo sapiens OX=9606 GN=NUP107 PE=1 SV=1	NU107_HUMAN	NUP107	#DIV/0!	#DIV/0!	#DIV/0!	#DIV/0!	0.70327	0.0380671	0	1	NUP107
Cytosolic Fe-S cluster assembly factor NUBP2 OS=Homo sapiens OX=9606 GN=NUBP2 PE=1 SV=1	NUBP2_HUMAN	NUBP2	0	0.8	1	0	0.474116	0	0.853203	1	NUBP2	8	0.990709
Optineurin OS=Homo sapiens OX=9606 GN=OPTN PE=1 SV=3	OPTN_HUMAN	OPTN	0.230769	0.230769	0	1	0.310307	0	0.129851	1	OPTN	4	0.343882
Polyadenylate-binding protein 4 OS=Homo sapiens OX=9606 GN=PABPC4 PE=1 SV=1	PABP4_HUMAN	PABPC4	1	0	1	1	0.26567	0	0.16885	1	PABPC4	7	0.579737
Polyadenylate-binding protein-interacting protein 1 OS=Homo sapiens OX=9606 GN=PAIP1 PE=1 SV=1	PAIP1_HUMAN	PAIP1	0.627907	0.962791	1	0	1	0.301169	0	0.77408	PAIP1	8	0.622957
Programmed cell death protein 5 OS=Homo sapiens OX=9606 GN=PDCD5 PE=1 SV=3	PDCD5_HUMAN	PDCD5	#DIV/0!	#DIV/0!	#DIV/0!	#DIV/0!	0.618962	0	0.315542	1	PDCD5
Prefoldin subunit 6 OS=Homo sapiens OX=9606 GN=PFDN6 PE=1 SV=1	PFD6_HUMAN	PFDN6	0.313725	0.203922	0	1	0.0118719	0.0631498	0	1	PFDN6	4	0.562334
Glycerol-3-phosphate phosphatase OS=Homo sapiens OX=9606 GN=PGP PE=1 SV=1	PGP_HUMAN	PGP	0.454545	0.454545	1	0	0	0.0510909	0.124705	1	PGP	8	0.659373
Pinin OS=Homo sapiens OX=9606 GN=PNN PE=1 SV=5	PININ_HUMAN	PNN	1	1	0	0	1	0.519528	0.0542399	0	PNN	3	0.964648
Pyridoxine-5'-phosphate oxidase OS=Homo sapiens OX=9606 GN=PNPO PE=1 SV=1	PNPO_HUMAN	PNPO	1	1	1	0	0.767085	1	0	0.678738	PNPO	3	0.780325
Serine/threonine-protein phosphatase 2B catalytic subunit alpha isoform OS=Homo sapiens OX=9606 GN=PPP3CA PE=1 SV=1	PP2BA_HUMAN	PPP3CA	0.444444	0	0.444444	1	0.443157	0	0.0673331	1	PPP3CA	4	0.443943
Serine/threonine-protein phosphatase 6 regulatory subunit 2 OS=Homo sapiens OX=9606 GN=PPP6R2 PE=1 SV=2	PP6R2_HUMAN	PPP6R2	0	0	0.5	1	0.781672	1	0	0.378285	PPP6R2	1	0.66397
Protein phosphatase 1G OS=Homo sapiens OX=9606 GN=PPM1G PE=1 SV=1	PPM1G_HUMAN	PPM1G	1	1	1	0	0.498166	0	0.0602309	1	PPM1G	8	0.636753
Paraspeckle component 1 OS=Homo sapiens OX=9606 GN=PSPC1 PE=1 SV=1	PSPC1_HUMAN	PSPC1	#DIV/0!	#DIV/0!	#DIV/0!	#DIV/0!	1	0.0338615	0	0.652135	PSPC1
Tyrosine-protein phosphatase non-receptor type 6 OS=Homo sapiens OX=9606 GN=PTPN6 PE=1 SV=1	PTN6_HUMAN	PTPN6	0	1	0.909091	0.833333	1	0.935305	0.223152	0	PTPN6	3	1.15888
Transcriptional activator protein Pur-alpha OS=Homo sapiens OX=9606 GN=PURA PE=1 SV=2	PURA_HUMAN	PURA	1	0	1	0	0.895104	0.540944	0	1	PURA	8	0.82822
Queuosine salvage protein OS=Homo sapiens OX=9606 GN=C9orf64 PE=1 SV=1	QSPP_HUMAN	C9orf64	0.5	0.95	1	0	0.933778	0.164552	0	1	C9orf64	8	0.553371
Ras-related protein Rab-8A OS=Homo sapiens OX=9606 GN=RAB8A PE=1 SV=1	RAB8A_HUMAN	RAB8A	0.444444	0	0.938272	1	0.234924	0	0.142455	1	RAB8A	7	0.409219
mRNA export factor OS=Homo sapiens OX=9606 GN=RAE1 PE=1 SV=1	RAE1L_HUMAN	RAE1	1	1	1	0	1	0	0.0656389	0.520246	RAE1	8	0.853108
GTPase NRas OS=Homo sapiens OX=9606 GN=NRAS PE=1 SV=1	RASN_HUMAN	NRAS	0.444444	0	0.197531	1	0.581699	0.277282	0	1	NRAS	4	0.33519
60S ribosomal protein L26-like 1 OS=Homo sapiens OX=9606 GN=RPL26L1 PE=1 SV=1	RL26L_HUMAN (+1)	RPL26L1	0.384615	1	0	0.384615	0.772982	0	0.0936764	1	RPL26L1	5	0.496618
60S ribosomal protein L34 OS=Homo sapiens OX=9606 GN=RPL34 PE=1 SV=3	RL34_HUMAN	RPL34	1	0.74	0.675	0	0.937386	0	0.670033	1	RPL34	8	0.817788
39S ribosomal protein L37, mitochondrial OS=Homo sapiens OX=9606 GN=MRPL37 PE=1 SV=2	RM37_HUMAN	MRPL37	1	0.4	1	0	0.906604	0.293765	0	1	MRPL37	8	0.545553
DNA-directed RNA polymerase II subunit RPB2 OS=Homo sapiens OX=9606 GN=POLR2B PE=1 SV=1	RPB2_HUMAN	POLR2B	0	1	0.555556	0	0.801662	0.190575	0	1	POLR2B	5	0.634309
28S ribosomal protein S29, mitochondrial OS=Homo sapiens OX=9606 GN=DAP3 PE=1 SV=1	RT29_HUMAN	DAP3	#DIV/0!	#DIV/0!	#DIV/0!	#DIV/0!	0.545558	0	0.0902714	1	DAP3
Protein S100-A13 OS=Homo sapiens OX=9606 GN=S100A13 PE=1 SV=1	S10AD_HUMAN	S100A13	0.339623	1	0	0.226415	1	0.329153	0	0.503897	S100A13	5	0.602769
Protein SCO2 homolog, mitochondrial OS=Homo sapiens OX=9606 GN=SCO2 PE=1 SV=3	SCO2_HUMAN	SCO2	0	0	0.388889	1	0.094173	0	0.657606	1	SCO2	4	0.727141
Splicing factor 1 OS=Homo sapiens OX=9606 GN=SF1 PE=1 SV=4	SF01_HUMAN	SF1	1	0.1	0	0	0.616111	0.379885	0	1	SF1	2	0.578306
Switch-associated protein 70 OS=Homo sapiens OX=9606 GN=SWAP70 PE=1 SV=1	SWP70_HUMAN	SWAP70	0.230769	0	0.230769	1	0.389641	0.136652	0	1	SWAP70	4	0.230948
Aspartate--tRNA ligase, mitochondrial OS=Homo sapiens OX=9606 GN=DARS2 PE=1 SV=1	SYDM_HUMAN	DARS2	0.5	0	1	0.5	0.887728	0.499438	0	1	DARS2	7	0.625242
Tenascin OS=Homo sapiens OX=9606 GN=TNC PE=1 SV=3	TENA_HUMAN	TNC	0.529412	1	0.336898	0	1	0	0.347645	0.0836123	TNC	3	0.932361
Tensin-3 OS=Homo sapiens OX=9606 GN=TNS3 PE=1 SV=2	TENS3_HUMAN	TNS3	0.5	1	0	0	1	0.764028	0	0.4158	TNS3	5	0.792194
DNA topoisomerase 1 OS=Homo sapiens OX=9606 GN=TOP1 PE=1 SV=2	TOP1_HUMAN	TOP1	1	0.5	0	1	0.860603	0.508002	0	1	TOP1	6	0.630627
tRNA pseudouridine synthase A OS=Homo sapiens OX=9606 GN=PUS1 PE=1 SV=3	TRUA_HUMAN	PUS1	0	1	0	0.833333	0.173776	0	0.0999882	1	PUS1	6	0.836488
Ubiquitin conjugation factor E4 A OS=Homo sapiens OX=9606 GN=UBE4A PE=1 SV=2	UBE4A_HUMAN	UBE4A	0	0	1	0	0.829587	0.770916	0	1	UBE4A	8	1.05123
Ubiquitin carboxyl-terminal hydrolase 24 OS=Homo sapiens OX=9606 GN=USP24 PE=1 SV=3	UBP24_HUMAN	USP24	0	1	0.909091	0.833333	0.268808	0.273406	0	1	USP24	7	1.15009
V-type proton ATPase 116 kDa subunit a isoform 1 OS=Homo sapiens OX=9606 GN=ATP6V0A1 PE=1 SV=3	VPP1_HUMAN	ATP6V0A1	1	1	1	0	0.475522	0.583853	0	1	ATP6V0A1	8	0.734185
5'-3' exoribonuclease 2 OS=Homo sapiens OX=9606 GN=XRN2 PE=1 SV=1	XRN2_HUMAN	XRN2	0	0	0	1	1	0.0141109	0	0.975121	XRN2	4	0.639922
NADH dehydrogenase [ubiquinone] 1 alpha subcomplex subunit 2 OS=Homo sapiens OX=9606 GN=NDUFA2 PE=1 SV=3	NDUA2_HUMAN	NDUFA2	0.375	0	1	1	1	0.532636	0.669094	0	NDUFA2	1	0.819049
Pterin-4-alpha-carbinolamine dehydratase OS=Homo sapiens OX=9606 GN=PCBD1 PE=1 SV=2	PHS_HUMAN	PCBD1	0.142857	0	0.321429	1	0.380571	0	0.774417	1	PCBD1	4	0.674582
SRA stem-loop-interacting RNA-binding protein, mitochondrial OS=Homo sapiens OX=9606 GN=SLIRP PE=1 SV=1	SLIRP_HUMAN	SLIRP	0.55	0.055	0	1	1	0	0.266286	0.23974	SLIRP	4	0.992686
Protein RER1 OS=Homo sapiens OX=9606 GN=RER1 PE=1 SV=1	RER1_HUMAN	RER1	0.444444	0	1	0.848485	0.142739	0	0.110579	1	RER1	7	0.462471
40S ribosomal protein S21 OS=Homo sapiens OX=9606 GN=RPS21 PE=1 SV=1	RS21_HUMAN	RPS21	0.363958	0.363958	0	1	0.40949	0	0.483794	1	RPS21	4	0.525311
Protein S100-A6 OS=Homo sapiens OX=9606 GN=S100A6 PE=1 SV=1	S10A6_HUMAN	S100A6	#VALUE!	#VALUE!	#VALUE!	#VALUE!	1	0.351603	0	0.0239895	S100A6
Cytidine deaminase OS=Homo sapiens OX=9606 GN=CDA PE=1 SV=2	CDD_HUMAN	CDA	1	0.45	0	0.388889	0.513832	0	0.329757	1	CDA	2	0.474075
Serine/arginine-rich splicing factor 2 OS=Homo sapiens OX=9606 GN=SRSF2 PE=1 SV=4	SRSF2_HUMAN	SRSF2	1	0	0.047619	1	0.78383	0	0.560731	1	SRSF2	2	0.735971
Dual specificity mitogen-activated protein kinase kinase 2 OS=Homo sapiens OX=9606 GN=MAP2K2 PE=1 SV=1	MP2K2_HUMAN	MAP2K2	0.666667	0.966667	1	0	0.455032	0	0.120986	1	MAP2K2	8	0.487567
Pirin OS=Homo sapiens OX=9606 GN=PIR PE=1 SV=1	PIR_HUMAN	PIR	0	0.45	0.818182	1	0	0.203091	0.251366	1	PIR	7	0.893271
Copper transport protein ATOX1 OS=Homo sapiens OX=9606 GN=ATOX1 PE=1 SV=1	ATOX1_HUMAN	ATOX1	1	0	1	0.642857	0.620473	0	0.406249	1	ATOX1	7	0.583069
60S ribosomal protein L35 OS=Homo sapiens OX=9606 GN=RPL35 PE=1 SV=2	RL35_HUMAN	RPL35	1	0	0.444444	0.333333	0.532156	0	0.609856	1	RPL35	2	0.656181
Peptidyl-prolyl cis-trans isomerase FKBP1A OS=Homo sapiens OX=9606 GN=FKBP1A PE=1 SV=2	FKB1A_HUMAN	FKBP1A	0.571429	0	0.142857	1	0.295	0	0.0289885	1	FKBP1A	4	0.483647
Signal peptidase complex subunit 3 OS=Homo sapiens OX=9606 GN=SPCS3 PE=1 SV=1	SPCS3_HUMAN	SPCS3	0.62069	0	0.62069	1	0.182106	0	0.22377	1	SPCS3	7	0.532683
60S ribosomal protein L36a-like OS=Homo sapiens OX=9606 GN=RPL36AL PE=1 SV=3	RL36L_HUMAN	RPL36AL	1	0.2	0	1	0.543209	0	0.67001	1	RPL36AL	2	0.800091
Thymosin beta-10 OS=Homo sapiens OX=9606 GN=TMSB10 PE=1 SV=2	TYB10_HUMAN	TMSB10	#VALUE!	#VALUE!	#VALUE!	#VALUE!	1	0.248673	0	0.923469	TMSB10
AP2-associated protein kinase 1 OS=Homo sapiens OX=9606 GN=AAK1 PE=1 SV=3	AAK1_HUMAN	AAK1	0.454545	0.454545	1	0	0.863886	0.920929	0	1	AAK1	8	0.811991
Arf-GAP domain and FG repeat-containing protein 1 OS=Homo sapiens OX=9606 GN=AGFG1 PE=1 SV=2	AGFG1_HUMAN	AGFG1	0	0	0	1	0.401396	0.170824	0	1	AGFG1	4	0.331654
A-kinase anchor protein 8-like OS=Homo sapiens OX=9606 GN=AKAP8L PE=1 SV=4	AKP8L_HUMAN	AKAP8L	0.645161	1	0.645161	0	1	0.550665	0.621682	0	AKAP8L	3	0.611822
Apoptosis inhibitor 5 OS=Homo sapiens OX=9606 GN=API5 PE=1 SV=3	API5_HUMAN	API5	0.444444	0	0.444444	1	1	0.228562	0	0.953852	API5	4	0.669317
Armadillo repeat-containing X-linked protein 3 OS=Homo sapiens OX=9606 GN=ARMCX3 PE=1 SV=1	ARMX3_HUMAN	ARMCX3	0.5	1	0	0.5	0.211345	0.119199	0	1	ARMCX3	6	0.666372
Ataxin-2 OS=Homo sapiens OX=9606 GN=ATXN2 PE=1 SV=2	ATX2_HUMAN	ATXN2	0.642857	0.321429	0	1	0.677334	0.443302	0	1	ATXN2	6	0.554078
Bcl-2-associated transcription factor 1 OS=Homo sapiens OX=9606 GN=BCLAF1 PE=1 SV=2	BCLF1_HUMAN	BCLAF1	1	0.2	0	0.555556	0.738754	0.496305	0	1	BCLAF1	2	0.401074
Mitochondrial chaperone BCS1 OS=Homo sapiens OX=9606 GN=BCS1L PE=1 SV=1	BCS1_HUMAN	BCS1L	1	0	1	0.0909091	0.303378	0	0.110253	1	BCS1L	8	0.772897
Myc box-dependent-interacting protein 1 OS=Homo sapiens OX=9606 GN=BIN1 PE=1 SV=1	BIN1_HUMAN	BIN1	1	1	1	0	0.178809	0	0.818799	1	BIN1	8	0.999074
Complement C1r subcomponent OS=Homo sapiens OX=9606 GN=C1R PE=1 SV=2	C1R_HUMAN	C1R	0	0	1	0	0.00947286	0	0.435232	1	C1R	8	1.08203
Complement C1s subcomponent OS=Homo sapiens OX=9606 GN=C1S PE=1 SV=1	C1S_HUMAN	C1S	0.375	0	1	0.375	0	0.0824714	0.301188	1	C1S	7	0.754469
Caveolin-1 OS=Homo sapiens OX=9606 GN=CAV1 PE=1 SV=4	CAV1_HUMAN	CAV1	0.636364	0.636364	0	1	0.49575	0	0.0557415	1	CAV1	6	0.375984
Cytochrome c-type heme lyase OS=Homo sapiens OX=9606 GN=HCCS PE=1 SV=1	CCHL_HUMAN	HCCS	1	0.2	0	1	1	0.298458	0	0.551507	HCCS	2	0.73786
Copper chaperone for superoxide dismutase OS=Homo sapiens OX=9606 GN=CCS PE=1 SV=1	CCS_HUMAN	CCS	0	0	0	1	0	0.394689	1	0.10368	CCS	1	1.06389
Conserved oligomeric Golgi complex subunit 3 OS=Homo sapiens OX=9606 GN=COG3 PE=1 SV=3	COG3_HUMAN	COG3	0	1	1	0.909091	0.147958	0.287334	0	1	COG3	7	1.18901
2-methoxy-6-polyprenyl-1,4-benzoquinol methylase, mitochondrial OS=Homo sapiens OX=9606 GN=COQ5 PE=1 SV=2	COQ5_HUMAN	COQ5	0	0	1	0.190476	0.900913	1	0	0.283131	COQ5	3	1.08728
Casein kinase II subunit beta OS=Homo sapiens OX=9606 GN=CSNK2B PE=1 SV=1	CSK2B_HUMAN	CSNK2B	0	1	0	0	0.224012	0	0.0606458	1	CSNK2B	5	0.752721
Cullin-2 OS=Homo sapiens OX=9606 GN=CUL2 PE=1 SV=2	CUL2_HUMAN	CUL2	1	0	1	1	0.594371	0.289605	0	1	CUL2	7	0.528542
m7GpppX diphosphatase OS=Homo sapiens OX=9606 GN=DCPS PE=1 SV=2	DCPS_HUMAN	DCPS	0	1	1	0	0.16273	0	0.709882	1	DCPS	8	1.05922
Dystrophin OS=Homo sapiens OX=9606 GN=DMD PE=1 SV=3	DMD_HUMAN	DMD	0	0	0	1	0.738373	1	0.0599255	0	DMD	1	0.770123
DCC-interacting protein 13-alpha OS=Homo sapiens OX=9606 GN=APPL1 PE=1 SV=1	DP13A_HUMAN	APPL1	0.416667	1	0.151515	0	0.43889	0.206911	0	1	APPL1	5	0.305171
Dihydropyrimidine dehydrogenase [NADP(+)] OS=Homo sapiens OX=9606 GN=DPYD PE=1 SV=2	DPYD_HUMAN	DPYD	0	0	0.909091	1	0	0.523898	1	0.897165	DPYD	7	1.1902
Elongation factor 1-alpha 2 OS=Homo sapiens OX=9606 GN=EEF1A2 PE=1 SV=1	EF1A2_HUMAN	EEF1A2	1	1	0.444444	0	1	0.89176	0	0.903746	EEF1A2	5	0.902717
Translation initiation factor eIF-2B subunit beta OS=Homo sapiens OX=9606 GN=EIF2B2 PE=1 SV=3	EI2BB_HUMAN	EIF2B2	0	0.8	1	0	0.417697	0.156124	0	1	EIF2B2	8	0.715855
ER membrane protein complex subunit 2 OS=Homo sapiens OX=9606 GN=EMC2 PE=1 SV=1	EMC2_HUMAN	EMC2	0.5	0	0	1	1	0.576216	0.0584778	0	EMC2	1	0.850314
Emerin OS=Homo sapiens OX=9606 GN=EMD PE=1 SV=1	EMD_HUMAN	EMD	1	0.4	0.4	0	0.305995	0	0.329115	1	EMD	2	0.757924
Extended synaptotagmin-2 OS=Homo sapiens OX=9606 GN=ESYT2 PE=1 SV=1	ESYT2_HUMAN	ESYT2	1	1	1	0	0.383823	0.160629	0	1	ESYT2	8	0.650061
Fragile X mental retardation syndrome-related protein 1 OS=Homo sapiens OX=9606 GN=FXR1 PE=1 SV=3	FXR1_HUMAN	FXR1	0	0	0	1	1	0	0.240176	0.745459	FXR1	4	0.66157
FAD-dependent oxidoreductase domain-containing protein 1 OS=Homo sapiens OX=9606 GN=FOXRED1 PE=1 SV=2	FXRD1_HUMAN	FOXRED1	0.5	0	0.0833333	1	0.791859	1	0	0.923728	FOXRED1	4	0.933692
Gamma-glutamylcyclotransferase OS=Homo sapiens OX=9606 GN=GGCT PE=1 SV=1	GGCT_HUMAN	GGCT	0.5	0	0.5	1	0.375603	0	0.936592	1	GGCT	7	0.92083
Mitochondrial glutamate carrier 1 OS=Homo sapiens OX=9606 GN=SLC25A22 PE=1 SV=1	GHC1_HUMAN	SLC25A22	0.333333	0	0.666667	1	0.258944	0	0.199433	1	SLC25A22	7	0.506045
GMP reductase 2 OS=Homo sapiens OX=9606 GN=GMPR2 PE=1 SV=1	GMPR2_HUMAN	GMPR2	0	0.233333	0.259259	1	1	0.533976	0	0.471122	GMPR2	4	0.853689
N-acetylglucosamine-6-sulfatase OS=Homo sapiens OX=9606 GN=GNS PE=1 SV=3	GNS_HUMAN	GNS	1	1	0	0.433333	1	0.933925	0	0.552168	GNS	5	1.03888
Progranulin OS=Homo sapiens OX=9606 GN=GRN PE=1 SV=2	GRN_HUMAN	GRN	0.166667	0	0.0151515	1	1	0.628819	0	0.744286	GRN	4	0.750188
Huntingtin OS=Homo sapiens OX=9606 GN=HTT PE=1 SV=2	HD_HUMAN	HTT	0.47619	1	0.952381	0	0.384313	0.480742	0	1	HTT	8	0.614743
Heparin cofactor 2 OS=Homo sapiens OX=9606 GN=SERPIND1 PE=1 SV=3	HEP2_HUMAN	SERPIND1	0	0.28	1	0	0.323309	0.789111	1	0	SERPIND1	3	1.26201
Non-histone chromosomal protein HMG-14 OS=Homo sapiens OX=9606 GN=HMGN1 PE=1 SV=3	HMGN1_HUMAN	HMGN1	1	0.7	0	0.117647	1	0	0.673188	0.890525	HMGN1	2	0.942316
Protein Hook homolog 3 OS=Homo sapiens OX=9606 GN=HOOK3 PE=1 SV=2	HOOK3_HUMAN	HOOK3	1	1	1	0	0.704622	0.438529	0	1	HOOK3	8	0.662523
Serine protease HTRA2, mitochondrial OS=Homo sapiens OX=9606 GN=HTRA2 PE=1 SV=2	HTRA2_HUMAN	HTRA2	0.473684	0.473684	1	0	0.52418	0	0.447657	1	HTRA2	8	0.399144
IST1 homolog OS=Homo sapiens OX=9606 GN=IST1 PE=1 SV=1	IST1_HUMAN	IST1	1	1	0.409091	0	1	0.348294	0	0.760021	IST1	5	0.69565
Kynurenine formamidase OS=Homo sapiens OX=9606 GN=AFMID PE=2 SV=2	KFA_HUMAN	AFMID	0	0.9	1	1	0.728571	1	0.66967	0	AFMID	1	1.10402
Thymidine kinase 2, mitochondrial OS=Homo sapiens OX=9606 GN=TK2 PE=1 SV=4	KITM_HUMAN	TK2	#DIV/0!	#DIV/0!	#DIV/0!	#DIV/0!	0.513933	0.443568	0	1	TK2
Phosphorylase b kinase regulatory subunit beta OS=Homo sapiens OX=9606 GN=PHKB PE=1 SV=3	KPBB_HUMAN	PHKB	0	0	0.45	1	0.456616	0.60125	0	1	PHKB	4	0.571257
Luc7-like protein 3 OS=Homo sapiens OX=9606 GN=LUC7L3 PE=1 SV=2	LC7L3_HUMAN	LUC7L3	1	0.7	1	0	1	0.506928	0.744296	0	LUC7L3	3	0.735661
Leucine-rich repeat-containing protein 40 OS=Homo sapiens OX=9606 GN=LRRC40 PE=1 SV=1	LRC40_HUMAN	LRRC40	0.294118	1	0.614973	0	0.979007	0.379753	0	1	LRRC40	5	0.575755
Mitochondrial antiviral-signaling protein OS=Homo sapiens OX=9606 GN=MAVS PE=1 SV=2	MAVS_HUMAN	MAVS	1	0.133333	1	0	0.788147	0.819671	0	1	MAVS	8	0.880548
Eukaryotic translation elongation factor 1 epsilon-1 OS=Homo sapiens OX=9606 GN=EEF1E1 PE=1 SV=1	MCA3_HUMAN	EEF1E1	0.666667	1	0.666667	0	0.774363	0	0.576388	1	EEF1E1	8	0.726351
MICOS complex subunit MIC26 OS=Homo sapiens OX=9606 GN=APOO PE=1 SV=1	MIC26_HUMAN	APOO	1	0.45	1	0	1	0.8309	0	0.615436	APOO	3	0.695514
Mitochondrial intermediate peptidase OS=Homo sapiens OX=9606 GN=MIPEP PE=1 SV=2	MIPEP_HUMAN	MIPEP	#DIV/0!	#DIV/0!	#DIV/0!	#DIV/0!	0.657277	0.139016	0	1	MIPEP
Helicase MOV-10 OS=Homo sapiens OX=9606 GN=MOV10 PE=1 SV=2	MOV10_HUMAN	MOV10	0.454545	1	0.034965	0	0.856655	1	0	0.554786	MOV10	5	0.830213
Cell surface glycoprotein MUC18 OS=Homo sapiens OX=9606 GN=MCAM PE=1 SV=2	MUC18_HUMAN	MCAM	0.91954	0.147126	0	1	0.600659	0.237054	0	1	MCAM	2	0.571486
UPF0160 protein MYG1, mitochondrial OS=Homo sapiens OX=9606 GN=C12orf10 PE=1 SV=2	MYG1_HUMAN	C12orf10	0	1	0	0	0.456271	0.420568	0	1	C12orf10	5	0.584974
NADH dehydrogenase [ubiquinone] 1 beta subcomplex subunit 4 OS=Homo sapiens OX=9606 GN=NDUFB4 PE=1 SV=3	NDUB4_HUMAN	NDUFB4	0.304348	0.304348	1	0	1	0.0278717	0.0706803	0	NDUFB4	3	0.950369
NADH dehydrogenase [ubiquinone] iron-sulfur protein 8, mitochondrial OS=Homo sapiens OX=9606 GN=NDUFS8 PE=1 SV=1	NDUS8_HUMAN	NDUFS8	0.677419	0	1	0.395161	0.887538	0.379316	0	1	NDUFS8	7	0.649667
Serine/threonine-protein kinase Nek9 OS=Homo sapiens OX=9606 GN=NEK9 PE=1 SV=2	NEK9_HUMAN	NEK9	0	0.4	0.307692	1	0.888816	0.863008	0	1	NEK9	4	0.899052
D-amino-acid oxidase OS=Homo sapiens OX=9606 GN=DAO PE=1 SV=3	OXDA_HUMAN	DAO	0.444444	0	0.444444	1	0	1	0.641314	0.0203099	DAO	1	0.6435
Prolyl 3-hydroxylase 1 OS=Homo sapiens OX=9606 GN=P3H1 PE=1 SV=2	P3H1_HUMAN	P3H1	1	1	1	0	0.544645	0.20455	0	1	P3H1	8	0.612371
Paralemmin-2 OS=Homo sapiens OX=9606 GN=PALM2 PE=1 SV=3	PALM2_HUMAN	PALM2	0	0	0	1	0.113375	0.166343	0	1	PALM2	4	0.486499
Group XIIB secretory phospholipase A2-like protein OS=Homo sapiens OX=9606 GN=PLA2G12B PE=1 SV=2	PG12B_HUMAN	PLA2G12B	0.645161	0.645161	1	0	0.332829	1	0	0.0921087	PLA2G12B	3	0.65706
Procollagen-lysine,2-oxoglutarate 5-dioxygenase 1 OS=Homo sapiens OX=9606 GN=PLOD1 PE=1 SV=2	PLOD1_HUMAN	PLOD1	0	1	0.454545	1	0.943485	0.392752	0	1	PLOD1	6	0.867001
Lysosomal acid phosphatase OS=Homo sapiens OX=9606 GN=ACP2 PE=1 SV=3	PPAL_HUMAN	ACP2	1	1	0.545455	0	0.970048	0.142525	0	1	ACP2	5	0.742383
Protein phosphatase 1A OS=Homo sapiens OX=9606 GN=PPM1A PE=1 SV=1	PPM1A_HUMAN	PPM1A	1	1	0	1	1	0.00356824	0	0.578781	PPM1A	6	0.719103
Serine/threonine-protein phosphatase 6 catalytic subunit OS=Homo sapiens OX=9606 GN=PPP6C PE=1 SV=1	PPP6_HUMAN	PPP6C	0	0.233333	1	0	0.81298	0.0437249	0	1	PPP6C	8	0.76491
26S proteasome non-ATPase regulatory subunit 8 OS=Homo sapiens OX=9606 GN=PSMD8 PE=1 SV=2	PSMD8_HUMAN	PSMD8	0.622642	0.438155	0	1	0.412363	0	0.0849904	1	PSMD8	6	0.523075
RNA-binding protein 39 OS=Homo sapiens OX=9606 GN=RBM39 PE=1 SV=2	RBM39_HUMAN	RBM39	1	1	1	0	0.55743	0	0.159733	1	RBM39	8	0.620828
RUN and FYVE domain-containing protein 1 OS=Homo sapiens OX=9606 GN=RUFY1 PE=1 SV=2	RUFY1_HUMAN	RUFY1	1	1	1	0	0.991289	0	0.502668	1	RUFY1	8	0.803122
SCY1-like protein 2 OS=Homo sapiens OX=9606 GN=SCYL2 PE=1 SV=1	SCYL2_HUMAN	SCYL2	0.473684	0.947368	1	0	1	0.970622	0	0.940189	SCYL2	3	0.92893
Sideroflexin-5 OS=Homo sapiens OX=9606 GN=SFXN5 PE=1 SV=1	SFXN5_HUMAN	SFXN5	0.25	0	0.25	1	0	1	0.303328	0.103728	SFXN5	1	0.629443
Sedoheptulokinase OS=Homo sapiens OX=9606 GN=SHPK PE=1 SV=3	SHPK_HUMAN	SHPK	0	1	0.225	0.9	0.417722	0.522815	0	1	SHPK	6	0.759152
Syntaxin-18 OS=Homo sapiens OX=9606 GN=STX18 PE=1 SV=1	STX18_HUMAN	STX18	0	0	1	0	1	0.118306	0	0.768746	STX18	8	0.956714
Translational activator of cytochrome c oxidase 1 OS=Homo sapiens OX=9606 GN=TACO1 PE=1 SV=1	TACO1_HUMAN	TACO1	0	0	0.111111	1	0.196982	0.107661	0	1	TACO1	4	0.408644
Transducin beta-like protein 2 OS=Homo sapiens OX=9606 GN=TBL2 PE=1 SV=1	TBL2_HUMAN	TBL2	#DIV/0!	#DIV/0!	#DIV/0!	#DIV/0!	0.367441	0	0.384439	1	TBL2
Tsukushin OS=Homo sapiens OX=9606 GN=TSKU PE=2 SV=3	TSK_HUMAN	TSKU	0.52381	0	0.52381	1	0.820414	0.448215	0	1	TSKU	7	0.614871
Alpha-tocopherol transfer protein OS=Homo sapiens OX=9606 GN=TTPA PE=1 SV=1	TTPA_HUMAN	TTPA	1	0	1	1	0.372945	1	0.0643795	0	TTPA	1	0.972592
Wiskott-Aldrich syndrome protein family member 2 OS=Homo sapiens OX=9606 GN=WASF2 PE=1 SV=3	WASF2_HUMAN	WASF2	1	1	1	0	0.384557	0.288083	0	1	WASF2	8	0.655362
Cytochrome c oxidase copper chaperone OS=Homo sapiens OX=9606 GN=COX17 PE=1 SV=2	COX17_HUMAN	COX17	0	0	1	0.123077	0.285418	0.554103	0	1	COX17	8	0.984235
Transmembrane 9 superfamily member 3 OS=Homo sapiens OX=9606 GN=TM9SF3 PE=1 SV=2	TM9S3_HUMAN	TM9SF3	0	0.00629371	0	1	0.574688	0.133868	0	1	TM9SF3	4	0.340925
Serine/arginine-rich splicing factor 5 OS=Homo sapiens OX=9606 GN=SRSF5 PE=1 SV=1	SRSF5_HUMAN	SRSF5	1	0.6	0.714286	0	1	0.448498	0.811817	0	SRSF5	3	0.778582
Cytochrome c oxidase subunit 7C, mitochondrial OS=Homo sapiens OX=9606 GN=COX7C PE=1 SV=1	COX7C_HUMAN	COX7C	0.375	0	0.53125	1	1	0	0.12453	0.0143147	COX7C	1	0.990038
Anoctamin-6 OS=Homo sapiens OX=9606 GN=ANO6 PE=1 SV=2	ANO6_HUMAN	ANO6	1	0	0.166667	0	0.39707	0	0.0155202	1	ANO6	2	0.628157
Dynein light chain 1, cytoplasmic OS=Homo sapiens OX=9606 GN=DYNLL1 PE=1 SV=1	DYL1_HUMAN	DYNLL1	1	1	0.545455	0	0.813685	0	0.560379	1	DYNLL1	5	0.866926
Aldehyde dehydrogenase family 16 member A1 OS=Homo sapiens OX=9606 GN=ALDH16A1 PE=1 SV=2	A16A1_HUMAN	ALDH16A1	0	0.8	0.888889	1	0.257101	0.296403	0	1	ALDH16A1	7	1.01045
Amyloid beta A4 precursor protein-binding family B member 1-interacting protein OS=Homo sapiens OX=9606 GN=APBB1IP PE=1 SV=1	AB1IP_HUMAN	APBB1IP	1	0	0.166667	1	0.595649	0.154078	0	1	APBB1IP	2	0.56739
Acyl-CoA dehydrogenase family member 10 OS=Homo sapiens OX=9606 GN=ACAD10 PE=1 SV=1	ACD10_HUMAN	ACAD10	0.52381	0	0.52381	1	0.759802	0.879142	0	1	ACAD10	7	0.87208
A-kinase anchor protein 13 OS=Homo sapiens OX=9606 GN=AKAP13 PE=1 SV=2	AKP13_HUMAN	AKAP13	0	0	0	1	0.578847	0.565047	0	1	AKAP13	4	0.499066
Protein arginine N-methyltransferase 5 OS=Homo sapiens OX=9606 GN=PRMT5 PE=1 SV=4	ANM5_HUMAN	PRMT5	0	0.8	1	0	0.821377	0.259941	0	1	PRMT5	8	0.723776
Annexin A13 OS=Homo sapiens OX=9606 GN=ANXA13 PE=1 SV=3	ANX13_HUMAN	ANXA13	0.861751	0.861751	1	0	0.523578	1	0.332757	0	ANXA13	3	0.577829
Actin-related protein 2/3 complex subunit 5-like protein OS=Homo sapiens OX=9606 GN=ARPC5L PE=1 SV=1	ARP5L_HUMAN	ARPC5L	0.666667	0	1	0.363636	0.407411	0	0.169345	1	ARPC5L	7	0.547536
Armadillo repeat protein deleted in velo-cardio-facial syndrome OS=Homo sapiens OX=9606 GN=ARVCF PE=1 SV=1	ARVC_HUMAN	ARVCF	0	0	0	1	0.380422	0.347954	0	1	ARVCF	4	0.36813
5-phosphohydroxy-L-lysine phospho-lyase OS=Homo sapiens OX=9606 GN=PHYKPL PE=1 SV=1	AT2L2_HUMAN	PHYKPL	0	0	0	1	0.120014	0.181671	0	1	PHYKPL	4	0.48081
Ubiquitin-like modifier-activating enzyme ATG7 OS=Homo sapiens OX=9606 GN=ATG7 PE=1 SV=1	ATG7_HUMAN	ATG7	0.47619	0.47619	1	0	0.831279	0.229393	0	1	ATG7	8	0.329453
BMP-2-inducible protein kinase OS=Homo sapiens OX=9606 GN=BMP2K PE=1 SV=2	BMP2K_HUMAN	BMP2K	0	1	0.25	0.5625	0.696108	0.487931	0	1	BMP2K	5	0.696277
BSD domain-containing protein 1 OS=Homo sapiens OX=9606 GN=BSDC1 PE=1 SV=1	BSDC1_HUMAN	BSDC1	0	0	0	1	0.505713	0.404661	0	1	BSDC1	4	0.383834
Caspase-1 OS=Homo sapiens OX=9606 GN=CASP1 PE=1 SV=1	CASP1_HUMAN	CASP1	0	0	0	1	1	0.0265683	0	0.557384	CASP1	4	0.752682
Cell division cycle 5-like protein OS=Homo sapiens OX=9606 GN=CDC5L PE=1 SV=2	CDC5L_HUMAN	CDC5L	#DIV/0!	#DIV/0!	#DIV/0!	#DIV/0!	1	0.278612	0	0.493872	CDC5L
Charged multivesicular body protein 5 OS=Homo sapiens OX=9606 GN=CHMP5 PE=1 SV=1	CHMP5_HUMAN	CHMP5	1	0	1	0.444444	0.744171	0	0.109088	1	CHMP5	7	0.668956
Clathrin light chain A OS=Homo sapiens OX=9606 GN=CLTA PE=1 SV=1	CLCA_HUMAN	CLTA	0.192308	0.0576923	0	1	0.606672	0	0.18089	1	CLTA	4	0.289285
CCR4-NOT transcription complex subunit 1 OS=Homo sapiens OX=9606 GN=CNOT1 PE=1 SV=2	CNOT1_HUMAN	CNOT1	#DIV/0!	#DIV/0!	#DIV/0!	#DIV/0!	0.425899	0.459927	0	1	CNOT1
Cytochrome c oxidase assembly factor 3 homolog, mitochondrial OS=Homo sapiens OX=9606 GN=COA3 PE=1 SV=1	COA3_HUMAN	COA3	1	1	0	0.28	0.580161	1	0.372398	0	COA3	3	1.02805
[truncated: 2,256 more rows]
