# Supplementary material for: Long-Term Hepatitis B Virus Infection Induces Cytopathic Effects in Primary Human Hepatocytes, and Can Be Partially Reversed by Antiviral Therapy
Source: Microbiol Spectr. 2022 Feb 16;10(1):e01328-21. doi: 10.1128/spectrum.01328-21 (PMC8849052; doi:10.1128/spectrum.01328-21)
Supplement: SUPPLEMENTAL FILE 4 — Supplemental material. Download SPECTRUM01328-21_Supp_4_seq8.xlsx, XLSX file, 2.7 MB [file spectrum01328-21_supp_4_seq8.xlsx]

## Sheet: RNAseq
Table S4. Transcriptomics and proteomics analysis of RNAi-treated PHHs, Related to Figure 6.
GeneNames	Mock	HBV	siHBV	HBVvsMock	siHBVvsHBV	HBVvsMock A significant	siHBVvsHBV A significant	HBVvsMock Significance A	siHBVvsHBV Significance A
WASH7P	100	96	174	0.96	1.8125			0.555278	0.0706804
LOC729737	23	25	58	1.08696	2.32			0.918052	0.00250192
LOC100133331	19	22	29	1.15789	1.31818			0.690182	0.532946
MIR6723	12	18	28	1.5	1.55556			0.0680398	0.233229
LOC100288069	6	10	7	1.66667	0.7			0.0117513	0.232954
FAM87B	5	3	3	0.6	1			0.00767242	0.847058
LINC00115	11	6	15	0.545455	2.5	+	+	0.00287549	0.000551821
LINC01128	197	261	303	1.32487	1.16092			0.273652	0.805036
LOC100130417	81	51	21	0.62963	0.411765			0.0125862	0.0312807
SAMD11	129	57	27	0.44186	0.473684	+		0.000345943	0.0515223
NOC2L	834	861	919	1.03237	1.06736			0.86308	0.981853
KLHL17	79	71	97	0.898734	1.3662			0.345569	0.460196
PLEKHN1	83	88	82	1.06024	0.931818			0.990638	0.674393
PERM1	45	50	32	1.11111	0.64			0.83868	0.16369
HES4	1051	879	955	0.836346	1.08646			0.192562	0.945395
ISG15	627	578	667	0.92185	1.15398			0.417999	0.817928
AGRN	5175	5101	4461	0.9857	0.874534			0.658748	0.541163
C1orf159	136	145	118	1.06618	0.813793			0.987025	0.415927
SDF4	3131	3655	4543	1.16736	1.24295			0.661342	0.657528
B3GALT6	216	254	315	1.17593	1.24016			0.63566	0.662381
UBE2J2	548	534	520	0.974453	0.973783			0.612495	0.77928
SCNN1D	65	81	83	1.24615	1.02469			0.443358	0.911952
ACAP3	670	780	805	1.16418	1.03205			0.670978	0.93143
PUSL1	209	237	243	1.13397	1.02532			0.765032	0.913604
CPSF3L	595	705	702	1.18487	0.995745			0.609297	0.835965
CPTP	995	1138	1352	1.14372	1.18805			0.734224	0.75518
TAS1R3	3	3	5	1	1.66667			0.719467	0.14478
DVL1	1050	1155	1178	1.1	1.01991			0.875038	0.899335
MXRA8	44	54	87	1.22727	1.61111			0.491563	0.185121
AURKAIP1	1134	1237	1333	1.09083	1.07761			0.905251	0.962289
CCNL2	2022	2127	1895	1.05193	0.890926			0.952415	0.577923
LOC148413	143	156	201	1.09091	1.28846			0.904986	0.580724
MRPL20	585	561	634	0.958974	1.13012			0.551319	0.862593
ANKRD65	3	4	5	1.33333	1.25			0.258493	0.64537
VWA1	385	439	552	1.14026	1.2574			0.74511	0.632696
ATAD3C	3	6	4	2	0.666667	+		9.26428e-05	0.192272
ATAD3B	241	233	289	0.966805	1.24034			0.581893	0.662058
ATAD3A	397	455	542	1.1461	1.19121			0.726773	0.749435
SSU72	789	880	1021	1.11534	1.16023			0.824942	0.80632
MIB2	218	313	216	1.43578	0.690096			0.119464	0.220276
CDK11B	214	275	287	1.28505	1.04364			0.353062	0.962168
SLC35E2B	720	789	870	1.09583	1.10266			0.888745	0.914557
CDK11A	113	143	116	1.26549	0.811189			0.396924	0.41097
SLC35E2	103	116	118	1.12621	1.01724			0.789824	0.892289
NADK	1964	2236	2059	1.13849	0.920841			0.750692	0.647876
GNB1	6023	6241	5891	1.03619	0.943919			0.880433	0.704099
CALML6	6	4	7	0.666667	1.75			0.0225095	0.0973532
TMEM52	13	23	20	1.76923	0.869565	+		0.00320784	0.530254
PRKCZ	321	293	337	0.912773	1.15017			0.388549	0.825024
FAAP20	343	320	387	0.932945	1.20938			0.455722	0.716682
SKI	552	667	831	1.20833	1.24588			0.542609	0.652474
MORN1	19	34	25	1.78947	0.735294	+		0.00243364	0.282308
RER1	2850	2856	3436	1.00211	1.20308			0.728569	0.727974
PEX10	180	170	232	0.944444	1.36471			0.496767	0.462369
PLCH2	131	136	191	1.03817	1.40441			0.889419	0.406507
PANK4	231	284	332	1.22944	1.16901			0.485898	0.790068
LOC115110	239	284	298	1.18828	1.0493			0.599379	0.977208
TNFRSF14	638	720	633	1.12853	0.879167			0.782408	0.551432
FAM213B	572	643	561	1.12413	0.872473			0.796533	0.536623
ARHGEF16	377	326	326	0.864721	1			0.254543	0.847058
MEGF6	104	118	89	1.13462	0.754237			0.762984	0.311533
TPRG1L	2080	2579	2964	1.2399	1.14928			0.459009	0.82668
WRAP73	104	137	121	1.31731	0.883212			0.287712	0.560477
TP73	5	5	2	1	0.4			0.719467	0.0283293
TP73-AS1	463	383	425	0.827214	1.10966			0.175192	0.90127
SMIM1	51	60	35	1.17647	0.583333			0.634042	0.113732
LRRC47	725	785	653	1.08276	0.831847			0.931952	0.451249
CEP104	617	766	838	1.24149	1.09399			0.455005	0.931042
DFFB	53	58	62	1.09434	1.06897			0.893667	0.978793
C1orf174	253	233	302	0.920949	1.29614			0.415017	0.568194
LINC01134	8	7	5	0.875	0.714286			0.280096	0.252139
NPHP4	59	102	92	1.72881	0.901961			0.00545939	0.603313
KCNAB2	104	113	115	1.08654	1.0177			0.919435	0.893496
CHD5	9	1	4	0.111111	4	+	+	4.11595e-08	1.82671e-12
RPL22	3342	3456	3602	1.03411	1.04225			0.870963	0.958474
LOC102724450	11	20	21	1.81818	1.05	+		0.0016263	0.97908
RNF207	212	196	225	0.924528	1.14796			0.426933	0.82915
ICMT	722	931	1596	1.28947	1.71429			0.343577	0.115886
LINC00337	2	2	8	1	4		+	0.719467	1.82671e-12
GPR153	22	22	16	1	0.727273			0.719467	0.270512
ACOT7	338	415	546	1.22781	1.31566			0.490152	0.536917
HES2	17	27	8	1.58824	0.296296			0.0283384	0.0111378
ESPN	322	317	512	0.984472	1.61514			0.653628	0.18194
TNFRSF25	3	10	10	3.33333	1	+		2.86997e-21	0.847058
PLEKHG5	38	57	21	1.5	0.368421			0.0680398	0.0215647
NOL9	266	248	314	0.932331	1.26613			0.453586	0.617895
ZBTB48	202	217	261	1.07426	1.20276			0.960163	0.728543
KLHL21	948	1347	1297	1.42089	0.96288			0.13493	0.751551
PHF13	178	231	173	1.29775	0.748918			0.32628	0.303132
THAP3	88	116	97	1.31818	0.836207			0.286063	0.460027
DNAJC11	786	971	854	1.23537	0.879506			0.470556	0.552187
CAMTA1	465	452	482	0.972043	1.06637			0.602777	0.983748
VAMP3	2367	2392	1896	1.01056	0.792642			0.765508	0.376693
PER3	175	229	304	1.30857	1.32751			0.304545	0.51837
TNFRSF9	4	7	2	1.75	0.285714	+		0.00414489	0.0100642
PARK7	2326	2319	2677	0.996991	1.15438			0.706525	0.817188
ERRFI1	1353	1534	1611	1.13378	1.0502			0.765651	0.9796
RERE	592	724	559	1.22297	0.772099			0.502921	0.340856
ENO1	18288	20645	18147	1.12888	0.879002			0.78127	0.551065
GPR157	173	168	174	0.971098	1.03571			0.598985	0.94114
MIR34A	8	2	8	0.25	4	+	+	2.80279e-06	1.82671e-12
H6PD	6306	6368	6666	1.00983	1.0468			0.762297	0.970565
SPSB1	1949	2165	1453	1.11083	0.671132			0.839609	0.197397
LOC100506022	115	160	334	1.3913	2.0875			0.170181	0.0136549
SLC25A33	1113	1245	1343	1.1186	1.07871			0.814369	0.960175
TMEM201	81	76	108	0.938272	1.42105			0.474493	0.384347
PIK3CD	33	54	15	1.63636	0.277778			0.016702	0.00932056
PIK3CD-AS2	19	16	5	0.842105	0.3125			0.204148	0.0129793
CLSTN1	466	582	415	1.24893	0.713058			0.436513	0.250448
CTNNBIP1	157	191	351	1.21656	1.8377			0.520115	0.0617793
LZIC	359	327	392	0.910864	1.19878			0.38252	0.735731
NMNAT1	568	619	695	1.08979	1.12278			0.908687	0.876445
UBE4B	697	959	890	1.3759	0.92805			0.191079	0.665243
KIF1B	2283	2457	2741	1.07622	1.11559			0.953659	0.890039
RNU6-2	4	4	5	1	1.25			0.719467	0.64537
PGD	3445	3897	3066	1.1312	0.786759			0.773848	0.3662
APITD1	9	11	12	1.22222	1.09091			0.504919	0.936919
DFFA	651	715	645	1.09831	0.902098			0.880592	0.603631
PEX14	427	524	547	1.22717	1.04389			0.491843	0.96285
CASZ1	458	497	389	1.08515	0.782696			0.924022	0.359061
TARDBP	1648	1817	1769	1.10255	0.973583			0.866672	0.778769
MASP2	1511	1606	2800	1.06287	1.74346			0.998015	0.100556
SRM	572	599	648	1.0472	1.0818			0.930727	0.954281
EXOSC10	980	974	1010	0.993878	1.03696			0.693225	0.944447
MTOR	3682	4033	3744	1.09533	0.928341			0.890407	0.665948
ANGPTL7	108	74	54	0.685185	0.72973			0.0296411	0.274089
UBIAD1	1174	1164	1115	0.991482	0.957904			0.683055	0.738997
FBXO2	456	574	466	1.25877	0.811847			0.412709	0.412218
FBXO44	305	364	438	1.19344	1.2033			0.584518	0.727587
FBXO6	725	684	523	0.943448	0.76462			0.493135	0.328369
MAD2L2	403	497	541	1.23325	1.08853			0.476004	0.94145
AGTRAP	211	245	193	1.16114	0.787755			0.680247	0.367964
MTHFR	654	750	936	1.14679	1.248			0.724604	0.648812
CLCN6	429	432	415	1.00699	0.960648			0.749849	0.745911
NPPA	11	12	8	1.09091	0.666667			0.904986	0.192272
NPPB	583	470	99	0.806175	0.210638			0.139662	0.00474513
KIAA2013	936	1016	1358	1.08547	1.33661			0.922971	0.504347
PLOD1	1799	2253	2983	1.25236	1.32401			0.428118	0.523812
MFN2	4076	4797	4922	1.17689	1.02606			0.6328	0.915565
MIIP	83	101	111	1.21687	1.09901			0.519285	0.921499
TNFRSF1B	1657	1665	2091	1.00483	1.25586			0.740398	0.635336
VPS13D	2287	2684	2813	1.17359	1.04806			0.642622	0.97393
DHRS3	3725	3792	5080	1.01799	1.33966			0.798388	0.499697
PRAMEF2	2	1	10	0.5	10	+	+	0.00118319	8.97513e-102
PRDM2	392	325	422	0.829082	1.29846			0.178646	0.564426
KAZN	3	2	9	0.666667	4.5		+	0.0225095	1.65534e-16
TMEM51	46	60	58	1.30435	0.966667			0.312913	0.761147
EFHD2	320	359	514	1.12187	1.43175			0.803784	0.370493
CELA2B	44	35	42	0.795455	1.2			0.123834	0.733524
CASP9	1781	1616	2027	0.907355	1.25433			0.371592	0.637941
DNAJC16	979	1044	1441	1.06639	1.38027			0.986301	0.43998
AGMAT	2854	3184	5983	1.11563	1.87908			0.823997	0.0491824
DDI2	291	349	373	1.19931	1.06877			0.567818	0.97917
RSC1A1	207	237	284	1.14493	1.19831			0.730431	0.73657
PLEKHM2	1463	1571	1564	1.07382	0.995544			0.961613	0.835443
SLC25A34	102	109	54	1.06863	0.495413			0.978875	0.0608366
TMEM82	153	146	271	0.954248	1.85616			0.533257	0.0558618
FBLIM1	1000	1054	778	1.054	0.73814			0.961933	0.286577
UQCRHL	54	54	48	1	0.888889			0.719467	0.573291
FLJ37453	20	11	25	0.55	2.27273	+		0.00313147	0.00361568
SPEN	998	1117	1258	1.11924	1.12623			0.812298	0.86993
ZBTB17	205	171	212	0.834146	1.23977			0.188266	0.663061
HSPB7	1	4	9	4	2.25	+		1.75408e-34	0.00429769
FAM131C	3	14	7	4.66667	0.5	+		4.98832e-51	0.0629716
EPHA2	730	714	490	0.978082	0.686275			0.627264	0.215519
ARHGEF19	34	40	25	1.17647	0.625			0.634042	0.149087
RSG1	32	49	51	1.53125	1.04082			0.0505813	0.954679
FBXO42	450	482	631	1.07111	1.30913			0.970618	0.547287
SZRD1	2230	2631	2710	1.17982	1.03003			0.624126	0.926067
SPATA21	31	15	27	0.483871	1.8	+		0.00085016	0.0754721
NECAP2	663	648	487	0.977376	0.751543			0.624377	0.307259
CROCCP3	18	21	14	1.16667	0.666667			0.663435	0.192272
NBPF1	2120	2331	3407	1.09953	1.4616			0.876588	0.333521
CROCCP2	496	519	651	1.04637	1.25434			0.926914	0.637935
MST1P2	1151	1226	1664	1.06516	1.35726			0.990403	0.473303
ESPNP	14	14	15	1	1.07143			0.719467	0.974088
MST1L	415	426	531	1.02651	1.24648			0.836558	0.651435
CROCC	54	36	59	0.666667	1.63889			0.0225095	0.164018
ATP13A2	402	472	347	1.17413	0.735169			0.641011	0.282122
SDHB	2826	3044	4043	1.07714	1.32819			0.950587	0.517322
PADI2	18	33	7	1.83333	0.212121	+		0.00130758	0.00481882
PADI1	5	1	12	0.2	12	+	+	6.58771e-07	2.0972e-151
RCC2	343	357	606	1.04082	1.69748			0.901502	0.125517
ARHGEF10L	1474	1823	2088	1.23677	1.14536			0.466969	0.833998
KLHDC7A	515	513	411	0.996117	0.80117			0.702781	0.392228
ALDH4A1	4819	5769	8214	1.19714	1.42382			0.573983	0.380738
IFFO2	267	313	294	1.17228	0.939297			0.646525	0.692696
UBR4	5822	6739	6291	1.15751	0.933521			0.691376	0.678544
EMC1	1004	1080	1239	1.0757	1.14722			0.955381	0.830527
MRTO4	478	416	482	0.870293	1.15865			0.268185	0.809239
AKR7L	460	526	617	1.14348	1.173			0.734978	0.782718
AKR7A3	1047	1085	1496	1.03629	1.3788			0.880887	0.442063
LOC100506730	32	44	78	1.375	1.77273			0.192351	0.0868488
AKR7A2	647	655	983	1.01236	1.50076			0.773456	0.288762
PQLC2	469	580	663	1.23667	1.1431			0.467217	0.838228
CAPZB	2440	2678	2667	1.09754	0.995892			0.883123	0.83635
MINOS1	577	577	634	1	1.09879			0.719467	0.921923
RPS14P3	1	9	9	9	1	+		4.13788e-240	0.847058
TMCO4	217	266	272	1.22581	1.02256			0.495421	0.906311
RNF186	19	22	10	1.15789	0.454545			0.690182	0.0443367
OTUD3	238	214	221	0.89916	1.03271			0.346826	0.933176
PLA2G2A	758	754	380	0.994723	0.503979			0.696828	0.0648732
UBXN10	363	309	441	0.85124	1.42718			0.223551	0.376371
CAMK2N1	471	559	933	1.18684	1.66905			0.603581	0.143212
MUL1	1060	1157	1240	1.09151	1.07174			0.903004	0.973498
CDA	531	498	386	0.937853	0.7751			0.473003	0.345951
PINK1	1394	1442	2137	1.03443	1.48197			0.872425	0.309712
PINK1-AS	49	56	86	1.14286	1.53571			0.73693	0.252393
DDOST	2683	2824	3521	1.05255	1.24681			0.955283	0.650858
KIF17	4	6	5	1.5	0.833333			0.0680398	0.454231
SH2D5	63	114	45	1.80952	0.394737	+		0.0018391	0.0270887
HP1BP3	1828	1903	1924	1.04103	1.01104			0.902471	0.875959
EIF4G3	1626	1669	1683	1.02645	1.00839			0.836284	0.86901
ECE1	897	1039	1266	1.15831	1.21848			0.688921	0.700457
NBPF3	107	92	117	0.859813	1.27174			0.24293	0.608459
ALPL	990	1081	963	1.09192	0.890842			0.901651	0.577731
RAP1GAP	2992	3445	3008	1.1514	0.873149			0.710228	0.538111
USP48	747	920	811	1.23159	0.881522			0.480291	0.556689
HSPG2	380	289	248	0.760526	0.858131			0.0818017	0.505586
LINC00339	36	46	47	1.27778	1.02174			0.368991	0.904153
CDC42	6660	6779	7033	1.01787	1.03747			0.797859	0.945794
WNT4	17	32	23	1.88235	0.71875	+		0.000629306	0.258354
ZBTB40	392	444	427	1.13265	0.961712			0.769229	0.748597
EPHB2	4	11	1	2.75	0.0909091	+	+	1.98376e-12	0.00126897
KDM1A	658	678	693	1.0304	1.02212			0.854117	0.905169
LUZP1	1362	1390	1386	1.02056	0.997122			0.809862	0.839553
HTR1D	21	27	31	1.28571	1.14815			0.351621	0.828798
LINC01355	5	7	10	1.4	1.42857			0.159169	0.374581
HNRNPR	1374	1378	1627	1.00291	1.1807			0.732064	0.768601
ZNF436	185	175	229	0.945946	1.30857			0.502268	0.548176
ZNF436-AS1	9	6	7	0.666667	1.16667			0.0225095	0.794401
TCEA3	443	441	605	0.995485	1.37188			0.700082	0.451967
ASAP3	369	408	891	1.10569	2.18382			0.856378	0.00699811
ID3	383	318	412	0.830287	1.2956			0.180902	0.569071
RPL11	4137	3915	4656	0.946338	1.18927			0.503709	0.752955
TCEB3	632	771	1045	1.21994	1.35538			0.511025	0.476081
TCEB3-AS1	11	8	15	0.727273	1.875			0.0533453	0.0503207
PITHD1	654	667	837	1.01988	1.25487			0.806822	0.637016
LYPLA2	1660	1665	1447	1.00301	0.869069			0.732502	0.529171
GALE	663	613	653	0.924585	1.06525			0.427124	0.985886
HMGCL	3059	3220	4574	1.05263	1.4205			0.955644	0.385075
FUCA1	1341	1506	1831	1.12304	1.2158			0.800021	0.705212
PNRC2	16	21	31	1.3125	1.47619			0.296897	0.316352
SRSF10	200	349	350	1.745	1.00287	+		0.00442617	0.854544
IL22RA1	95	129	241	1.35789	1.86822			0.217819	0.0522606
IFNLR1	336	376	447	1.11905	1.18883			0.812916	0.753759
GRHL3	10	9	8	0.9	0.888889			0.349316	0.573291
STPG1	73	82	97	1.12329	1.18293			0.799231	0.764523
NIPAL3	493	527	509	1.06897	0.965844			0.977751	0.75906
RCAN3	270	257	255	0.951852	0.992218			0.524214	0.826796
LOC100506985	53	48	42	0.90566	0.875			0.366382	0.542191
NCMAP	231	252	328	1.09091	1.30159			0.904986	0.559377
SRRM1	1258	1288	1251	1.02385	0.971273			0.8246	0.772871
CLIC4	4890	5097	4975	1.04233	0.976064			0.908424	0.78512
RUNX3	7	2	3	0.285714	1.5	+		7.50687e-06	0.289594
SYF2	784	698	841	0.890306	1.20487			0.321282	0.724757
RSRP1	487	472	566	0.969199	1.19915			0.591396	0.735053
TMEM50A	1273	1493	1541	1.17282	1.03215			0.644922	0.931691
RHCE	3	4	5	1.33333	1.25			0.258493	0.64537
TMEM57	776	838	990	1.0799	1.18138			0.941441	0.767343
LDLRAP1	536	669	660	1.24813	0.986547			0.438463	0.812104
MAN1C1	35	41	149	1.17143	3.63415		+	0.64909	6.79437e-10
SEPN1	867	1062	1386	1.22491	1.30508			0.497778	0.553754
MTFR1L	667	788	872	1.18141	1.1066			0.619448	0.907079
LOC646471	145	141	124	0.972414	0.879433			0.604267	0.552024
AUNIP	10	7	12	0.7	1.71429			0.0366709	0.115886
PAQR7	254	201	338	0.791339	1.68159			0.118143	0.135184
STMN1	214	250	171	1.16822	0.684			0.658728	0.212723
PAFAH2	751	856	958	1.13981	1.11916			0.746519	0.883284
PDIK1L	134	126	200	0.940299	1.5873			0.481746	0.204755
ZNF593	265	277	298	1.04528	1.07581			0.92193	0.965716
CNKSR1	12	39	18	3.25	0.461538	+		7.5144e-20	0.0468575
LOC101928303	60	89	124	1.48333	1.39326			0.079214	0.421777
CEP85	142	181	273	1.27465	1.50829			0.375986	0.280649
SH3BGRL3	589	649	691	1.10187	1.06471			0.868906	0.986914
UBXN11	83	61	71	0.73494	1.16393			0.0590399	0.799452
AIM1L	49	48	41	0.979592	0.854167			0.633452	0.497175
DHDDS	979	1122	1201	1.14607	1.07041			0.726861	0.976033
LOC101928324	5	4	4	0.8	1			0.130365	0.847058
HMGN2	986	843	1380	0.85497	1.63701			0.231842	0.165385
RPS6KA1	1029	1163	1306	1.13022	1.12296			0.776981	0.876106
ARID1A	1323	1364	1433	1.03099	1.05059			0.85681	0.980639
PIGV	229	212	302	0.925764	1.42453			0.431093	0.379813
ZDHHC18	278	285	451	1.02518	1.58246			0.830588	0.208929
SFN	105	52	64	0.495238	1.23077	+		0.00107409	0.678771
GPN2	268	302	308	1.12687	1.01987			0.787732	0.899214
GPATCH3	276	214	357	0.775362	1.66822			0.0979732	0.143755
NR0B2	837	1144	1134	1.36679	0.991259			0.204293	0.824307
NUDC	1501	1613	2286	1.07462	1.41723			0.958969	0.389364
KDF1	93	87	78	0.935484	0.896552			0.464617	0.590804
TRNP1	590	742	589	1.25763	0.793801			0.415437	0.378781
SLC9A1	151	169	121	1.11921	0.715976			0.812405	0.25448
WDTC1	828	946	1076	1.14251	1.13742			0.738015	0.848879
TMEM222	437	527	526	1.20595	0.998102			0.549216	0.842107
ACTG1P20	17	8	8	0.470588	1	+		0.000643622	0.847058
SYTL1	13	9	3	0.692308	0.333333			0.0328613	0.0157396
MAP3K6	66	85	97	1.28788	1.14118			0.346975	0.841836
GPR3	6	1	5	0.166667	5	+	+	2.3994e-07	3.64513e-21
WASF2	1896	2071	1992	1.0923	0.961854			0.900395	0.748957
AHDC1	248	258	295	1.04032	1.14341			0.899247	0.837653
IFI6	423	583	1083	1.37825	1.85763			0.187769	0.0554123
FAM76A	90	75	124	0.833333	1.65333			0.186697	0.153787
STX12	976	1022	2153	1.04713	2.10665			0.930398	0.0120017
PPP1R8	584	527	731	0.902397	1.3871			0.356481	0.430356
THEMIS2	3	5	3	1.66667	0.6			0.0117513	0.126988
RPA2	681	677	613	0.994126	0.905465			0.694284	0.61148
SMPDL3B	432	365	267	0.844907	0.731507			0.209965	0.276696
XKR8	161	146	229	0.906832	1.56849			0.369979	0.221303
EYA3	307	262	376	0.85342	1.43511			0.228372	0.366209
PTAFR	1	3	9	3	3	+	+	6.59477e-16	3.28936e-06
DNAJC8	1336	1294	1147	0.968563	0.886399			0.588864	0.567653
ATPIF1	914	975	1300	1.06674	1.33333			0.985152	0.509378
SESN2	331	389	351	1.17523	0.902314			0.637741	0.604133
MED18	269	232	299	0.862454	1.28879			0.24913	0.58018
PHACTR4	869	841	758	0.967779	0.901308			0.585751	0.601797
SNHG3	133	91	175	0.684211	1.92308			0.0292223	0.0382297
RCC1	534	615	784	1.15169	1.2748			0.709354	0.603344
SNORA73B	7	9	6	1.28571	0.666667			0.351621	0.192272
TRNAU1AP	279	258	285	0.924731	1.10465			0.427614	0.910777
SNHG12	45	57	50	1.26667	0.877193			0.394188	0.547045
SNORA61	5	7	9	1.4	1.28571			0.159169	0.585239
SNORA44	6	9	6	1.5	0.666667			0.0680398	0.192272
TAF12	173	207	232	1.19653	1.12077			0.575701	0.880233
GMEB1	157	152	196	0.968153	1.28947			0.587234	0.579064
YTHDF2	1282	1341	1697	1.04602	1.26547			0.925314	0.619001
EPB41	1254	1582	2304	1.26156	1.45638			0.406103	0.339809
TMEM200B	100	100	132	1	1.32			0.719467	0.530089
SRSF4	566	595	695	1.05124	1.16807			0.949237	0.791815
MECR	444	474	453	1.06757	0.955696			0.982399	0.73345
PTPRU	688	715	634	1.03924	0.886713			0.894326	0.568364
MATN1-AS1	10	6	10	0.6	1.66667			0.00767242	0.14478
LAPTM5	83	67	27	0.807229	0.402985			0.141299	0.0290545
SDC3	536	652	654	1.21642	1.00307			0.5205	0.855073
PUM1	1458	1722	1570	1.18107	0.911731			0.620445	0.626202
NKAIN1	4	4	4	1	1			0.719467	0.847058
SNRNP40	202	187	237	0.925743	1.26738			0.43102	0.615786
ZCCHC17	425	326	438	0.767059	1.34356			0.0886336	0.493787
FABP3	64	49	74	0.765625	1.5102			0.0870959	0.278607
SERINC2	2726	3292	4090	1.20763	1.24241			0.544554	0.658479
TINAGL1	8	3	12	0.375	4	+	+	7.37555e-05	1.82671e-12
PEF1	1137	1175	1124	1.03342	0.956596			0.86783	0.735708
COL16A1	58	94	94	1.62069	1			0.0199194	0.847058
SPOCD1	8	9	11	1.125	1.22222			0.793722	0.693825
PTP4A2	2910	3098	3401	1.0646	1.09781			0.992252	0.923791
KHDRBS1	1084	1107	1248	1.02122	1.12737			0.812813	0.86778
TMEM39B	61	66	101	1.08197	1.5303			0.934576	0.257804
KPNA6	2132	2276	2410	1.06754	1.05888			0.982483	0.998074
TXLNA	1603	1776	2081	1.10792	1.17173			0.849082	0.785054
CCDC28B	26	55	55	2.11538	1	+		1.13299e-05	0.847058
IQCC	21	33	26	1.57143	0.787879			0.0337951	0.368183
DCDC2B	20	17	23	0.85	1.35294			0.220843	0.479708
TMEM234	58	64	47	1.10345	0.734375			0.863723	0.280939
EIF3I	3219	3458	3083	1.07425	0.891556			0.960198	0.579358
MTMR9LP	9	16	12	1.77778	0.75	+		0.00285703	0.304829
LCK	3	6	5	2	0.833333	+		9.26428e-05	0.454231
HDAC1	696	671	1085	0.96408	1.61699			0.571166	0.180495
MARCKSL1	818	857	998	1.04768	1.16453			0.932902	0.798355
FAM229A	13	17	21	1.30769	1.23529			0.306275	0.670852
TSSK3	83	117	156	1.40964	1.33333			0.147602	0.509378
BSDC1	2171	2536	3029	1.16813	1.1944			0.659027	0.743645
ZBTB8A	174	155	167	0.890805	1.07742			0.322687	0.962647
ZBTB8OS	209	231	263	1.10526	1.13853			0.857778	0.846801
RBBP4	863	962	1280	1.11472	1.33056			0.826954	0.513649
SYNC	31	46	4	1.48387	0.0869565		+	0.0788315	0.00121183
KIAA1522	1680	1517	1974	0.902976	1.30125			0.358225	0.559917
YARS	1669	2169	1872	1.29958	0.863071			0.322539	0.516167
S100PBP	110	132	122	1.2	0.924242			0.565878	0.656047
FNDC5	137	167	84	1.21898	0.502994			0.513597	0.0643982
TMEM54	302	412	405	1.36424	0.98301			0.208105	0.802971
RNF19B	386	476	274	1.23316	0.57563			0.476236	0.107986
AK2	3722	3934	4270	1.05696	1.08541			0.975537	0.947402
AZIN2	51	68	46	1.33333	0.676471			0.258493	0.203654
TRIM62	74	80	88	1.08108	1.1			0.937514	0.919616
ZNF362	76	90	125	1.18421	1.38889			0.611235	0.42785
PHC2	1852	1653	1792	0.892549	1.08409			0.327633	0.949919
ZSCAN20	41	53	76	1.29268	1.43396			0.336804	0.367675
CSMD2	5	10	5	2	0.5	+		9.26428e-05	0.0629716
GJB3	24	21	7	0.875	0.333333			0.280096	0.0157396
SMIM12	931	1022	1178	1.09774	1.15264			0.882454	0.820418
DLGAP3	4	6	6	1.5	1			0.0680398	0.847058
LOC653160	35	28	48	0.8	1.71429			0.130365	0.115886
ZMYM6NB	327	265	338	0.810398	1.27547			0.146308	0.602218
ZMYM6	342	319	444	0.932749	1.39185			0.455039	0.42373
ZMYM1	230	238	277	1.03478	1.16387			0.874013	0.79958
SFPQ	1631	1527	1863	0.936235	1.22004			0.467268	0.69769
ZMYM4	629	689	708	1.09539	1.02758			0.890207	0.919581
KIAA0319L	1212	1435	2104	1.18399	1.4662			0.61187	0.328045
NCDN	278	298	318	1.07194	1.06711			0.967855	0.98233
PSMB2	2372	2534	2738	1.0683	1.08051			0.979974	0.956758
C1orf216	105	161	157	1.53333	0.975155			0.0495649	0.782792
CLSPN	4	6	12	1.5	2			0.0680398	0.024031
AGO4	991	982	822	0.990918	0.837067			0.68067	0.46177
AGO1	504	617	601	1.22421	0.974068			0.499649	0.78001
AGO3	168	174	166	1.03571	0.954023			0.878248	0.729255
ADPRHL2	445	399	393	0.896629	0.984962			0.339397	0.808009
TRAPPC3	989	1006	1190	1.01719	1.1829			0.794838	0.764567
MAP7D1	598	679	665	1.13545	0.979381			0.760328	0.793633
THRAP3	2392	2623	2770	1.09657	1.05604			0.886312	0.995147
SH3D21	31	36	41	1.16129	1.13889			0.67978	0.846124
EVA1B	106	105	81	0.990566	0.771429			0.679181	0.339724
STK40	589	529	952	0.898132	1.79962			0.343798	0.075621
LSM10	169	254	321	1.50296	1.26378			0.0661986	0.621865
OSCP1	26	22	25	0.846154	1.13636			0.212591	0.850863
MRPS15	793	906	805	1.1425	0.888521			0.738063	0.572456
LINC01137	92	119	143	1.29348	1.20168			0.335138	0.730495
ZC3H12A	576	554	740	0.961806	1.33574			0.562282	0.505685
MEAF6	1147	1250	1838	1.0898	1.4704			0.908651	0.323097
MIR5581	6	1	7	0.166667	7	+	+	2.3994e-07	5.7317e-46
SNIP1	479	399	457	0.832985	1.14536			0.186028	0.834
DNALI1	109	73	147	0.669725	2.0137			0.0235728	0.0220536
GNL2	1117	1029	1319	0.921218	1.28183			0.415905	0.591657
C1orf109	297	318	291	1.07071	0.915094			0.971961	0.634169
CDCA8	29	15	17	0.517241	1.13333	+		0.00166962	0.856557
EPHA10	59	53	24	0.898305	0.45283			0.344305	0.0437361
MANEAL	157	162	170	1.03185	1.04938			0.860691	0.977439
YRDC	237	273	273	1.1519	1			0.708692	0.847058
C1orf122	439	505	701	1.15034	1.38812			0.713528	0.428926
MTF1	646	633	813	0.979876	1.28436			0.63462	0.587471
INPP5B	229	183	225	0.799127	1.22951			0.12909	0.680984
SF3A3	711	701	922	0.985935	1.31526			0.659728	0.537547
FHL3	34	44	27	1.29412	0.613636			0.333803	0.138703
UTP11L	503	466	512	0.926441	1.09871			0.433382	0.922064
RRAGC	1182	1276	1086	1.07953	0.851097			0.942671	0.490715
RHBDL2	14	8	21	0.571429	2.625	+	+	0.00464114	0.000174273
AKIRIN1	1723	1532	2534	0.889147	1.65405			0.318031	0.153294
NDUFS5	1772	1785	1724	1.00734	0.965826			0.751351	0.759014
MACF1	5378	5804	4326	1.07921	0.745348			0.943715	0.297579
KIAA0754	121	114	230	0.942149	2.01754			0.488419	0.0215246
BMP8A	37	24	27	0.648649	1.125			0.0170524	0.872252
PPIEL	30	22	30	0.733333	1.36364			0.0578067	0.463931
PABPC4	1572	1495	1699	0.951018	1.13645			0.521085	0.850692
LOC101929516	3	4	7	1.33333	1.75			0.258493	0.0973532
SNORA55	2	7	5	3.5	0.714286	+		2.92561e-24	0.252139
PPIE	545	506	490	0.92844	0.968379			0.440181	0.7655
BMP8B	427	371	366	0.868852	0.986523			0.264611	0.812041
OXCT2	32	30	58	0.9375	1.93333			0.471748	0.035998
TRIT1	194	177	217	0.912371	1.22599			0.387277	0.687176
MYCL	21	20	16	0.952381	0.8			0.526204	0.390075
MFSD2A	733	991	1612	1.35198	1.62664			0.227169	0.173089
CAP1	5558	5907	5057	1.06279	0.856103			0.99828	0.501273
PPT1	824	870	1022	1.05583	1.17471			0.970325	0.779575
RLF	434	389	346	0.896313	0.88946			0.338477	0.574588
ZMPSTE24	2132	2225	2155	1.04362	0.968539			0.914322	0.765906
SMAP2	654	821	803	1.25535	0.978076			0.42089	0.790278
ZFP69B	28	46	32	1.64286	0.695652			0.0155089	0.227326
ZFP69	50	52	38	1.04	0.730769			0.897775	0.275612
EXO5	54	52	66	0.962963	1.26923			0.566793	0.61267
ZNF684	333	321	261	0.963964	0.813084			0.570709	0.414574
RIMS3	126	177	92	1.40476	0.519774			0.153371	0.0728955
NFYC-AS1	18	21	27	1.16667	1.28571			0.663435	0.585239
NFYC	410	476	550	1.16098	1.15546			0.680741	0.815169
CITED4	308	330	344	1.07143	1.04242			0.969563	0.958949
CTPS1	1207	1124	1252	0.931234	1.11388			0.449785	0.893275
SLFNL1-AS1	64	53	55	0.828125	1.03774			0.176871	0.946503
SLFNL1	17	23	15	1.35294	0.652174			0.225628	0.176314
SCMH1	206	198	222	0.961165	1.12121			0.559792	0.879403
EDN2	11	9	4	0.818182	0.444444			0.15919	0.0408982
HIVEP3	51	68	68	1.33333	1			0.258493	0.847058
GUCA2B	1254	1014	1449	0.808612	1.42899			0.14347	0.374037
GUCA2A	57	36	31	0.631579	0.861111			0.0129907	0.511956
FOXJ3	1547	1333	1122	0.861668	0.84171			0.247274	0.471242
RIMKLA	260	308	220	1.18462	0.714286			0.610052	0.252139
ZMYND12	38	29	37	0.763158	1.27586			0.0845007	0.601566
PPCS	1222	1141	1159	0.933715	1.01578			0.458411	0.888428
CCDC30	6	17	9	2.83333	0.529412	+		1.54748e-13	0.0781772
PPIH	86	127	126	1.47674	0.992126			0.0840247	0.826558
YBX1	5863	6918	6907	1.17994	0.99841			0.623768	0.842909
CLDN19	15	13	14	0.866667	1.07692			0.25925	0.963595
P3H1	431	482	584	1.11833	1.21162			0.815239	0.712672
C1orf50	156	193	176	1.23718	0.911917			0.465926	0.626643
LOC100129924	5	13	6	2.6	0.461538	+		1.45219e-10	0.0468575
SVBP	58	68	56	1.17241	0.823529			0.646138	0.434769
ERMAP	271	344	361	1.26937	1.04942			0.387958	0.977534
ZNF691	81	91	105	1.12346	1.15385			0.798687	0.818176
SLC2A1	143	173	156	1.20979	0.901734			0.538591	0.602786
EBNA1BP2	701	809	822	1.15407	1.01607			0.701982	0.889201
CFAP57	84	124	265	1.47619	2.1371			0.0844395	0.00973755
C1orf210	114	120	79	1.05263	0.658333			0.955644	0.182972
TIE1	16	7	7	0.4375	1	+		0.00031412	0.847058
MPL	9	8	22	0.888889	2.75		+	0.317311	5.05516e-05
CDC20	5	8	11	1.6	1.375			0.0249864	0.447489
ELOVL1	1893	1861	2039	0.983096	1.09565			0.647911	0.927896
MED8	463	512	468	1.10583	0.914062			0.855918	0.63172
SZT2	595	664	694	1.11597	1.04518			0.822896	0.966271
PTPRF	5357	7241	7163	1.35169	0.989228			0.227632	0.819042
KDM4A	800	981	1012	1.22625	1.0316			0.494252	0.930235
KDM4A-AS1	10	4	10	0.4	2.5	+	+	0.000133642	0.000551821
ST3GAL3	104	135	189	1.29808	1.4			0.325614	0.412507
IPO13	452	507	528	1.12168	1.04142			0.804408	0.956282
DPH2	441	430	488	0.975057	1.13488			0.614943	0.853643
ATP6V0B	2034	2160	1865	1.06195	0.863426			0.998488	0.516933
B4GALT2	593	571	528	0.962901	0.924694			0.566549	0.657134
CCDC24	86	111	89	1.2907	0.801802			0.340983	0.393395
SLC6A9	68	56	39	0.823529	0.696429			0.168525	0.228324
DMAP1	216	295	354	1.36574	1.2			0.205851	0.733524
ERI3	408	438	441	1.07353	1.00685			0.962581	0.864975
ERI3-IT1	3	5	7	1.66667	1.4			0.0117513	0.412507
RNF220	462	510	627	1.1039	1.22941			0.862255	0.681153
TMEM53	184	221	375	1.20109	1.69683			0.562816	0.125899
C1orf228	20	14	79	0.7	5.64286		+	0.0366709	4.65729e-28
KIF2C	4	8	8	2	1	+		9.26428e-05	0.847058
RPS8	5531	5480	5336	0.990779	0.973723			0.680082	0.779126
SNORD55	6	10	2	1.66667	0.2			0.0117513	0.00424573
PLK3	83	85	63	1.0241	0.741176			0.825718	0.291177
TCTEX1D4	3	8	9	2.66667	1.125	+		2.25887e-11	0.872252
BTBD19	22	9	28	0.409091	3.11111	+	+	0.000165078	8.74288e-07
PTCH2	0	11	8	#DIV/0!	0.727273			1	0.270512
EIF2B3	262	300	251	1.14504	0.836667			0.730085	0.460958
HECTD3	898	1017	1060	1.13252	1.04228			0.769663	0.958569
UROD	1107	1188	1681	1.07317	1.41498			0.963773	0.392342
ZSWIM5	17	21	33	1.23529	1.57143			0.470747	0.218659
LINC01144	3	5	3	1.66667	0.6			0.0117513	0.126988
HPDL	3	9	6	3	0.666667	+		6.59477e-16	0.192272
MUTYH	60	56	75	0.933333	1.33929			0.457077	0.500271
TOE1	87	98	132	1.12644	1.34694			0.789107	0.488689
TESK2	113	142	120	1.25664	0.84507			0.417804	0.478163
CCDC163P	18	16	17	0.888889	1.0625			0.317311	0.991147
MMACHC	130	166	316	1.27692	1.90361			0.370893	0.0427888
PRDX1	9263	10484	10744	1.13181	1.0248			0.771901	0.912238
AKR1A1	3521	3899	5464	1.10736	1.40138			0.850934	0.410618
NASP	323	262	324	0.811146	1.23664			0.14751	0.668501
CCDC17	13	9	17	0.692308	1.88889			0.0328613	0.0465364
GPBP1L1	1589	1615	1746	1.01636	1.08111			0.791163	0.955595
RPS15AP10	9	4	5	0.444444	1.25	+		0.000366199	0.64537
TMEM69	426	380	429	0.892019	1.12895			0.326125	0.864811
IPP	264	369	318	1.39773	0.861789			0.161993	0.51341
MAST2	841	1020	958	1.21284	0.939216			0.530222	0.692496
PIK3R3	82	103	116	1.2561	1.12621			0.419098	0.869963
TSPAN1	30	25	52	0.833333	2.08			0.186697	0.0143551
POMGNT1	977	1039	1353	1.06346	1.30221			0.996062	0.558368
RAD54L	3	4	13	1.33333	3.25		+	0.258493	1.51538e-07
LRRC41	1148	1160	1373	1.01045	1.18362			0.765029	0.763255
UQCRH	1430	1791	1921	1.25245	1.07259			0.427911	0.971878
NSUN4	583	537	511	0.921098	0.951583			0.415509	0.723151
FAAH	523	635	555	1.21415	0.874016			0.526658	0.540019
FAAHP1	7	11	7	1.57143	0.636364			0.0337951	0.160055
MKNK1-AS1	6	12	8	2	0.666667	+		9.26428e-05	0.192272
MKNK1	455	424	362	0.931868	0.853774			0.45198	0.496345
MOB3C	91	86	131	0.945055	1.52326			0.499	0.264972
ATPAF1	936	960	1199	1.02564	1.24896			0.832663	0.647162
EFCAB14-AS1	1	8	2	8	0.25	+		6.44388e-184	0.00708864
EFCAB14	2353	2354	2105	1.00042	0.894223			0.721301	0.585455
CYP4A11	32	45	314	1.40625	6.97778		+	0.151593	1.22543e-45
CYP4X1	1	6	26	6	4.33333	+	+	3.82608e-94	4.3115e-15
CYP4A22	2	8	18	4	2.25	+		1.75408e-34	0.00429769
LINC00853	2	3	7	1.5	2.33333		+	0.0680398	0.00225026
PDZK1IP1	1034	970	797	0.938104	0.821649			0.473898	0.431093
STIL	44	50	38	1.13636	0.76			0.757434	0.320806
CMPK1	5304	5180	5483	0.976621	1.05849			0.621302	0.998802
FOXD2-AS1	22	14	18	0.636364	1.28571			0.0140325	0.585239
FOXD2	15	11	29	0.733333	2.63636		+	0.0578067	0.000156278
TRABD2B	5	16	7	3.2	0.4375	+		5.033e-19	0.0386676
SLC5A9	639	528	626	0.826291	1.18561			0.173504	0.759632
SPATA6	36	28	25	0.777778	0.892857			0.100833	0.58233
FAF1	499	528	542	1.05812	1.02652			0.980862	0.916774
CDKN2C	10	17	13	1.7	0.764706			0.00784931	0.328511
RNF11	2267	2447	2699	1.0794	1.10298			0.943089	0.913946
TTC39A	541	652	583	1.20518	0.894172			0.55137	0.585339
TTC39A-AS1	8	9	3	1.125	0.333333			0.793722	0.0157396
EPS15	1066	1179	1140	1.106	0.966921			0.855355	0.761793
OSBPL9	4140	4425	3724	1.06884	0.841582			0.978166	0.470979
NRD1	1912	2087	2354	1.09153	1.12793			0.902945	0.866718
RAB3B	1554	1655	2072	1.06499	1.25196			0.990959	0.641998
TXNDC12	677	702	992	1.03693	1.41311			0.883769	0.394836
BTF3L4	386	348	491	0.901554	1.41092			0.353951	0.397751
ZFYVE9	774	779	611	1.00646	0.784339			0.747518	0.361937
CC2D1B	526	534	668	1.01521	1.25094			0.786042	0.643761
ORC1	13	8	13	0.615385	1.625			0.00995394	0.174331
PRPF38A	188	160	206	0.851064	1.2875			0.223165	0.582302
ZCCHC11	730	781	698	1.06986	0.893726			0.974767	0.584317
GPX7	114	128	118	1.12281	0.921875			0.80078	0.650356
COA7	422	475	601	1.12559	1.26526			0.791818	0.619357
ZYG11B	1751	2047	1562	1.16905	0.763068			0.65625	0.325816
ZYG11A	25	31	31	1.24	1			0.458766	0.847058
ECHDC2	1659	1755	2028	1.05787	1.15556			0.979712	0.814995
SCP2	9116	10479	10217	1.14952	0.974998			0.716093	0.782388
CPT2	1499	1502	2366	1.002	1.57523			0.728119	0.215266
C1orf123	242	239	300	0.987603	1.25523			0.666709	0.636405
MAGOH	222	222	230	1	1.03604			0.719467	0.941993
LRP8	19	41	6	2.15789	0.146341	+	+	4.94021e-06	0.00238036
NDC1	304	316	331	1.03947	1.04747			0.895373	0.97235
YIPF1	767	740	809	0.964798	1.09324			0.573981	0.932473
DIO1	3836	4854	6855	1.26538	1.41224			0.397171	0.395992
HSPB11	176	205	219	1.16477	1.06829			0.669175	0.980078
LRRC42	501	498	452	0.994012	0.907631			0.693798	0.616551
TMEM59	6113	6126	8047	1.00213	1.31358			0.728662	0.540209
TCEANC2	115	110	160	0.956522	1.45455			0.541908	0.342042
CYB5RL	30	40	72	1.33333	1.8			0.258493	0.0754721
MRPL37	1947	2228	2389	1.14432	1.07226			0.732322	0.972495
SSBP3	751	745	962	0.992011	1.29128			0.685294	0.576116
SSBP3-AS1	10	7	11	0.7	1.57143			0.0366709	0.218659
ACOT11	54	27	15	0.5	0.555556	+		0.00118319	0.0940867
FAM151A	42	57	108	1.35714	1.89474			0.218991	0.0450163
TTC4	7	6	8	0.857143	1.33333			0.236772	0.509378
PARS2	118	135	196	1.14407	1.45185			0.733128	0.34533
TTC22	124	111	175	0.895161	1.57658			0.335134	0.214077
C1orf177	9	9	21	1	2.33333		+	0.719467	0.00225026
DHCR24	19345	23073	21968	1.19271	0.952109			0.586615	0.724465
TMEM61	15	17	6	1.13333	0.352941			0.767063	0.0187964
PCSK9	709	665	850	0.937941	1.2782			0.473315	0.597681
USP24	2248	2462	2201	1.0952	0.893989			0.890845	0.584919
LOC100507634	8	11	10	1.375	0.909091			0.192351	0.619981
PPAP2B	1158	1245	1021	1.07513	0.82008			0.957266	0.428038
PRKAA2	451	545	543	1.20843	0.99633			0.542354	0.83749
C1orf168	1080	866	606	0.801852	0.699769			0.133102	0.232652
C8A	485	558	2320	1.15052	4.15771		+	0.712988	1.12904e-13
C8B	544	498	1578	0.915441	3.16867		+	0.397073	4.28393e-07
DAB1	139	177	145	1.27338	0.819209			0.378839	0.426348
OMA1	336	364	483	1.08333	1.32692			0.930048	0.519282
TACSTD2	139	118	93	0.848921	0.788136			0.218505	0.368639
MYSM1	1348	1393	1353	1.03338	0.971285			0.867656	0.772901
JUN	2832	3100	3174	1.09463	1.02387			0.8927	0.909784
FGGY	541	444	712	0.820702	1.6036			0.16354	0.191155
LOC101926944	3	9	2	3	0.222222	+		6.59477e-16	0.00534889
HOOK1	1233	1057	1067	0.857259	1.00946			0.237037	0.871825
CYP2J2	579	584	1222	1.00864	2.09247			0.757043	0.013208
NFIA	1231	1227	1516	0.996751	1.23553			0.705496	0.670433
TM2D1	512	439	426	0.857422	0.970387			0.23741	0.770612
INADL	1626	1693	1861	1.04121	1.09923			0.903279	0.921076
KANK4	95	113	70	1.18947	0.619469			0.595938	0.143961
USP1	288	264	342	0.916667	1.29545			0.401025	0.569303
DOCK7	935	964	770	1.03102	0.798755			0.856927	0.387791
ANGPTL3	27904	26207	19344	0.939184	0.738123			0.477752	0.286551
ATG4C	148	164	132	1.10811	0.804878			0.848476	0.399104
ALG6	187	182	158	0.973262	0.868132			0.607685	0.527129
ITGB3BP	39	38	55	0.974359	1.44737			0.612116	0.350847
EFCAB7	28	22	20	0.785714	0.909091			0.1107	0.619981
PGM1	2946	3256	3962	1.10523	1.21683			0.857895	0.703385
ROR1	6	19	6	3.16667	0.315789	+		1.74618e-18	0.0133845
CACHD1	43	69	84	1.60465	1.21739			0.0237591	0.702389
RAVER2	365	364	234	0.99726	0.642857			0.707681	0.16659
JAK1	9609	8608	6992	0.895827	0.812268			0.337062	0.413019
AK4	5773	6475	7577	1.1216	1.17019			0.804669	0.787894
DNAJC6	577	542	156	0.939341	0.287823			0.478314	0.0102705
LEPROT	9588	8398	3590	0.875887	0.427483			0.282379	0.0356326
LEPR	2186	2416	2770	1.10522	1.14652			0.857936	0.831833
PDE4B	76	110	86	1.44737	0.781818			0.108419	0.35753
SGIP1	59	44	115	0.745763	2.61364		+	0.0679294	0.000194205
TCTEX1D1	34	22	62	0.647059	2.81818		+	0.0166319	2.48263e-05
WDR78	26	40	29	1.53846	0.725			0.0471358	0.267232
MIER1	1329	1260	1433	0.948081	1.1373			0.510146	0.849102
SLC35D1	2736	2914	2589	1.06506	0.888469			0.990743	0.572339
IL12RB2	7	20	4	2.85714	0.2	+		7.3051e-14	0.00424573
SERBP1	4815	4740	4018	0.984424	0.847679			0.653427	0.483575
GADD45A	476	583	883	1.22479	1.51458			0.498105	0.273983
GNG12	9567	10124	8782	1.05822	0.867444			0.981344	0.525631
GNG12-AS1	33	19	25	0.575758	1.31579	+		0.00501649	0.536717
DIRAS3	47	61	95	1.29787	1.55738			0.326034	0.231523
WLS	1086	1271	1345	1.17035	1.05822			0.652328	0.999323
LRRC40	537	593	527	1.10428	0.888702			0.860987	0.572866
SRSF11	1947	1882	2142	0.966615	1.13815			0.581143	0.847509
ANKRD13C	1804	1822	961	1.00998	0.527442			0.762938	0.0770733
HHLA3	124	114	181	0.919355	1.58772			0.409776	0.204398
CTH	9260	9350	9546	1.00972	1.02096			0.761802	0.902103
PTGER3	187	127	84	0.679144	0.661417			0.0271264	0.186374
ZRANB2-AS1	41	23	23	0.560976	1	+		0.00383741	0.847058
ZRANB2	910	895	928	0.983516	1.03687			0.649657	0.94421
MIR186	7	14	24	2	1.71429	+		9.26428e-05	0.115886
NEGR1	13	15	5	1.15385	0.333333			0.702661	0.0157396
FPGT	155	171	223	1.10323	1.30409			0.864452	0.555344
ERICH3	4	4	6	1	1.5			0.719467	0.289594
CRYZ	4997	4915	7260	0.98359	1.47711			0.649962	0.315288
TYW3	458	441	514	0.962882	1.16553			0.566477	0.796496
SLC44A5	82	76	79	0.926829	1.03947			0.434696	0.951115
ACADM	2518	2594	3800	1.03018	1.46492			0.853156	0.329567
DLSTP1	20	37	44	1.85	1.18919	+		0.00102422	0.753106
RABGGTB	1011	1036	1552	1.02473	1.49807			0.828556	0.291705
SNORD45C	12	20	21	1.66667	1.05			0.0117513	0.97908
SNORD45A	7	15	12	2.14286	0.8	+		6.64909e-06	0.390075
SNORD45B	7	9	14	1.28571	1.55556			0.351621	0.233229
MSH4	3	0	9	0	#DIV/0!	+		8.97586e-10	1
PIGK	516	464	335	0.899225	0.721983			0.347019	0.26292
ZZZ3	593	520	635	0.876897	1.22115			0.284997	0.695716
USP33	1307	1425	1232	1.09028	0.864561			0.907054	0.519384
FAM73A	1121	1313	714	1.17128	0.543793			0.649549	0.0866337
NEXN-AS1	4	3	6	0.75	2			0.0716971	0.024031
NEXN	108	116	66	1.07407	0.568966			0.960772	0.103201
FUBP1	713	689	814	0.966339	1.18142			0.580053	0.767273
DNAJB4	1028	1055	773	1.02626	0.732701			0.83547	0.278458
GIPC2	311	295	376	0.948553	1.27458			0.511895	0.603712
PTGFR	166	203	126	1.22289	0.62069			0.503138	0.145081
IFI44	107	96	123	0.897196	1.28125			0.341052	0.592612
ADGRL4	18	12	11	0.666667	0.916667			0.0225095	0.637907
ADGRL2	1213	1390	1783	1.14592	1.28273			0.727325	0.590157
LOC101927587	4	4	10	1	2.5		+	0.719467	0.000551821
LOC101927560	3	6	8	2	1.33333	+		9.26428e-05	0.509378
TTLL7	166	222	187	1.33735	0.842342			0.251505	0.47254
PRKACB	762	763	787	1.00131	1.03145			0.725137	0.92985
RPF1	504	437	574	0.867063	1.3135			0.260217	0.540337
GNG5	1746	1659	1485	0.950172	0.895118			0.517921	0.587508
SPATA1	22	28	23	1.27273	0.821429			0.380318	0.430662
CTBS	669	817	1167	1.22123	1.4284			0.507576	0.374807
SSX2IP	1388	1537	2396	1.10735	1.55888			0.850957	0.230121
MCOLN2	21	10	6	0.47619	0.6	+		0.000724273	0.126988
MCOLN3	6	5	1	0.833333	0.2			0.186697	0.00424573
SYDE2	43	38	48	0.883721	1.26316			0.303101	0.622918
C1orf52	280	311	232	1.11071	0.745981			0.839974	0.298558
BCL10	394	408	341	1.03553	0.835784			0.877424	0.459172
DDAH1	4789	5641	6650	1.17791	1.17887			0.62978	0.771948
CYR61	3128	2991	1487	0.956202	0.497158			0.540687	0.0616417
ZNHIT6	245	217	266	0.885714	1.22581			0.308531	0.687497
ODF2L	155	183	141	1.18065	0.770492			0.621696	0.338147
SH3GLB1	2090	2228	1744	1.06603	0.782765			0.987516	0.359181
2022-09-15	1883	1904	1547	1.01115	0.8125			0.768108	0.413461
HS2ST1	753	885	869	1.1753	0.981921			0.637526	0.800166
LINC01140	2	5	5	2.5	1	+		2.05441e-09	0.847058
LMO4	189	193	159	1.02116	0.823834			0.812573	0.435367
PKN2	1013	1134	919	1.11945	0.810406			0.811623	0.409486
GTF2B	457	422	421	0.923414	0.99763			0.423201	0.840877
CCBL2	851	797	944	0.936545	1.18444			0.468364	0.761756
RBMXL1	197	194	167	0.984772	0.860825			0.654875	0.511342
GBP3	756	825	1191	1.09127	1.44364			0.903795	0.355482
GBP1	2881	3213	2657	1.11524	0.826953			0.825261	0.44151
GBP2	2970	3603	3158	1.21313	0.876492			0.529432	0.54549
GBP7	682	661	1512	0.969208	2.28744			0.591433	0.00322821
GBP4	257	303	223	1.17899	0.735974			0.626583	0.283323
GBP5	10	13	7	1.3	0.538462			0.321684	0.0834164
GBP1P1	6	3	2	0.5	0.666667	+		0.00118319	0.192272
LRRC8B	494	450	411	0.910931	0.913333			0.382733	0.629993
LRRC8C	17	16	13	0.941176	0.8125			0.484906	0.413461
LRRC8D	1176	1294	1196	1.10034	0.924266			0.873921	0.656104
GEMIN8P4	16	8	15	0.5	1.875	+		0.00118319	0.0503207
ZNF326	860	821	877	0.954651	1.06821			0.534785	0.980237
ZNF644	1078	1033	850	0.958256	0.822846			0.548554	0.433431
CDC7	30	24	16	0.8	0.666667			0.130365	0.192272
TGFBR3	806	837	438	1.03846	0.523297			0.890758	0.0747915
SETSIP	14	13	7	0.928571	0.538462			0.440628	0.0834164
BTBD8	6	6	10	1	1.66667			0.719467	0.14478
KIAA1107	55	54	49	0.981818	0.907407			0.642623	0.616027
GLMN	125	104	152	0.832	1.46154			0.184144	0.3336
RPAP2	169	147	180	0.869822	1.22449			0.267014	0.689819
GFI1	4	5	6	1.25	1.2			0.433881	0.733524
EVI5	381	470	315	1.2336	0.670213			0.475114	0.196334
RPL5	4782	4733	4938	0.989753	1.04331			0.675751	0.961309
FAM69A	965	971	1057	1.00622	1.08857			0.74646	0.941379
SNORA66	5	5	6	1	1.2			0.719467	0.733524
MTF2	209	226	296	1.08134	1.30973			0.936656	0.546321
TMED5	6302	6937	7742	1.10076	1.11604			0.872536	0.889175
CCDC18	30	31	51	1.03333	1.64516			0.867431	0.159514
LOC100131564	127	122	194	0.96063	1.59016			0.557717	0.202317
DR1	789	866	834	1.09759	0.963048			0.882955	0.751976
FNBP1L	1414	1389	1013	0.98232	0.729302			0.644697	0.273463
BCAR3	221	222	317	1.00452	1.42793			0.739079	0.375411
LOC100129046	13	8	13	0.615385	1.625			0.00995394	0.174331
DNTTIP2	1354	1227	1122	0.906204	0.914425			0.368048	0.632581
GCLM	2522	2872	1936	1.13878	0.674095			0.749787	0.200852
ABCA4	70	59	79	0.842857	1.33898			0.205697	0.500732
ARHGAP29	1855	1678	1750	0.904582	1.04291			0.363092	0.960234
ABCD3	3422	3200	4054	0.935126	1.26687			0.463356	0.616636
F3	27	18	23	0.666667	1.27778			0.0225095	0.598376
LINC01057	18	17	17	0.944444	1			0.496767	0.847058
SLC44A3	602	553	468	0.918605	0.846293			0.407322	0.480695
CNN3	2564	2845	2992	1.10959	1.05167			0.843625	0.983519
LOC729970	70	103	138	1.47143	1.33981			0.0880756	0.499479
ALG14	318	299	291	0.940252	0.973244			0.481577	0.777903
TMEM56	3330	3607	3219	1.08318	0.892431			0.930546	0.581357
TMEM56-RWDD3	23	20	21	0.869565	1.05			0.266375	0.97908
RWDD3	186	173	121	0.930108	0.699422			0.445897	0.2322
PTBP2	203	220	161	1.08374	0.731818			0.928688	0.277155
DPYD	393	515	927	1.31043	1.8			0.300906	0.0754721
MIR137HG	2	4	5	2	1.25	+		9.26428e-05	0.64537
SNX7	556	620	597	1.11511	0.962903			0.825682	0.751609
PALMD	2510	2283	1064	0.909562	0.466053			0.378442	0.0485483
FRRS1	341	315	418	0.923754	1.32698			0.424338	0.519187
AGL	1472	1648	1667	1.11957	1.01153			0.811242	0.877257
SLC35A3	1163	1149	1275	0.987962	1.10966			0.668215	0.90127
HIAT1	965	946	955	0.980311	1.00951			0.636408	0.871964
SASS6	63	68	61	1.07937	0.897059			0.943205	0.591972
TRMT13	113	134	176	1.18584	1.31343			0.606478	0.540445
LRRC39	6	8	15	1.33333	1.875			0.258493	0.0503207
DBT	1042	1092	1251	1.04798	1.1456			0.934311	0.83355
RTCA-AS1	4	19	18	4.75	0.947368	+		2.48302e-53	0.712652
RTCA	1212	1317	1038	1.08663	0.788155			0.91912	0.368673
CDC14A	40	48	50	1.2	1.04167			0.565878	0.956937
GPR88	9	15	72	1.66667	4.8		+	0.0117513	3.15098e-19
EXTL2	97	156	110	1.60825	0.705128			0.0228463	0.239718
SLC30A7	1083	1118	1015	1.03232	0.907871			0.862824	0.617115
DPH5	179	185	264	1.03352	1.42703			0.868276	0.376575
LOC102606465	42	46	77	1.09524	1.67391			0.890705	0.140058
LOC101928370	12	9	5	0.75	0.555556			0.0716971	0.0940867
S1PR1	160	115	117	0.71875	1.01739			0.0475611	0.892684
RNPC3	158	159	179	1.00633	1.12579			0.746946	0.870769
AMY2B	136	145	150	1.06618	1.03448			0.987025	0.937874
ACTG1P4	1	5	6	5	1.2	+		1.48889e-60	0.733524
PRMT6	16	10	24	0.625	2.4		+	0.01167	0.00130568
SLC25A24	546	690	586	1.26374	0.849275			0.401004	0.486902
FAM102B	438	352	412	0.803653	1.17045			0.135805	0.787412
PRPF38B	767	752	819	0.980443	1.0891			0.636953	0.940374
STXBP3	1066	1085	1131	1.01782	1.0424			0.797662	0.958875
GPSM2	31	34	28	1.09677	0.823529			0.885646	0.434769
CLCC1	757	952	901	1.2576	0.946429			0.415512	0.710318
WDR47	143	137	133	0.958042	0.970803			0.547732	0.771672
TAF13	993	949	715	0.95569	0.753425			0.538734	0.31024
TMEM167B	823	783	1023	0.951397	1.30651			0.522507	0.551465
KIAA1324	48	52	46	1.08333	0.884615			0.930048	0.563632
SARS	2116	2247	2715	1.06191	1.20828			0.998315	0.718646
CELSR2	123	216	152	1.7561	0.703704	+		0.00382387	0.237825
PSRC1	2	12	6	6	0.5	+		3.82608e-94	0.0629716
SORT1	1151	1349	1029	1.17202	0.762787			0.647304	0.325355
PSMA5	1720	1810	1731	1.05233	0.956354			0.954238	0.7351
SYPL2	623	870	556	1.39647	0.63908			0.163574	0.162765
ATXN7L2	41	49	56	1.19512	1.14286			0.579717	0.838689
CYB561D1	243	295	232	1.21399	0.786441			0.527086	0.365638
AMIGO1	88	117	83	1.32955	0.709402			0.265207	0.24546
GNAI3	2666	2726	2662	1.02251	0.976522			0.818581	0.786294
GNAT2	23	28	14	1.21739	0.5			0.51787	0.0629716
AMPD2	566	645	833	1.13958	1.29147			0.747269	0.575793
GSTM4	1455	1393	1184	0.957388	0.849964			0.545224	0.488341
GSTM2	90	115	81	1.27778	0.704348			0.368991	0.23868
GSTM1	378	464	656	1.22751	1.41379			0.490932	0.393922
GSTM3	1928	1666	1300	0.864108	0.780312			0.25307	0.354913
EPS8L3	178	113	72	0.634831	0.637168			0.0136911	0.160854
CSF1	449	585	614	1.3029	1.04957			0.315826	0.977944
AHCYL1	4696	5310	5254	1.13075	0.989454			0.775301	0.819627
STRIP1	433	505	529	1.16628	1.04752			0.6646	0.972501
ALX3	25	47	66	1.88	1.40426	+		0.000652373	0.406719
SLC6A17	5	8	4	1.6	0.5			0.0249864	0.0629716
KCNC4	51	39	35	0.764706	0.897436			0.0861217	0.592841
LOC440600	3	7	14	2.33333	2	+		1.16655e-07	0.024031
RBM15	178	198	227	1.11236	1.14646			0.834616	0.831942
SLC16A4	361	360	653	0.99723	1.81389			0.707551	0.0701637
LAMTOR5	1011	1056	1074	1.04451	1.01705			0.918392	0.891773
LAMTOR5-AS1	7	2	11	0.285714	5.5	+	+	7.50687e-06	1.94195e-26
KCNA3	7	5	3	0.714286	0.6			0.0447478	0.126988
CD53	11	8	7	0.727273	0.875			0.0533453	0.542191
LRIF1	331	340	478	1.02719	1.40588			0.839642	0.404518
DRAM2	1005	1042	958	1.03682	0.919386			0.883261	0.644394
CEPT1	814	769	824	0.944717	1.07152			0.497765	0.97391
DENND2D	410	375	351	0.914634	0.936			0.394483	0.684604
PIFO	12	8	3	0.666667	0.375			0.0225095	0.0228447
OVGP1	59	82	80	1.38983	0.97561			0.172102	0.783956
WDR77	499	552	420	1.10621	0.76087			0.854672	0.322221
ATP5F1	2854	3154	3848	1.10512	1.22004			0.858261	0.697692
C1orf162	18	18	12	1	0.666667			0.719467	0.192272
LINC01160	13	12	2	0.923077	0.166667			0.422078	0.00297408
RAP1A	2240	2484	2348	1.10893	0.94525			0.845798	0.707393
FAM212B	165	207	210	1.25455	1.01449			0.422833	0.885051
DDX20	377	396	429	1.0504	1.08333			0.945385	0.951362
KCND3	149	136	203	0.912752	1.49265			0.388483	0.297689
LOC643355	5	5	3	1	0.6			0.719467	0.126988
CTTNBP2NL	449	386	572	0.859688	1.48187			0.24264	0.309831
WNT2B	2	9	7	4.5	0.777778	+		1.40394e-46	0.350537
ST7L	157	153	137	0.974522	0.895425			0.612778	0.588213
CAPZA1	3303	3272	2711	0.990615	0.828545			0.679386	0.444665
MOV10	1131	1239	1338	1.09549	1.0799			0.889873	0.957907
RHOC	5992	6169	6849	1.02954	1.11023			0.850246	0.900193
PPM1J	17	8	11	0.470588	1.375	+		0.000643622	0.447489
SLC16A1	1079	1118	1192	1.03614	1.06619			0.880206	0.984096
SLC16A1-AS1	2	7	4	3.5	0.571429	+		2.92561e-24	0.104949
LRIG2	64	92	127	1.4375	1.38043			0.117771	0.439744
MAGI3	440	529	326	1.20227	0.616257			0.559485	0.141047
PHTF1	188	217	243	1.15426	1.11982			0.701396	0.882042
RSBN1	155	184	236	1.1871	1.28261			0.602825	0.590364
AP4B1-AS1	8	5	4	0.625	0.8			0.01167	0.390075
BCL2L15	30	22	10	0.733333	0.454545			0.0578067	0.0443367
AP4B1	79	86	105	1.08861	1.22093			0.912591	0.696112
DCLRE1B	58	79	74	1.36207	0.936709			0.211391	0.686341
HIPK1	1064	1215	1335	1.14192	1.09877			0.739887	0.921964
OLFML3	97	59	48	0.608247	0.813559			0.00882943	0.41548
TRIM33	888	1054	1104	1.18694	1.04744			0.603289	0.972271
BCAS2	972	834	964	0.858025	1.15588			0.238793	0.814401
DENND2C	383	296	287	0.772846	0.969595			0.0950632	0.768593
NRAS	3224	3344	2707	1.03722	0.80951			0.885105	0.407792
CSDE1	10998	11102	10581	1.00946	0.953072			0.760646	0.726873
SIKE1	1171	1222	1099	1.04355	0.899345			0.914009	0.59725
VANGL1	383	418	356	1.09138	0.851675			0.903418	0.491926
SLC22A15	242	235	225	0.971074	0.957447			0.598889	0.737847
MAB21L3	38	48	43	1.26316	0.895833			0.402357	0.589152
ATP1A1	6659	6606	7740	0.992041	1.17166			0.685422	0.785187
ATP1A1-AS1	8	19	6	2.375	0.315789	+		4.44088e-08	0.0133845
CD58	202	199	184	0.985149	0.924623			0.656445	0.656965
IGSF3	792	828	751	1.04545	0.907005			0.922715	0.615084
CD2	2	9	7	4.5	0.777778	+		1.40394e-46	0.350537
PTGFRN	993	1137	1323	1.14502	1.16359			0.730157	0.800093
CD101	2	5	9	2.5	1.8	+		2.05441e-09	0.0754721
TTF2	146	202	140	1.38356	0.693069			0.180458	0.224029
TRIM45	38	39	31	1.02632	0.794872			0.835701	0.380718
VTCN1	25	33	34	1.32	1.0303			0.282654	0.926799
MAN1A2	1107	1201	964	1.08491	0.802664			0.924812	0.394991
FAM46C	117	139	105	1.18803	0.755396			0.600104	0.313383
GDAP2	367	409	305	1.11444	0.745721			0.827846	0.298157
WDR3	790	810	994	1.02532	1.22716			0.831203	0.685112
SPAG17	2	4	5	2	1.25	+		9.26428e-05	0.64537
TBX15	103	69	150	0.669903	2.17391			0.0236361	0.00751324
WARS2	410	383	396	0.934146	1.03394			0.459919	0.936442
LOC101929147	76	73	46	0.960526	0.630137			0.557315	0.153972
HAO2	76	79	319	1.03947	4.03797		+	0.895373	9.4651e-13
ZNF697	190	179	230	0.942105	1.28492			0.488261	0.586554
PHGDH	526	580	1124	1.10266	1.93793			0.866302	0.0350342
HMGCS2	5088	7628	16747	1.49921	2.19546			0.068536	0.00643373
NOTCH2	6299	6944	4312	1.1024	0.620968			0.867169	0.145337
FAM72B	19	12	11	0.631579	0.916667			0.0129907	0.637907
SRGAP2B	290	264	253	0.910345	0.958333			0.380892	0.740078
SRGAP2D	9	11	7	1.22222	0.636364			0.504919	0.160055
EMBP1	31	47	89	1.51613	1.89362			0.0584936	0.0453041
LOC102723769	2	10	1	5	0.1	+	+	1.48889e-60	0.00140995
LOC100132057	4	2	5	0.5	2.5	+	+	0.00118319	0.000551821
LINC01138	11	15	41	1.36364	2.73333		+	0.209013	5.99161e-05
NBPF20	16	44	22	2.75	0.5	+		1.98376e-12	0.0629716
LINC00869	6	2	3	0.333333	1.5	+		2.62071e-05	0.289594
PFN1P2	36	40	58	1.11111	1.45			0.83868	0.347602
NBPF9	37	48	59	1.2973	1.22917			0.327216	0.681584
NBPF8	741	797	575	1.07557	0.721455			0.955791	0.262172
LOC653513	7	17	37	2.42857	2.17647	+		1.2288e-08	0.00737715
PDE4DIP	816	880	866	1.07843	0.984091			0.946304	0.80576
SEC22B	3393	3349	2790	0.987032	0.833085			0.664315	0.453731
NOTCH2NL	1080	1031	1006	0.95463	0.975752			0.534703	0.784319
NBPF25P	31	61	28	1.96774	0.459016	+		0.000160252	0.0459348
NBPF10	115	152	156	1.32174	1.02632			0.279418	0.916247
LOC101928979	22	14	12	0.636364	0.857143			0.0140325	0.503481
HFE2	1123	1096	2546	0.975957	2.32299			0.618599	0.00244329
TXNIP	1535	1554	3746	1.01238	2.41055		+	0.773513	0.00119527
POLR3GL	130	142	251	1.09231	1.76761			0.900369	0.0891323
ANKRD34A	9	14	6	1.55556	0.428571			0.0397499	0.0359523
LIX1L	166	163	259	0.981928	1.58896			0.643076	0.203342
RBM8A	827	878	1025	1.06167	1.16743			0.997208	0.792998
GNRHR2	1	2	9	2	4.5	+	+	9.26428e-05	1.65534e-16
PEX11B	412	437	387	1.06068	0.885584			0.992656	0.565813
ANKRD35	37	54	60	1.45946	1.11111			0.0977741	0.89852
PIAS3	158	177	170	1.12025	0.960452			0.809019	0.745416
NUDT17	33	30	22	0.909091	0.733333			0.376974	0.279393
POLR3C	518	470	417	0.907336	0.887234			0.371532	0.569541
RNF115	1438	1375	1094	0.956189	0.795636			0.540638	0.382104
CD160	4	11	13	2.75	1.18182	+		1.98376e-12	0.766549
PDZK1	1709	1958	1995	1.1457	1.0189			0.728014	0.896653
GPR89A	344	152	323	0.44186	2.125	+		0.000345943	0.0105872
PDZK1P1	6	3	9	0.5	3	+	+	0.00118319	3.28936e-06
NBPF11	211	211	260	1	1.23223			0.719467	0.676215
NBPF12	125	142	159	1.136	1.11972			0.758588	0.882226
NBPF13P	20	35	68	1.75	1.94286	+		0.00414489	0.0340261
PRKAB2	1280	1431	1257	1.11797	0.878407			0.816407	0.549741
PDIA3P1	173	204	199	1.17919	0.97549			0.625985	0.78365
FMO5	1628	1928	2464	1.18428	1.27801			0.611046	0.597992
CHD1L	1227	1312	1100	1.06927	0.838415			0.976723	0.464508
BCL9	134	152	220	1.13433	1.44737			0.763897	0.350847
ACP6	173	214	261	1.23699	1.21963			0.466399	0.698422
GPR89B	22	122	28	5.54545	0.229508	+		6.08002e-78	0.00576333
NBPF15	405	389	520	0.960494	1.33676			0.557189	0.504123
LOC645166	23	13	10	0.565217	0.769231	+		0.00414693	0.336031
LOC388692	3	8	5	2.66667	0.625	+		2.25887e-11	0.149087
LOC103091866	2	4	6	2	1.5	+		9.26428e-05	0.289594
HIST2H2BF	12	23	15	1.91667	0.652174	+		0.000368458	0.176314
FCGR1A	7	6	3	0.857143	0.5			0.236772	0.0629716
HIST2H3D	5	7	5	1.4	0.714286			0.159169	0.252139
HIST2H2BC	14	10	8	0.714286	0.8			0.0447478	0.390075
HIST2H2BE	282	252	293	0.893617	1.1627			0.330687	0.80174
BOLA1	103	135	133	1.31068	0.985185			0.300425	0.808585
SV2A	5	7	8	1.4	1.14286			0.159169	0.838689
SF3B4	482	495	535	1.02697	1.08081			0.838653	0.95618
MTMR11	200	175	160	0.875	0.914286			0.280096	0.63225
OTUD7B	1461	1454	1373	0.995209	0.944292			0.698901	0.70502
VPS45	443	547	592	1.23476	1.08227			0.47211	0.953396
PLEKHO1	96	144	65	1.5	0.451389			0.0680398	0.0432369
ANP32E	521	409	518	0.785029	1.2665			0.109819	0.617263
CA14	38	39	78	1.02632	2			0.835701	0.024031
APH1A	2081	2139	2605	1.02787	1.21786			0.842713	0.701558
C1orf54	19	31	24	1.63158	0.774194			0.017632	0.344406
CIART	32	27	51	0.84375	1.88889			0.207548	0.0465364
MRPS21	650	647	727	0.995385	1.12365			0.699652	0.874804
PRPF3	278	287	334	1.03237	1.16376			0.86308	0.79977
RPRD2	572	651	650	1.13811	0.998464			0.751897	0.84305
TARS2	403	462	581	1.1464	1.25758			0.725814	0.632402
ECM1	45	38	50	0.844444	1.31579			0.208996	0.536717
ADAMTSL4	655	645	445	0.984733	0.689922			0.654713	0.220058
ADAMTSL4-AS1	4	6	2	1.5	0.333333			0.0680398	0.0157396
MCL1	9426	9329	7258	0.989709	0.778004			0.675565	0.350926
ENSA	1017	947	2040	0.93117	2.15417			0.449562	0.00864179
GOLPH3L	383	356	398	0.929504	1.11798			0.443822	0.885518
CTSS	1996	1918	1614	0.960922	0.841502			0.558848	0.470814
CTSK	28	35	50	1.25	1.42857			0.433881	0.374581
ARNT	1035	1113	1036	1.07536	0.930818			0.956493	0.671959
SETDB1	333	403	455	1.21021	1.12903			0.537435	0.864651
CERS2	10832	11612	12930	1.07201	1.1135			0.967634	0.893987
ANXA9	1627	1396	1036	0.858021	0.74212			0.238785	0.292618
FAM63A	523	636	643	1.21606	1.01101			0.521466	0.875883
PRUNE	322	381	293	1.18323	0.769029			0.614105	0.335693
BNIPL	5	3	11	0.6	3.66667		+	0.00767242	4.13889e-10
C1orf56	92	77	159	0.836957	2.06494			0.193766	0.015858
CDC42SE1	1090	1207	996	1.10734	0.825186			0.850987	0.438024
MLLT11	99	121	82	1.22222	0.677686			0.504919	0.205099
GABPB2	63	76	84	1.20635	1.10526			0.548106	0.909615
SEMA6C	104	162	138	1.55769	0.851852			0.0388998	0.492299
LYSMD1	116	125	133	1.07759	1.064			0.949109	0.98828
SCNM1	10	5	7	0.5	1.4	+		0.00118319	0.412507
VPS72	287	258	312	0.898955	1.2093			0.34622	0.716812
PIP5K1A	960	849	554	0.884375	0.652532			0.304876	0.176697
PSMD4	1646	1773	2093	1.07716	1.18049			0.950534	0.768988
ZNF687	490	564	617	1.15102	1.09397			0.711419	0.931086
PI4KB	874	884	1157	1.01144	1.30882			0.769383	0.547773
RFX5	587	618	692	1.05281	1.11974			0.956468	0.882183
SELENBP1	648	735	964	1.13426	1.31156			0.764117	0.543409
PSMB4	2751	2930	3455	1.06507	1.17918			0.990714	0.771377
POGZ	508	556	540	1.09449	0.971223			0.893177	0.772743
CGN	1545	1608	1815	1.04078	1.12873			0.901321	0.865218
TUFT1	454	554	768	1.22026	1.38628			0.510147	0.431498
SNX27	498	578	472	1.16064	0.816609			0.681759	0.421326
MRPL9	407	460	466	1.13022	1.01304			0.776989	0.881238
OAZ3	38	38	69	1	1.81579			0.719467	0.0694618
TDRKH	141	134	286	0.950355	2.13433			0.518604	0.00992644
LINGO4	17	3	19	0.176471	6.33333	+	+	3.24134e-07	1.33681e-36
RORC	658	752	1650	1.14286	2.19415			0.73693	0.00649538
C2CD4D	18	3	17	0.166667	5.66667	+	+	2.3994e-07	2.47294e-28
LOC100132111	104	90	176	0.865385	1.95556			0.256141	0.0315412
THEM5	155	128	246	0.825806	1.92188			0.172622	0.0384988
THEM4	439	555	783	1.26424	1.41081			0.399834	0.397897
S100A10	3430	3170	3233	0.924198	1.01987			0.425826	0.89923
S100A11	633	898	354	1.41864	0.394209			0.137389	0.0269669
HRNR	12	19	16	1.58333	0.842105			0.0298455	0.472053
FLG	21	16	9	0.761905	0.5625			0.0832066	0.0987228
FLG-AS1	10	5	6	0.5	1.2	+		0.00118319	0.733524
CRCT1	68	26	13	0.382353	0.5	+		8.80263e-05	0.0629716
SPRR1A	7	14	24	2	1.71429	+		9.26428e-05	0.115886
SPRR3	59	50	112	0.847458	2.24			0.215363	0.00463317
S100A9	55	53	51	0.963636	0.962264			0.569426	0.749993
S100A6	1671	1587	1589	0.949731	1.00126			0.516275	0.850349
S100A4	8	14	5	1.75	0.357143	+		0.00414489	0.0195152
S100A3	7	10	6	1.42857	0.6			0.126766	0.126988
S100A2	2	12	8	6	0.666667	+		3.82608e-94	0.192272
S100A16	2472	2566	2340	1.03803	0.911925			0.888772	0.626662
S100A14	394	282	237	0.715736	0.840426			0.045646	0.468611
S100A13	295	328	298	1.11186	0.908537			0.836227	0.618678
S100A1	15	4	11	0.266667	2.75	+	+	4.46138e-06	5.05516e-05
CHTOP	543	552	523	1.01657	0.947464			0.792105	0.712889
SNAPIN	404	423	426	1.04703	1.00709			0.929933	0.865611
ILF2	1676	1580	1741	0.942721	1.1019			0.490492	0.916006
NPR1	5	7	5	1.4	0.714286			0.159169	0.252139
INTS3	409	427	520	1.04401	1.2178			0.916101	0.701665
SLC27A3	117	119	129	1.01709	1.08403			0.794415	0.950026
GATAD2B	532	495	572	0.930451	1.15556			0.44708	0.814995
DENND4B	345	286	291	0.828986	1.01748			0.178467	0.892925
CRTC2	277	343	339	1.23827	0.988338			0.463158	0.816737
SLC39A1	1841	2094	1843	1.13743	0.880134			0.75407	0.553588
CREB3L4	38	43	68	1.13158	1.5814			0.772654	0.209851
JTB	821	868	1103	1.05725	1.27074			0.976865	0.61014
RAB13	727	743	1091	1.02201	1.46837			0.816352	0.325482
RPS27	1584	1521	1540	0.960227	1.01249			0.556157	0.879788
TPM3	3773	3837	3985	1.01696	1.03857			0.793831	0.948721
C1orf43	3245	3430	4338	1.05701	1.26472			0.975777	0.620269
UBAP2L	1367	1405	1511	1.0278	1.07544			0.842383	0.966417
HAX1	852	923	869	1.08333	0.941495			0.930048	0.69811
ATP8B2	48	47	62	0.979167	1.31915			0.631706	0.531425
IL6R	472	632	824	1.33898	1.3038			0.2487	0.55582
SHE	45	66	47	1.46667	0.712121			0.0918369	0.249163
UBE2Q1	1063	1102	960	1.03669	0.871143			0.882681	0.533707
ADAR	3997	4084	4251	1.02177	1.04089			0.815269	0.954878
PMVK	401	430	691	1.07232	1.60698			0.966603	0.188427
PBXIP1	1091	1116	2290	1.02291	2.05197			0.820415	0.0172602
PYGO2	300	327	477	1.09	1.45872			0.907989	0.336991
SHC1	1294	1210	1434	0.935085	1.18512			0.463213	0.760511
CKS1B	326	318	236	0.97546	0.742138			0.61658	0.292645
FLAD1	472	499	654	1.0572	1.31062			0.976663	0.544909
ZBTB7B	1273	1391	1360	1.09269	0.977714			0.899093	0.78935
DCST2	15	7	7	0.466667	1	+		0.000592225	0.847058
LOC100505666	8	2	5	0.25	2.5	+	+	2.80279e-06	0.000551821
ADAM15	245	331	594	1.35102	1.79456			0.228709	0.0776378
EFNA4	37	33	54	0.891892	1.63636			0.325765	0.165858
EFNA3	41	30	19	0.731707	0.633333			0.0565804	0.157072
EFNA1	1244	1493	798	1.20016	0.534494			0.565425	0.0810856
SLC50A1	489	508	983	1.03885	1.93504			0.892551	0.0356378
DPM3	111	136	172	1.22523	1.26471			0.496955	0.620298
KRTCAP2	433	457	540	1.05543	1.18162			0.968494	0.766913
MUC1	6	9	4	1.5	0.444444			0.0680398	0.0408982
THBS3	203	180	264	0.8867	1.46667			0.311238	0.327495
MTX1	219	224	194	1.02283	0.866071			0.82004	0.522652
GBAP1	9	10	16	1.11111	1.6			0.83868	0.194103
GBA	1196	1402	1674	1.17224	1.19401			0.646656	0.744356
FAM189B	277	277	362	1	1.30686			0.719467	0.550911
SCAMP3	737	877	827	1.18996	0.942987			0.594535	0.701795
CLK2	246	225	319	0.914634	1.41778			0.394483	0.388648
HCN3	61	67	86	1.09836	1.28358			0.880426	0.588755
PKLR	347	353	996	1.01729	2.82153		+	0.795292	2.39586e-05
FDPS	2834	2653	4577	0.936133	1.72522			0.466905	0.10994
RUSC1	154	165	170	1.07143	1.0303			0.969563	0.926799
ASH1L	898	1038	1013	1.1559	0.975915			0.696314	0.784738
ASH1L-AS1	12	20	7	1.66667	0.35			0.0117513	0.0183071
MSTO1	6	14	2	2.33333	0.142857	+	+	1.16655e-07	0.00229023
MSTO2P	22	19	10	0.863636	0.526316			0.251943	0.0764476
YY1AP1	600	631	716	1.05167	1.13471			0.951211	0.853975
DAP3	1808	1900	2294	1.05088	1.20737			0.947621	0.720276
GON4L	414	490	462	1.18357	0.942857			0.613094	0.701473
SYT11	6	6	6	1	1			0.719467	0.847058
RIT1	276	232	304	0.84058	1.31034			0.20103	0.545349
KIAA0907	307	333	301	1.08469	0.903904			0.925552	0.607835
ARHGEF2	111	128	139	1.15315	1.08594			0.704805	0.946395
SSR2	1430	1431	1445	1.0007	1.00978			0.722486	0.872672
UBQLN4	752	776	801	1.03191	1.03222			0.860999	0.931868
LAMTOR2	488	537	652	1.10041	1.21415			0.873692	0.708151
MEX3A	19	16	33	0.842105	2.0625			0.204148	0.0161135
LMNA	3015	3301	3262	1.09486	0.988185			0.891955	0.816342
SLC25A44	513	598	1091	1.16569	1.82441			0.666386	0.0663482
PMF1	119	138	106	1.15966	0.768116			0.684755	0.334168
PAQR6	29	33	17	1.13793	0.515152			0.752469	0.0704678
SMG5	2233	2611	2084	1.16928	0.798162			0.65555	0.386705
TMEM79	36	61	73	1.69444	1.19672			0.0084057	0.739445
GLMP	1678	2018	2409	1.20262	1.19376			0.558505	0.744813
CCT3	4018	4047	4380	1.00722	1.08228			0.750831	0.953365
TSACC	17	12	21	0.705882	1.75			0.0398324	0.0973532
RHBG	21	27	38	1.28571	1.40741			0.351621	0.402462
MEF2D	828	902	783	1.08937	0.868071			0.910064	0.526996
IQGAP3	20	29	34	1.45	1.17241			0.106028	0.783803
APOA1BP	1048	1317	1229	1.25668	0.933181			0.417703	0.677715
GPATCH4	443	355	485	0.801354	1.3662			0.132362	0.460196
BCAN	39	57	45	1.46154	0.789474			0.0960308	0.371019
NES	21	26	31	1.2381	1.19231			0.463595	0.74744
CRABP2	5	2	6	0.4	3	+	+	0.000133642	3.28936e-06
ISG20L2	345	316	466	0.915942	1.47468			0.398685	0.318098
RRNAD1	241	287	303	1.19087	1.05575			0.591905	0.994367
MRPL24	662	687	943	1.03776	1.37263			0.88758	0.450884
HDGF	3785	4045	4855	1.06869	1.20025			0.978659	0.733078
PRCC	395	532	611	1.34684	1.1485			0.235525	0.828148
SH2D2A	7	5	9	0.714286	1.8			0.0447478	0.0754721
PEAR1	38	37	29	0.973684	0.783784			0.609389	0.360964
ARHGEF11	692	752	653	1.08671	0.868351			0.918883	0.527606
ETV3	149	139	145	0.932886	1.04317			0.455517	0.960918
KIRREL	14	56	15	4	0.267857	+		1.75408e-34	0.00846013
CD1D	146	156	151	1.06849	0.967949			0.979321	0.764404
IFI16	36	43	51	1.19444	1.18605			0.581652	0.758829
OR10J3	6	2	5	0.333333	2.5	+	+	2.62071e-05	0.000551821
APCS	5751	5486	6556	0.953921	1.19504			0.532017	0.742484
CRP	7522	13528	5605	1.79846	0.414326	+		0.0021483	0.0319571
DUSP23	283	350	385	1.23675	1.1			0.467024	0.919616
CFAP45	8	8	3	1	0.375			0.719467	0.0228447
TAGLN2	5015	5096	5507	1.01615	1.08065			0.790226	0.956478
IGSF9	40	51	72	1.275	1.41176			0.375195	0.396623
SLAMF9	6	14	16	2.33333	1.14286	+		1.16655e-07	0.838689
PIGM	172	173	163	1.00581	0.942197			0.744697	0.699841
IGSF8	734	802	984	1.09264	1.22693			0.899262	0.685513
ATP1A2	5	11	19	2.2	1.72727	+		2.10748e-06	0.10885
LOC729867	4	6	7	1.5	1.16667			0.0680398	0.794401
PEA15	1354	1496	1484	1.10487	0.991979			0.859051	0.826175
DCAF8	3221	3409	4777	1.05837	1.40129			0.982016	0.410746
PEX19	1678	1807	2265	1.07688	1.25346			0.951462	0.639436
COPA	4199	4256	4792	1.01357	1.12594			0.778803	0.870479
SUMO1P3	5	5	3	1	0.6			0.719467	0.126988
NCSTN	1631	1674	1724	1.02636	1.02987			0.835919	0.925649
SLAMF7	34	55	31	1.61765	0.563636			0.0206031	0.0994985
F11R	7364	6087	6735	0.826589	1.10646			0.174047	0.90735
TSTD1	249	221	308	0.88755	1.39367			0.313588	0.421215
USF1	549	519	594	0.945355	1.14451			0.5001	0.835599
ARHGAP30	16	14	8	0.875	0.571429			0.280096	0.104949
KLHDC9	41	28	50	0.682927	1.78571			0.0286785	0.0812695
PFDN2	377	331	309	0.877984	0.933535			0.287831	0.678577
NIT1	756	771	923	1.01984	1.19715			0.80666	0.738676
DEDD	356	369	370	1.03652	1.00271			0.8819	0.854138
UFC1	1001	888	992	0.887113	1.11712			0.312379	0.887145
USP21	91	78	146	0.857143	1.87179			0.236772	0.0512297
PPOX	172	182	253	1.05814	1.39011			0.98097	0.426148
B4GALT3	408	420	359	1.02941	0.854762			0.84967	0.498433
ADAMTS4	17	14	24	0.823529	1.71429			0.168525	0.115886
NDUFS2	3199	3285	5646	1.02688	1.71872			0.838258	0.113444
FCER1G	31	24	16	0.774194	0.666667			0.0966129	0.192272
APOA2	43827	61945	127893	1.4134	2.06462			0.143269	0.0158906
TOMM40L	1260	1537	1480	1.21984	0.962915			0.511281	0.751638
NR1I3	164	166	350	1.0122	2.10843			0.772707	0.0118575
PCP4L1	58	88	36	1.51724	0.409091			0.0578784	0.0305877
MPZ	106	86	176	0.811321	2.04651			0.147793	0.0178826
SDHC	4574	4671	5179	1.02121	1.10876			0.812764	0.902986
CFAP126	172	241	249	1.40116	1.0332			0.157738	0.934461
HSPA6	4	5	11	1.25	2.2			0.433881	0.00622514
FCGR3A	5	6	9	1.2	1.5			0.565878	0.289594
FCRLA	2	8	11	4	1.375	+		1.75408e-34	0.447489
FCRLB	8	3	4	0.375	1.33333	+		7.37555e-05	0.509378
DUSP12	166	163	203	0.981928	1.2454			0.643076	0.6533
ATF6	1990	1948	2146	0.978894	1.10164			0.63059	0.916493
NOS1AP	78	87	86	1.11538	0.988506			0.824784	0.817171
C1orf111	8	7	6	0.875	0.857143			0.280096	0.503481
C1orf226	218	218	180	1	0.825688			0.719467	0.439012
UHMK1	5161	5634	4420	1.09165	0.784523			0.902543	0.362259
UAP1	1580	1219	1400	0.771519	1.14848			0.0935569	0.828174
DDR2	18	17	27	0.944444	1.58824			0.496767	0.203957
HSD17B7	209	231	322	1.10526	1.39394			0.857778	0.420835
RGS5	58	36	75	0.62069	2.08333			0.0108707	0.0140401
NUF2	4	7	1	1.75	0.142857	+	+	0.00414489	0.00229023
PBX1	112	136	266	1.21429	1.95588			0.526286	0.0314793
RXRG	5	2	6	0.4	3	+	+	0.000133642	3.28936e-06
LRRC52	18	18	4	1	0.222222			0.719467	0.00534889
MGST3	1855	2106	2066	1.13531	0.981007			0.760778	0.797812
ALDH9A1	2921	3240	3674	1.10921	1.13395			0.844882	0.855396
TMCO1	2771	2834	2561	1.02274	0.90367			0.819611	0.607289
UCK2	273	287	415	1.05128	1.44599			0.949445	0.35255
POGK	562	606	665	1.07829	1.09736			0.946767	0.924638
TADA1	226	234	286	1.0354	1.22222			0.876811	0.693825
ILDR2	80	108	176	1.35	1.62963			0.230358	0.170841
MAEL	7	5	8	0.714286	1.6			0.0447478	0.194103
POU2F1	293	284	326	0.969283	1.14789			0.591732	0.829285
CREG1	3807	4187	6895	1.09982	1.64676			0.875642	0.158378
RCSD1	4	6	2	1.5	0.333333			0.0680398	0.0157396
MPZL1	1071	1260	1724	1.17647	1.36825			0.634042	0.457209
ADCY10	16	31	27	1.9375	0.870968	+		0.000263724	0.533322
MPC2	2888	2837	3349	0.982341	1.18047			0.644784	0.769011
DCAF6	1633	1483	2117	0.908145	1.42751			0.374033	0.375948
GPR161	7	12	1	1.71429	0.0833333		+	0.00656706	0.00116155
TIPRL	705	724	790	1.02695	1.09116			0.83856	0.936441
SFT2D2	189	206	198	1.08995	0.961165			0.908164	0.747216
ANKRD36BP1	190	270	260	1.42105	0.962963			0.134749	0.75176
TBX19	22	28	34	1.27273	1.21429			0.380318	0.707914
LOC100505918	9	9	12	1	1.33333			0.719467	0.509378
LOC101928565	14	5	1	0.357143	0.2	+		4.76581e-05	0.00424573
ATP1B1	6721	6879	7290	1.02351	1.05975			0.823079	0.996408
NME7	110	119	76	1.08182	0.638655			0.93507	0.162339
BLZF1	394	395	347	1.00254	0.878481			0.730446	0.549906
CCDC181	3	5	11	1.66667	2.2			0.0117513	0.00622514
SLC19A2	820	837	462	1.02073	0.551971			0.810639	0.0917631
F5	3471	3196	6574	0.920772	2.05695			0.414435	0.0167098
SELL	35	28	19	0.8	0.678571			0.130365	0.206156
SELE	70	50	82	0.714286	1.64			0.0447478	0.163213
METTL18	62	32	61	0.516129	1.90625	+		0.00163339	0.0421457
C1orf112	99	100	95	1.0101	0.95			0.76348	0.719202
SCYL3	245	290	333	1.18367	1.14828			0.612806	0.828559
KIFAP3	410	448	396	1.09268	0.883929			0.89913	0.562087
LOC101928650	3	7	11	2.33333	1.57143	+		1.16655e-07	0.218659
GORAB	177	168	189	0.949153	1.125			0.514123	0.872252
FMO3	2670	2279	3967	0.853558	1.74068			0.228679	0.101947
FMO1	809	673	529	0.831891	0.786033			0.183936	0.364917
FMO4	450	463	776	1.02889	1.67603			0.847307	0.138703
TOP1P1	15	6	17	0.4	2.83333	+	+	0.000133642	2.11242e-05
PRRC2C	2660	2709	2829	1.01842	1.0443			0.800324	0.963923
VAMP4	202	160	195	0.792079	1.21875			0.119151	0.699976
METTL13	562	620	547	1.1032	0.882258			0.864527	0.558338
DNM3	7	6	6	0.857143	1			0.236772	0.847058
C1orf105	10	17	26	1.7	1.52941			0.00784931	0.258703
PIGC	261	243	286	0.931034	1.17695			0.449094	0.775458
SUCO	1166	1431	1833	1.22727	1.28092			0.491563	0.593155
FASLG	25	21	11	0.84	0.52381			0.199855	0.0750704
TNFSF4	19	23	31	1.21053	1.34783			0.536566	0.487356
LOC100506023	13	7	14	0.538462	2	+		0.00251878	0.024031
LOC101928673	7	7	8	1	1.14286			0.719467	0.838689
PRDX6	3847	4110	4500	1.06836	1.09489			0.979747	0.929337
KLHL20	322	322	377	1	1.17081			0.719467	0.786761
CENPL	55	48	46	0.872727	0.958333			0.274301	0.740078
DARS2	587	565	526	0.962521	0.930973			0.56507	0.672338
GAS5-AS1	12	11	17	0.916667	1.54545			0.401025	0.242852
GAS5	533	442	614	0.829268	1.38914			0.178994	0.4275
SNORD47	3	1	7	0.333333	7	+	+	2.62071e-05	5.7317e-46
SNORD80	26	13	13	0.5	1	+		0.00118319	0.847058
SNORD44	4	2	5	0.5	2.5	+	+	0.00118319	0.000551821
SNORD76	12	7	5	0.583333	0.714286			0.00573992	0.252139
SNORD74	9	16	20	1.77778	1.25	+		0.00285703	0.64537
ZBTB37	40	55	72	1.375	1.30909			0.192351	0.547347
SERPINC1	4149	4003	13861	0.964811	3.46265		+	0.574032	8.40961e-09
RC3H1	711	827	867	1.16315	1.04837			0.674107	0.974741
RABGAP1L	653	597	587	0.914242	0.98325			0.393228	0.80359
CACYBP	451	465	438	1.03104	0.941935			0.857045	0.699197
MRPS14	275	332	347	1.20727	1.04518			0.545544	0.966271
KIAA0040	502	588	449	1.17131	0.763605			0.649431	0.326698
RFWD2	938	841	905	0.896588	1.0761			0.339278	0.965167
PAPPA2	9	6	5	0.666667	0.833333			0.0225095	0.454231
SEC16B	1683	1896	2919	1.12656	1.53956			0.788713	0.248598
LOC730102	327	329	471	1.00612	1.43161			0.746017	0.370677
RASAL2-AS1	22	14	10	0.636364	0.714286			0.0140325	0.252139
RASAL2	647	737	272	1.1391	0.369064			0.748761	0.0216869
C1orf220	15	6	25	0.4	4.16667	+	+	0.000133642	9.59824e-14
RALGPS2	883	1004	890	1.13703	0.886454			0.755313	0.567778
ANGPTL1	97	94	146	0.969072	1.55319			0.59089	0.235457
FAM20B	1315	1412	1360	1.07376	0.963173			0.961801	0.752291
TOR3A	151	128	344	0.847682	2.6875		+	0.215843	9.48667e-05
ABL2	275	342	344	1.24364	1.00585			0.449625	0.862351
SOAT1	389	429	761	1.10283	1.77389			0.865757	0.0863358
FAM163A	3	6	6	2	1	+		9.26428e-05	0.847058
TOR1AIP2	2082	2158	1997	1.0365	0.925394			0.881838	0.658823
TOR1AIP1	898	910	939	1.01336	1.03187			0.777867	0.930944
CEP350	1357	1344	1008	0.99042	0.75			0.678564	0.304829
QSOX1	194	264	248	1.36082	0.939394			0.213292	0.692934
FLJ23867	5	12	22	2.4	1.83333	+		2.453e-08	0.0632505
LHX4	5	11	2	2.2	0.181818	+		2.10748e-06	0.0035014
LHX4-AS1	17	12	17	0.705882	1.41667			0.0398324	0.390114
ACBD6	311	304	309	0.977492	1.01645			0.624852	0.890198
XPR1	1130	1244	1549	1.10088	1.24518			0.872132	0.653684
STX6	274	297	251	1.08394	0.845118			0.928033	0.478261
MR1	1199	1266	1138	1.05588	0.898894			0.970576	0.596206
IER5	200	173	197	0.865	1.13873			0.255213	0.846425
CACNA1E	1	3	8	3	2.66667	+	+	6.59477e-16	0.000116461
ZNF648	0	0	11	#DIV/0!	#DIV/0!			1	1
GLUL	2188	2360	3832	1.07861	1.62373			0.945709	0.175299
RNASEL	155	158	137	1.01935	0.867089			0.804488	0.524859
NPL	208	298	678	1.43269	2.27517			0.12255	0.00354863
DHX9	1689	1743	1857	1.03197	1.0654			0.861255	0.985596
LAMC1	3213	3181	3339	0.99004	1.04967			0.676962	0.978202
LAMC2	655	565	314	0.862595	0.555752			0.249466	0.0942156
SMG7-AS1	15	8	17	0.533333	2.125	+		0.00228344	0.0105872
SMG7	1220	1378	1480	1.12951	1.07402			0.779268	0.969138
NCF2	72	77	55	1.06944	0.714286			0.976158	0.252139
ARPC5	7396	7383	5240	0.998242	0.709739			0.711898	0.245916
RGL1	424	418	199	0.985849	0.476077			0.659368	0.0524855
COLGALT2	9	16	8	1.77778	0.5	+		0.00285703	0.0629716
TSEN15	304	278	252	0.914474	0.906475			0.39397	0.613842
C1orf21	127	190	175	1.49606	0.921053			0.070555	0.648384
EDEM3	1371	1523	1655	1.11087	1.08667			0.839473	0.944996
FAM129A	15	15	27	1	1.8			0.719467	0.0754721
RNF2	162	153	152	0.944444	0.993464			0.496767	0.830033
TRMT1L	297	330	413	1.11111	1.25152			0.83868	0.642768
SWT1	51	72	80	1.41176	1.11111			0.145139	0.89852
IVNS1ABP	575	530	558	0.921739	1.05283			0.417631	0.986605
HMCN1	28	33	90	1.17857	2.72727		+	0.627816	6.37116e-05
PRG4	1853	2197	4320	1.18564	1.96632			0.607049	0.0295586
TPR	1664	1897	1724	1.14002	0.908803			0.745854	0.619305
C1orf27	808	831	765	1.02847	0.920578			0.845395	0.647246
OCLM	3	7	5	2.33333	0.714286	+		1.16655e-07	0.252139
MIR4426	152	128	127	0.842105	0.992188			0.204148	0.826717
RGS2	97	55	50	0.56701	0.909091	+		0.00428445	0.619981
UCHL5	534	528	458	0.988764	0.867424			0.671585	0.525589
TROVE2	473	457	450	0.966173	0.984683			0.579398	0.807287
GLRX2	198	201	167	1.01515	0.830846			0.785787	0.449247
CDC73	898	1029	930	1.14588	0.90379			0.727449	0.60757
B3GALT2	4	3	5	0.75	1.66667			0.0716971	0.14478
KCNT2	116	162	171	1.39655	1.05556			0.163469	0.993852
CFH	15741	15466	29844	0.98253	1.92965			0.645566	0.0367859
CFHR3	378	391	503	1.03439	1.28645			0.872236	0.584037
CFHR1	3988	4155	6996	1.04188	1.68375			0.906341	0.133835
CFHR4	74	91	181	1.22973	1.98901			0.485135	0.0257268
CFHR2	2026	2152	3263	1.06219	1.51626			0.999614	0.272218
CFHR5	852	843	1061	0.989437	1.2586			0.674416	0.630656
F13B	3853	3458	4018	0.897482	1.16194			0.34189	0.803139
ASPM	120	129	48	1.075	0.372093			0.957696	0.0222712
ZBTB41	783	951	793	1.21456	0.833859			0.525541	0.455288
CRB1	2	5	7	2.5	1.4	+		2.05441e-09	0.412507
DENND1B	361	442	401	1.22438	0.90724			0.499198	0.615634
C1orf53	25	33	45	1.32	1.36364			0.282654	0.463931
NEK7	956	1178	907	1.23222	0.769949			0.478673	0.337235
PTPRC	27	22	22	0.814815	1			0.153517	0.847058
NR5A2	2179	2011	1762	0.9229	0.876181			0.42149	0.544802
LINC00862	118	168	83	1.42373	0.494048			0.131864	0.0602129
ZNF281	694	645	832	0.929395	1.28992			0.443448	0.578329
DDX59	167	226	217	1.35329	0.960177			0.225066	0.744723
CAMSAP2	855	904	810	1.05731	0.896018			0.977153	0.589576
C1orf106	25	21	30	0.84	1.42857			0.199855	0.374581
KIF21B	98	93	101	0.94898	1.08602			0.51348	0.946235
TMEM9	828	945	912	1.1413	0.965079			0.741817	0.757119
LAD1	819	850	930	1.03785	1.09412			0.887976	0.930808
TNNI1	96	88	122	0.916667	1.38636			0.401025	0.431383
PHLDA3	169	299	182	1.76923	0.608696	+		0.00320784	0.134366
CSRP1	5807	5991	5962	1.03169	0.995159			0.859961	0.834442
RPS10P7	9	14	20	1.55556	1.42857			0.0397499	0.374581
NAV1	65	76	70	1.16923	0.921053			0.655695	0.648384
IPO9	1510	1598	1435	1.05828	0.897997			0.981607	0.594136
SHISA4	172	170	179	0.988372	1.05294			0.669937	0.9869
LMOD1	6	2	8	0.333333	4	+	+	2.62071e-05	1.82671e-12
TIMM17A	2255	2569	2604	1.13925	1.01362			0.748311	0.882765
RNPEP	1004	1193	1346	1.18825	1.12825			0.599487	0.866128
ELF3	2722	3034	2492	1.11462	0.821358			0.827261	0.430524
GPR37L1	16	14	24	0.875	1.71429			0.280096	0.115886
ARL8A	826	811	737	0.98184	0.908755			0.642714	0.61919
UBE2T	20	31	28	1.55	0.903226			0.0420345	0.606255
PPP1R12B	891	743	493	0.833895	0.663526			0.187779	0.188727
SYT2	8	6	13	0.75	2.16667			0.0716971	0.00791113
KDM5B	1128	1108	1098	0.98227	0.990975			0.64449	0.82357
PCAT6	9	2	22	0.222222	11	+	+	1.26628e-06	2.40417e-125
RABIF	370	376	286	1.01622	0.760638			0.790513	0.321844
KLHL12	601	597	761	0.993344	1.27471			0.690957	0.603494
ADIPOR1	2361	2463	2276	1.0432	0.924076			0.912405	0.655647
CYB5R1	1233	1394	878	1.13058	0.629842			0.775856	0.153688
LOC100506747	16	15	5	0.9375	0.333333			0.471748	0.0157396
TMEM183A	68	82	55	1.20588	0.670732			0.549403	0.196934
CHI3L1	512	831	680	1.62305	0.818291			0.0194034	0.424571
BTG2	149	199	180	1.33557	0.904523			0.254584	0.609278
FMOD	82	78	62	0.95122	0.794872			0.521841	0.380718
PRELP	15	10	9	0.666667	0.9			0.0225095	0.598765
OPTC	8	6	8	0.75	1.33333			0.0716971	0.509378
ATP2B4	7551	8901	7521	1.17878	0.844961			0.627187	0.477937
LINC00260	12	14	8	1.16667	0.571429			0.663435	0.104949
LAX1	4	14	16	3.5	1.14286	+		2.92561e-24	0.838689
ZC3H11A	1465	1633	1400	1.11468	0.857318			0.827085	0.503853
ZBED6	468	544	323	1.16239	0.59375			0.676414	0.121883
SNRPE	434	357	378	0.822581	1.05882			0.16684	0.998173
SOX13	143	177	242	1.23776	1.36723			0.464442	0.458693
ETNK2	612	633	849	1.03431	1.34123			0.871882	0.497311
REN	10	31	19	3.1	0.612903	+		1.98503e-17	0.138053
KISS1	21	25	21	1.19048	0.84			0.593044	0.467741
GOLT1A	485	600	741	1.23711	1.235			0.466095	0.671365
PLEKHA6	544	624	825	1.14706	1.32212			0.723761	0.526775
PPP1R15B	2573	2567	2323	0.997668	0.904947			0.709431	0.61027
PIK3C2B	87	106	151	1.21839	1.42453			0.515176	0.379813
MDM4	200	206	242	1.03	1.17476			0.852329	0.779494
LRRN2	149	151	239	1.01342	1.58278			0.778131	0.208647
NFASC	336	334	319	0.994048	0.95509			0.693949	0.731928
CNTN2	7	1	3	0.142857	3	+	+	1.14097e-07	3.28936e-06
TMEM81	24	29	29	1.20833	1			0.542609	0.847058
RBBP5	651	664	671	1.01997	1.01054			0.807231	0.874664
DSTYK	352	443	436	1.25852	0.984199			0.413302	0.806038
NUAK2	186	181	76	0.973118	0.41989			0.607105	0.0334697
KLHDC8A	3	4	7	1.33333	1.75			0.258493	0.0973532
CDK18	616	608	589	0.987013	0.96875			0.664235	0.766442
MFSD4	19	21	21	1.10526	1			0.857778	0.847058
ELK4	569	672	749	1.18102	1.11458			0.620595	0.891941
SLC45A3	204	221	227	1.08333	1.02715			0.930048	0.918451
NUCKS1	5051	5061	5501	1.00198	1.08694			0.728026	0.944485
RAB29	1193	1373	1146	1.15088	0.834669			0.711855	0.456919
SLC41A1	644	649	403	1.00776	0.620955			0.753223	0.145325
LOC284581	17	21	16	1.23529	0.761905			0.470747	0.32391
C1orf186	7	5	5	0.714286	1			0.0447478	0.847058
CTSE	3	3	13	1	4.33333		+	0.719467	4.3115e-15
SRGAP2	288	245	229	0.850694	0.934694			0.222357	0.681409
IKBKE	64	83	73	1.29688	0.879518			0.328086	0.552215
RASSF5	619	834	803	1.34733	0.96283			0.234705	0.751423
EIF2D	502	512	491	1.01992	0.958984			0.807013	0.741717
DYRK3	188	138	137	0.734043	0.992754			0.0583485	0.828188
MAPKAPK2	2465	2548	2997	1.03367	1.17622			0.868966	0.776813
FCMR	10	5	3	0.5	0.6	+		0.00118319	0.126988
PIGR	5541	9630	17814	1.73795	1.84984	+		0.00485198	0.0578314
FCAMR	131	168	700	1.28244	4.16667		+	0.358717	9.59824e-14
C1orf116	304	205	65	0.674342	0.317073			0.0252608	0.0135456
YOD1	720	833	586	1.15694	0.703481			0.693104	0.237531
PFKFB2	680	844	756	1.24118	0.895735			0.455797	0.588925
C4BPB	1186	1468	2509	1.23777	1.70913			0.464412	0.118778
C4BPA	8048	8837	16325	1.09804	1.84735			0.881492	0.0586256
CD55	1117	1000	634	0.895255	0.634			0.335406	0.157725
CR2	10	7	3	0.7	0.428571			0.0366709	0.0359523
CD46	9788	9015	8431	0.921026	0.935219			0.415272	0.682693
MIR29C	2	6	11	3	1.83333	+		6.59477e-16	0.0632505
LOC148696	9	11	10	1.22222	0.909091			0.504919	0.619981
CD34	15	8	1	0.533333	0.125	+	+	0.00228344	0.00187544
PLXNA2	411	405	394	0.985401	0.97284			0.6575	0.776869
LAMB3	536	576	910	1.07463	1.57986			0.958935	0.21119
G0S2	483	364	1415	0.753623	3.88736		+	0.0750531	1.22428e-11
HSD11B1	489	662	906	1.35378	1.36858			0.224286	0.456737
C1orf74	81	76	102	0.938272	1.34211			0.474493	0.495987
IRF6	1249	1344	1028	1.07606	0.764881			0.954173	0.3288
DIEXF	774	708	821	0.914729	1.1596			0.394786	0.807475
HHAT	221	231	333	1.04525	1.44156			0.921774	0.358079
RCOR3	250	286	335	1.144	1.17133			0.73334	0.785801
TRAF5	64	95	104	1.48438	1.09474			0.0784744	0.929629
LINC00467	147	126	149	0.857143	1.18254			0.236772	0.76523
SLC30A1	688	828	766	1.20349	0.925121			0.55608	0.658164
NEK2	3	4	4	1.33333	1			0.258493	0.847058
LPGAT1	8139	8207	9654	1.00835	1.17631			0.755812	0.776636
INTS7	405	393	319	0.97037	0.811705			0.596071	0.411949
DTL	4	9	9	2.25	1	+		7.37308e-07	0.847058
LOC101929541	9	12	20	1.33333	1.66667			0.258493	0.14478
PPP2R5A	1746	1835	1860	1.05097	1.01362			0.948029	0.882765
TMEM206	72	75	90	1.04167	1.2			0.905386	0.733524
NENF	285	367	458	1.28772	1.24796			0.347316	0.648887
ATF3	1124	1191	973	1.05961	0.816961			0.987728	0.422003
NSL1	330	394	334	1.19394	0.847716			0.583096	0.483651
TATDN3	194	177	254	0.912371	1.43503			0.387277	0.366319
SPATA45	3	5	4	1.66667	0.8			0.0117513	0.390075
FLVCR1-AS1	106	110	142	1.03774	1.29091			0.88745	0.576714
FLVCR1	456	405	544	0.888158	1.34321			0.315275	0.494314
VASH2	15	31	46	2.06667	1.48387	+		2.82656e-05	0.307548
ANGEL2	250	270	233	1.08	0.862963			0.941099	0.515935
RPS6KC1	451	488	600	1.08204	1.22951			0.934335	0.680984
PROX1-AS1	142	180	130	1.26761	0.722222			0.39202	0.263261
LINC00538	8	3	2	0.375	0.666667	+		7.37555e-05	0.192272
PROX1	2996	3765	2775	1.25668	0.737052			0.417712	0.284939
SMYD2	1103	1052	1407	0.953762	1.33745			0.531417	0.503066
PTPN14	731	772	498	1.05609	0.645078			0.971531	0.16887
CENPF	20	17	32	0.85	1.88235			0.220843	0.0482863
KCTD3	2615	2538	2912	0.970554	1.14736			0.596808	0.830269
USH2A	50	64	119	1.28	1.85938			0.364074	0.0548829
ESRRG	7	0	6	0	#DIV/0!	+		8.97586e-10	1
GPATCH2	185	181	233	0.978378	1.28729			0.628476	0.582643
RRP15	287	324	260	1.12892	0.802469			0.78115	0.39463
TGFB2	1925	2301	913	1.19532	0.396784			0.579139	0.0275655
LYPLAL1-AS1	15	13	5	0.866667	0.384615			0.25925	0.0248341
LYPLAL1	447	509	493	1.1387	0.968566			0.750028	0.765974
SLC30A10	915	1045	1516	1.14208	1.45072			0.739386	0.34672
EPRS	2142	2174	2315	1.01494	1.06486			0.784846	0.986642
BPNT1	689	690	671	1.00145	0.972464			0.725738	0.77591
IARS2	3369	3636	3788	1.07925	1.0418			0.943581	0.957302
RAB3GAP2	1308	1282	1288	0.980122	1.00468			0.635632	0.859292
C1orf115	2763	2798	2774	1.01267	0.991422			0.774792	0.824732
2022-03-02	874	871	990	0.996568	1.13662			0.704712	0.850373
2022-03-01	440	532	475	1.20909	0.892857			0.540518	0.58233
LINC01352	7	4	2	0.571429	0.5	+		0.00464114	0.0629716
HLX	27	44	55	1.62963	1.25			0.0180237	0.64537
C1orf140	9	4	7	0.444444	1.75	+		0.000366199	0.0973532
DUSP10	499	471	704	0.943888	1.49469			0.494736	0.295423
HHIPL2	11	4	9	0.363636	2.25	+		5.59257e-05	0.00429769
TAF1A	57	42	51	0.736842	1.21429			0.0605285	0.707914
TAF1A-AS1	21	21	27	1	1.28571			0.719467	0.585239
MIA3	2249	2616	2819	1.16318	1.0776			0.674006	0.962304
AIDA	754	856	712	1.13528	0.831776			0.760878	0.451106
BROX	771	870	838	1.1284	0.963218			0.782799	0.752406
DISP1	506	499	428	0.986166	0.857715			0.660692	0.504699
TLR5	32	44	45	1.375	1.02273			0.192351	0.906762
SUSD4	81	123	92	1.51852	0.747967			0.0571788	0.301647
CAPN8	22	26	32	1.18182	1.23077			0.618246	0.678771
CAPN2	6661	6923	4964	1.03933	0.71703			0.894734	0.255947
TP53BP2	1086	1106	1350	1.01842	1.22061			0.800302	0.69667
GTF2IP20	29	46	35	1.58621	0.76087			0.0289538	0.322221
FBXO28	1283	1428	971	1.11302	0.679972			0.832478	0.207836
DEGS1	818	1034	1062	1.26406	1.02708			0.40025	0.918266
NVL	191	164	169	0.858639	1.03049			0.240208	0.927288
CNIH4	372	386	498	1.03763	1.29016			0.886988	0.577948
WDR26	2652	3069	2509	1.15724	0.81753			0.692195	0.423101
CNIH3	10	21	11	2.1	0.52381	+		1.51866e-05	0.0750704
DNAH14	77	88	111	1.14286	1.26136			0.73693	0.625959
LBR	496	563	446	1.13508	0.792185			0.761506	0.375871
ENAH	6952	5208	3598	0.749137	0.69086			0.0709161	0.221236
SRP9	3679	3559	4303	0.967382	1.20905			0.584178	0.717268
EPHX1	9974	13414	22488	1.3449	1.67646			0.238731	0.138428
TMEM63A	1379	1641	2202	1.18999	1.34186			0.594438	0.496352
LEFTY1	3	2	7	0.666667	3.5		+	0.0225095	4.9308e-09
PYCR2	383	429	403	1.1201	0.939394			0.809499	0.692934
SDE2	671	687	679	1.02385	0.988355			0.824589	0.816781
ACBD3	1224	1338	1371	1.09314	1.02466			0.897632	0.911879
LIN9	39	21	30	0.538462	1.42857	+		0.00251878	0.374581
PARP1	1908	2384	2350	1.24948	0.985738			0.435166	0.810013
C1orf95	38	21	37	0.552632	1.7619	+		0.003289	0.0917308
ITPKB	16	14	9	0.875	0.642857			0.280096	0.16659
PSEN2	391	458	600	1.17136	1.31004			0.649309	0.545829
ADCK3	646	912	1039	1.41176	1.13925			0.145139	0.845439
CDC42BPA	1029	1312	1423	1.27502	1.0846			0.37514	0.948939
ZNF678	65	45	147	0.692308	3.26667		+	0.0328613	1.21915e-07
LOC100130093	34	30	36	0.882353	1.2			0.299412	0.733524
JMJD4	96	92	106	0.958333	1.15217			0.548852	0.82129
SNAP47	362	427	394	1.17956	0.922717			0.624901	0.652377
WNT9A	6	13	0	2.16667	0	+	+	4.14695e-06	0.00042203
ARF1	4265	4543	4089	1.06518	0.900066			0.990333	0.598918
C1orf35	135	112	158	0.82963	1.41071			0.179669	0.398026
MRPL55	201	197	249	0.9801	1.26396			0.635538	0.621561
GUK1	1739	1737	1976	0.99885	1.13759			0.714511	0.848555
GJC2	7	11	2	1.57143	0.181818			0.0337951	0.0035014
IBA57	394	418	390	1.06091	0.933014			0.993734	0.677308
OBSCN	78	47	18	0.602564	0.382979			0.00801666	0.0244853
TRIM11	275	260	302	0.945455	1.16154			0.500464	0.803889
HIST3H2A	8	4	11	0.5	2.75	+	+	0.00118319	5.05516e-05
RNF187	1524	1764	2010	1.15748	1.13946			0.691455	0.845061
RHOU	4677	5177	5435	1.10691	1.04984			0.852404	0.978643
RAB4A	987	1033	1218	1.04661	1.17909			0.92799	0.771543
CCSAP	129	156	132	1.2093	0.846154			0.539935	0.480407
ACTA1	7	10	7	1.42857	0.7			0.126766	0.232954
NUP133	622	612	513	0.983923	0.838235			0.651344	0.464143
ABCB10	797	852	573	1.06901	0.672535			0.977607	0.199028
TAF5L	471	453	553	0.961783	1.22075			0.562196	0.69643
URB2	152	145	213	0.953947	1.46897			0.532117	0.324782
GALNT2	2953	3458	4836	1.17101	1.3985			0.650338	0.414564
PGBD5	238	263	197	1.10504	0.749049			0.858502	0.303338
COG2	434	463	486	1.06682	1.04968			0.984884	0.978219
AGT	6620	6857	7438	1.0358	1.08473			0.878641	0.948696
C1orf198	872	1024	920	1.17431	0.898438			0.640467	0.595152
TTC13	147	195	254	1.32653	1.30256			0.270635	0.557804
ARV1	263	259	221	0.984791	0.853282			0.654955	0.495308
FAM89A	128	138	166	1.07812	1.2029			0.94732	0.728303
TRIM67	4	4	7	1	1.75			0.719467	0.0973532
C1orf131	226	237	298	1.04867	1.25738			0.937467	0.632729
GNPAT	1745	1734	1766	0.993696	1.01845			0.692454	0.895487
EXOC8	610	717	662	1.17541	0.923291			0.637196	0.653759
SPRTN	219	225	234	1.0274	1.04			0.840575	0.952512
EGLN1	5647	5384	5289	0.953427	0.982355			0.530147	0.801284
TSNAX	570	606	665	1.06316	1.09736			0.997065	0.924638
SIPA1L2	42	28	25	0.666667	0.892857			0.0225095	0.58233
MAP10	57	37	82	0.649123	2.21622			0.0171796	0.00552828
NTPCR	343	354	361	1.03207	1.01977			0.861701	0.898967
PCNXL2	34	63	37	1.85294	0.587302	+		0.000980546	0.116785
KIAA1804	102	134	113	1.31373	0.843284			0.294537	0.474476
KCNK1	135	157	325	1.16296	2.07006			0.674678	0.0153315
SLC35F3	12	23	15	1.91667	0.652174	+		0.000368458	0.176314
LOC101927765	9	6	6	0.666667	1			0.0225095	0.847058
COA6	271	330	341	1.21771	1.03333			0.517005	0.934827
TARBP1	299	352	294	1.17726	0.835227			0.631707	0.458046
LINC01354	10	6	22	0.6	3.66667		+	0.00767242	4.13889e-10
IRF2BP2	1758	1904	1764	1.08305	0.926471			0.930991	0.661422
LOC101927851	18	16	32	0.888889	2			0.317311	0.024031
TOMM20	2723	2766	2789	1.01579	1.00832			0.788626	0.868819
RBM34	525	496	578	0.944762	1.16532			0.497927	0.796885
ARID4B	529	571	569	1.0794	0.996497			0.943106	0.837925
GGPS1	508	456	564	0.897638	1.23684			0.342345	0.668151
TBCE	324	288	348	0.888889	1.20833			0.317311	0.718547
B3GALNT2	812	778	754	0.958128	0.969152			0.548063	0.767465
GNG4	24	16	27	0.666667	1.6875			0.0225095	0.131524
LYST	520	596	524	1.14615	0.879195			0.726591	0.551494
NID1	2326	2713	2248	1.16638	0.828603			0.664302	0.44478
GPR137B	378	417	487	1.10317	1.16787			0.86462	0.792187
ERO1B	717	793	1049	1.106	1.32282			0.855376	0.525666
LGALS8	4440	4060	2630	0.914414	0.647783			0.39378	0.17168
LGALS8-AS1	48	40	23	0.833333	0.575			0.186697	0.107526
HEATR1	622	643	763	1.03376	1.18663			0.869377	0.757774
MTR	590	652	608	1.10508	0.932515			0.858362	0.676091
CHRM3	11	5	10	0.454545	2	+		0.000456506	0.024031
GREM2	1071	1141	1065	1.06536	0.933392			0.989742	0.678228
FH	1870	2054	2565	1.0984	1.24878			0.880311	0.647464
KMO	612	623	1042	1.01797	1.67255			0.798331	0.140935
OPN3	576	546	650	0.947917	1.19048			0.509537	0.750766
CHML	310	355	226	1.14516	0.63662			0.729699	0.160309
EXO1	10	5	7	0.5	1.4	+		0.00118319	0.412507
LINC01347	7	9	6	1.28571	0.666667			0.351621	0.192272
CEP170	249	286	380	1.14859	1.32867			0.718968	0.516571
SDCCAG8	144	102	160	0.708333	1.56863			0.0412163	0.221182
AKT3	13	14	14	1.07692	1			0.95131	0.847058
ZBTB18	454	533	493	1.17401	0.924953			0.641371	0.65776
ADSS	1874	1529	1924	0.815902	1.25834			0.155331	0.631102
C1orf101	15	22	27	1.46667	1.22727			0.0918369	0.684914
DESI2	579	640	875	1.10535	1.36719			0.857481	0.458757
COX20	3	4	13	1.33333	3.25		+	0.258493	1.51538e-07
HNRNPU-AS1	88	88	88	1	1			0.719467	0.847058
HNRNPU	5362	5715	6221	1.06583	1.08854			0.988165	0.941436
EFCAB2	32	54	82	1.6875	1.51852			0.00915062	0.269867
KIF26B	17	9	8	0.529412	0.888889	+		0.00211727	0.573291
SMYD3	110	125	116	1.13636	0.928			0.757434	0.665122
TFB2M	622	620	401	0.996785	0.646774			0.705642	0.170628
CNST	283	293	347	1.03534	1.1843			0.876527	0.762014
SCCPDH	2770	2925	3285	1.05596	1.12308			0.970929	0.875881
LINC01341	39	30	32	0.769231	1.06667			0.0910043	0.983185
AHCTF1	1010	934	1043	0.924752	1.1167			0.427686	0.88793
ZNF670	56	67	54	1.19643	0.80597			0.575995	0.401142
ZNF669	96	86	99	0.895833	1.15116			0.337081	0.823174
C1orf229	5	13	5	2.6	0.384615	+		1.45219e-10	0.0248341
ZNF124	28	29	51	1.03571	1.75862			0.878248	0.0932551
MIR3916	28	42	32	1.5	0.761905			0.0680398	0.32391
ZNF496	62	87	72	1.40323	0.827586			0.155224	0.442763
TRIM58	7	4	3	0.571429	0.75	+		0.00464114	0.304829
SH3BP5L	945	860	814	0.910053	0.946512			0.379978	0.710524
MIR3124	35	25	18	0.714286	0.72			0.0447478	0.260113
ZNF672	435	413	489	0.949425	1.18402			0.515138	0.762527
ZNF692	105	122	127	1.1619	1.04098			0.677904	0.955123
PGBD2	47	55	66	1.17021	1.2			0.65274	0.733524
ZMYND11	1873	1806	1280	0.964229	0.708749			0.571746	0.244576
DIP2C	594	786	947	1.32323	1.20483			0.276661	0.724822
PRR26	282	298	313	1.05674	1.05034			0.97452	0.979972
LARP4B	1633	1838	1782	1.12554	0.969532			0.792	0.768433
GTPBP4	1106	1116	1191	1.00904	1.0672			0.758825	0.982157
IDI2	38	48	55	1.26316	1.14583			0.402357	0.833122
IDI2-AS1	1	7	8	7	1.14286	+		2.90647e-135	0.838689
IDI1	8202	7043	10732	0.858693	1.52378			0.240334	0.264432
WDR37	354	407	248	1.14972	0.609337			0.71547	0.134922
PFKP	683	718	471	1.05124	0.655989			0.949273	0.180416
PITRM1	1842	2213	2184	1.20141	0.986896			0.561903	0.813005
PITRM1-AS1	26	41	42	1.57692	1.02439			0.0319198	0.911156
KLF6	3674	3572	3336	0.972237	0.933931			0.603558	0.679544
AKR1E2	1	7	7	7	1	+		2.90647e-135	0.847058
AKR1C6P	249	318	279	1.27711	0.877358			0.37048	0.547412
AKR1C1	38412	45612	26936	1.18744	0.590546			0.601824	0.119329
AKR1C2	36253	41631	24207	1.14835	0.581466			0.719742	0.112317
AKR1C3	6673	7883	4158	1.18133	0.527464			0.619687	0.0770854
AKR1C8P	54	79	52	1.46296	0.658228			0.0948507	0.182856
AKR1C4	1206	1430	3118	1.18574	2.18042			0.606778	0.00717135
NET1	574	608	830	1.05923	1.36513			0.986002	0.461748
CALML3-AS1	3	2	14	0.666667	7		+	0.0225095	5.7317e-46
ASB13	1133	1281	1957	1.13063	1.52771			0.775693	0.260423
FAM208B	1358	1488	1460	1.09573	0.981183			0.889088	0.798266
GDI2	4880	4849	6027	0.993648	1.24294			0.692246	0.657559
ANKRD16	57	45	78	0.789474	1.73333			0.115632	0.105684
FBXO18	916	925	806	1.00983	0.871351			0.762268	0.534162
IL15RA	114	104	114	0.912281	1.09615			0.38699	0.926932
RBM17	630	695	722	1.10317	1.03885			0.86462	0.949456
PFKFB3	235	256	220	1.08936	0.859375			0.910098	0.508239
PRKCQ-AS1	13	6	4	0.461538	0.666667	+		0.00053077	0.192272
LOC101928150	10	3	12	0.3	4	+	+	1.10064e-05	1.82671e-12
SFMBT2	21	39	19	1.85714	0.487179	+		0.000921146	0.057155
ITIH5	49	48	7	0.979592	0.145833		+	0.633452	0.00236702
ITIH2	16986	14675	22016	0.863947	1.50024			0.252685	0.289334
KIN	137	137	137	1	1			0.719467	0.847058
ATP5C1	3620	3794	3474	1.04807	0.915656			0.934686	0.635504
TAF3	94	81	116	0.861702	1.4321			0.247355	0.370053
CELF2	11	7	13	0.636364	1.85714			0.0140325	0.055562
USP6NL	1092	911	1193	0.834249	1.30955			0.188465	0.546615
ECHDC3	3451	3622	4508	1.04955	1.24462			0.941497	0.654653
PROSER2	715	697	271	0.974825	0.388809			0.614004	0.0257478
PROSER2-AS1	32	23	11	0.71875	0.478261			0.0475611	0.0533781
UPF2	735	689	674	0.937415	0.978229			0.471446	0.790673
DHTKD1	2288	2958	3571	1.29283	1.20723			0.336491	0.720515
SEC61A2	158	155	223	0.981013	1.43871			0.639298	0.361659
NUDT5	594	700	888	1.17845	1.26857			0.628171	0.613779
CDC123	964	970	781	1.00622	0.805155			0.746488	0.39962
CAMK1D	818	950	993	1.16137	1.04526			0.679539	0.96649
CCDC3	23	8	5	0.347826	0.625	+		3.77955e-05	0.149087
OPTN	5109	5415	5022	1.05989	0.927424			0.989043	0.663727
MCM10	8	10	2	1.25	0.2			0.433881	0.00424573
PHYH	3964	3995	5401	1.00782	1.35194			0.75347	0.4812
SEPHS1	1158	1237	1236	1.06822	0.999192			0.980226	0.844948
BEND7	395	397	273	1.00506	0.687657			0.741424	0.217232
PRPF18	421	441	390	1.04751	0.884354			0.932117	0.563043
FRMD4A	97	126	139	1.29897	1.10317			0.323787	0.913582
FAM107B	4358	4103	3937	0.941487	0.959542			0.486026	0.743121
CDNF	33	46	63	1.39394	1.36957			0.166785	0.455311
HSPA14	353	400	310	1.13314	0.775			0.767664	0.345779
SUV39H2	94	72	85	0.765957	1.18056			0.0874506	0.768859
DCLRE1C	70	96	84	1.37143	0.875			0.197479	0.542191
MEIG1	3	10	3	3.33333	0.3	+		2.86997e-21	0.011537
RPP38	190	180	202	0.947368	1.12222			0.507509	0.877495
NMT2	1553	1563	1614	1.00644	1.03263			0.747428	0.932962
FAM171A1	480	574	768	1.19583	1.33798			0.577689	0.502262
FAM188A	408	452	367	1.10784	0.811947			0.849342	0.412409
PTER	1386	1392	1759	1.00433	1.26365			0.738226	0.622085
C1QL3	149	123	115	0.825503	0.934959			0.172073	0.682058
RSU1	1276	1445	1273	1.13245	0.880969			0.769892	0.555453
TRDMT1	40	80	61	2	0.7625	+		9.26428e-05	0.324884
VIM-AS1	5	8	11	1.6	1.375			0.0249864	0.447489
VIM	1429	2136	1828	1.49475	0.855805			0.0714095	0.500642
HACD1	224	243	62	1.08482	0.255144			0.925119	0.00746166
STAM-AS1	7	8	4	1.14286	0.5			0.73693	0.0629716
STAM	629	628	638	0.99841	1.01592			0.712619	0.888818
TMEM236	11	15	5	1.36364	0.333333			0.209013	0.0157396
CACNB2	89	84	100	0.94382	1.19048			0.49449	0.750766
NSUN6	417	430	713	1.03118	1.65814			0.857647	0.150492
ARL5B	1668	2014	905	1.20743	0.449355			0.545097	0.0425403
PLXDC2	3	9	9	3	1	+		6.59477e-16	0.847058
NEBL	779	743	362	0.953787	0.487214			0.53151	0.0571701
CASC10	112	137	156	1.22321	1.13869			0.50228	0.846505
SKIDA1	21	37	37	1.7619	1	+		0.0035393	0.847058
MLLT10	380	482	488	1.26842	1.01245			0.390142	0.879673
DNAJC1	1175	1191	1010	1.01362	0.848027			0.77899	0.484298
COMMD3	123	148	152	1.20325	1.02703			0.556741	0.918128
BMI1	66	71	53	1.07576	0.746479			0.95518	0.299331
LOC100499489	173	211	199	1.21965	0.943128			0.511785	0.702142
PIP4K2A	444	565	521	1.27252	0.922124			0.380781	0.650954
MSRB2	372	323	468	0.86828	1.44892			0.263198	0.348936
OTUD1	89	115	161	1.29213	1.4			0.337954	0.412507
KIAA1217	662	825	1062	1.24622	1.28727			0.443186	0.582676
ARHGAP21	1928	1895	3445	0.982884	1.81794			0.647033	0.0686738
PRTFDC1	28	22	36	0.785714	1.63636			0.1107	0.165858
ENKUR	22	23	27	1.04545	1.17391			0.922715	0.781045
THNSL1	173	153	355	0.884393	2.32026			0.304925	0.00249675
APBB1IP	1247	1309	989	1.04972	0.755539			0.94227	0.313612
PDSS1	193	188	161	0.974093	0.856383			0.611042	0.501867
ABI1	1185	1205	1127	1.01688	0.93527			0.793453	0.682817
ANKRD26	148	131	129	0.885135	0.984733			0.306947	0.807417
YME1L1	3783	3698	3748	0.977531	1.01352			0.625012	0.882494
MASTL	233	211	193	0.905579	0.914692			0.366134	0.633213
ACBD5	2757	2984	3116	1.08234	1.04424			0.933354	0.963761
LRRC37A6P	1	5	9	5	1.8	+		1.48889e-60	0.0754721
RAB18	3604	3523	3436	0.977525	0.975305			0.624987	0.783176
MKX	16	33	11	2.0625	0.333333	+		3.05084e-05	0.0157396
ARMC4	6	5	9	0.833333	1.8			0.186697	0.0754721
MPP7	409	465	341	1.13692	0.733333			0.755673	0.279393
WAC-AS1	271	307	278	1.13284	0.905537			0.768629	0.611649
WAC	1624	1672	1491	1.02956	0.891746			0.850325	0.579793
BAMBI	895	866	1185	0.967598	1.36836			0.585032	0.457055
SVIL-AS1	670	760	747	1.13433	0.982895			0.763897	0.802675
SVIL	365	446	441	1.22192	0.988789			0.50573	0.817905
KIAA1462	60	98	59	1.63333	0.602041			0.0172859	0.12869
MTPAP	432	475	513	1.09954	1.08			0.876559	0.957722
MAP3K8	68	86	78	1.26471	0.906977			0.398741	0.615018
ZNF438	133	120	93	0.902256	0.775			0.356055	0.345779
ZEB1-AS1	48	31	60	0.645833	1.93548			0.016314	0.0355444
ZEB1	151	188	261	1.24503	1.3883			0.446142	0.428676
ARHGAP12	1482	1552	1753	1.04723	1.12951			0.930867	0.863751
KIF5B	4706	5054	5022	1.07395	0.993668			0.96119	0.830564
EPC1	438	433	453	0.988584	1.04619			0.67083	0.968952
CCDC7	30	28	54	0.933333	1.92857			0.457077	0.0370199
ITGB1	21312	19158	17677	0.89893	0.922695			0.346148	0.652326
NRP1	2030	1890	749	0.931034	0.396296			0.449094	0.0274513
PARD3	947	1073	1065	1.13305	0.992544			0.767959	0.827644
CUL2	938	927	962	0.988273	1.03776			0.66952	0.946557
CREM	1946	1263	1934	0.649024	1.53127			0.0171529	0.256827
CCNY	868	1066	1136	1.22811	1.06567			0.489366	0.985097
FZD8	91	84	42	0.923077	0.5			0.422078	0.0629716
ZNF248	47	46	79	0.978723	1.71739			0.629889	0.114172
ZNF25	59	62	88	1.05085	1.41935			0.947449	0.386573
ZNF33A	456	443	619	0.971491	1.39729			0.600561	0.416217
ZNF37A	196	214	276	1.09184	1.28972			0.901923	0.578661
HSD17B7P2	20	10	24	0.5	2.4	+	+	0.00118319	0.00130568
LINC00999	15	12	24	0.8	2			0.130365	0.024031
ZNF37BP	62	54	60	0.870968	1.11111			0.269871	0.89852
ZNF33B	296	278	466	0.939189	1.67626			0.477769	0.138554
BMS1	671	679	902	1.01192	1.32842			0.771504	0.516954
RET	195	263	206	1.34872	0.78327			0.232441	0.360064
CSGALNACT2	516	656	599	1.27132	0.91311			0.383516	0.629463
HNRNPF	2471	2593	2781	1.04937	1.0725			0.940679	0.972036
ZNF487	73	71	63	0.972603	0.887324			0.605028	0.569745
ZNF239	40	36	31	0.9	0.861111			0.349316	0.511956
ZNF485	21	24	30	1.14286	1.25			0.73693	0.64537
ZNF32	101	101	153	1	1.51485			0.719467	0.273698
ZNF32-AS2	7	12	10	1.71429	0.833333			0.00656706	0.454231
CXCL12	61	83	62	1.36066	0.746988			0.213552	0.300122
TMEM72-AS1	9	10	13	1.11111	1.3			0.83868	0.561938
RASSF4	1240	1216	724	0.980645	0.595395			0.637784	0.12321
C10orf10	132	137	186	1.03788	1.35766			0.888102	0.472705
C10orf25	29	27	27	0.931034	1			0.449094	0.847058
ZNF22	232	234	234	1.00862	1			0.756978	0.847058
ALOX5	2	5	4	2.5	0.8	+		2.05441e-09	0.390075
2022-03-08	1148	1215	1231	1.05836	1.01317			0.981995	0.881568
ZFAND4	55	94	89	1.70909	0.946809			0.00700974	0.711261
FAM21C	786	884	792	1.12468	0.895928			0.794745	0.589369
AGAP4	5	9	18	1.8	2	+		0.00210253	0.024031
PTPN20	5	10	6	2	0.6	+		9.26428e-05	0.126988
BMS1P5	36	48	58	1.33333	1.20833			0.258493	0.718547
FAM35BP	20	15	40	0.75	2.66667		+	0.0716971	0.000116461
SYT15	47	63	47	1.34043	0.746032			0.246242	0.298638
LINC00842	114	94	45	0.824561	0.478723			0.170373	0.0535687
HNRNPA1P33	68	58	15	0.852941	0.258621			0.227306	0.00772364
ANXA8	69	42	17	0.608696	0.404762			0.00889656	0.0294937
AGAP9	91	82	95	0.901099	1.15854			0.352589	0.809457
BMS1P6	32	75	31	2.34375	0.413333	+		9.18833e-08	0.0316935
FAM35DP	84	113	144	1.34524	1.27434			0.238165	0.604113
ANXA8L1	103	95	32	0.92233	0.336842			0.419592	0.0162522
CTSLP2	8	7	16	0.875	2.28571			0.280096	0.00327168
CTGLF12P	12	5	20	0.416667	4	+	+	0.000196462	1.82671e-12
MAPK8	646	689	725	1.06656	1.05225			0.985738	0.985061
ARHGAP22	18	20	15	1.11111	0.75			0.83868	0.304829
VSTM4	99	147	187	1.48485	1.27211			0.0781401	0.60784
ERCC6	182	207	190	1.13736	0.917874			0.754268	0.640785
OGDHL	2741	2754	3672	1.00474	1.33333			0.740027	0.509378
PARG	256	271	316	1.05859	1.16605			0.983059	0.795537
PARGP1	13	6	6	0.461538	1	+		0.00053077	0.847058
TIMM23B	182	180	148	0.989011	0.822222			0.672624	0.432211
AGAP7P	16	24	19	1.5	0.791667			0.0680398	0.374941
NCOA4	8533	8606	9914	1.00856	1.15199			0.75669	0.821638
TIMM23	552	540	883	0.978261	1.63519			0.627995	0.166722
AGAP6	124	102	139	0.822581	1.36275			0.16684	0.465234
FAM21EP	9	9	13	1	1.44444			0.719467	0.354475
FAM21A	895	920	870	1.02793	0.945652			0.842991	0.708391
ASAH2	27	53	82	1.96296	1.54717	+		0.000173551	0.241199
SGMS1	645	740	845	1.14729	1.14189			0.723049	0.840496
SGMS1-AS1	56	70	80	1.25	1.14286			0.433881	0.838689
ASAH2B	41	82	71	2	0.865854	+		9.26428e-05	0.52218
A1CF	6413	6517	7152	1.01622	1.09744			0.790517	0.92449
CSTF2T	282	294	379	1.04255	1.28912			0.909438	0.579651
DKK1	21	11	3	0.52381	0.272727	+		0.00189906	0.00887323
MBL2	113	151	616	1.33628	4.07947		+	0.253347	4.57164e-13
ZWINT	57	52	58	0.912281	1.11538			0.38699	0.890424
IPMK	604	679	569	1.12417	0.837997			0.796384	0.463659
CISD1	782	824	899	1.05371	1.09102			0.960593	0.936709
UBE2D1	277	240	261	0.866426	1.0875			0.258664	0.943416
TFAM	785	819	834	1.04331	1.01832			0.912909	0.895119
BICC1	2820	2928	893	1.0383	0.304986			0.890012	0.0120943
LINC00844	6	8	54	1.33333	6.75		+	0.258493	2.51354e-42
CCHE1	5	5	7	1	1.4			0.719467	0.412507
PHYHIPL	46	70	46	1.52174	0.657143			0.0554457	0.181671
FAM13C	6	15	8	2.5	0.533333	+		2.05441e-09	0.0804137
SLC16A9	154	106	33	0.688312	0.311321			0.0310196	0.0128367
CCDC6	1290	1578	1874	1.22326	1.18758			0.50217	0.756036
ANK3	24	37	89	1.54167	2.40541		+	0.0456691	0.001248
CDK1	1	11	5	11	0.454545	+		0	0.0443367
RHOBTB1	88	77	102	0.875	1.32468			0.280096	0.522778
ARID5B	328	324	219	0.987805	0.675926			0.667555	0.203009
ADO	393	381	440	0.969466	1.15486			0.592459	0.816297
NRBF2	711	693	843	0.974684	1.21645			0.61343	0.704061
JMJD1C	1565	1542	1531	0.985304	0.992866			0.657091	0.828481
JMJD1C-AS1	5	5	5	1	1			0.719467	0.847058
REEP3	1443	1626	1988	1.12682	1.22263			0.787881	0.6931
LINC01515	12	15	7	1.25	0.466667			0.433881	0.0487819
CTNNA3	12	12	8	1	0.666667			0.719467	0.192272
DNAJC12	101	105	158	1.0396	1.50476			0.895968	0.284431
SIRT1	338	377	261	1.11538	0.692308			0.824784	0.223063
HERC4	2244	2262	2148	1.00802	0.949602			0.75435	0.71821
MYPN	136	138	226	1.01471	1.63768			0.783812	0.164896
ATOH7	4	3	11	0.75	3.66667		+	0.0716971	4.13889e-10
PBLD	1169	1151	1989	0.984602	1.72806			0.65417	0.108433
HNRNPH3	736	667	778	0.90625	1.16642			0.368189	0.794863
RUFY2	288	283	311	0.982639	1.09894			0.646018	0.921632
DNA2	38	59	52	1.55263	0.881356			0.0409388	0.556318
SLC25A16	918	933	785	1.01634	0.841372			0.791062	0.470548
TET1	10	15	5	1.5	0.333333			0.0680398	0.0157396
CCAR1	1473	1360	1471	0.923286	1.08162			0.422774	0.954635
MIR1254-1	11	23	8	2.09091	0.347826	+		1.80235e-05	0.0179527
DDX50	398	370	415	0.929648	1.12162			0.444318	0.87863
DDX21	2823	2684	3041	0.950762	1.13301			0.520126	0.857164
KIAA1279	539	549	688	1.01855	1.25319			0.800911	0.6399
SRGN	17	11	10	0.647059	0.909091			0.0166319	0.619981
VPS26A	1309	1292	1368	0.987013	1.05882			0.664235	0.998173
SUPV3L1	671	669	779	0.997019	1.16442			0.706648	0.798546
LOC101928994	14	11	21	0.785714	1.90909			0.1107	0.0414616
HKDC1	6650	7163	8620	1.07714	1.20341			0.95058	0.727389
HK1	154	245	194	1.59091	0.791837			0.0275443	0.375246
TACR2	5	5	5	1	1			0.719467	0.847058
TSPAN15	843	637	665	0.755635	1.04396			0.0769709	0.963018
C10orf35	101	117	79	1.15842	0.675214			0.688582	0.202168
H2AFY2	128	138	183	1.07812	1.32609			0.94732	0.520581
AIFM2	776	923	864	1.18943	0.936078			0.596055	0.684795
TYSND1	188	225	272	1.19681	1.20889			0.574915	0.717552
SAR1A	1962	1913	1967	0.975025	1.02823			0.614816	0.921305
PPA1	3707	3373	3474	0.9099	1.02994			0.3795	0.925847
LRRC20	571	807	997	1.41331	1.23544			0.143369	0.670597
EIF4EBP2	4143	5231	5563	1.26261	1.06347			0.403638	0.989297
NODAL	5	9	5	1.8	0.555556	+		0.00210253	0.0940867
PALD1	8	6	3	0.75	0.5			0.0716971	0.0629716
SGPL1	1363	1669	2549	1.2245	1.52726			0.498859	0.260881
PCBD1	1527	1777	2490	1.16372	1.40124			0.672375	0.410818
UNC5B	83	108	39	1.3012	0.361111			0.319238	0.020216
SLC29A3	536	680	592	1.26866	0.870588			0.3896	0.532491
CDH23	73	91	177	1.24658	1.94505			0.442314	0.0335844
C10orf105	0	2	12	#DIV/0!	6		+	1	2.49526e-32
C10orf54	873	1123	784	1.28637	0.69813			0.350212	0.230521
PSAP	19633	24059	25671	1.22544	1.067			0.496396	0.982544
CHST3	89	79	57	0.88764	0.721519			0.313839	0.262262
SPOCK2	385	347	1029	0.901299	2.96542		+	0.353186	4.89966e-06
ASCC1	553	549	742	0.992767	1.35155			0.688502	0.481784
ANAPC16	1025	1101	1341	1.07415	1.21798			0.960532	0.701337
DDIT4	380	389	366	1.02368	0.940874			0.823868	0.696579
DNAJB12	747	834	1137	1.11647	1.36331			0.821276	0.464409
MICU1	1526	1743	1830	1.1422	1.04991			0.738991	0.978851
MCU	1269	1209	1138	0.952719	0.941274			0.527476	0.697564
OIT3	199	188	349	0.944724	1.85638			0.497787	0.0557947
PLA2G12B	743	719	1309	0.967699	1.82058			0.585431	0.0677165
P4HA1	308	348	277	1.12987	0.795977			0.77811	0.382723
NUDT13	47	37	34	0.787234	0.918919			0.112673	0.643278
ECD	402	433	391	1.07711	0.903002			0.950675	0.605735
FAM149B1	395	427	437	1.08101	1.02342			0.937741	0.90859
DNAJC9	245	277	230	1.13061	0.830325			0.775739	0.448207
DNAJC9-AS1	26	33	16	1.26923	0.484848			0.388283	0.056147
MRPS16	1523	1583	1790	1.0394	1.13076			0.895019	0.86139
CFAP70	32	36	32	1.125	0.888889			0.793722	0.573291
ANXA7	2446	2494	3280	1.01962	1.31516			0.805689	0.537717
MSS51	17	12	9	0.705882	0.75			0.0398324	0.304829
PPP3CB	522	534	495	1.02299	0.926966			0.820746	0.66262
PPP3CB-AS1	12	21	32	1.75	1.52381	+		0.00414489	0.264404
USP54	54	71	46	1.31481	0.647887			0.29245	0.171789
AGAP5	23	23	46	1	2			0.719467	0.024031
BMS1P4	68	71	64	1.04412	0.901408			0.916595	0.60203
GLUD1P3	35	18	25	0.514286	1.38889	+		0.00157494	0.42785
SEC24C	2222	2370	2420	1.06661	1.0211			0.985594	0.902458
FUT11	91	119	89	1.30769	0.747899			0.306275	0.301541
CHCHD1	274	295	286	1.07664	0.969492			0.952242	0.76833
ZSWIM8	1034	1164	1069	1.12573	0.918385			0.791392	0.642003
ZSWIM8-AS1	4	2	9	0.5	4.5	+	+	0.00118319	1.65534e-16
NDST2	299	330	361	1.10368	1.09394			0.862967	0.931148
CAMK2G	378	377	579	0.997354	1.53581			0.708085	0.252298
VCL	2718	2900	2067	1.06696	0.712759			0.984416	0.250037
AP3M1	1157	1140	1263	0.985307	1.10789			0.657105	0.90462
ADK	988	1070	1275	1.083	1.19159			0.931166	0.748745
LOC102723439	7	1	3	0.142857	3	+	+	1.14097e-07	3.28936e-06
KAT6B	415	421	437	1.01446	1.038			0.782712	0.947216
DUSP13	29	40	23	1.37931	0.575			0.186293	0.107526
SAMD8	980	1000	780	1.02041	0.78			0.809193	0.354372
VDAC2	2829	3156	2880	1.11559	0.912548			0.824122	0.628133
COMTD1	234	267	358	1.14103	1.34082			0.742695	0.497931
ZNF503	154	183	270	1.18831	1.47541			0.5993	0.317255
ZNF503-AS2	24	35	34	1.45833	0.971429			0.0987289	0.773267
C10orf11	334	268	356	0.802395	1.32836			0.133913	0.517056
KCNMA1	65	90	379	1.38462	4.21111		+	0.179033	4.26091e-14
DLG5	544	658	791	1.20956	1.20213			0.539228	0.72969
DLG5-AS1	4	4	13	1	3.25		+	0.719467	1.51538e-07
POLR3A	636	681	629	1.07075	0.923642			0.971802	0.654601
RPS24	5383	5506	5355	1.02285	0.972575			0.820123	0.776195
ZMIZ1-AS1	21	15	11	0.714286	0.733333			0.0447478	0.279393
ZMIZ1	1723	1611	1104	0.934997	0.685289			0.462904	0.214304
PPIF	3400	4258	3989	1.25235	0.936825			0.428141	0.686625
ZCCHC24	531	691	1100	1.30132	1.5919			0.319008	0.200853
EIF5AL1	91	99	108	1.08791	1.09091			0.914891	0.936919
BEND3P3	58	53	54	0.913793	1.01887			0.391795	0.896577
NUTM2B-AS1	112	119	144	1.0625	1.21008			0.999253	0.715414
NUTM2B	0	11	5	#DIV/0!	0.454545			1	0.0443367
LOC642361	21	26	41	1.2381	1.57692			0.463595	0.213771
BMS1P21	6	4	3	0.666667	0.75			0.0225095	0.304829
MBL1P	5	9	5	1.8	0.555556	+		0.00210253	0.0940867
SFTPD	12	16	28	1.33333	1.75			0.258493	0.0973532
TMEM254-AS1	25	17	5	0.68	0.294118			0.027471	0.0109088
TMEM254	478	514	709	1.07531	1.37938			0.956654	0.441244
PLAC9	13	8	6	0.615385	0.75			0.00995394	0.304829
ANXA11	2823	2625	2299	0.929862	0.87581			0.445052	0.54398
LINC00857	98	111	100	1.13265	0.900901			0.769229	0.600852
MAT1A	4817	5625	8007	1.16774	1.42347			0.660193	0.381194
DYDC2	30	33	45	1.1	1.36364			0.875038	0.463931
FAM213A	2622	2576	4184	0.982456	1.62422			0.645262	0.174922
TSPAN14	865	857	620	0.990751	0.723454			0.679964	0.265017
LOC102723703	5	2	7	0.4	3.5	+	+	0.000133642	4.9308e-09
GHITM	7168	8006	7644	1.11691	0.954784			0.819842	0.731161
CDHR1	13	5	6	0.384615	1.2	+		9.29179e-05	0.733524
CCSER2	1801	1882	2027	1.04498	1.07705			0.92052	0.963361
GRID1	105	129	150	1.22857	1.16279			0.48816	0.80157
WAPAL	1713	1783	1755	1.04086	0.984296			0.901719	0.806289
LDB3	9	6	8	0.666667	1.33333			0.0225095	0.509378
BMPR1A	263	272	298	1.03422	1.09559			0.871459	0.928009
MMRN2	8	10	9	1.25	0.9			0.433881	0.598765
SNCG	373	495	495	1.32708	1			0.269644	0.847058
ADIRF	1616	1254	1438	0.77599	1.14673			0.0987101	0.831445
AGAP11	27	20	15	0.740741	0.75			0.0636764	0.304829
GLUD1	9721	10660	16293	1.0966	1.52842			0.886236	0.259702
FAM35A	1427	1424	1969	0.997898	1.38272			0.710417	0.436504
NUTM2A	12	10	16	0.833333	1.6			0.186697	0.194103
NUTM2A-AS1	191	186	246	0.973822	1.32258			0.609945	0.526047
LOC439994	68	72	69	1.05882	0.958333			0.984117	0.740078
NUTM2D	19	36	33	1.89474	0.916667	+		0.000519909	0.637907
LINC00864	12	10	16	0.833333	1.6			0.186697	0.194103
MINPP1	586	551	580	0.940273	1.05263			0.481655	0.986077
PAPSS2	4843	5634	6153	1.16333	1.09212			0.673565	0.934614
ATAD1	1381	1351	1391	0.978277	1.02961			0.62806	0.924958
CFL1P1	6	2	7	0.333333	3.5	+	+	2.62071e-05	4.9308e-09
KLLN	20	10	22	0.5	2.2	+		0.00118319	0.00622514
PTEN	2202	2266	2676	1.02906	1.18094			0.848101	0.768164
RNLS	221	299	280	1.35294	0.936455			0.225628	0.685718
STAMBPL1	17	29	33	1.70588	1.13793			0.00729638	0.847921
ACTA2	1011	850	400	0.840752	0.470588			0.20138	0.0502978
FAS	910	985	1143	1.08242	1.16041			0.933083	0.805988
LIPA	2439	2591	3835	1.06232	1.48012			0.99985	0.311823
IFIT2	741	782	1268	1.05533	1.62148			0.96805	0.177018
IFIT3	494	666	551	1.34818	0.827327			0.233323	0.442251
IFIT1	132	180	296	1.36364	1.64444			0.209013	0.160024
IFIT5	279	309	428	1.10753	1.38511			0.850375	0.433139
SLC16A12	38	47	52	1.23684	1.10638			0.466787	0.907489
PANK1	328	397	472	1.21037	1.18892			0.537007	0.753601
KIF20B	36	35	38	0.972222	1.08571			0.603497	0.94682
RPP30	321	280	310	0.872274	1.10714			0.273155	0.906047
ANKRD1	8470	8437	5580	0.996104	0.661373			0.702727	0.186324
NUDT9P1	2	3	7	1.5	2.33333		+	0.0680398	0.00225026
PCGF5	2817	2932	2488	1.04082	0.848568			0.901535	0.485425
HECTD2	132	126	128	0.954545	1.01587			0.534384	0.888685
PPP1R3C	186	214	577	1.15054	2.69626		+	0.712919	8.69658e-05
TNKS2	1279	1443	1004	1.12823	0.695773			0.783374	0.22748
FGFBP3	4	5	3	1.25	0.6			0.433881	0.126988
BTAF1	1289	1211	1238	0.939488	1.0223			0.478839	0.905622
CPEB3	101	104	130	1.0297	1.25			0.850986	0.64537
2022-03-05	1242	1356	1403	1.09179	1.03466			0.902086	0.938346
IDE	1538	1766	1686	1.14824	0.9547			0.720059	0.730951
KIF11	14	24	10	1.71429	0.416667			0.00656706	0.0325862
HHEX	2619	2617	1937	0.999236	0.74016			0.716175	0.289632
EXOC6	687	742	570	1.08006	0.768194			0.940906	0.334299
CYP26C1	3	8	12	2.66667	1.5	+		2.25887e-11	0.289594
CYP26A1	6716	6231	7954	0.927784	1.27652			0.437943	0.600469
MYOF	965	1118	514	1.15855	0.45975			0.688172	0.0462014
CEP55	2	6	3	3	0.5	+		6.59477e-16	0.0629716
RBP4	67117	67481	87509	1.00542	1.29679			0.742993	0.567127
PDE6C	7	10	1	1.42857	0.1		+	0.126766	0.00140995
FRA10AC1	176	193	211	1.09659	1.09326			0.88625	0.932433
SLC35G1	617	576	363	0.933549	0.630208			0.457832	0.154041
PIPSL	26	25	28	0.961538	1.12			0.561243	0.881694
PLCE1	1444	1137	1179	0.787396	1.03694			0.112886	0.944389
[truncated: 13,417 more rows]

## Sheet: Proteomics
protein	gene	Mock-1	Mock-2	Mock-3	HBV-1	HBV-2	HBV-3	siHBV-1	siHBV-2	siHBV-3	protein	gene	Mock	HBV	HBV/Mock	p_value	protein	gene	HBV	siHBV	siHBV/HBV	p_value
Q01105	SET	43582.3	42441.4	43087.2	34366.4	42422.6	40245.5	27536.1	29323	29568.4	Q01105	SET	43037	39011.5	0.906464	0.246903	Q01105	SET	39011.5	28809.2	0.73848	0.0305312
P30520	PURA2	6494.95	7060.1	6991.65	7447.88	7392.58	7011.17	6578.86	6991.98	7040.9	P30520	PURA2	6848.9	7283.88	1.06351	0.136449	P30520	PURA2	7283.88	6870.58	0.943258	0.112609
Q92900	RENT1	9321.44	8564.66	8546.39	9762.42	8779.44	7744.61	8891.5	8504.72	9715.41	Q92900	RENT1	8810.83	8762.15	0.994475	0.908452	Q92900	RENT1	8762.15	9037.21	1.03139	0.690132
Q9H0K1	SIK2	376.461	3395.02	263.885	210.533	2908.91	3137.25	2497.43	289.484	188.65	Q9H0K1	SIK2	1345.12	2085.57	1.55047	0.652766	Q9H0K1	SIK2	2085.57	991.854	0.47558	0.501804
A8MTY0	ZN724	1496.16	1472.09	1618.27	1448.06	1635.54	1570.34	1532.92	1928.93	481.263	A8MTY0	ZN724	1528.84	1551.31	1.0147	0.774787	A8MTY0	ZN724	1551.31	1314.37	0.847264	0.534153
P01042	KNG1	11030.4	10072.9	10600.6	12575.4	12745.4	11970.2	9411.93	9551.98	10022.3	P01042	KNG1	10568	12430.3	1.17623	0.00944211	P01042	KNG1	12430.3	9662.06	0.777296	0.00072433
Q86TG7	PEG10	54442	56480.8	57930.1	54985.6	50605.8	53874.1	22691.9	23004.5	23329.6	Q86TG7	PEG10	56284.3	53155.2	0.944405	0.142375	Q86TG7	PEG10	53155.2	23008.7	0.432858	0.000320736
Q9BYC9	RM20	9538.38	9801.08	8907.21	7692.16	6112.38	6527.73	9670.08	6710.46	7470.01	Q9BYC9	RM20	9415.56	6777.43	0.719811	0.0261899	Q9BYC9	RM20	6777.43	7950.18	1.17304	0.311539
Q02410	APBA1	1688.82	2348.02	1080.89	2114.79	1968.23	2053.26	2250.7	1705.57	1890.84	Q02410	APBA1	1705.91	2045.43	1.19902	0.413874	Q02410	APBA1	2045.43	1949.04	0.952876	0.574659
Q9Y6D5	BIG2	3471.95	4123.77	4402.22	4074.27	2905.06	3245.88	3889.88	4325.89	3684.43	Q9Y6D5	BIG2	3999.32	3408.4	0.852247	0.255161	Q9Y6D5	BIG2	3408.4	3966.73	1.16381	0.247774
Q02246	CNTN2	5500.86	5136.33	5026.3	2016.82	1994.12	2055.99	1491.44	1656.35	1606.1	Q02246	CNTN2	5221.16	2022.31	0.38733	0.000278823	Q02246	CNTN2	2022.31	1584.63	0.783575	0.0109703
Q969Q5	RAB24	5489.14	5379.08	5653.16	5093.77	5637.21	5298.48	4771.7	5153.01	5547.61	Q969Q5	RAB24	5507.13	5343.15	0.970225	0.418358	Q969Q5	RAB24	5343.15	5157.44	0.965242	0.531629
P50336	PPOX	4723.3	4937.23	5064.36	4875.46	4934.1	4933.63	5331.49	4722.1	4965.16	P50336	PPOX	4908.3	4914.4	1.00124	0.943763	P50336	PPOX	4914.4	5006.25	1.01869	0.672787
O95218	ZRAB2	4123.92	3947.52	3484.05	3972.96	4746.14	4303.16	4337.07	5034.07	4857.74	O95218	ZRAB2	3851.83	4340.75	1.12693	0.173099	O95218	ZRAB2	4340.75	4742.96	1.09266	0.262357
Q13185	CBX3	6492.72	8705.53	15542.2	9420.65	9828.81	9607.64	10197.1	9961.29	8691.52	Q13185	CBX3	10246.8	9619.03	0.938734	0.988463	Q13185	CBX3	9619.03	9616.63	0.99975	0.964554
Q17RY0	CPEB4	1529.29	1211.16	1558.84	1214.59	1036.52	809.131	827.252	804.062	1142.49	Q17RY0	CPEB4	1433.1	1020.08	0.7118	0.0808114	Q17RY0	CPEB4	1020.08	924.601	0.906401	0.582047
O14657	TOR1B	2904.61	2656.25	5196.81	4512.36	2749.23	2780.58	3526.25	3048.02	3711.1	O14657	TOR1B	3585.89	3347.39	0.933489	0.860331	O14657	TOR1B	3347.39	3428.46	1.02422	0.801709
P01889	HLAB	8873.45	11168.1	11573.2	15087.7	14749.5	14387.8	24159.2	19331.4	24078	P01889	HLAB	10538.2	14741.6	1.39887	0.0509721	P01889	HLAB	14741.6	22522.9	1.52784	0.0263259
Q86TI0	TBCD1	202.199	135.732	125.503	316.028	250.023	115.465	430.455	377.674	519.05	Q86TI0	TBCD1	154.478	227.172	1.47058	0.409685	Q86TI0	TBCD1	227.172	442.393	1.94739	0.1248
Q9P0M9	RM27	4035.5	3590.27	3640.35	3697.52	3783.49	3638.32	2555.49	3711.26	4103.55	Q9P0M9	RM27	3755.37	3706.45	0.986972	0.783323	Q9P0M9	RM27	3706.45	3456.77	0.932636	0.59837
Q13630	FCL	4350.62	4123.27	5083.45	6247.07	6416.73	6964.62	8824.51	8789.24	9628.04	Q13630	FCL	4519.11	6542.8	1.44781	0.0131991	Q13630	FCL	6542.8	9080.6	1.38788	0.00182441
Q13542	4EBP2	3111.55	3256.93	3933.36	3782.04	3701.18	2993.74	3408.03	3539.22	3214.61	Q13542	4EBP2	3433.95	3492.32	1.017	0.879765	Q13542	4EBP2	3492.32	3387.29	0.969924	0.769845
O00743	PPP6	6721.04	7635.95	9109.53	9100.95	5904.27	7677.77	6279.65	7517.19	7834.05	O00743	PPP6	7822.17	7561	0.966611	0.801102	O00743	PPP6	7561	7210.3	0.953617	0.814835
O14735	CDIPT	4781.69	5261.55	5113.71	5350.71	4914.4	5132.58	5870.14	6580.07	6467.27	O14735	CDIPT	5052.32	5132.56	1.01588	0.692859	O14735	CDIPT	5132.56	6305.83	1.22859	0.0119139
O94901	SUN1	2653.12	1803.53	1482.36	1702.82	2156.72	1650.48	1683.7	1732.14	1638.3	O94901	SUN1	1979.67	1836.67	0.927766	0.801768	O94901	SUN1	1836.67	1684.71	0.917264	0.447941
P51692	STA5B	2598.62	2411.19	2305.86	2432.21	2408.24	2926.47	2900.73	2618.8	2395.53	P51692	STA5B	2438.55	2588.97	1.06168	0.486529	P51692	STA5B	2588.97	2638.35	1.01907	0.824533
P30876	RPB2	3293.39	2621.14	2457.16	3361.06	3077.14	3476.59	3054.17	3210.85	2936.25	P30876	RPB2	2790.56	3304.93	1.18432	0.176206	P30876	RPB2	3304.93	3067.09	0.928036	0.180174
Q92747	ARC1A	7955.71	7539.76	7567.53	16263.7	7817.05	7497.13	15686.7	14499.2	15529.5	Q92747	ARC1A	7687.67	10525.9	1.3692	0.429197	Q92747	ARC1A	10525.9	15238.5	1.44771	0.22375
Q96QK1	VPS35	38696.5	39626.7	37140.6	36219.5	36714.7	36006.7	35536.7	34426.5	35145.2	Q96QK1	VPS35	38487.9	36313.6	0.943507	0.081729	Q96QK1	VPS35	36313.6	35036.1	0.964821	0.0398162
Q9UBQ5	EIF3K	9706.68	9144.44	8171.66	9011.61	9741.19	8346.12	7601.23	8016.04	6509.27	Q9UBQ5	EIF3K	9007.59	9032.97	1.00282	0.962786	Q9UBQ5	EIF3K	9032.97	7375.51	0.81651	0.0623034
Q9Y3X0	CCDC9	975.221	1044.52	903.073	750.757	882.796	766.986	961.015	839.803	952.036	Q9Y3X0	CCDC9	974.272	800.179	0.82131	0.0418157	Q9Y3X0	CCDC9	800.179	917.618	1.14677	0.110202
Q709F0	ACD11	18999.3	20430.4	19871.3	21416.1	20872.2	19791.4	19246.9	25720.1	26436.8	Q709F0	ACD11	19767	20693.2	1.04686	0.22008	Q709F0	ACD11	20693.2	23801.2	1.1502	0.326471
Q9H477	RBSK	3723.95	3564.68	3099.56	3300.48	3158.57	3138.8	1622.69	1650.29	1739.7	Q9H477	RBSK	3462.73	3199.28	0.923919	0.299911	Q9H477	RBSK	3199.28	1670.9	0.522272	2.90433e-05
Q9NSE4	SYIM	41612.2	39708.7	39834	37466.5	37345.8	35422.4	36532	39093.7	41647.6	Q9NSE4	SYIM	40385	36744.9	0.909866	0.017225	Q9NSE4	SYIM	36744.9	39091.1	1.06385	0.247109
Q8TE49	OTU7A	119.529	195.853	111.112	205.578	292.76	215.835	149.056	122.573	61.6745	Q8TE49	OTU7A	142.165	238.058	1.67452	0.0747191	Q8TE49	OTU7A	238.058	111.101	0.466699	0.076176
Q9UPE1	SRPK3	454.982	404.724	440.038	587.444	760.874	653.473	661.732	467.506	793.753	Q9UPE1	SRPK3	433.248	667.264	1.54014	0.0163626	Q9UPE1	SRPK3	667.264	640.997	0.960635	0.760365
Q69YU5	BWNIN	3283.84	3584.21	3020.85	2509.21	2086.13	2612.37	2443.06	2035.33	2121.4	Q69YU5	BWNIN	3296.3	2402.57	0.728868	0.0239838	Q69YU5	BWNIN	2402.57	2199.93	0.915658	0.386651
Q8NFH5	NUP35	776.068	272.527	623.234	712.529	796.978	725.647	709.542	875.596	679.341	Q8NFH5	NUP35	557.276	745.052	1.33695	0.355169	Q8NFH5	NUP35	745.052	754.827	1.01312	0.932121
P62333	PRS10	14537.7	14978	14516.2	17341.7	12040.7	15997.8	9735.55	12409.4	14395.4	P62333	PRS10	14677.3	15126.7	1.03062	0.883324	P62333	PRS10	15126.7	12180.1	0.805205	0.242732
P54132	BLM	595.343	574.28	402.079	6981.06	383.569	200.481	325.232	214.948	457.099	P54132	BLM	523.9	2521.7	4.81333	0.717895	P54132	BLM	2521.7	332.426	0.131826	0.481204
O43670	ZN207	5502.16	5157.4	4179.66	4744.75	4904.98	4928.72	4246.76	3789.48	2728.84	O43670	ZN207	4946.41	4859.48	0.982427	0.905973	O43670	ZN207	4859.48	3588.36	0.738424	0.136056
P05186	PPBT	395.019	992.135	1049.78	889.408	832.016	915.019	1165.47	683.895	929.083	P05186	PPBT	812.312	878.814	1.08187	0.653085	P05186	PPBT	878.814	926.15	1.05386	0.865698
Q8NDH3	PEPL1	2674.88	2642.68	2907.99	3049.51	2763.63	2353.62	3187.88	3120.13	3389.06	Q8NDH3	PEPL1	2741.85	2722.25	0.992852	0.894167	Q8NDH3	PEPL1	2722.25	3232.36	1.18738	0.133416
Q9NYJ8	TAB2	187.678	293.32	215.227	359.652	327.332	298.357	283.486	434.486	279.496	Q9NYJ8	TAB2	232.075	328.447	1.41526	0.0957314	Q9NYJ8	TAB2	328.447	332.489	1.01231	0.968845
Q8IY33	MILK2	8659.36	8688.75	7625.43	9725.5	8642.87	9664.56	11855	11099.1	11680.7	Q8IY33	MILK2	8324.52	9344.31	1.12251	0.115245	Q8IY33	MILK2	9344.31	11544.9	1.2355	0.0159823
Q9BXI2	ORNT2	1188.09	1410.45	1498.12	848.331	736.751	916.023	491.923	473.012	347.995	Q9BXI2	ORNT2	1365.55	833.702	0.610524	0.00653325	Q9BXI2	ORNT2	833.702	437.643	0.52494	0.011896
Q99766	ATP5S	2328.02	1242.51	1171.48	2077.1	2333.49	2094.82	1687.39	2047.57	2168.6	Q99766	ATP5S	1580.67	2168.47	1.37187	0.235722	Q99766	ATP5S	2168.47	1967.85	0.907484	0.319432
Q9UBT2	SAE2	4446.14	4716.43	4177.08	4202.08	4558.17	4579.13	3510.27	2722.1	2524.52	Q9UBT2	SAE2	4446.55	4446.46	0.999979	0.992728	Q9UBT2	SAE2	4446.46	2918.96	0.656469	0.0413308
Q9HAC7	SUCHY	2790.71	2664.18	2850.79	3410.41	3289.52	2810.1	3312.28	2605.92	4050.65	Q9HAC7	SUCHY	2768.56	3170.01	1.145	0.145583	Q9HAC7	SUCHY	3170.01	3322.95	1.04824	0.822934
O43741	AAKB2	4879.65	4321.53	3628.39	2894.4	3886.05	2858.24	4171.81	3574.07	3304.16	O43741	AAKB2	4276.52	3212.9	0.751287	0.0956172	O43741	AAKB2	3212.9	3683.35	1.14643	0.314523
Q9GZV5	WWTR1	1400.31	1215.15	1271.73	1465.42	1090.28	1176.15	1002.06	590.797	1012.66	Q9GZV5	WWTR1	1295.73	1243.95	0.960036	0.66582	Q9GZV5	WWTR1	1243.95	868.506	0.698185	0.153179
P48637	GSHB	16195.4	17725.9	16378	20842.7	22465	21462.1	15165.1	22940.7	23876.2	P48637	GSHB	16766.4	21589.9	1.28769	0.00268646	P48637	GSHB	21589.9	20660.7	0.956959	0.705815
Q9NZ43	USE1	821.522	661.318	937.525	818.433	860.041	1002.46	635.786	802.437	605.534	Q9NZ43	USE1	806.788	893.646	1.10766	0.422146	Q9NZ43	USE1	893.646	681.252	0.762329	0.0674238
Q9P2K8	E2AK4	220.94	260.613	220.749	253.352	267.814	254.056	209.174	283.876	275.189	Q9P2K8	E2AK4	234.101	258.407	1.10383	0.199998	Q9P2K8	E2AK4	258.407	256.08	0.990992	0.87261
P62330	ARF6	6203.63	5419.01	6591.41	5785.98	7011.01	6671.21	6956.59	4031.46	5726.36	P62330	ARF6	6071.35	6489.4	1.06886	0.460131	P62330	ARF6	6489.4	5571.47	0.858549	0.393771
Q8N5N7	RM50	7630.46	6744.35	7230.25	8439.5	6099.65	8683.65	7098.1	7643.56	7810.06	Q8N5N7	RM50	7201.69	7740.93	1.07488	0.650313	Q8N5N7	RM50	7740.93	7517.24	0.971103	0.891328
P40337	VHL	850.718	789.079	796.87	735.045	769.873	758.16	712.057	492.04	666.02	P40337	VHL	812.223	754.36	0.92876	0.0689518	P40337	VHL	754.36	623.373	0.82636	0.214734
Q8WTV0	SCRB1	1808.1	1603.5	3474.56	2298.28	3548.44	3426.24	5113.61	3997.49	4674.12	Q8WTV0	SCRB1	2295.39	3090.99	1.34661	0.30303	Q8WTV0	SCRB1	3090.99	4595.07	1.4866	0.0795169
Q15819	UB2V2	232.381	167.75	414.569	211.262	81.4844	118.001	121.013	194.544	131.477	Q15819	UB2V2	271.567	136.916	0.50417	0.14581	Q15819	UB2V2	136.916	149.011	1.08834	0.685246
P21359	NF1	1010.4	1656.08	5996.9	8567.36	1264.32	551.634	1629.31	1462.92	5359.59	P21359	NF1	2887.79	3461.1	1.19853	0.868777	P21359	NF1	3461.1	2817.27	0.813981	0.799681
Q8NF37	PCAT1	3960.01	3947.97	1542.65	3927.02	3370.02	4159.29	3735.53	4161.91	4211.05	Q8NF37	PCAT1	3150.21	3818.78	1.21223	0.474722	Q8NF37	PCAT1	3818.78	4036.16	1.05693	0.483996
P15954	COX7C	29689.4	26590.5	27441.4	27432	26496.6	26086.6	24724.1	25891.1	10310.4	P15954	COX7C	27907.1	26671.8	0.955734	0.31101	P15954	COX7C	26671.8	20308.5	0.761424	0.361084
P52907	CAZA1	43809.1	41541.9	41943.7	43050.3	47550.7	33999.9	37299.9	31945.7	38120.3	P52907	CAZA1	42431.6	41533.7	0.978839	0.787628	P52907	CAZA1	41533.7	35788.7	0.861679	0.296971
Q01459	DIAC	4488.12	3835.76	3090.82	3129.22	834.279	3645.69	3746.23	4209.45	3752.34	Q01459	DIAC	3804.9	2536.4	0.666613	0.34474	Q01459	DIAC	2536.4	3902.67	1.53867	0.322712
Q05513	KPCZ	385.08	501.148	410.144	352.535	298.208	376.225	485.851	336.222	236.993	Q05513	KPCZ	432.124	342.323	0.792186	0.0944656	Q05513	KPCZ	342.323	353.022	1.03126	0.976786
O75915	PRAF3	3701.85	2780.15	2519.37	2077.95	1881.08	1906.31	1901.13	2090.19	2202.57	O75915	PRAF3	3000.46	1955.12	0.651606	0.0605296	O75915	PRAF3	1955.12	2064.63	1.05601	0.37531
Q9UHE5	NAT8	1827.07	3052.46	2711.57	2408.07	2402.2	1878.91	4331.63	4378.45	4408.37	Q9UHE5	NAT8	2530.37	2229.73	0.881188	0.574613	Q9UHE5	NAT8	2229.73	4372.82	1.96114	0.014059
P10599	THIO	293155	256682	227711	234966	264040	275294	221385	195887	146808	P10599	THIO	259183	258100	0.995822	0.990788	P10599	THIO	258100	188027	0.728504	0.0995831
P00395	COX1	2864.28	2975.72	2985.78	4520.89	5151.08	5625.05	6543.11	5835.36	5870.94	P00395	COX1	2941.92	5099	1.73322	0.0106619	P00395	COX1	5099	6083.14	1.193	0.0869377
P50897	PPT1	2930.22	2740.06	4271.2	3165.47	6089.11	3462.98	6577.2	6768.69	7082.71	P50897	PPT1	3313.83	4239.18	1.27924	0.426167	P50897	PPT1	4239.18	6809.53	1.60633	0.125759
Q9NTI5	PDS5B	1021.17	760.901	657.247	1278.96	847.432	652.748	1046.66	1208.54	944.797	Q9NTI5	PDS5B	813.107	926.379	1.13931	0.670993	Q9NTI5	PDS5B	926.379	1066.67	1.15144	0.473716
P27487	DPP4	81889	80703.6	81091.6	70150.6	72486.1	71778.9	90439.5	98376.5	98541.8	P27487	DPP4	81228.1	71471.9	0.879891	0.00182924	P27487	DPP4	71471.9	95785.9	1.34019	0.00498766
Q04446	GLGB	146328	140617	130841	128627	130443	135382	118841	124666	125220	Q04446	GLGB	139262	131484	0.944148	0.22021	Q04446	GLGB	131484	122909	0.934784	0.0412355
Q13347	EIF3I	41454.2	41175.1	39187.9	37407.9	37503.4	37577.7	32484.8	35106.3	34574.4	Q13347	EIF3I	40605.7	37496.3	0.923424	0.0457363	Q13347	EIF3I	37496.3	34055.2	0.908227	0.0547718
Q969M1	TM40L	11319.1	10719.5	10538.4	9824.99	10593.4	11604.6	8531.74	9894.77	8921.72	Q969M1	TM40L	10859	10674.3	0.982992	0.744206	Q969M1	TM40L	10674.3	9116.08	0.854021	0.07356
O60518	RNBP6	460.699	572.224	391.227	278.649	138.631	477.081	257.721	233.677	174399	O60518	RNBP6	474.717	298.121	0.627997	0.245252	O60518	RNBP6	298.121	58296.8	195.548	0.436544
A0A0C4DH72	KV106	1021.14	716.64	1573.43	178.677	728.128	1317.71	947.158	252.565	685.354	A0A0C4DH72	KV106	1103.74	741.504	0.671812	0.401609	A0A0C4DH72	KV106	741.504	628.359	0.847412	0.984028
P00738	HPT	118794	97568.8	119530	111141	141191	137197	100075	103475	113564	P00738	HPT	111964	129843	1.15968	0.219256	P00738	HPT	129843	105705	0.814098	0.0984789
P14868	SYDC	74149.6	71859	69641.8	66404.9	65609.8	67359	59646.9	58143.9	58252.6	P14868	SYDC	71883.5	66457.9	0.924523	0.034706	P14868	SYDC	66457.9	58681.1	0.882982	0.000384237
Q9BV57	MTND	117865	111235	111393	116936	115385	114788	98904.2	101061	100243	Q9BV57	MTND	113498	115703	1.01943	0.414981	Q9BV57	MTND	115703	100070	0.864884	7.3038e-05
Q15717	ELAV1	8187.45	8984.94	9122.43	10949.6	10562.2	10769.1	12103.1	12193.7	12785.7	Q15717	ELAV1	8764.94	10760.3	1.22765	0.018623	Q15717	ELAV1	10760.3	12360.8	1.14875	0.0045964
P28482	MK01	15284	14229.1	15076.1	15511.7	15047.5	14216.8	15094.7	15698.9	15976.9	P28482	MK01	14863.1	14925.3	1.00419	0.911126	P28482	MK01	14925.3	15590.2	1.04455	0.234509
P63098	CANB1	1975.16	1915.21	1825.5	2260.41	1407.55	2283.4	1832.84	1685.32	1613.96	P63098	CANB1	1905.29	1983.79	1.0412	0.925658	P63098	CANB1	1983.79	1710.71	0.862344	0.516902
Q5SRH9	TT39A	1016.73	3614.31	3365.35	1464.27	2309.06	2058.08	1331.28	1917.27	2497.68	Q5SRH9	TT39A	2665.46	1943.81	0.729256	0.694464	Q5SRH9	TT39A	1943.81	1915.41	0.98539	0.904778
Q6RW13	ATRAP	1072.72	363.587	389.331	872.03	769.684	1146.51	411.822	857.215	1294.23	Q6RW13	ATRAP	608.547	929.407	1.52725	0.258276	Q6RW13	ATRAP	929.407	854.421	0.919319	0.664452
P29728	OAS2	26511	377.83	23812.6	658.445	583.746	533.94	475.599	81502.1	1552.59	P29728	OAS2	16900.5	592.044	0.0350312	0.234487	P29728	OAS2	592.044	27843.4	47.0294	0.34756
Q99570	PI3R4	2505.27	3751.48	2862.05	2783.58	3038.57	2850.67	2055.19	2550.25	1821.57	Q99570	PI3R4	3039.6	2890.94	0.951093	0.790348	Q99570	PI3R4	2890.94	2142.34	0.741052	0.079646
Q8IVS8	GLCTK	3226.5	3225.36	3212.71	4108.74	4187.69	3634.57	3943.94	3436.49	4518.23	Q8IVS8	GLCTK	3221.52	3977	1.23451	0.0422539	Q8IVS8	GLCTK	3977	3966.22	0.997289	0.943069
P19827	ITIH1	191.038	165.465	111.281	211.233	242.121	240.868	333.374	267.471	278.347	P19827	ITIH1	155.928	231.408	1.48407	0.113533	P19827	ITIH1	231.408	293.064	1.26644	0.0537056
P30419	NMT1	14309	15302.9	14485.6	14668.4	13796.9	13499	14402.7	14218.5	15148.2	P30419	NMT1	14699.2	13988.1	0.951626	0.200751	P30419	NMT1	13988.1	14589.8	1.04301	0.253827
Q6P996	PDXD1	13105.4	13336	12725.9	12479.5	12258	12359.5	13776.8	13349.6	14445.2	Q6P996	PDXD1	13055.8	12365.7	0.94714	0.0443985	Q6P996	PDXD1	12365.7	13857.2	1.12062	0.0332226
Q99536	VAT1	56533.4	50622.5	50103.9	45468.7	43051.8	43484.4	50068.1	54180	49326.1	Q99536	VAT1	52420	44001.6	0.839405	0.0309215	Q99536	VAT1	44001.6	51191.4	1.1634	0.018026
O95273	CCDB1	155.241	195.527	230.858	122.956	124.809	136.976	100.018	89.3089	103.569	O95273	CCDB1	193.876	128.247	0.661493	0.0634175	O95273	CCDB1	128.247	97.6322	0.76128	0.00972532
Q9NX05	F120C	5707.59	5536.49	2594.93	3996.8	4033.54	2552.99	3837.52	2199.86	2299.5	Q9NX05	F120C	4613	3527.77	0.764746	0.494201	Q9NX05	F120C	3527.77	2778.96	0.787737	0.345902
Q9Y2D2	S35A3	6158.22	5788.48	5790.64	5577.1	5546.91	5427.86	5704.1	5496.07	5860.84	Q9Y2D2	S35A3	5912.44	5517.29	0.933165	0.0632788	Q9Y2D2	S35A3	5517.29	5687	1.03076	0.244743
Q9H2D6	TARA	1510.43	2001.2	2067.14	1350.44	1320.13	1254.77	2348.67	2117.44	2707.36	Q9H2D6	TARA	1859.59	1308.45	0.703619	0.0691355	Q9H2D6	TARA	1308.45	2391.16	1.82748	0.00903653
Q9BY42	RTF2	289.975	8129.7	7893.29	5602.85	5956.83	4697.86	3725.5	104.01	359.82	Q9BY42	RTF2	5437.66	5419.18	0.996602	0.586929	Q9BY42	RTF2	5419.18	1396.44	0.257686	0.154491
Q9HA82	CERS4	3462.95	7448.19	6013.92	4843.3	5679.04	5891.45	8130.68	7950.82	8308.44	Q9HA82	CERS4	5641.69	5471.26	0.969792	0.955789	Q9HA82	CERS4	5471.26	8129.98	1.48594	0.01836
P98194	AT2C1	2560.63	2391.96	1756.79	2384.77	1748.23	1303.03	1516.3	2681.05	2658.2	P98194	AT2C1	2236.46	1812.01	0.810213	0.346388	P98194	AT2C1	1812.01	2285.18	1.26113	0.422943
Q9H1C4	UN93B	1979.35	2195.51	2518.65	2982.24	1943.37	2335.23	1825.42	2373.05	2221.05	Q9H1C4	UN93B	2231.17	2420.28	1.08476	0.651647	Q9H1C4	UN93B	2420.28	2139.84	0.884128	0.489303
Q8TDY2	RBCC1	1796.24	1036.77	886.349	929.118	319.495	1269.29	633.078	1079.66	526.685	Q8TDY2	RBCC1	1239.78	839.301	0.676973	0.371542	Q8TDY2	RBCC1	839.301	746.473	0.889399	0.975885
O43815	STRN	1378.87	2350.95	2200.05	1607.58	2071.72	2288.59	1620.84	1351.75	2210.4	O43815	STRN	1976.63	1989.3	1.00641	0.917323	O43815	STRN	1989.3	1727.66	0.868479	0.447517
P33121	ACSL1	90637.8	97053.8	96632.5	68152.9	91167.7	86530.6	118418	117390	128241	P33121	ACSL1	94774.7	81950.4	0.864686	0.226105	P33121	ACSL1	81950.4	121350	1.48077	0.0369029
Q9BYE2	TMPSD	4734.43	4922.13	4922.56	2370.57	2437.19	2386.39	1240.2	1194.39	1210.48	Q9BYE2	TMPSD	4859.71	2398.05	0.493456	6.97372e-06	Q9BYE2	TMPSD	2398.05	1215.02	0.506671	2.2025e-06
P32780	TF2H1	147.705	611.189	103.638	100.939	102.723	117.278	253.975	196.819	162.539	P32780	TF2H1	287.511	106.98	0.372091	0.33647	P32780	TF2H1	106.98	204.445	1.91105	0.0280059
O43399	TPD54	23920.6	20664.4	21325.7	16935.6	16657	16953.1	13223.8	13092.2	14171.3	O43399	TPD54	21970.2	16848.6	0.766884	0.0257252	O43399	TPD54	16848.6	13495.8	0.801002	0.00944213
Q08554	DSC1	5793.46	6538.87	6632.5	1462.64	844.216	1634.95	753.119	1622.48	501.939	Q08554	DSC1	6321.61	1313.93	0.207848	0.0128573	Q08554	DSC1	1313.93	959.179	0.730005	0.388923
P08240	SRPRA	9294.94	10285.3	10394.9	12340.4	10930.7	12516.8	15122.8	14276.6	14292.4	P08240	SRPRA	9991.72	11929.3	1.19392	0.0357129	P08240	SRPRA	11929.3	14563.9	1.22085	0.0278596
Q92692	NECT2	486.977	534.579	236.976	490.653	460.67	558.47	604.709	585.316	604.846	Q92692	NECT2	419.51	503.264	1.19965	0.452934	Q92692	NECT2	503.264	598.29	1.18882	0.0848497
Q96AD5	PLPL2	2127.44	1998.48	2414.15	1881.15	5918.87	1675.87	4101.59	1266.46	2439.19	Q96AD5	PLPL2	2180.03	3158.63	1.4489	0.670946	Q96AD5	PLPL2	3158.63	2602.42	0.823907	0.818967
Q5JNZ5	RS26L	20108.5	25290.5	15425.7	26915.5	30212.3	26331.9	26390.9	12800.7	20993.4	Q5JNZ5	RS26L	20274.9	27819.9	1.37213	0.134555	Q5JNZ5	RS26L	27819.9	20061.7	0.721128	0.223507
O75521	ECI2	70924.2	60087.7	63833.9	68790.4	64952.7	57766.6	75203.6	76233.2	79265.3	O75521	ECI2	64948.6	63836.6	0.982878	0.816319	O75521	ECI2	63836.6	76900.7	1.20465	0.0563859
Q9HA65	TBC17	6015.3	5213.49	3574.33	5398.99	5405.39	5918.25	5804.63	5819.55	5801.48	Q9HA65	TBC17	4934.37	5574.21	1.12967	0.452583	Q9HA65	TBC17	5574.21	5808.55	1.04204	0.300337
P22570	ADRO	28896.3	28202.5	28630.5	26740.8	27637.5	20077.7	29645.1	27464	25149.4	P22570	ADRO	28576.4	24818.7	0.868502	0.275105	P22570	ADRO	24818.7	27419.5	1.10479	0.41238
Q6ZNB6	NFXL1	1441.26	1833.52	1078.13	1641.6	1828.04	1361.27	1428.52	1417.34	763.877	Q6ZNB6	NFXL1	1450.97	1610.3	1.10981	0.541906	Q6ZNB6	NFXL1	1610.3	1203.25	0.747217	0.255532
Q15651	HMGN3	1023.8	390.611	3801.4	291.994	675.992	873.119	1701.05	1975.52	969.711	Q15651	HMGN3	1738.6	613.701	0.352986	0.398957	Q15651	HMGN3	613.701	1548.76	2.52364	0.0782899
P54652	HSP72	316.515	277.317	3854.16	168.387	5430.12	572.702	4706.41	3903.89	4205.66	P54652	HSP72	1482.66	2057.07	1.38742	0.917921	P54652	HSP72	2057.07	4271.99	2.07673	0.243072
P42345	MTOR	4993.26	4774.04	4452.9	4389.55	5171.92	4716.06	4372.78	3811.4	4360.45	P42345	MTOR	4740.07	4759.18	1.00403	0.963172	P42345	MTOR	4759.18	4181.54	0.878627	0.120653
Q96EK5	KBP	727.71	387.428	799.327	816.756	954.665	862.99	1114.37	838.58	1418.82	Q96EK5	KBP	638.155	878.137	1.37606	0.247303	Q96EK5	KBP	878.137	1123.92	1.27989	0.272225
Q5J8M3	EMC4	337.16	326.795	312.201	227.167	294.627	349.005	311.853	315.092	612.722	Q5J8M3	EMC4	325.385	290.266	0.89207	0.41064	Q5J8M3	EMC4	290.266	413.222	1.4236	0.301982
Q9H3U1	UN45A	7235.06	7187.77	7684.11	7880.31	7228.73	6737.52	6606.3	6280.34	6136.66	Q9H3U1	UN45A	7368.98	7282.19	0.988222	0.806436	Q9H3U1	UN45A	7282.19	6341.1	0.870768	0.0758708
Q9NW68	BSDC1	6210.91	5279.22	4467.15	5400.52	5547.67	4509.25	7197.37	6117.72	5966.19	Q9NW68	BSDC1	5319.09	5152.48	0.968676	0.828059	Q9NW68	BSDC1	5152.48	6427.09	1.24738	0.0654569
Q96T76	MMS19	2941.75	13830	14950.3	6000.34	18909.3	16881.5	12953	12660.7	16023.4	Q96T76	MMS19	10574	13930.4	1.31742	0.587938	Q96T76	MMS19	13930.4	13879	0.996313	0.80214
Q16629	SRSF7	19133.6	19263.4	17496.7	20065.2	19424.7	19352.6	16994.1	15479.6	17540.1	Q16629	SRSF7	18631.2	19614.2	1.05276	0.228234	Q16629	SRSF7	19614.2	16671.3	0.849961	0.0390345
Q13263	TIF1B	9962.04	9586.72	9270.48	11594.4	11064.1	10495.3	12502.4	12127.7	12356.3	Q13263	TIF1B	9606.41	11051.2	1.1504	0.0203566	Q13263	TIF1B	11051.2	12328.8	1.1156	0.051516
Q68CK6	ACS2B	14327.6	14315.8	8655.95	17391.3	16672.7	18514.9	22868.9	22595.3	22104.4	Q68CK6	ACS2B	12433.1	17526.3	1.40965	0.155207	Q68CK6	ACS2B	17526.3	22522.9	1.28509	0.00885084
Q13042	CDC16	456.413	271.934	145.107	409.007	310.291	377.335	280.772	183.789	289.201	Q13042	CDC16	291.151	365.544	1.25551	0.430935	Q13042	CDC16	365.544	251.254	0.687342	0.0993378
Q16513	PKN2	0	440.902	312.555	439.75	406.024	187.175	201.084	260.044	160.892	Q16513	PKN2	251.152	344.316	1.37095	0.452234	Q16513	PKN2	344.316	207.34	0.602178	0.230381
Q14258	TRI25	30944.9	31914.3	32034	31870.6	24434.2	28242.8	22278.6	20871.3	20444.7	Q14258	TRI25	31631.1	28182.5	0.890975	0.253931	Q14258	TRI25	28182.5	21198.2	0.752175	0.0557086
Q9UL36	ZN236	3498.09	2475.97	3250.01	2138.57	2072.28	2506.35	2173.81	1681.45	2349.05	Q9UL36	ZN236	3074.69	2239.07	0.728225	0.0785342	Q9UL36	ZN236	2239.07	2068.1	0.923645	0.512833
Q9Y6R1	S4A4	1582.47	416.596	1554.64	1726.58	1392.96	3109.3	2452.87	2561.49	3574.41	Q9Y6R1	S4A4	1184.57	2076.28	1.75277	0.276962	Q9Y6R1	S4A4	2076.28	2862.92	1.37887	0.266771
Q8WXX5	DNJC9	758.143	629.279	669.426	611.828	659.016	696.685	442.875	484.905	661.695	Q8WXX5	DNJC9	685.616	655.843	0.956575	0.559032	Q8WXX5	DNJC9	655.843	529.825	0.807853	0.195669
Q9H5Q4	TFB2M	2236.78	2338.21	1984.78	2030.47	2444.04	1729.32	1527.51	1373.6	1720.93	Q9H5Q4	TFB2M	2186.59	2067.94	0.945739	0.609782	Q9H5Q4	TFB2M	2067.94	1540.68	0.745029	0.0833002
Q16595	FRDA	4906.81	5231.78	9887.95	5302.54	5105.44	5730.77	6376.56	6954.9	5216.9	Q16595	FRDA	6675.52	5379.58	0.805867	0.540634	Q16595	FRDA	5379.58	6182.79	1.14931	0.254537
Q9BQ95	ECSIT	472.341	669.541	757.948	517.351	772.276	712.501	684.472	758.195	905.249	Q9BQ95	ECSIT	633.277	667.376	1.05385	0.774975	Q9BQ95	ECSIT	667.376	782.638	1.17271	0.328224
O75167	PHAR2	191.799	393.398	171.265	214.315	155.365	198.472	309.755	250.944	451.648	O75167	PHAR2	252.154	189.384	0.751065	0.489353	O75167	PHAR2	189.384	337.449	1.78183	0.0630772
P51648	AL3A2	45565.7	43444.1	42599.7	45659	40905.3	42222.4	36787.4	35150.6	36238.3	P51648	AL3A2	43869.8	42928.9	0.978551	0.596808	P51648	AL3A2	42928.9	36058.8	0.839966	0.0213976
Q53H96	P5CR3	891.618	804.259	848.42	1062.38	981.827	829.387	669.558	637.321	530.758	Q53H96	P5CR3	848.099	957.865	1.12943	0.245021	Q53H96	P5CR3	957.865	612.546	0.639491	0.0117534
Q13428	TCOF	2951.71	3350.47	2051.76	2454.7	1383.5	2004.37	3058.12	1617.73	2704.21	Q13428	TCOF	2784.65	1947.52	0.699379	0.1793	Q13428	TCOF	1947.52	2460.02	1.26315	0.43184
Q0VF96	CGNL1	19403.8	17768.3	18465.9	15799.4	14717.7	15458	11912.5	12899.1	10620.2	Q0VF96	CGNL1	18546	15325.1	0.826327	0.00499324	Q0VF96	CGNL1	15325.1	11810.6	0.770673	0.0308899
Q96K21	ANCHR	1620.23	1071.4	1386.42	1192.14	1225.41	1446.82	1423	753.019	547.361	Q96K21	ANCHR	1359.35	1288.12	0.947602	0.76968	Q96K21	ANCHR	1288.12	907.793	0.704741	0.265105
P11908	PRPS2	1154	1212.68	1094.91	1160.95	1236.75	1270.75	1310.41	1265.51	1467.43	P11908	PRPS2	1153.86	1222.82	1.05976	0.218442	P11908	PRPS2	1222.82	1347.79	1.1022	0.15487
Q6Y1H2	HACD2	22405	20095.3	20344	22372.8	22205.9	22337.6	19522.7	20392.1	19887.1	Q6Y1H2	HACD2	20948.1	22305.4	1.06479	0.203562	Q6Y1H2	HACD2	22305.4	19933.9	0.893681	0.0104548
Q9Y6X5	ENPP4	1209.97	934.399	1681.36	1379.38	2086.07	1201.66	2253.9	2219.32	1677.31	Q9Y6X5	ENPP4	1275.24	1555.7	1.21993	0.448223	Q9Y6X5	ENPP4	1555.7	2050.18	1.31785	0.2148
Q9P032	NDUF4	9268.88	8129.72	6521.04	7950.23	5840.12	6207.17	6722.47	7171.42	6882.35	Q9P032	NDUF4	7973.21	6665.84	0.836029	0.271383	Q9P032	NDUF4	6665.84	6925.41	1.03894	0.670535
Q5UCC4	EMC10	808.049	959.331	1181.63	828.572	1020.59	987.191	985.656	1174.15	1332.86	Q5UCC4	EMC10	983.005	945.452	0.961799	0.822804	Q5UCC4	EMC10	945.452	1164.22	1.23139	0.139201
Q9BTZ2	DHRS4	26393.9	26860.5	24249.3	28631.6	26739.1	27057	30316.6	27793.9	14428	Q9BTZ2	DHRS4	25834.6	27475.9	1.06353	0.187483	Q9BTZ2	DHRS4	27475.9	24179.5	0.880025	0.528024
P01130	LDLR	7231.81	4922.66	4680.13	3298.22	4895.53	4834.03	5045.32	1658.51	4903.27	P01130	LDLR	5611.53	4342.59	0.773869	0.252061	P01130	LDLR	4342.59	3869.03	0.89095	0.626601
Q9NZH0	GPC5B	1762.11	2958.71	1725.42	1963.12	4134.34	2120.32	1344.98	1790.65	1627.23	Q9NZH0	GPC5B	2148.75	2739.26	1.27482	0.507295	Q9NZH0	GPC5B	2739.26	1587.62	0.579579	0.16235
P46734	MP2K3	8255.83	8847.93	6508.85	6177.11	7485.73	4592.55	8361.08	9171.2	6961.72	P46734	MP2K3	7870.87	6085.13	0.773121	0.199989	P46734	MP2K3	6085.13	8164.67	1.34174	0.15181
Q06323	PSME1	76894.4	73128.9	71345.4	78148.4	79775.6	77941.3	74581.7	74333.5	76492.5	Q06323	PSME1	73789.6	78621.7	1.06549	0.0890933	Q06323	PSME1	78621.7	75135.9	0.955663	0.0190344
P04626	ERBB2	365.282	544.27	595.144	601.253	560.548	545.594	595.83	572.372	317.837	P04626	ERBB2	501.565	569.132	1.13471	0.431614	P04626	ERBB2	569.132	495.346	0.870354	0.477961
Q9H2P0	ADNP	354.09	223.4	175.418	358.063	115.724	134.669	154.139	232.254	171.741	Q9H2P0	ADNP	250.969	202.819	0.808142	0.509492	Q9H2P0	ADNP	202.819	186.044	0.917294	0.938875
Q8N5M4	TTC9C	2341.89	479.432	1503.87	452.843	231.861	449.321	607.199	668.35	665.186	Q8N5M4	TTC9C	1441.73	378.008	0.26219	0.111542	Q8N5M4	TTC9C	378.008	646.911	1.71137	0.117063
Q02487	DSC2	86.0213	8011.42	299.256	0	9071.76	0	7482.87	7559.95	152.04	Q02487	DSC2	2798.9	3023.92	1.0804	0.393702	Q02487	DSC2	3023.92	5064.96	1.67496	0.267987
O75962	TRIO	6366.72	5561.89	5972.08	6258.2	4760.64	5441.65	5695.75	5951.08	4465.19	O75962	TRIO	5966.89	5486.83	0.919545	0.39042	O75962	TRIO	5486.83	5370.67	0.97883	0.857087
P35503	UD13	653.02	1843.13	1445.87	2091.05	1801.94	2309.87	3921.29	4222.38	3010.94	P35503	UD13	1314.01	2067.62	1.57352	0.22506	P35503	UD13	2067.62	3718.2	1.7983	0.0125973
P12956	XRCC6	51975.5	41076.5	47236.3	47165.3	46469.1	45557.2	44965.4	41814.4	39718.2	P12956	XRCC6	46762.8	46397.2	0.992182	0.965869	P12956	XRCC6	46397.2	42166	0.908805	0.105712
Q15836	VAMP3	1550.2	1338.76	1667.87	1544.02	2530.37	204.064	328.123	2068.01	1592.05	Q15836	VAMP3	1518.94	1426.15	0.93891	0.590842	Q15836	VAMP3	1426.15	1329.39	0.932154	0.921874
O15144	ARPC2	59774.7	57760	59483.8	62181.4	58469	58495.1	57883.8	59323.9	62395	O15144	ARPC2	59006.2	59715.1	1.01202	0.648594	O15144	ARPC2	59715.1	59867.6	1.00255	0.938304
P61923	COPZ1	1895.42	1837.34	1076.08	76.0462	311.711	68.8069	0	115.704	0	P61923	COPZ1	1602.95	152.188	0.0949427	0.0225638	P61923	COPZ1	152.188	38.5679	0.253423	0.173988
Q12996	CSTF3	467.8	629.279	478.169	277.657	447.828	374.671	115.899	237.103	1729.89	Q12996	CSTF3	525.083	366.719	0.698403	0.103477	Q12996	CSTF3	366.719	694.298	1.89327	0.992734
P82930	RT34	31542	18637.6	18262.3	16340.4	18567.8	18427.7	18708.8	20194.3	19396.7	P82930	RT34	22814	17778.6	0.779287	0.347761	P82930	RT34	17778.6	19433.3	1.09307	0.148663
Q01995	TAGL	6118.42	5358.84	5264.2	4835.13	5982.16	5454.64	3834.36	3035.3	2768.21	Q01995	TAGL	5580.48	5423.97	0.971954	0.721058	Q01995	TAGL	5423.97	3212.62	0.592301	0.014633
Q15772	SPEG	484.941	621.625	526.149	881.264	1261.29	1186.69	2580.14	2578.92	2492.34	Q15772	SPEG	544.238	1109.75	2.03909	0.00892325	Q15772	SPEG	1109.75	2550.47	2.29823	0.0159759
Q05639	EF1A2	11383.2	11685	14224.9	11606.2	11433.9	11156.1	7584.17	9680.57	10043.9	Q05639	EF1A2	12431	11398.7	0.916957	0.364756	Q05639	EF1A2	11398.7	9102.89	0.798589	0.11645
Q9NQH7	XPP3	3186.81	4363.76	3467.33	4997.24	4540.58	4002.48	4372.87	3839.55	4190.18	Q9NQH7	XPP3	3672.63	4513.43	1.22894	0.146622	Q9NQH7	XPP3	4513.43	4134.2	0.915978	0.3319
P08571	CD14	5367.44	6956.13	7888.27	8910.87	8149.44	5429.16	7793.15	9846.62	10183.3	P08571	CD14	6737.28	7496.49	1.11269	0.637915	P08571	CD14	7496.49	9274.36	1.23716	0.278584
Q9BT22	ALG1	5402.58	4573.26	4968.61	5100.29	4528.59	5145.52	4475.53	4170.2	4917.21	Q9BT22	ALG1	4981.48	4924.8	0.988621	0.873014	Q9BT22	ALG1	4924.8	4520.98	0.918003	0.244854
O95372	LYPA2	16498.4	17275.1	17013.9	15653.6	13956.1	15515.2	12948	14022.5	14222	O95372	LYPA2	16929.1	15041.7	0.888506	0.0696046	O95372	LYPA2	15041.7	13730.8	0.912855	0.12986
O00410	IPO5	8999.31	9284.68	8180.2	11229	13685.9	11165.7	10301.8	9876.94	9453.06	O00410	IPO5	8821.4	12026.9	1.36338	0.0254851	O00410	IPO5	12026.9	9877.27	0.821266	0.0881538
P56199	ITA1	10337.5	20111.6	13569.5	12963.8	20062.1	23575.3	25587.4	25387.9	27845.9	P56199	ITA1	14672.8	18867.1	1.28585	0.381373	P56199	ITA1	18867.1	26273.7	1.39257	0.177977
Q9NRC1	ST7	328.088	314.807	331.357	289.525	348.444	251.23	200.818	301.743	267.01	Q9NRC1	ST7	324.75	296.399	0.912699	0.401638	Q9NRC1	ST7	296.399	256.524	0.865467	0.387407
O00519	FAAH1	1791.49	1685.05	1337.05	1577.77	1987.16	2145.8	2131.46	1618.98	1443.02	O00519	FAAH1	1604.53	1903.58	1.18638	0.255311	O00519	FAAH1	1903.58	1731.15	0.909421	0.537074
P00403	COX2	12045	12321.9	11755.8	12816.6	12882.1	13023.7	14151.6	13572.7	13760.2	P00403	COX2	12040.9	12907.5	1.07197	0.0257136	P00403	COX2	12907.5	13828.2	1.07133	0.0197093
P51649	SSDH	24509.3	26730.1	24255.7	28424.9	28980.1	29688.8	34740	34256.6	32704.7	P51649	SSDH	25165	29031.3	1.15364	0.0292871	P51649	SSDH	29031.3	33900.5	1.16772	0.00339179
P53004	BIEA	15624.4	15305.9	15989.9	12931.7	12753.5	11962.1	11349.7	10834.5	11254.6	P53004	BIEA	15640.1	12549.1	0.802368	0.0037524	P53004	BIEA	12549.1	11146.3	0.888214	0.0204517
Q6KB66	K2C80	436.137	514.068	414.61	451.367	391.907	352.342	570.802	497.764	552.547	Q6KB66	K2C80	454.939	398.539	0.876027	0.241109	Q6KB66	K2C80	398.539	540.371	1.35588	0.0303234
Q5T6F2	UBAP2	2766.4	2453.47	2534.39	2658.48	2632.8	2130.04	2449.86	1815.1	2173.74	Q5T6F2	UBAP2	2584.75	2473.77	0.957064	0.59713	Q5T6F2	UBAP2	2473.77	2146.24	0.867596	0.27337
Q8TB40	ABHD4	465.555	503.512	397.448	303.645	421.734	480.677	578.5	562.949	542.629	Q8TB40	ABHD4	455.505	402.018	0.882578	0.434535	Q8TB40	ABHD4	402.018	561.359	1.39635	0.121053
Q9BWQ6	YIPF2	4016.32	4710.49	2547.54	4054.19	3865.37	3286.97	2770.87	2435.25	3273.96	Q9BWQ6	YIPF2	3758.12	3735.51	0.993983	0.918052	Q9BWQ6	YIPF2	3735.51	2826.7	0.75671	0.0622062
Q96G03	PGM2	17371.3	19398.5	17195.5	18077.1	18572.6	18430.2	18608.3	19867.6	20045	Q96G03	PGM2	17988.4	18359.9	1.02065	0.630655	Q96G03	PGM2	18359.9	19507	1.06247	0.112343
O60814	H2B1K	1742.13	250.652	735.261	9203.21	9970.16	13964.7	21240.3	22260.5	23101.8	O60814	H2B1K	909.349	11046	12.1472	0.0332965	O60814	H2B1K	11046	22200.8	2.00985	0.0270146
Q9UKV3	ACINU	55894.1	42511.6	45837.5	52841.4	54287.3	53638.9	49623.9	47778.7	49422.6	Q9UKV3	ACINU	48081.1	53589.2	1.11456	0.293224	Q9UKV3	ACINU	53589.2	48941.7	0.913276	0.00523242
P34896	GLYC	99314.4	95365.5	92454.7	110785	105267	104100	123617	125846	126132	P34896	GLYC	95711.5	106718	1.11499	0.0183763	P34896	GLYC	106718	125198	1.17318	0.00851336
Q99962	SH3G2	1614.14	1498.8	1515.98	1020.94	1627.13	1543.1	1302.18	1795.47	1638.33	Q99962	SH3G2	1542.97	1397.06	0.905432	0.503912	Q99962	SH3G2	1397.06	1578.66	1.12999	0.494825
Q9Y3D3	RT16	1798.94	2305.25	2296.31	2273.14	2341.26	2208.48	1962.89	1534.61	2351.38	Q9Y3D3	RT16	2133.5	2274.29	1.06599	0.484331	Q9Y3D3	RT16	2274.29	1949.63	0.857245	0.304744
Q9UL25	RAB21	12988.1	11743.2	12533.7	11346	9975.92	11315.8	9868.47	8664	9935.66	Q9UL25	RAB21	12421.7	10879.2	0.875825	0.0685892	Q9UL25	RAB21	10879.2	9489.37	0.872247	0.0904167
Q9BYN8	RT26	135981	136503	132802	71562.9	66471.7	76085.4	113089	114429	106079	Q9BYN8	RT26	135095	71373.3	0.528318	0.00259159	Q9BYN8	RT26	71373.3	111199	1.55799	0.00155656
O94929	ABLM3	1262.93	1423.78	1969.23	1446.88	1644.7	2023.46	2196.1	2382.89	2754.72	O94929	ABLM3	1551.98	1705.01	1.0986	0.570568	O94929	ABLM3	1705.01	2444.57	1.43375	0.0432015
Q8NBJ4	GOLM1	9223.06	7391.53	8521.36	7482.38	7087.45	7997.81	8511.98	8514.69	8299.68	Q8NBJ4	GOLM1	8378.65	7522.55	0.897823	0.247345	Q8NBJ4	GOLM1	7522.55	8442.12	1.12224	0.0720408
Q96N96	SPT13	271.574	148.778	139.094	165.392	135.679	77.8754	142.631	282.28	212.151	Q96N96	SPT13	186.482	126.315	0.677359	0.277608	Q96N96	SPT13	126.315	212.354	1.68114	0.15364
O00299	CLIC1	178428	163776	150697	134099	132545	132311	96645	95832.2	76870.8	O00299	CLIC1	164301	132985	0.809401	0.0493543	O00299	CLIC1	132985	89782.7	0.675134	0.0332724
Q6NUK1	SCMC1	4799.19	4530.01	4019	5830.54	5579.8	5573.09	6343.44	6185.09	6334.98	Q6NUK1	SCMC1	4449.4	5661.14	1.27234	0.0349624	Q6NUK1	SCMC1	5661.14	6287.84	1.1107	0.00756248
P24666	PPAC	8417.23	8423.42	7590.71	7049.86	6561.66	6880.6	4985.88	4793.72	5249.42	P24666	PPAC	8143.79	6830.71	0.838763	0.0186578	P24666	PPAC	6830.71	5009.67	0.733405	0.000958301
P0DN26	PAL4F	7953.77	6256.6	4695.71	6772.77	8069.23	7364.46	7432.12	8619.24	5004.19	P0DN26	PAL4F	6302.03	7402.15	1.17457	0.357708	P0DN26	PAL4F	7402.15	7018.51	0.948172	0.692752
Q13200	PSMD2	42942.2	41603.8	42941	47354	46425.7	36676.5	30799.5	47617	50077.1	Q13200	PSMD2	42495.7	43485.4	1.02329	0.859118	Q13200	PSMD2	43485.4	42831.2	0.984956	0.869826
Q8N465	D2HDH	2121.5	2560.15	1751.65	2728.23	2340.32	2187.84	3048.3	1505.26	2165.18	Q8N465	D2HDH	2144.43	2418.8	1.12794	0.384004	Q8N465	D2HDH	2418.8	2239.58	0.925907	0.640465
Q6QEF8	CORO6	11520.2	10497.6	11328.9	11252.5	11956.8	12284.6	12619.3	12445.6	12279.7	Q6QEF8	CORO6	11115.6	11831.3	1.06439	0.181346	Q6QEF8	CORO6	11831.3	12448.2	1.05214	0.178288
Q9NRK6	ABCBA	4416.18	4781.71	4734.94	5028.01	4605.37	3427.77	3863.97	4203.56	3321.18	Q9NRK6	ABCBA	4644.28	4353.71	0.937436	0.577797	Q9NRK6	ABCBA	4353.71	3796.24	0.871954	0.405012
O75600	KBL	5210.99	6008.18	6069.59	4891.79	6184.26	5370.72	7181.38	6245.41	5710.14	O75600	KBL	5762.92	5482.26	0.951298	0.571263	O75600	KBL	5482.26	6378.98	1.16357	0.186913
P45974	UBP5	25786.4	22316.4	21074.8	21208.3	22869.1	22829.3	26310	23704.5	22500.6	P45974	UBP5	23059.2	22302.3	0.967173	0.675992	P45974	UBP5	22302.3	24171.7	1.08382	0.22574
Q9Y6M1	IF2B2	638.744	259.833	488.557	535.838	477.157	519.045	317.34	403.884	492.602	Q9Y6M1	IF2B2	462.378	510.68	1.10446	0.601913	Q9Y6M1	IF2B2	510.68	404.609	0.792295	0.184339
Q86UP8	GTD2A	2070.21	85.735	1479.91	487.403	749.948	1716.83	700.435	766.933	1335.44	Q86UP8	GTD2A	1211.95	984.728	0.812514	0.808976	Q86UP8	GTD2A	984.728	934.27	0.948759	0.922318
Q96JG6	VPS50	11335.1	14276.8	10713.9	5101.81	5232.14	9069.39	19251.1	11163.8	11099.6	Q96JG6	VPS50	12108.6	6467.78	0.534148	0.0546634	Q96JG6	VPS50	6467.78	13838.2	2.13956	0.0436245
P0DME0	SETLP	37540.6	36433.7	37882.6	37390.8	37429.1	36036.9	24672.9	25757.6	26129.1	P0DME0	SETLP	37285.6	36952.3	0.991059	0.627752	P0DME0	SETLP	36952.3	25519.9	0.690618	0.000121864
Q9NZN5	ARHGC	73044.5	63304.6	66632.1	52102.5	52982.3	59036.6	45057.7	46708.4	43738.4	Q9NZN5	ARHGC	67660.4	54707.1	0.808555	0.0209354	Q9NZN5	ARHGC	54707.1	45168.2	0.825636	0.0238257
P46019	KPB2	9183	10387.8	1716.52	5226.8	9833.49	9528.56	9958.49	6955	10468.5	P46019	KPB2	7095.78	8196.29	1.15509	0.602688	P46019	KPB2	8196.29	9127.34	1.11359	0.623534
Q9NRX1	PNO1	229.417	238.722	247.876	261.098	212.548	243.995	216.411	297.035	198.593	Q9NRX1	PNO1	238.672	239.214	1.00227	0.990575	Q9NRX1	PNO1	239.214	237.346	0.992194	0.895236
P0DJD1	RGPD2	1708.86	1430.94	2727.07	1405.17	2782.23	2294.68	2766.7	3412.1	3385.77	P0DJD1	RGPD2	1955.62	2160.7	1.10486	0.741769	P0DJD1	RGPD2	2160.7	3188.19	1.47554	0.163215
Q9BQI6	SLF1	556.749	562.615	458.247	996.273	892.264	850.749	891.014	1151.2	701.835	Q9BQI6	SLF1	525.87	913.095	1.73635	0.00360083	Q9BQI6	SLF1	913.095	914.683	1.00174	0.921481
Q9UFN0	NPS3A	30814.2	30113.1	31818.7	28813.5	28949	27399.1	23487.8	25493.9	22648.4	Q9UFN0	NPS3A	30915.3	28387.2	0.918225	0.0233263	Q9UFN0	NPS3A	28387.2	23876.7	0.841107	0.0219733
Q16644	MAPK3	208.928	626.83	2046.41	1708.23	1616.61	1670.62	1721.17	1667.16	992.626	Q16644	MAPK3	960.724	1665.16	1.73323	0.286536	Q16644	MAPK3	1665.16	1460.32	0.876987	0.462873
Q9NZC3	GDE1	799.169	731.92	813.11	712.821	459.406	582.508	668.262	503.109	722.113	Q9NZC3	GDE1	781.4	584.912	0.748543	0.130991	Q9NZC3	GDE1	584.912	631.162	1.07907	0.657545
P17081	RHOQ	2446.02	2759.97	485.671	2264.94	3729.43	2973.17	772.567	3472.7	392.93	P17081	RHOQ	1897.22	2989.18	1.57556	0.349218	P17081	RHOQ	2989.18	1546.07	0.517221	0.239148
P09488	GSTM1	5583.16	5698.32	5730.83	5732.63	5731.54	5231.24	6786.43	7104.76	7665.93	P09488	GSTM1	5670.77	5565.13	0.981372	0.589427	P09488	GSTM1	5565.13	7185.71	1.2912	0.00587589
P05387	RLA2	49160.7	55218.1	56715	77937.8	71101	69102.8	82137	88740.9	92616.3	P05387	RLA2	53697.9	72713.9	1.35413	0.0065536	P05387	RLA2	72713.9	87831.4	1.2079	0.0201457
Q96RP9	EFGM	11407.8	10731.3	10696.4	10660.2	10923.9	10601.2	11296.5	11951.2	11768.6	Q96RP9	EFGM	10945.1	10728.4	0.980199	0.458935	Q96RP9	EFGM	10728.4	11672.1	1.08796	0.0204575
Q9BPX5	ARP5L	4612.84	3809.31	4446.77	3790.26	3292.18	2571.79	5320.63	5482.63	4290.27	Q9BPX5	ARP5L	4289.64	3218.08	0.750198	0.102689	Q9BPX5	ARP5L	3218.08	5031.18	1.56341	0.0358247
Q15438	CYH1	556.707	500.903	436.837	278.186	287.846	239.045	397.587	395.062	264.888	Q15438	CYH1	498.149	268.359	0.538713	0.00280771	Q15438	CYH1	268.359	352.512	1.31358	0.184422
Q16778	H2B2E	1864.21	1193.26	15088.2	1321.41	1239.57	597.841	2035.78	2678.96	2561.53	Q16778	H2B2E	6048.55	1052.94	0.174081	0.267723	Q16778	H2B2E	1052.94	2425.42	2.30348	0.0612359
P06241	FYN	7103.91	7503.13	7797.58	7952.98	8567.5	8449.1	8934.17	8346.06	8736.77	P06241	FYN	7468.21	8323.19	1.11448	0.0387248	P06241	FYN	8323.19	8672.33	1.04195	0.247709
O75410	TACC1	3045.23	2995.4	2970.65	2712.43	2609.47	2351.72	1861.33	2038.59	1929.98	O75410	TACC1	3003.76	2557.87	0.851558	0.0586303	O75410	TACC1	2557.87	1943.3	0.759732	0.00907201
Q9NZU5	LMCD1	3051.4	2789.42	3117.58	3820.76	2508.25	3772.74	4680.65	4463.64	3300.75	Q9NZU5	LMCD1	2986.13	3367.25	1.12763	0.536946	Q9NZU5	LMCD1	3367.25	4148.35	1.23197	0.292369
Q8NCR9	CLRN3	1245.5	684.958	1286.68	687.545	801.596	1474.1	1614.65	1265.91	1393.65	Q8NCR9	CLRN3	1072.38	987.748	0.921082	0.76291	Q8NCR9	CLRN3	987.748	1424.73	1.44241	0.208191
Q5VTJ3	KLD7A	590.245	884.787	785.846	936.482	413.393	1386.18	358.559	8494.49	9602.12	Q5VTJ3	KLD7A	753.626	912.018	1.21017	0.830269	Q5VTJ3	KLD7A	912.018	6151.72	6.74517	0.341637
P06276	CHLE	687.838	296.657	440.478	175.437	528.247	194.317	290.445	1126.88	1920.39	P06276	CHLE	474.991	299.334	0.630188	0.286164	P06276	CHLE	299.334	1112.57	3.71683	0.162396
P11413	G6PD	37609.1	36512.6	35889.5	26553.8	28101.2	21378.2	25462.3	26097.6	25583.6	P11413	G6PD	36670.4	25344.4	0.691141	0.0425763	P11413	G6PD	25344.4	25714.5	1.0146	0.82321
P60174	TPIS	427347	420173	418192	397947	397244	393309	423548	417171	405815	P60174	TPIS	421904	396166	0.938997	0.00306402	P60174	TPIS	396166	415511	1.04883	0.0532881
Q9UEY8	ADDG	1486.1	1579.66	1513.8	1219.95	1161.19	1485.39	1099.19	958.61	1099.65	Q9UEY8	ADDG	1526.52	1288.84	0.844301	0.13927	Q9UEY8	ADDG	1288.84	1052.48	0.81661	0.100893
Q99471	PFD5	2091.05	2317.35	2394.98	1623.33	2146.5	1794.17	1627.02	1531.5	1893.49	Q99471	PFD5	2267.79	1854.67	0.817829	0.111	Q99471	PFD5	1854.67	1684	0.90798	0.41799
P00966	ASSY	197292	195067	183488	226813	237139	132250	229606	229864	233268	P00966	ASSY	191949	198734	1.03535	0.990878	P00966	ASSY	198734	230912	1.16192	0.432662
Q9BQQ3	GORS1	12229.8	8177.27	10458.9	8654.56	3864.23	9599.05	6924.97	9232.09	11230.2	Q9BQQ3	GORS1	10288.6	7372.61	0.716578	0.304924	Q9BQQ3	GORS1	7372.61	9129.1	1.23825	0.465256
P01031	CO5	640.371	576.099	472.791	534.578	413.634	431.738	676.497	550.621	446.738	P01031	CO5	563.087	459.984	0.816896	0.167998	P01031	CO5	459.984	557.952	1.21298	0.27654
P50570	DYN2	25351	22681.1	23813.3	19451	18912.6	16588.4	20777.3	18615.2	22431.1	P50570	DYN2	23948.5	18317.3	0.764864	0.0141955	P50570	DYN2	18317.3	20607.9	1.12505	0.184284
Q14693	LPIN1	5527.41	4384.51	3611.6	4587.87	4818.48	4570.62	4056.89	3939.72	3018.95	Q14693	LPIN1	4507.84	4658.99	1.03353	0.735876	Q14693	LPIN1	4658.99	3671.85	0.788122	0.11561
Q9UNZ2	NSF1C	50253	49223.3	49246.9	46335.7	32849.7	39406.6	37375.7	37129	38493.2	Q9UNZ2	NSF1C	49574.4	39530.6	0.7974	0.13995	Q9UNZ2	NSF1C	39530.6	37666	0.95283	0.735632
Q86UV5	UBP48	8609.22	6648.52	7629.61	7001.61	6406.85	6287.01	5298.45	5404.77	6101.59	Q86UV5	UBP48	7629.12	6565.15	0.860539	0.180324	Q86UV5	UBP48	6565.15	5601.6	0.853233	0.0486571
P15170	ERF3A	11050.2	11757.8	6310.9	7164.5	7119.39	6896.23	11286.6	11129.9	6411.83	P15170	ERF3A	9706.31	7060.04	0.727366	0.28986	P15170	ERF3A	7060.04	9609.43	1.3611	0.276037
O15431	COPT1	7403.35	5833.66	6510.32	6865.86	5270.62	6190.01	8807.04	8950.31	9844.57	O15431	COPT1	6582.44	6108.83	0.928049	0.504143	O15431	COPT1	6108.83	9200.64	1.50612	0.0192629
P49023	PAXI	5160.12	5092.05	4568.86	5310.24	5541.64	5666.28	3986.13	5109.5	4750.69	P49023	PAXI	4940.35	5506.05	1.11451	0.0863683	P49023	PAXI	5506.05	4615.44	0.838248	0.125124
Q6NUN0	ACSM5	3205.21	2331.21	2526.8	3675.45	3919.22	3508.33	4853.82	4319.32	5373.3	Q6NUN0	ACSM5	2687.74	3701	1.37699	0.0630422	Q6NUN0	ACSM5	3701	4848.81	1.31014	0.0331075
Q3KQU3	MA7D1	1607.97	2052.51	1571.49	1229.82	1722.91	1205.33	1055.7	834.257	852.885	Q3KQU3	MA7D1	1743.99	1386.02	0.79474	0.182501	Q3KQU3	MA7D1	1386.02	914.28	0.659644	0.0506891
Q9H2U2	IPYR2	61978.3	59849.5	63899.5	63894.5	64917.5	61741.2	55171	50444.6	54312.3	Q9H2U2	IPYR2	61909.1	63517.7	1.02598	0.346622	Q9H2U2	IPYR2	63517.7	53309.3	0.839281	0.0106006
Q6L8Q7	PDE12	8816.15	8797.11	4794.77	8803.06	6862.54	9934.58	8463.66	4375.82	11458.5	Q6L8Q7	PDE12	7469.34	8533.39	1.14246	0.536875	Q6L8Q7	PDE12	8533.39	8099.34	0.949134	0.733344
Q8IY17	PLPL6	9531.29	9054.32	8397.41	9729.59	9884.59	8499.79	10304.3	9771.66	10175.6	Q8IY17	PLPL6	8994.34	9371.33	1.04191	0.544799	Q8IY17	PLPL6	9371.33	10083.9	1.07603	0.252435
Q96BM9	ARL8A	735.418	676.4	638.876	578.082	612.243	638.125	268.634	313.263	494.849	Q96BM9	ARL8A	683.565	609.483	0.891625	0.0924142	Q96BM9	ARL8A	609.483	358.915	0.588884	0.0881939
O75165	DJC13	7959.31	7157.59	7938.71	7672.06	7633.55	7338.96	6398.4	7130.36	6878.69	O75165	DJC13	7685.2	7548.19	0.982172	0.686807	O75165	DJC13	7548.19	6802.48	0.901208	0.0638733
Q9NXA8	SIR5	6381.87	6835.96	6693.48	6534.3	6314.99	7832.39	6515.75	10685.9	8386.92	Q9NXA8	SIR5	6637.1	6893.89	1.03869	0.669377	Q9NXA8	SIR5	6893.89	8529.52	1.23726	0.304347
Q8WWH5	TRUB1	179.593	594.705	532.175	352.298	358.053	231.896	439.25	791.678	459.839	Q8WWH5	TRUB1	435.491	314.083	0.721215	0.630176	Q8WWH5	TRUB1	314.083	563.589	1.7944	0.0800334
P61221	ABCE1	21582.1	21251.1	22868.4	20118.9	19954.8	21371	19746	19150.2	18991.2	P61221	ABCE1	21900.5	20481.6	0.935209	0.0975604	P61221	ABCE1	20481.6	19295.8	0.942106	0.0925618
Q969P0	IGSF8	1151.61	819.928	1368.08	1198.86	1368.9	985.597	981.187	1409.03	1229.34	Q969P0	IGSF8	1113.21	1184.45	1.064	0.699257	Q969P0	IGSF8	1184.45	1206.52	1.01863	0.913263
Q9BRP8	PYM1	17065.4	16798	16901.2	15926.9	17091.2	16844.3	17948.2	16718.3	16891.1	Q9BRP8	PYM1	16921.5	16620.8	0.982229	0.485041	Q9BRP8	PYM1	16620.8	17185.9	1.034	0.340247
Q86Y56	DAAF5	326.731	398.798	388.185	356.198	412.757	352.675	266.012	131.899	201.131	Q86Y56	DAAF5	371.238	373.877	1.00711	0.923342	Q86Y56	DAAF5	373.877	199.681	0.534081	0.0745682
Q15070	OXA1L	16197.7	15464.5	14601.8	11621.7	13100.5	12145.5	10636.8	12200.1	10408.4	Q15070	OXA1L	15421.3	12289.2	0.796898	0.0083246	Q15070	OXA1L	12289.2	11081.8	0.901745	0.168226
Q96KP1	EXOC2	4426.94	4836.4	5804.07	5354.3	4651.81	4574.11	6020.94	5443.03	6055.93	Q96KP1	EXOC2	5022.47	4860.07	0.967665	0.776347	Q96KP1	EXOC2	4860.07	5839.97	1.20162	0.0444678
Q9NP97	DLRB1	7092.67	6909.3	6357.04	8341.31	8708.59	8032.73	8951.38	9188.49	9184.18	Q9NP97	DLRB1	6786.34	8360.88	1.23202	0.00879634	Q9NP97	DLRB1	8360.88	9108.02	1.08936	0.0525216
Q13445	TMED1	7386.66	4751.2	7735.57	7443.81	5568.37	3959.59	7720.1	7109.93	8180.9	Q13445	TMED1	6624.48	5657.26	0.853993	0.523344	Q13445	TMED1	5657.26	7670.31	1.35584	0.20297
Q15018	ABRX2	4567.85	4374.54	4087.6	3482.5	3666.25	3739.65	3970.32	3130.4	3618.96	Q15018	ABRX2	4343.33	3629.47	0.835641	0.0138468	Q15018	ABRX2	3629.47	3573.23	0.984505	0.805377
O75663	TIPRL	8675.35	9510.68	8358.45	7595.67	8262.84	6525.6	7007.18	6552.74	5741.33	O75663	TIPRL	8848.16	7461.37	0.843268	0.111685	O75663	TIPRL	7461.37	6433.75	0.862275	0.181994
P05771	KPCB	4755.68	3125.72	3789.23	4092.82	3366.72	3745.71	3294.41	3650.35	3373.62	P05771	KPCB	3890.21	3735.08	0.960125	0.842389	P05771	KPCB	3735.08	3439.46	0.920852	0.298515
Q8IZV5	RDH10	2948.3	2384.68	1961.29	1607	1728.66	1746.09	1569.76	1305.42	1339.27	Q8IZV5	RDH10	2431.43	1693.92	0.696677	0.0913702	Q8IZV5	RDH10	1693.92	1404.82	0.829329	0.0633422
P41091	IF2G	44680.3	41292.5	42429	44766.6	45457.5	44084.8	47116.3	45697.5	47261.6	P41091	IF2G	42800.6	44769.6	1.04601	0.178912	P41091	IF2G	44769.6	46691.8	1.04293	0.0411197
O15116	LSM1	2397.04	2540.35	2171.01	2661.1	2488.55	2581.15	2744.93	2841.93	3048.63	O15116	LSM1	2369.47	2576.93	1.08756	0.194239	O15116	LSM1	2576.93	2878.5	1.11702	0.0489372
O95084	PRS23	433.772	284.841	248.201	594.179	744.005	783.671	653.671	1220.84	1093.99	O95084	PRS23	322.271	707.285	2.19469	0.0237727	O95084	PRS23	707.285	989.501	1.39901	0.247288
P49207	RL34	2920.03	4637.87	5282.94	5836.3	5712.47	6130.3	10984.4	11039.2	14448.4	P49207	RL34	4280.28	5893.02	1.37679	0.189726	P49207	RL34	5893.02	12157.3	2.06301	0.0122428
A5PLN9	TPC13	1066.61	1464.73	1666.02	1545.95	1412.81	1479.28	1529.48	441.414	1463.01	A5PLN9	TPC13	1399.12	1479.35	1.05734	0.643623	A5PLN9	TPC13	1479.35	1144.64	0.773745	0.434239
O43314	VIP2	2057.84	1851.49	2314.62	2637.69	2589.5	1592.17	1279.24	1104.67	875.581	O43314	VIP2	2074.65	2273.12	1.09567	0.723787	O43314	VIP2	2273.12	1086.5	0.477976	0.0276609
Q9UK22	FBX2	6919.08	7393.92	7363.57	4895.93	4807.23	4473.99	1340.57	2971.31	2367.6	Q9UK22	FBX2	7225.52	4725.72	0.654032	0.000360872	Q9UK22	FBX2	4725.72	2226.49	0.471144	0.0748562
O76027	ANXA9	4196.21	4717.07	3791.17	4911.93	4606.55	4998.03	2990.34	5380.39	3323.13	O76027	ANXA9	4234.82	4838.84	1.14263	0.151049	O76027	ANXA9	4838.84	3897.95	0.805556	0.300492
A6NHG4	DDTL	75742	64366.1	63327	61431.3	65777.7	66062.7	71378.5	74981.9	81965.4	A6NHG4	DDTL	67811.7	64423.9	0.950041	0.496733	A6NHG4	DDTL	64423.9	76108.6	1.18137	0.0344329
P13645	K1C10	129816	109823	101304	11172.4	11236	12193.4	27387.6	10222.2	27385.4	P13645	K1C10	113648	11533.9	0.101488	0.000250809	P13645	K1C10	11533.9	21665.1	1.87838	0.243085
Q9UHB6	LIMA1	66902.6	68136.9	66131.2	66364.5	67174.7	69090.3	65122.2	62372.9	63938.1	Q9UHB6	LIMA1	67056.9	67543.2	1.00725	0.655205	Q9UHB6	LIMA1	67543.2	63811.1	0.944745	0.0302687
Q9BY49	PECR	18166.9	18464.2	19044.6	22212.4	20047.8	19775.6	22889.4	24454.4	23366.2	Q9BY49	PECR	18558.6	20678.6	1.11424	0.0857372	Q9BY49	PECR	20678.6	23570	1.13983	0.0491949
B5ME19	EIFCL	32366	16152.4	31720.7	32037.4	31558.1	29908.8	33050.2	34151	34520.2	B5ME19	EIFCL	26746.4	31168.1	1.16532	0.473365	B5ME19	EIFCL	31168.1	33907.1	1.08788	0.0348066
Q8IZQ5	SELH	857.541	1459.27	1079.38	1137.7	1010.71	1332.71	1501.64	1548.96	1934.07	Q8IZQ5	SELH	1132.06	1160.37	1.02501	0.824043	Q8IZQ5	SELH	1160.37	1661.55	1.43191	0.0336448
Q9BZE1	RM37	12221.5	11465.8	12101.3	12583.6	12408.2	12444.8	13311.2	13509.2	14459.9	Q9BZE1	RM37	11929.5	12478.9	1.04605	0.143874	Q9BZE1	RM37	12478.9	13760.1	1.10267	0.058854
A6NLP5	TTC36	1230.38	1185.98	456.141	661.474	919.487	656.802	817.66	1494.73	547.78	A6NLP5	TTC36	957.5	745.921	0.77903	0.660599	A6NLP5	TTC36	745.921	953.391	1.27814	0.625539
P02671	FIBA	60347.7	63318.3	61172.8	76682.5	77974.2	75677.3	70261.2	73200.7	77366.3	P02671	FIBA	61613	76778	1.24613	0.000583992	P02671	FIBA	76778	73609.4	0.95873	0.260878
P62899	RL31	6132.05	5870.36	6643.08	6835.01	6911.93	8096.68	7857.88	7852.76	6747.57	P62899	RL31	6215.16	7281.21	1.17152	0.0852723	P62899	RL31	7281.21	7486.07	1.02814	0.723967
P62942	FKB1A	3123.25	2774.98	3532.74	2705.34	3406.68	2905.06	2605.41	3305.79	2543.27	P62942	FKB1A	3143.66	3005.7	0.956114	0.6702	P62942	FKB1A	3005.7	2818.15	0.937605	0.570149
P26440	IVD	45415.3	46981.4	45905.2	46088.7	46207.3	35605.2	45717.2	43153.2	46180.2	P26440	IVD	46100.6	42633.8	0.924798	0.427959	P26440	IVD	42633.8	45016.9	1.0559	0.556066
P29692	EF1D	87782.3	70812.1	77277.2	75433.8	79919.1	75188	74811.6	78509.5	72130.2	P29692	EF1D	78623.9	76847	0.977399	0.791239	P29692	EF1D	76847	75150.4	0.977923	0.516171
Q9BW85	YJU2	168.43	254.221	321.926	252.3	212.445	181.269	179.942	293.435	282.325	Q9BW85	YJU2	248.192	215.338	0.867625	0.620844	Q9BW85	YJU2	215.338	251.901	1.16979	0.488988
Q9NRP2	COXM2	1288.55	1077.36	1944.11	1662.74	831.078	849.138	705.688	873.135	1293.75	Q9NRP2	COXM2	1436.68	1114.32	0.775623	0.391559	Q9NRP2	COXM2	1114.32	957.523	0.85929	0.679722
O95359	TACC2	1824.11	1784.07	1479.73	1886.75	1356.2	1504.12	1724.56	1670.33	1865.56	O95359	TACC2	1695.97	1582.36	0.93301	0.565223	O95359	TACC2	1582.36	1753.48	1.10815	0.374374
Q5SRE7	PHYD1	6732.12	4289.93	4675.83	5533.91	7260.12	9248.05	8158.26	7707.97	8650.25	Q5SRE7	PHYD1	5232.63	7347.36	1.40414	0.171665	Q5SRE7	PHYD1	7347.36	8172.16	1.11226	0.484174
Q66LE6	2ABD	934.424	578.31	133.834	518.457	639.657	996.445	330.908	737.781	533.911	Q66LE6	2ABD	548.856	718.186	1.30852	0.483633	Q66LE6	2ABD	718.186	534.2	0.743818	0.364749
Q92973	TNPO1	11185.5	9877.24	10444.4	9978.88	9292.93	9197.65	9301.5	8628.19	8439.21	Q92973	TNPO1	10502.4	9489.82	0.903587	0.0917658	Q92973	TNPO1	9489.82	8789.63	0.926217	0.121648
Q15404	RSU1	12336.3	11142.8	10731.2	9597.13	13691	9566.95	11174.3	10840.6	8362.71	Q15404	RSU1	11403.4	10951.7	0.960387	0.706123	Q15404	RSU1	10951.7	10125.8	0.924591	0.658795
Q8IVM0	CCD50	10674.2	10507.5	10329.1	9558.93	9458.82	8552.03	8459.82	7831.06	8550.07	Q8IVM0	CCD50	10503.6	9189.93	0.874929	0.0544802	Q8IVM0	CCD50	9189.93	8280.32	0.901021	0.0863554
Q9Y5A9	YTHD2	1359.28	1279.23	1696.64	1691.64	1733.9	1536.46	2363.9	2031.32	2608.33	Q9Y5A9	YTHD2	1445.05	1654	1.14459	0.236947	Q9Y5A9	YTHD2	1654	2334.51	1.41144	0.0255526
Q7Z6E9	RBBP6	253.001	276.434	181.485	173.189	336.429	146.214	364.372	361.924	341.006	Q7Z6E9	RBBP6	236.973	218.611	0.922513	0.673469	Q7Z6E9	RBBP6	218.611	355.767	1.6274	0.160049
P48739	PIPNB	14921.5	13896.9	15755.1	15369.9	15979.5	15854.4	15908.4	14810.8	15739.9	P48739	PIPNB	14857.8	15734.6	1.05901	0.244009	P48739	PIPNB	15734.6	15486.4	0.984226	0.564729
Q8IUX4	ABC3F	1459.54	1643.04	1305.66	1791.41	1837.52	1778.45	2182.05	2299.84	2534.2	Q8IUX4	ABC3F	1469.41	1802.46	1.22665	0.0849326	Q8IUX4	ABC3F	1802.46	2338.7	1.2975	0.0230113
P0CAP2	GRL1A	430.02	363.58	316.721	642.544	380.289	26.863	32.2614	153.04	250.026	P0CAP2	GRL1A	370.107	349.899	0.945399	0.565856	P0CAP2	GRL1A	349.899	145.109	0.414718	0.657008
Q9UNF0	PACN2	42223.5	42680.9	42010.8	32876.1	33840.1	34122.6	31807.9	32278.4	31536.6	Q9UNF0	PACN2	42305	33612.9	0.794537	0.000651184	Q9UNF0	PACN2	33612.9	31874.3	0.948276	0.0231966
Q9BXV9	GON7	2416.72	2255.14	2455.82	2136.14	2315.66	2793.73	1988.55	2784.22	2537.01	Q9BXV9	GON7	2375.89	2415.18	1.01654	0.908373	Q9BXV9	GON7	2415.18	2436.59	1.00887	0.968313
Q9P2C4	TM181	972.839	1081.15	1001.22	1250.11	1234.74	1185.34	1386.56	1416.25	1449.75	Q9P2C4	TM181	1018.4	1223.4	1.20129	0.0140589	Q9P2C4	TM181	1223.4	1417.52	1.15867	0.00240451
Q86X55	CARM1	4205.39	3858.73	3668.68	1793.31	4215.05	3832.99	4334.78	4189.74	3878.26	Q86X55	CARM1	3910.94	3280.45	0.838789	0.46912	Q86X55	CARM1	3280.45	4134.26	1.26027	0.387807
Q16877	F264	2428.13	2019.6	2241.09	1398.95	1284.92	1202.26	404.025	371.062	164.306	Q16877	F264	2229.61	1295.38	0.580989	0.00165243	Q16877	F264	1295.38	313.131	0.24173	0.0323859
Q9H254	SPTN4	2114.29	2684.79	1722.56	2518	3022.78	3626.81	3701.33	4075.41	4119.47	Q9H254	SPTN4	2173.88	3055.87	1.40572	0.10808	Q9H254	SPTN4	3055.87	3965.41	1.29764	0.112949
P30405	PPIF	111605	110690	103162	94537.7	101026	105609	105496	105267	103707	P30405	PPIF	108485	100391	0.925389	0.132537	P30405	PPIF	100391	104823	1.04415	0.302182
P43304	GPDM	6228.11	5311.04	6942.69	4388.74	6458.04	5199.9	6432.77	5068.64	4922.09	P43304	GPDM	6160.61	5348.89	0.868241	0.345488	P43304	GPDM	5348.89	5474.5	1.02348	0.850132
P11279	LAMP1	509.624	865.625	1051.49	747.174	846.94	811.585	781.476	706.546	559.529	P11279	LAMP1	808.914	801.899	0.991329	0.890811	P11279	LAMP1	801.899	682.517	0.851125	0.222733
P37837	TALDO	46859.7	51604.2	52671.9	58342.4	53148.6	49740.9	56404.8	62760.8	65716.6	P37837	TALDO	50378.6	53744	1.0668	0.341197	P37837	TALDO	53744	61627.4	1.14668	0.101741
P61927	RL37	4293.96	4676.53	3393.8	3333.63	3250.81	3615.26	4772.08	5283.37	4860.89	P61927	RL37	4121.43	3399.9	0.824932	0.186035	P61927	RL37	3399.9	4972.11	1.46243	0.00106121
Q92622	RUBIC	2073.35	1877.07	1939.77	2645.63	2328.64	2915.65	2071.68	2971.68	2458.63	Q92622	RUBIC	1963.4	2629.97	1.3395	0.0313687	Q92622	RUBIC	2629.97	2500.66	0.950832	0.670811
O60884	DNJA2	14390.3	14376.4	12030.5	13395.9	14875.6	14625.1	14576	14028.3	11737.5	O60884	DNJA2	13599	14298.9	1.05146	0.492885	O60884	DNJA2	14298.9	13447.3	0.940444	0.449419
Q9NR56	MBNL1	554.384	634.753	739.703	798.686	1014.9	500.765	1034.04	1412.67	1400.3	Q9NR56	MBNL1	642.946	771.45	1.19987	0.560879	Q9NR56	MBNL1	771.45	1282.34	1.66224	0.104395
Q5VWP3	MLIP	3464.15	3409.05	2957.37	2908.28	3013.88	3941.42	4907.58	6116.2	6315.65	Q5VWP3	MLIP	3276.86	3287.86	1.00336	0.975412	Q5VWP3	MLIP	3287.86	5779.81	1.75792	0.0112152
Q15233	NONO	17379.1	17260.6	16993.4	20067.2	19249.5	19061.5	21501.5	22511.7	22545.9	Q15233	NONO	17211.1	19459.4	1.13063	0.00797913	Q15233	NONO	19459.4	22186.4	1.14014	0.00407637
Q9H0U4	RAB1B	7557.04	5843.7	7011.14	6230.58	6953.08	6038.85	6265.55	5938.68	7449.93	Q9H0U4	RAB1B	6803.96	6407.5	0.941731	0.564725	Q9H0U4	RAB1B	6407.5	6551.39	1.02246	0.824823
A8MXV4	NUD19	6544.18	5373.89	6683.72	4028.19	6166.03	6644.73	6162.4	6273.23	8050.6	A8MXV4	NUD19	6200.6	5612.98	0.905232	0.543258	A8MXV4	NUD19	5612.98	6828.75	1.2166	0.317749
Q9UK41	VPS28	961.095	1367.77	1388.6	1707.53	1765.2	1403.15	2206.78	2732.12	1963.83	Q9UK41	VPS28	1239.16	1625.29	1.31161	0.131744	Q9UK41	VPS28	1625.29	2300.91	1.41569	0.0509536
Q14690	RRP5	5947.24	4974.62	3295.86	2355.09	4298.72	3430.48	2534.8	2005.54	2623.32	Q14690	RRP5	4739.24	3361.43	0.709277	0.237066	Q14690	RRP5	3361.43	2387.89	0.710379	0.203724
P20929	NEBU	1379.37	1284.49	1001.25	833.082	1034.27	623.701	617.071	725.165	608.443	P20929	NEBU	1221.7	830.35	0.679665	0.0963233	P20929	NEBU	830.35	650.226	0.783075	0.258397
Q7L5Y1	ENOF1	4435.82	4836.44	4807.22	3714.74	5134.77	3296.61	4713.83	5201.86	3289.49	Q7L5Y1	ENOF1	4693.16	4048.71	0.862682	0.338381	Q7L5Y1	ENOF1	4048.71	4401.73	1.08719	0.688078
Q96TA1	NIBA2	2264.89	2197.45	2358.32	3178.92	2486.16	2754.96	3708.57	1488.23	2510.25	Q96TA1	NIBA2	2273.55	2806.68	1.23449	0.0920417	Q96TA1	NIBA2	2806.68	2569.02	0.915323	0.631304
Q96ND0	F210A	6046.46	9218.66	10216.7	8324.99	6890.93	6129.28	6152.22	7474.43	6586.82	Q96ND0	F210A	8493.95	7115.07	0.837663	0.443384	Q96ND0	F210A	7115.07	6737.82	0.94698	0.667081
Q13443	ADAM9	3823.24	3517.54	3703.02	2704.24	2914.37	3049.98	2238.34	2409.44	2325.34	Q13443	ADAM9	3681.27	2889.53	0.784927	0.0066547	Q13443	ADAM9	2889.53	2324.37	0.804413	0.0103685
Q01581	HMCS1	27397.8	25091.9	23638.9	32808.8	32042.5	31209.9	45178.1	47043.8	45293.3	Q01581	HMCS1	25376.2	32020.4	1.26183	0.0226865	Q01581	HMCS1	32020.4	45838.4	1.43154	5.47867e-05
Q92665	RT31	9803.77	9793.57	9886.35	7758.37	9334.14	8893.95	9599.59	8767.61	9787.92	Q92665	RT31	9827.9	8662.15	0.881384	0.144275	Q92665	RT31	8662.15	9385.04	1.08345	0.287972
P01834	IGKC	427.469	403.428	311.964	356.123	460.277	349.419	372.4	384.802	402.376	P01834	IGKC	380.954	388.606	1.02009	0.881587	P01834	IGKC	388.606	386.526	0.994648	0.982666
Q15181	IPYR	110730	114218	112228	109644	106838	110064	91940.3	92254.6	95500.9	Q15181	IPYR	112392	108849	0.968474	0.0688763	Q15181	IPYR	108849	93231.9	0.856529	0.000736573
Q8NC06	ACBD4	1107.13	1209.18	613.094	167.259	871.312	812.446	852.147	193.737	990.667	Q8NC06	ACBD4	976.469	617.006	0.631875	0.357229	Q8NC06	ACBD4	617.006	678.851	1.10023	0.892726
Q96GZ6	S41A3	530.975	439.323	247.63	888.434	130.021	1827.4	650.631	496.766	687.307	Q96GZ6	S41A3	405.976	948.619	2.33664	0.643522	Q96GZ6	S41A3	948.619	611.568	0.644693	0.986068
P11117	PPAL	7483.75	8506.52	8298.93	7789.89	7288.21	7842.96	8816.32	9283.31	8735.66	P11117	PPAL	8096.4	7640.35	0.943673	0.294206	P11117	PPAL	7640.35	8945.1	1.17077	0.00711031
P02760	AMBP	7770.62	7474.47	6489.17	7700.25	7399.92	8459.99	8606.4	8977.05	9576.67	P02760	AMBP	7244.75	7853.39	1.08401	0.297824	P02760	AMBP	7853.39	9053.37	1.1528	0.0503657
P23610	HAP40	1531.32	1400.32	1133.25	1560.09	1159.89	1450.58	1683.82	1554.72	1750.57	P23610	HAP40	1354.96	1390.19	1.026	0.848509	P23610	HAP40	1390.19	1663.04	1.19627	0.16178
Q8N2F6	ARM10	7510.32	6824.99	6517.6	6715.96	6442.93	6475.89	4857.19	5122.97	5509.32	Q8N2F6	ARM10	6950.97	6544.92	0.941585	0.293591	Q8N2F6	ARM10	6544.92	5163.16	0.78888	0.0143739
Q92743	HTRA1	14701	14242.4	14070.9	11382.8	11728.4	11718.1	9644.55	10676.1	10379.6	Q92743	HTRA1	14338.1	11609.8	0.809717	0.000320012	Q92743	HTRA1	11609.8	10233.4	0.881448	0.0416839
O95816	BAG2	25854.4	24277.8	23170.4	19562.4	21448.4	21464	16629.2	14943.6	16614.4	O95816	BAG2	24434.2	20824.9	0.852286	0.0225667	O95816	BAG2	20824.9	16062.4	0.771305	0.00551915
Q92544	TM9S4	20079.3	17256.1	17297.9	9224.37	10359.2	16353	14607.2	13318.6	16643.6	Q92544	TM9S4	18211.1	11978.9	0.657779	0.115015	Q92544	TM9S4	11978.9	14856.5	1.24022	0.298121
P62891	RL39	1993.17	1983.59	2420.27	2754.05	2765.42	2445.94	3126.04	2835.23	3165.83	P62891	RL39	2132.34	2655.14	1.24517	0.0558779	P62891	RL39	2655.14	3042.37	1.14584	0.0635874
Q9H2M3	BHMT2	3357.77	2984.1	3255.87	3404.77	3076.91	3385.89	5822.47	5657.44	2812.51	Q9H2M3	BHMT2	3199.25	3289.19	1.02811	0.594305	Q9H2M3	BHMT2	3289.19	4764.14	1.44842	0.310081
Q15390	MTFR1	197.277	168.854	108.791	159.516	128.163	144.428	160.703	69.7621	155.057	Q15390	MTFR1	158.307	144.036	0.909848	0.745657	Q15390	MTFR1	144.036	128.507	0.892192	0.587262
P49221	TGM4	47231.5	40119.5	37218.3	31943.2	35041.4	34616.3	24227.5	21396.5	20933.8	P49221	TGM4	41523.1	33867	0.815618	0.0891419	P49221	TGM4	33867	22186	0.655091	0.00270996
O14936	CSKP	6122.95	6217.24	6083.3	5902.78	6383.06	5868.17	6581.16	6813.37	6511	O14936	CSKP	6141.16	6051.34	0.985373	0.630296	O14936	CSKP	6051.34	6635.18	1.09648	0.0563977
Q15075	EEA1	37126.9	37354.7	35626.2	31261.5	32815.2	31667	30881.2	28936.4	27679.8	Q15075	EEA1	36702.6	31914.6	0.869545	0.00254968	Q15075	EEA1	31914.6	29165.8	0.913871	0.0862223
P09668	CATH	15877.4	13850.6	12015.6	16617.5	12135.1	13194.3	17912	19636.8	17934	P09668	CATH	13914.5	13982.3	1.00487	0.986053	P09668	CATH	13982.3	18494.3	1.32269	0.0804111
Q08AM6	VAC14	7572.52	5137.37	6330.07	2923.93	5425.35	5130.34	3771.17	2839.56	5183.8	Q08AM6	VAC14	6346.65	4493.21	0.707966	0.197621	Q08AM6	VAC14	4493.21	3931.51	0.874989	0.653495
P04792	HSPB1	457034	441085	427161	415728	427506	423738	313934	293097	296698	P04792	HSPB1	441760	422324	0.956004	0.135878	P04792	HSPB1	422324	301243	0.713298	0.00138983
O95166	GBRAP	3593.46	8186.95	559.338	4644.68	1277.64	1370.92	2077.25	2581.06	2082.78	O95166	GBRAP	4113.25	2431.08	0.591036	0.810131	O95166	GBRAP	2431.08	2247.03	0.924294	0.826016
Q99707	METH	1478.43	1975.26	2154.93	1510.08	2543.53	1583.5	2762.48	2006.59	1988.68	Q99707	METH	1869.54	1879.04	1.00508	0.958136	Q99707	METH	1879.04	2252.59	1.1988	0.383023
Q5VUM1	SDHF4	465.9	3838.84	7788.09	2804.19	3936.91	826.907	2034.82	3302.87	787.24	Q5VUM1	SDHF4	4030.94	2522.67	0.625826	0.893067	Q5VUM1	SDHF4	2522.67	2041.64	0.809319	0.788646
O00264	PGRC1	57630.7	56159	55546.5	55657.2	54751.4	54091.7	54381.1	57168.9	53555.2	O00264	PGRC1	56445.4	54833.4	0.971442	0.107372	O00264	PGRC1	54833.4	55035.1	1.00368	0.886572
Q6YP21	KAT3	7527.33	8566.34	10093.5	8991.51	6446.17	5850.52	5610.47	6027.43	5347.12	Q6YP21	KAT3	8729.06	7096.07	0.812925	0.245265	Q6YP21	KAT3	7096.07	5661.67	0.797861	0.244665
Q9BQL6	FERM1	307.682	125.492	144.657	374.406	270.52	367.608	821.844	562.762	727.304	Q9BQL6	FERM1	192.61	337.511	1.7523	0.138804	Q9BQL6	FERM1	337.511	703.97	2.08577	0.00884845
P19013	K2C4	841.083	710.773	813.503	1034.97	999.746	1009.45	652.139	677.407	704.455	P19013	K2C4	788.453	1014.72	1.28698	0.0341472	P19013	K2C4	1014.72	678.001	0.668164	0.000690271
Q8WUP2	FBLI1	62733.1	58992.1	62367.8	60598.3	57404.4	7219.57	52658.1	55786	5433.1	Q8WUP2	FBLI1	61364.3	41740.7	0.680212	0.401765	Q8WUP2	FBLI1	41740.7	37959.1	0.909401	0.891412
P0C0L4	CO4A	12151.1	11883.6	12441.1	13641.8	14040.9	12979.3	17371	16852.3	16924.2	P0C0L4	CO4A	12158.6	13554	1.11477	0.0234441	P0C0L4	CO4A	13554	17049.2	1.25787	0.0042589
Q13283	G3BP1	13093.4	13535.4	14151.5	16307	15113.5	14609.7	13888.2	13718.4	13729	Q13283	G3BP1	13593.4	15343.4	1.12874	0.04433	Q13283	G3BP1	15343.4	13778.6	0.898013	0.0796812
P47813	IF1AX	3934.9	4989.08	5221.21	4628.17	3295.77	2404.27	5039.09	5083.44	4193.4	P47813	IF1AX	4715.06	3442.74	0.730157	0.204467	P47813	IF1AX	3442.74	4771.98	1.3861	0.190914
Q9BZL1	UBL5	326.309	248.829	593.549	473.214	466.653	1029.13	1074.22	760.094	633.903	Q9BZL1	UBL5	389.563	656.333	1.68479	0.231219	Q9BZL1	UBL5	656.333	822.739	1.25354	0.428347
Q8ND76	CCNY	962.987	1362.63	1516.18	1647.8	796.75	1857.87	1099.43	1206.17	1459.03	Q8ND76	CCNY	1280.6	1434.14	1.1199	0.834175	Q8ND76	CCNY	1434.14	1254.88	0.875006	0.802797
Q9H3K6	BOLA2	12743.4	12787.9	12427.6	10247.1	9570.46	10616.6	9159.8	9571.02	9487.97	Q9H3K6	BOLA2	12653	10144.7	0.801767	0.0127795	Q9H3K6	BOLA2	10144.7	9406.26	0.927206	0.118086
Q86U06	RBM23	1138.76	1014.83	618.127	868.598	956.749	855.252	1069.49	1220.61	1059.68	Q86U06	RBM23	923.904	893.533	0.967128	0.993571	Q86U06	RBM23	893.533	1116.59	1.24964	0.0205589
P20290	BTF3	527.097	578.214	710.151	1266.69	2215.74	1380.96	3316.13	4572.91	4790.04	P20290	BTF3	605.154	1621.13	2.67887	0.0164389	P20290	BTF3	1621.13	4226.36	2.60704	0.0131347
P02008	HBAZ	159.892	398.332	270.092	319.866	345.124	510.6	717.871	609.322	530.824	P02008	HBAZ	276.105	391.863	1.41925	0.278141	P02008	HBAZ	391.863	619.339	1.5805	0.061709
P35237	SPB6	15007.3	13858.3	13886.4	14243.8	13404	13139.2	17583.6	20745.2	19259.5	P35237	SPB6	14250.7	13595.6	0.954034	0.25948	P35237	SPB6	13595.6	19196.1	1.41193	0.00798493
P43487	RANG	9387.34	9856.47	9287.62	10776.6	10967.9	11166.2	10368	10609.5	10244.6	P43487	RANG	9510.48	10970.2	1.15349	0.00554892	P43487	RANG	10970.2	10407.3	0.948688	0.0221631
Q9H2C0	GAN	1182.47	1329.94	1105.93	1227.21	1133.15	1128.34	663.276	650.115	645.654	Q9H2C0	GAN	1206.11	1162.9	0.96417	0.610356	Q9H2C0	GAN	1162.9	653.015	0.561541	0.00109524
P78316	NOP14	336.09	1070.41	1314.12	237.324	243.167	250.154	354.306	235.792	290.599	P78316	NOP14	906.876	243.549	0.268558	0.111312	P78316	NOP14	243.549	293.566	1.20537	0.277514
P35222	CTNB1	17831.4	21318.1	21728.2	22896.8	23149.1	26808.2	27506.4	26067	28093	P35222	CTNB1	20292.6	24284.7	1.19673	0.0920979	P35222	CTNB1	24284.7	27222.1	1.12096	0.135649
Q9Y3E0	GOT1B	926.165	928.75	965.705	1220.63	1017.69	1065.14	1204.03	1146.09	1260.06	Q9Y3E0	GOT1B	940.207	1101.15	1.17118	0.0971764	Q9Y3E0	GOT1B	1101.15	1203.39	1.09285	0.234539
P22310	UD14	16975.4	20742.7	19671.4	21604	22128.2	21572.1	29323.3	29092.8	29155.5	P22310	UD14	19129.9	21768.1	1.13791	0.155053	P22310	UD14	21768.1	29190.5	1.34098	0.000341044
Q14257	RCN2	8907.31	8888.6	8777.92	8996.31	9345.47	8741.77	9476.37	9721.17	7480.39	Q14257	RCN2	8857.94	9027.85	1.01918	0.438517	Q14257	RCN2	9027.85	8892.64	0.985024	0.823356
O94973	AP2A2	8988.93	7789.2	8980.43	8766.37	8975.34	9346.27	11131.4	9155.71	11474.2	O94973	AP2A2	8586.18	9029.32	1.05161	0.392689	O94973	AP2A2	9029.32	10587.1	1.17252	0.153129
Q15042	RB3GP	5383.32	6458.73	7579.76	8789.76	10566.2	6050.93	7788.27	4181.34	7402.34	Q15042	RB3GP	6473.93	8468.97	1.30816	0.271824	Q15042	RB3GP	8468.97	6457.32	0.762468	0.33798
Q00653	NFKB2	5994.97	6307.2	7141.81	6524.48	9026.1	6351.95	6725.18	6626.4	7550.18	Q00653	NFKB2	6481.33	7300.84	1.12644	0.450451	Q00653	NFKB2	7300.84	6967.25	0.954308	0.791376
Q9P015	RM15	4900.29	5127.16	5752.91	5393.56	5675.08	4942.7	6221.65	5988.1	6358.23	Q9P015	RM15	5260.12	5337.12	1.01464	0.819963	Q9P015	RM15	5337.12	6189.33	1.15968	0.049029
Q9H7Z7	PGES2	5102.52	5378.4	5697.58	5151	5961.37	4955.54	5656.18	5639.11	7132.86	Q9H7Z7	PGES2	5392.83	5355.97	0.993164	0.897064	Q9H7Z7	PGES2	5355.97	6142.72	1.14689	0.241806
Q969E2	SCAM4	659.118	554.669	860.295	560.26	513.726	584.508	378.32	614.086	281.6	Q969E2	SCAM4	691.361	552.831	0.799628	0.239381	Q969E2	SCAM4	552.831	424.669	0.768171	0.299143
P46199	IF2M	6929.41	6605.35	7071.76	6648.16	6387.63	6889.77	7728.93	6444.14	5417.83	P46199	IF2M	6868.84	6641.85	0.966954	0.321683	P46199	IF2M	6641.85	6530.3	0.983205	0.819322
Q5VU43	MYOME	2137.34	1479.78	1552.63	133.098	110.356	69.5016	192.255	73.7086	2452.48	Q5VU43	MYOME	1723.25	104.319	0.0605359	0.000674807	Q5VU43	MYOME	104.319	906.148	8.68635	0.377713
Q9BQG0	MBB1A	5357.79	4967.3	4532.86	4911.34	5568.32	5338	5809.08	5274.26	5847.58	Q9BQG0	MBB1A	4952.65	5272.55	1.06459	0.358598	Q9BQG0	MBB1A	5272.55	5643.64	1.07038	0.242397
O95825	QORL1	2133.03	2824.94	2806.82	3040.48	2727.53	2524.93	2766.76	3154.95	2819.34	O95825	QORL1	2588.26	2764.31	1.06802	0.551005	O95825	QORL1	2764.31	2913.68	1.05403	0.473977
P45954	ACDSB	70500.6	66217.9	72029.5	62926.2	74395.7	71725.5	100284	96805.4	79802.7	P45954	ACDSB	69582.7	69682.5	1.00143	0.993793	P45954	ACDSB	69682.5	92297.4	1.32454	0.0381246
Q58FF7	H90B3	1936.27	1776.27	2121.49	977.035	1696.87	1518.95	998.734	882.018	1095.95	Q58FF7	H90B3	1944.68	1397.62	0.71869	0.161693	Q58FF7	H90B3	1397.62	992.234	0.709945	0.189948
O60220	TIM8A	11155.5	12679.3	11408.9	10363.3	12925.3	8397.66	13532.4	10116	12016	O60220	TIM8A	11747.9	10562.1	0.899062	0.440044	O60220	TIM8A	10562.1	11888.2	1.12555	0.453172
Q92890	UFD1	18103.9	13837.5	14411.9	13960	16342.6	15723.6	12201	13074.7	14594.9	Q92890	UFD1	15451.1	15342.1	0.992943	0.98354	Q92890	UFD1	15342.1	13290.2	0.86626	0.11108
P21281	VATB2	35156.5	37623.3	37340.7	36659	36578.9	35949	37427.2	35727.6	38767.4	P21281	VATB2	36706.8	36395.6	0.991522	0.74727	P21281	VATB2	36395.6	37307.4	1.02505	0.415215
Q15311	RBP1	2299.07	5755.8	2450.5	2735.45	3338.94	2971.68	2189.89	1893.38	496.815	Q15311	RBP1	3501.79	3015.36	0.861091	0.861002	Q15311	RBP1	3015.36	1526.7	0.506307	0.208715
Q5TFE4	NT5D1	18194.6	16935.5	16942.1	10936.3	9496.15	10942.2	7414.4	7439.61	5805.44	Q5TFE4	NT5D1	17357.4	10458.2	0.602524	0.00252221	Q5TFE4	NT5D1	10458.2	6886.49	0.658475	0.0184319
P53680	AP2S1	8037.12	7076.03	3421.26	7654.61	7209.14	7667.48	10947.6	10356	11209.3	P53680	AP2S1	6178.14	7510.41	1.21564	0.433113	P53680	AP2S1	7510.41	10837.6	1.44301	0.000329629
Q9UNN5	FAF1	2104.61	2574.88	1800.5	2503.85	2286.95	2374.17	1968.44	1859.71	2518.05	Q9UNN5	FAF1	2159.99	2388.33	1.10571	0.398688	Q9UNN5	FAF1	2388.33	2115.4	0.885725	0.29648
P31943	HNRH1	7064.44	7507.12	7228.29	6962.31	4856.14	7246.53	6331.48	5567.44	7124.23	P31943	HNRH1	7266.62	6354.99	0.874546	0.361616	P31943	HNRH1	6354.99	6341.05	0.997806	0.958404
P51553	IDH3G	22585.2	24912.1	23572.1	23370.4	23199.1	23754.1	26527.1	27376.6	27873.5	P51553	IDH3G	23689.8	23441.2	0.989506	0.766447	P51553	IDH3G	23441.2	27259.1	1.16287	0.00300652
O14618	CCS	500.708	478.887	486.074	269.239	346.41	306.355	234.208	257.799	200.542	O14618	CCS	488.556	307.335	0.629067	0.0204744	O14618	CCS	307.335	230.85	0.751135	0.0501509
Q969G6	RIFK	2285.56	2256.66	2351.91	2055.95	2366.94	2273.99	710.477	1541.26	1454.86	Q969G6	RIFK	2298.04	2232.29	0.971388	0.546326	Q969G6	RIFK	2232.29	1235.53	0.553482	0.118195
Q9Y2D4	EXC6B	3820.44	3870.41	3723.9	4681.62	3548.35	3827.8	4951.55	4706.61	4349.39	Q9Y2D4	EXC6B	3804.92	4019.26	1.05633	0.621656	Q9Y2D4	EXC6B	4019.26	4669.19	1.1617	0.192368
O14656	TOR1A	2038.98	2025.78	2004.57	2190.18	2116.12	2140.91	1971.87	1840.91	1877.07	O14656	TOR1A	2023.11	2149.07	1.06226	0.0137158	O14656	TOR1A	2149.07	1896.61	0.882528	0.0127289
P07451	CAH3	9844.78	9078.34	7711.55	7910.25	8128.23	7215.54	5836.23	5640.09	5274.73	P07451	CAH3	8878.23	7751.34	0.873073	0.200752	P07451	CAH3	7751.34	5583.68	0.720351	0.00248279
Q7Z3U7	MON2	2388.31	2842.18	2485.6	3289.13	3033.77	2041.61	2373.37	2609.08	2516.97	Q7Z3U7	MON2	2572.03	2788.17	1.08403	0.719741	Q7Z3U7	MON2	2788.17	2499.81	0.896576	0.608408
P10253	LYAG	16435.7	14846.7	16050.6	21311	21746.3	21773.8	34156.2	33089.1	34350.7	P10253	LYAG	15777.7	21610.4	1.36968	0.00702232	P10253	LYAG	21610.4	33865.3	1.56709	3.04722e-05
P29144	TPP2	10492.2	9094.91	9256.45	9167.23	9743.17	9575.68	9646.67	9078.69	9249.63	P29144	TPP2	9614.52	9495.36	0.987606	0.840714	P29144	TPP2	9495.36	9325	0.982059	0.517108
Q9HBB8	CDHR5	1767.97	2036.9	1761.52	2556.38	1685.07	2265.93	2982.6	2873.25	3169.21	Q9HBB8	CDHR5	1855.46	2169.13	1.16905	0.369692	Q9HBB8	CDHR5	2169.13	3008.35	1.3869	0.103612
Q9UEU0	VTI1B	5477.85	5411.08	5859.06	4555.35	3892.32	4591.12	4482.39	4080.94	4449.88	Q9UEU0	VTI1B	5582.66	4346.26	0.778529	0.026917	Q9UEU0	VTI1B	4346.26	4337.74	0.998039	0.999723
Q96H20	SNF8	1270.19	954.001	644.482	1113.39	1632.62	970.877	1119.16	987.149	1633.94	Q96H20	SNF8	956.225	1238.96	1.29568	0.342371	Q96H20	SNF8	1238.96	1246.75	1.00629	0.973988
Q13620	CUL4B	8455.83	6159.42	4556.85	7444.39	4584.5	4279.73	9007.29	4218.09	3175.46	Q13620	CUL4B	6390.7	5436.2	0.850643	0.551852	Q13620	CUL4B	5436.2	5466.95	1.00566	0.869129
Q03111	ENL	908.001	1093.9	989.636	1321.55	1123.87	959.005	797.251	885.249	1318.16	Q03111	ENL	997.18	1134.81	1.13802	0.326832	Q03111	ENL	1134.81	1000.22	0.881399	0.480874
Q99969	RARR2	2372.4	2616.01	2815.89	2556.09	2654.76	2485.7	1903.57	2226.9	2235.25	Q99969	RARR2	2601.43	2565.52	0.986194	0.840572	Q99969	RARR2	2565.52	2121.9	0.827086	0.0547824
Q9UKF6	CPSF3	2723.81	4053.28	2071.83	2542.57	2451.29	2412.67	2612.28	2496.89	3865.83	Q9UKF6	CPSF3	2949.64	2468.85	0.836999	0.547769	Q9UKF6	CPSF3	2468.85	2991.67	1.21177	0.340009
Q9BWH6	RPAP1	924.351	573.248	750.786	789.423	910.032	904.815	682.732	471.559	435.707	Q9BWH6	RPAP1	749.462	868.09	1.15828	0.359958	Q9BWH6	RPAP1	868.09	529.999	0.610535	0.0540828
Q9NXJ5	PGPI	4168.02	4748.72	3339.62	3044.41	2825.6	3153.64	2248.48	2199.11	2211.33	Q9NXJ5	PGPI	4085.46	3007.89	0.736242	0.090598	Q9NXJ5	PGPI	3007.89	2219.64	0.737941	0.00899184
P14927	QCR7	40354.5	36948.3	41041.3	52568.8	57253.6	54781.4	60953.9	59783.1	63281.2	P14927	QCR7	39448	54868	1.39089	0.00170835	P14927	QCR7	54868	61339.4	1.11795	0.0249886
P58876	H2B1D	1742.13	250.652	735.261	9203.21	9970.16	13964.7	21240.3	22260.5	23101.8	P58876	H2B1D	909.349	11046	12.1472	0.0332965	P58876	H2B1D	11046	22200.8	2.00985	0.0270146
O95169	NDUB8	2949.76	3239.76	2018.58	2412.57	2889.42	2779.71	2486.31	2980.94	2561.74	O95169	NDUB8	2736.03	2693.9	0.9846	0.993035	O95169	NDUB8	2693.9	2676.33	0.993478	0.93522
Q93088	BHMT1	14065.3	14521.8	13929.6	20689.3	20574.7	20606.4	25997.4	26909.6	25790.7	Q93088	BHMT1	14172.3	20623.5	1.4552	0.000944353	Q93088	BHMT1	20623.5	26232.6	1.27198	0.00257177
P47755	CAZA2	43533.5	40509.5	48981.5	31935.1	39975	39640	40781.2	44537.4	40497.9	P47755	CAZA2	44341.5	37183.3	0.838568	0.130155	P47755	CAZA2	37183.3	41938.8	1.12789	0.226097
Q96I99	SUCB2	56548.7	51596.2	56867.6	41939.8	35680.7	43609	37672.2	40704.1	35873.1	Q96I99	SUCB2	55004.2	40409.8	0.734668	0.0206353	Q96I99	SUCB2	40409.8	38083.1	0.942422	0.479979
Q86VD7	S2542	3943.72	3741.37	3621.82	3593.9	2958.95	3168.79	3778.78	2392.84	2934.15	Q86VD7	S2542	3768.97	3240.55	0.859797	0.0979234	Q86VD7	S2542	3240.55	3035.26	0.93665	0.62193
P49137	MAPK2	86.7685	111.598	85.307	269.753	238.47	269.76	519.561	428.651	583.389	P49137	MAPK2	94.5577	259.327	2.74253	0.00220931	P49137	MAPK2	259.327	510.534	1.96869	0.00812809
Q16401	PSMD5	18654.4	18009.6	18621.8	18068.2	17581.2	17290.7	14101.6	14651.7	15199.5	Q16401	PSMD5	18428.6	17646.7	0.957571	0.0658262	Q16401	PSMD5	17646.7	14650.9	0.830236	0.00385277
P61956	SUMO2	8041.8	6270.75	7560.56	6155.88	5955.82	4783.94	6472.2	5947.43	5918.45	P61956	SUMO2	7291.04	5631.88	0.772439	0.0764159	P61956	SUMO2	5631.88	6112.69	1.08537	0.389603
O96011	PX11B	9342.81	10649.6	11284.8	10616.7	9536.19	9649.44	9944.08	9804.04	8157.26	O96011	PX11B	10425.7	9934.11	0.952844	0.524847	O96011	PX11B	9934.11	9301.79	0.936349	0.411643
Q6NUK4	REEP3	383.475	269.569	495.612	648.529	733.005	629.21	547.509	429.715	300.382	Q6NUK4	REEP3	382.885	670.248	1.75052	0.0708383	Q6NUK4	REEP3	670.248	425.869	0.635389	0.101419
P35221	CTNA1	30517.3	30816.5	29718.2	29729.3	30139.4	30286.4	28876	27606	27263.3	P35221	CTNA1	30350.6	30051.7	0.99015	0.479855	P35221	CTNA1	30051.7	27915.1	0.928903	0.0409462
P48643	TCPE	59439	58045.6	60946.8	54130.1	53759.4	60891.9	49289.1	51325.7	46824.7	P48643	TCPE	59477.1	56260.5	0.945918	0.291905	P48643	TCPE	56260.5	49146.5	0.873553	0.0590468
P42126	ECI1	51663.3	51355.6	54149.5	52667	51846	52245	56370.1	58768.5	57163.7	P42126	ECI1	52389.5	52252.7	0.997388	0.903126	P42126	ECI1	52252.7	57434.1	1.09916	0.00932526
Q15365	PCBP1	31417.3	30923.7	31088.2	29254	28611.9	27340.7	23200.5	22861.9	23888.4	Q15365	PCBP1	31143.1	28402.2	0.911992	0.037417	Q15365	PCBP1	28402.2	23316.9	0.820954	0.00218002
Q9BTX7	TTPAL	513.81	736.369	530.577	853.955	774.404	888.362	1047.56	1001.47	1014.56	Q9BTX7	TTPAL	593.585	838.907	1.41329	0.0761232	Q9BTX7	TTPAL	838.907	1021.2	1.2173	0.0300569
P04798	CP1A1	4544.98	3471.43	4313.69	3149.67	3329.48	2729.68	4180.06	3838.54	4052.23	P04798	CP1A1	4110.03	3069.61	0.746858	0.0523746	P04798	CP1A1	3069.61	4023.61	1.31079	0.0294798
P55268	LAMB2	494.031	356.973	453.648	440.424	549.19	437.252	391.227	2455.62	591.243	P55268	LAMB2	434.884	475.622	1.09368	0.493152	P55268	LAMB2	475.622	1146.03	2.40954	0.420198
P51531	SMCA2	228.247	246.001	124.471	272.182	205.441	20695.1	327.768	311.353	195.452	P51531	SMCA2	199.573	7057.57	35.3633	0.372254	P51531	SMCA2	7057.57	278.191	0.0394174	0.460517
Q9H074	PAIP1	31550	24655.6	19139	19491.1	15495.8	15052.4	11390.6	11066.6	5204.15	Q9H074	PAIP1	25114.9	16679.8	0.664139	0.0927629	Q9H074	PAIP1	16679.8	9220.45	0.552793	0.117456
Q7Z406	MYH14	17973.7	17930.1	16221.3	25208.9	23446.8	20612.8	25224.6	25580.9	24222.6	Q7Z406	MYH14	17375	23089.5	1.32889	0.0224707	Q7Z406	MYH14	23089.5	25009.4	1.08315	0.291662
P42858	HD	3337.55	3445.6	3489.42	3670.05	3088.89	2905.8	3317.93	3547.79	3797.45	P42858	HD	3424.19	3221.58	0.94083	0.447172	P42858	HD	3221.58	3554.39	1.10331	0.289768
Q16563	SYPL1	18251.5	17549.1	18187	18089.9	17555.9	18222.1	18744.9	18729.7	20042.4	Q16563	SYPL1	17995.9	17956	0.997783	0.903322	Q16563	SYPL1	17956	19172.3	1.06774	0.0820853
O60583	CCNT2	299.824	376.714	252.627	88.269	133.35	99.3872	179.554	139.63	168.506	O60583	CCNT2	309.722	107.002	0.345478	0.00324173	O60583	CCNT2	107.002	162.563	1.51925	0.0516409
P51991	ROA3	46656	43365	43139	45756.3	42888.5	46261.3	46418	47919.4	44179.7	P51991	ROA3	44386.7	44968.7	1.01311	0.724004	P51991	ROA3	44968.7	46172.4	1.02677	0.473508
Q86UD5	SL9B2	1170.53	927.253	917.012	1140.52	940.199	1135.52	1228.41	1243.1	1088.31	Q86UD5	SL9B2	1004.93	1072.08	1.06682	0.547286	Q86UD5	SL9B2	1072.08	1186.61	1.10683	0.256621
O15235	RT12	2818.26	2845.73	3187.43	2519.39	3031.16	3542.48	2994.03	2733.52	2658.25	O15235	RT12	2950.47	3031.01	1.0273	0.871612	O15235	RT12	3031.01	2795.27	0.922223	0.546743
Q92667	AKAP1	2001.34	2232.21	2138.53	2692.15	1860.5	1967.64	2173.68	2397.73	1797.42	Q92667	AKAP1	2124.03	2173.43	1.02326	0.93771	Q92667	AKAP1	2173.43	2122.94	0.976771	0.911885
O95486	SC24A	7089.73	9284.31	8313.29	9363.1	10068.5	9142.88	9337.24	7354.01	9738.36	O95486	SC24A	8229.11	9524.82	1.15745	0.183712	O95486	SC24A	9524.82	8809.87	0.924938	0.440087
P37108	SRP14	14361	13988.2	13231.1	12465.7	11814.9	13145.8	12914.6	11855.3	13256.8	P37108	SRP14	13860.1	12475.5	0.900099	0.0575355	P37108	SRP14	12475.5	12675.6	1.01604	0.748066
Q86U86	PB1	187.246	301.418	169.119	1059.56	876.086	84.6457	1050.25	130.398	140.77	Q86U86	PB1	219.261	673.431	3.07136	0.478838	Q86U86	PB1	673.431	440.471	0.65407	0.681725
P27361	MK03	3594.89	2792.4	3250.58	3784.51	4257.68	7402.19	3262.19	3394.6	3828.59	P27361	MK03	3212.62	5148.13	1.60247	0.161872	P27361	MK03	5148.13	3495.13	0.678912	0.233777
Q9BQA9	CYBC1	5132.57	4817.62	4838.55	5434.8	5172.18	4839.56	5384.35	4917.88	5388.64	Q9BQA9	CYBC1	4929.58	5148.84	1.04448	0.349326	Q9BQA9	CYBC1	5148.84	5230.29	1.01582	0.743194
Q9Y3B2	EXOS1	239.255	202.775	191.301	188.852	137.219	117.568	318.678	76.0065	374.844	Q9Y3B2	EXOS1	211.11	147.88	0.700484	0.0995712	Q9Y3B2	EXOS1	147.88	256.509	1.73458	0.550354
Q8TCT9	HM13	14645.1	15798	10538.1	14365.7	13546.8	13910.9	9277.29	12651.4	8125.77	Q8TCT9	HM13	13660.4	13941.1	1.02055	0.806161	Q8TCT9	HM13	13941.1	10018.2	0.718605	0.115388
Q9NRG7	D39U1	4788.87	3659.82	3120.86	4487.62	4030.17	3987.13	4613.1	4449.74	4081.85	Q9NRG7	D39U1	3856.52	4168.31	1.08085	0.54347	Q9NRG7	D39U1	4168.31	4381.56	1.05116	0.393625
Q59GN2	R39L5	1993.17	1983.59	2420.27	2754.05	2765.42	2445.94	3126.04	2835.23	3165.83	Q59GN2	R39L5	2132.34	2655.14	1.24517	0.0558779	Q59GN2	R39L5	2655.14	3042.37	1.14584	0.0635874
P14866	HNRPL	47573.5	44721.5	45103.3	44644.9	37258	40107.6	41185.6	36583.5	35923.7	P14866	HNRPL	45799.4	40670.2	0.888006	0.135415	P14866	HNRPL	40670.2	37897.6	0.931828	0.364081
O15217	GSTA4	184.188	9581.19	8946.85	448.539	599.65	310.218	1504.18	1497.16	1413.12	O15217	GSTA4	6237.41	452.803	0.0725946	0.31153	O15217	GSTA4	452.803	1471.48	3.24973	0.0227441
Q9NZQ3	SPN90	1950.3	1668.63	1806.45	1337.55	1484.74	1700.55	1859	1823.75	1643.82	Q9NZQ3	SPN90	1808.46	1507.61	0.833645	0.100748	Q9NZQ3	SPN90	1507.61	1775.52	1.1777	0.122806
Q86TX2	ACOT1	1126.56	663.688	1441.82	781.793	392.664	274.586	1010.09	524.192	675.727	Q86TX2	ACOT1	1077.36	483.014	0.448332	0.0962297	Q86TX2	ACOT1	483.014	736.669	1.52515	0.266153
Q9BQQ7	RTP3	782.343	868.827	694.159	527.714	642.308	703.956	636.055	620.091	341.465	Q9BQQ7	RTP3	781.776	624.659	0.799026	0.105467	Q9BQQ7	RTP3	624.659	532.537	0.852524	0.457353
B2RPK0	HGB1A	14266.8	11477.7	11054.8	14956	14421.3	14562.5	16180.7	16869.5	18973.7	B2RPK0	HGB1A	12266.4	14646.6	1.19404	0.144704	B2RPK0	HGB1A	14646.6	17341.3	1.18398	0.0663641
P31937	3HIDH	66003.3	58052.3	62548.6	69746.1	69077.4	71676	80615.1	86438.4	85363.8	P31937	3HIDH	62201.4	70166.5	1.12805	0.0717749	P31937	3HIDH	70166.5	84139.1	1.19914	0.00494823
Q93034	CUL5	2552.96	4305.5	2453.16	2787.81	5454.84	4549.86	2795.26	2700.62	4858.65	Q93034	CUL5	3103.87	4264.17	1.37382	0.310336	Q93034	CUL5	4264.17	3451.51	0.809421	0.486794
P02511	CRYAB	12426.7	12465.8	7965.54	11475.1	11725.8	10611.3	6323.89	9838.4	9532.65	P02511	CRYAB	10952.7	11270.8	1.02904	0.776971	P02511	CRYAB	11270.8	8564.98	0.75993	0.171165
Q2PPJ7	RGPA2	4995.95	2004.73	1603.19	2313.66	2046.35	6228.31	5493.24	2876.44	5230.16	Q2PPJ7	RGPA2	2867.95	3529.44	1.23065	0.703282	Q2PPJ7	RGPA2	3529.44	4533.28	1.28442	0.458565
P13647	K2C5	5324.28	3644.37	17802	1300.12	1117.63	15610.1	11455.4	1161.47	1070.24	P13647	K2C5	8923.57	6009.28	0.673417	0.419705	P13647	K2C5	6009.28	4562.36	0.759219	0.899673
Q86YB8	ERO1B	578.208	500.706	430.777	527.749	664.177	534.509	460.691	386.212	386.954	Q86YB8	ERO1B	503.23	575.478	1.14357	0.297516	Q86YB8	ERO1B	575.478	411.286	0.714685	0.0267929
Q9UHK6	AMACR	12916	13025.6	12454.8	11343.5	12588.6	12233	20637.9	17325.1	20446.2	Q9UHK6	AMACR	12798.8	12055	0.941886	0.180336	Q9UHK6	AMACR	12055	19469.7	1.61507	0.00463563
Q9UBQ7	GRHPR	89668.1	88553.1	71080.1	95772.5	94083.4	96125.4	135734	112115	127176	Q9UBQ7	GRHPR	83100.4	95327.1	1.14713	0.198129	Q9UBQ7	GRHPR	95327.1	125008	1.31136	0.0395079
Q86Y39	NDUAB	3339.27	3668.44	3733.69	4114.52	3874.7	3448.08	3885.75	3925.47	3457.66	Q86Y39	NDUAB	3580.46	3812.43	1.06479	0.388943	Q86Y39	NDUAB	3812.43	3756.29	0.985275	0.844954
Q5VWQ8	DAB2P	336.235	421.957	1089.96	713.049	559.211	586.077	213.808	435.89	712.713	Q5VWQ8	DAB2P	616.052	619.446	1.00551	0.742066	Q5VWQ8	DAB2P	619.446	454.137	0.733135	0.352803
Q8IWT6	LRC8A	3615.88	3227.26	2888.9	3846.15	3532.43	3280.47	3435.1	3704.8	3353.98	Q8IWT6	LRC8A	3244.01	3553.02	1.09525	0.312942	Q8IWT6	LRC8A	3553.02	3497.96	0.984505	0.807855
O43719	HTSF1	580.441	982.92	534.026	760.771	1164.39	1312.84	1136.68	998.419	1354.95	O43719	HTSF1	699.129	1079.33	1.54383	0.153493	O43719	HTSF1	1079.33	1163.35	1.07784	0.653375
Q96CD0	FBXL8	908.926	405.309	790.646	496.206	615.196	353.176	332.917	923.093	854.906	Q96CD0	FBXL8	701.627	488.193	0.695801	0.336638	Q96CD0	FBXL8	488.193	703.639	1.44131	0.477435
O75122	CLAP2	3710.53	7507.14	6824.4	6716.43	7827.2	6075.5	7495.12	7777.52	6009.1	O75122	CLAP2	6014.03	6873.05	1.14284	0.522298	O75122	CLAP2	6873.05	7093.91	1.03213	0.792027
O95707	RPP29	415.781	511.544	394.731	335.58	197.304	491.9	249.833	474.863	574.178	O95707	RPP29	440.685	341.594	0.775144	0.356327	O95707	RPP29	341.594	432.958	1.26746	0.537864
O94979	SC31A	49143	49817.5	54645.9	50723	64419.5	57338	53134.8	46568.5	48305.9	O94979	SC31A	51202.1	57493.5	1.12287	0.242675	O94979	SC31A	57493.5	49336.4	0.858122	0.15065
P17568	NDUB7	6930.22	6831.41	6537.86	8059.83	7929.11	8305.88	9074.38	9944.31	9976.65	P17568	NDUB7	6766.5	8098.27	1.19682	0.00162035	P17568	NDUB7	8098.27	9665.12	1.19348	0.0173265
P19404	NDUV2	6266.97	4960.82	6314.07	7988.66	8819.39	8507.35	7637.66	8554.89	9050.97	P19404	NDUV2	5847.28	8438.47	1.44314	0.0306565	P19404	NDUV2	8438.47	8414.51	0.997161	0.942701
Q9BTT6	LRRC1	1593.12	1011.36	1729.71	1266.01	1606.03	1756.54	1435.35	1458.37	1422.03	Q9BTT6	LRRC1	1444.73	1542.86	1.06792	0.69595	Q9BTT6	LRRC1	1542.86	1438.59	0.932416	0.598008
P23378	GCSP	21392.5	16652.2	20973.3	19983.9	19282.2	19875.9	19694.6	20736.2	21040.4	P23378	GCSP	19672.7	19714	1.0021	0.927919	P23378	GCSP	19714	20490.4	1.03938	0.189389
Q9BSJ2	GCP2	1755.34	630.268	703.328	803.97	822.63	844.932	643.444	874.344	720.812	Q9BSJ2	GCP2	1029.65	823.844	0.800124	0.76626	Q9BSJ2	GCP2	823.844	746.2	0.905754	0.354593
Q96QZ7	MAGI1	1522.57	2120.63	2954.6	1860.76	1662.85	1811.08	1617.31	1639.15	1801.14	Q96QZ7	MAGI1	2199.27	1778.23	0.808556	0.452899	Q96QZ7	MAGI1	1778.23	1685.87	0.94806	0.327819
Q92828	COR2A	552.983	378.993	229.908	320.132	332.147	349.527	153.77	353.359	419.615	Q92828	COR2A	387.295	333.935	0.862226	0.765987	Q92828	COR2A	333.935	308.915	0.925073	0.652563
P35268	RL22	1851.54	1970.51	2126.99	2247.02	2397.5	2536.91	2063.26	1601.84	1352.03	P35268	RL22	1983.01	2393.81	1.20716	0.0246907	P35268	RL22	2393.81	1672.38	0.698625	0.0838739
O95630	STABP	4680.69	3400.29	3638.38	4334.2	4496.16	3830.3	3001.82	4343.7	3465.65	O95630	STABP	3906.45	4220.22	1.08032	0.493994	O95630	STABP	4220.22	3603.72	0.853919	0.257911
O00442	RTCA	4968.69	6056.73	5351.75	7014.2	6729.68	6945.35	7141.82	6781.75	6943.96	O00442	RTCA	5459.06	6896.41	1.2633	0.0490014	O00442	RTCA	6896.41	6955.84	1.00862	0.685368
P06744	G6PI	161853	158292	170933	183645	184577	185671	201983	198692	210792	P06744	G6PI	163693	184631	1.12791	0.0317953	P06744	G6PI	184631	203822	1.10394	0.027306
Q9NYY8	FAKD2	537.934	1468.53	372.358	1877.53	1959.1	1939.19	1248.75	1175.02	1508.22	Q9NYY8	FAKD2	792.939	1925.28	2.42803	0.121987	Q9NYY8	FAKD2	1925.28	1310.66	0.680766	0.03208
Q9H1X3	DJC25	2426.1	2540.31	2223.33	2593.37	2388	2328.44	3018.74	3287.05	3126.56	Q9H1X3	DJC25	2396.58	2436.6	1.0167	0.755331	Q9H1X3	DJC25	2436.6	3144.11	1.29037	0.00419918
P08579	RU2B	9851.28	8352.96	7368.65	9019.4	10004.1	11753.6	9964.67	8030.22	8504.43	P08579	RU2B	8524.3	10259	1.2035	0.178092	P08579	RU2B	10259	8833.11	0.861008	0.217212
P98082	DAB2	12029.2	12169.9	12158.6	11070.4	11668.3	11730.6	6542.98	8028.84	7792.13	P98082	DAB2	12119.2	11489.8	0.94806	0.0956094	P98082	DAB2	11489.8	7454.65	0.648808	0.0149357
Q9NVG8	TBC13	739.118	1979.72	677.613	2352.41	1739.92	1290.25	2242.88	1817.05	1043.19	Q9NVG8	TBC13	1132.15	1794.19	1.58477	0.244785	Q9NVG8	TBC13	1794.19	1701.04	0.948081	0.814234
Q8N5V2	NGEF	3231.24	3421.74	3197.46	1832.96	2719.37	2271.04	2448.42	1890.8	1829.5	Q8N5V2	NGEF	3283.48	2274.45	0.692696	0.0750106	Q8N5V2	NGEF	2274.45	2056.24	0.90406	0.547027
Q969S8	HDA10	654.395	465.196	337.981	535.789	877.178	559.057	763.777	660.111	640.352	Q969S8	HDA10	485.857	657.341	1.35295	0.277593	Q969S8	HDA10	657.341	688.08	1.04676	0.71383
Q96CN7	ISOC1	19227.6	18106.4	20676.1	17786.9	17544.3	18714.3	16662.8	13839.1	16619.5	Q96CN7	ISOC1	19336.7	18015.1	0.931656	0.204849	Q96CN7	ISOC1	18015.1	15707.1	0.871886	0.139792
P16989	YBOX3	11242	6242.25	11165.8	9915	9742.78	6583.33	5589	4519.75	4928.31	P16989	YBOX3	9550.01	8747.04	0.915919	0.784943	P16989	YBOX3	8747.04	5012.35	0.573034	0.0383518
Q14108	SCRB2	16175.4	17530.9	16922	17133.7	16712.4	16799.2	16481.9	11626	17150.3	Q14108	SCRB2	16876.1	16881.8	1.00034	0.975802	Q14108	SCRB2	16881.8	15086.1	0.893629	0.41191
P24311	COX7B	62756.6	58348.6	53751.2	49554.7	51788.2	51832.4	47373.2	43405.6	37044.1	P24311	COX7B	58285.5	51058.4	0.876005	0.0879391	P24311	COX7B	51058.4	42607.6	0.834488	0.11753
P09327	VILI	135833	105155	135209	114844	115696	133961	123681	113716	126052	P09327	VILI	125399	121500	0.96891	0.798731	P09327	VILI	121500	121150	0.997114	0.983384
Q6NXE6	ARMC6	3786.09	3536.88	3493.51	2755.76	3220.63	2954.31	1565.57	2819.57	3213.09	Q6NXE6	ARMC6	3605.49	2976.9	0.825656	0.0310259	Q6NXE6	ARMC6	2976.9	2532.74	0.8508	0.453516
O00151	PDLI1	282366	280308	281938	239416	224635	180477	155105	148853	147270	O00151	PDLI1	281537	214843	0.763105	0.0832838	O00151	PDLI1	214843	150409	0.700089	0.0507862
P53804	TTC3	1490.68	1354.96	1572.33	2000.72	1650.5	1772.77	2155.45	2266.33	2118.92	P53804	TTC3	1472.66	1808	1.22771	0.0488924	P53804	TTC3	1808	2180.23	1.20588	0.063819
Q9NQE9	HINT3	4758.25	5657.77	6577.04	6245.9	6633.96	6866.66	4879.85	4878.64	5547.51	Q9NQE9	HINT3	5664.35	6582.17	1.16203	0.227878	Q9NQE9	HINT3	6582.17	5102	0.775124	0.0110012
Q5TC82	RC3H1	427.447	215.728	313.009	292.258	122.539	201.29	259.346	250.184	263.494	Q5TC82	RC3H1	318.728	205.362	0.644319	0.225787	Q5TC82	RC3H1	205.362	257.675	1.25473	0.371313
Q8N139	ABCA6	729.861	1021.65	1111.94	1762.46	1939.85	1570.91	1751.29	2080.69	1921.53	Q8N139	ABCA6	954.483	1757.74	1.84156	0.0243805	Q8N139	ABCA6	1757.74	1917.84	1.09108	0.32668
P38435	VKGC	10045.7	11740	12656.9	13169.6	13232.7	11829.2	12613.8	13555.4	7764.45	P38435	VKGC	11480.9	12743.8	1.11001	0.256052	P38435	VKGC	12743.8	11311.2	0.887584	0.492112
Q96AX1	VP33A	3097.55	2901.55	19839.6	12954.5	13259.2	12474.5	7082.31	5710.97	7823.67	Q96AX1	VP33A	8612.9	12896.1	1.4973	0.319012	Q96AX1	VP33A	12896.1	6872.32	0.532901	0.017694
O95757	HS74L	59872.6	61664	59696	29976.6	29471.7	29023.3	52263.5	50280.1	53186.5	O95757	HS74L	60410.9	29490.5	0.488166	9.64882e-07	O95757	HS74L	29490.5	51910	1.76023	5.80915e-05
O00116	ADAS	53235.4	54598.3	50035.9	53409.5	55141.9	50605.6	55396.3	58576	60803.9	O00116	ADAS	52623.2	53052.3	1.00815	0.831943	O00116	ADAS	53052.3	58258.8	1.09814	0.0646414
P62854	RS26	20108.5	25290.5	15425.7	26915.5	30212.3	26331.9	26390.9	12800.7	20993.4	P62854	RS26	20274.9	27819.9	1.37213	0.134555	P62854	RS26	27819.9	20061.7	0.721128	0.223507
Q02952	AKA12	1814.41	1902.27	1683.57	1712.82	1699.75	1796.02	1720.74	2345.62	1211.13	Q02952	AKA12	1800.08	1736.2	0.964509	0.441113	Q02952	AKA12	1736.2	1759.17	1.01323	0.917424
Q9UKK3	PARP4	19795.8	19231.4	15293.6	12185.8	10475.1	15439.3	6872.11	11410	6459.02	Q9UKK3	PARP4	18106.9	12700.1	0.701393	0.0664856	Q9UKK3	PARP4	12700.1	8247.03	0.649369	0.113315
A0AVI2	FR1L5	3087.4	3111.92	2559.55	3780.8	3969.16	3684.65	4443.68	125.342	4385.26	A0AVI2	FR1L5	2919.62	3811.54	1.30549	0.0400751	A0AVI2	FR1L5	3811.54	2984.76	0.783086	0.473566
Q9BUH6	PAXX	3636.77	3968.64	3490.36	4695.36	4583.58	4234.29	3969.11	4582.69	3943.88	Q9BUH6	PAXX	3698.59	4504.41	1.21787	0.0169407	Q9BUH6	PAXX	4504.41	4165.22	0.924699	0.253594
O75911	DHRS3	2025.51	1788.24	2138.78	1491.55	2117.43	1798.85	2241.7	2371.01	1505.49	O75911	DHRS3	1984.18	1802.61	0.908492	0.4319	O75911	DHRS3	1802.61	2039.4	1.13136	0.553782
Q9UBF2	COPG2	4135.01	4545.54	5073.91	3875.02	4628.58	4260.51	3829.88	3986.49	3307.88	Q9UBF2	COPG2	4584.82	4254.71	0.927998	0.399971	Q9UBF2	COPG2	4254.71	3708.08	0.871525	0.146166
P40763	STAT3	12823	13725.1	14159.7	13774.1	12334.7	15097.9	20088.5	17986.1	19328.2	P40763	STAT3	13569.3	13735.6	1.01226	0.892328	P40763	STAT3	13735.6	19134.3	1.39304	0.0139996
Q5JTJ3	COA6	8590.41	9148.16	7589.39	7356.46	5807.29	6992.05	6050.21	5917.49	3147.16	Q5JTJ3	COA6	8442.66	6718.6	0.795793	0.0676157	Q5JTJ3	COA6	6718.6	5038.29	0.749901	0.265177
Q96T58	MINT	7938.77	7607.78	9055.31	9947.79	10159.6	10455.7	9898.57	10059.3	9487.31	Q96T58	MINT	8200.62	10187.7	1.24231	0.0442285	Q96T58	MINT	10187.7	9815.06	0.963423	0.176974
O43681	GET3	15251.4	15810.5	15352.3	12246.7	12334.9	12719.7	12248.9	11868	12046.8	O43681	GET3	15471.4	12433.7	0.80366	0.000170703	O43681	GET3	12433.7	12054.6	0.969504	0.108433
Q86TU7	SETD3	3294.75	2963.01	3126.47	3022.38	2938.76	3494.98	3425.63	2608.13	2758.45	Q86TU7	SETD3	3128.08	3152.04	1.00766	0.932776	Q86TU7	SETD3	3152.04	2930.74	0.929791	0.48726
O75192	PX11A	2412.24	1759.66	2532.47	2589.2	2555.19	2183.68	2330.97	1569.88	3551	O75192	PX11A	2234.79	2442.69	1.09303	0.495259	O75192	PX11A	2442.69	2483.95	1.01689	0.896205
Q9UKX7	NUP50	4060.48	3631.64	3289.56	3866.28	3616.55	3531.36	2506.12	2246.31	2251	Q9UKX7	NUP50	3660.56	3671.4	1.00296	0.935206	Q9UKX7	NUP50	3671.4	2334.48	0.635855	0.000802997
Q8WZ73	RFFL	2551.44	1990.79	1899.01	462.159	388.604	857.299	1391.1	948.674	2609.68	Q8WZ73	RFFL	2147.08	569.354	0.265176	0.0185646	Q8WZ73	RFFL	569.354	1649.82	2.8977	0.0552091
P30838	AL3A1	1405.8	1591.45	1966.23	1185.25	1426.8	1165.22	1107.56	1441.73	1321.41	P30838	AL3A1	1654.49	1259.09	0.761013	0.095055	P30838	AL3A1	1259.09	1290.23	1.02474	0.832939
O00337	S28A1	101.837	117.245	93.8262	127.028	144.607	62.4763	160.748	217.045	211.44	O00337	S28A1	104.303	111.371	1.06776	0.97678	O00337	S28A1	111.371	196.411	1.76358	0.127433
Q9HCN8	SDF2L	4531.37	5271.67	5500.36	5267.24	5761.8	5465.66	6051.38	6000.5	6166.4	Q9HCN8	SDF2L	5101.13	5498.23	1.07785	0.320498	Q9HCN8	SDF2L	5498.23	6072.76	1.10449	0.0511122
Q9NZM3	ITSN2	3697.24	2648.75	3869.46	3803.67	3078.09	2753.9	3138.63	2550.57	3582.46	Q9NZM3	ITSN2	3405.15	3211.89	0.943244	0.742728	Q9NZM3	ITSN2	3211.89	3090.56	0.962224	0.789688
P46782	RS5	33241.4	34093.2	34723.2	34876.7	39630.6	42019.3	42345.8	39640.2	38077.1	P46782	RS5	34019.2	38842.2	1.14177	0.136135	P46782	RS5	38842.2	40021	1.03035	0.646315
Q05932	FOLC	6268.93	4528.32	3858.16	7134.47	3009.19	4365.49	7068.4	6688.85	4136.69	Q05932	FOLC	4885.14	4836.39	0.99002	0.86776	Q05932	FOLC	4836.39	5964.65	1.23329	0.468599
P42356	PI4KA	2247.52	999.998	1289.81	1146.99	1514.48	1451.35	1478.56	2077.85	1755.55	P42356	PI4KA	1512.44	1370.94	0.906442	0.868411	P42356	PI4KA	1370.94	1770.65	1.29156	0.125887
O60869	EDF1	12827.5	10928.3	18590.3	8174.65	12076.5	7389.34	98801.6	15265	12336.2	O60869	EDF1	14115.4	9213.48	0.652727	0.122598	O60869	EDF1	9213.48	42134.3	4.57311	0.240654
P60673	PROF3	3229.19	2701.04	2613.1	2268.04	2129.52	3089.67	2016.47	2225.16	2059.81	P60673	PROF3	2847.78	2495.74	0.876383	0.360668	P60673	PROF3	2495.74	2100.48	0.841625	0.297544
Q96RF0	SNX18	1047.73	1651.27	1950.37	1253.99	1284.29	1574.04	656.371	710.997	900.034	Q96RF0	SNX18	1549.79	1370.77	0.884489	0.66964	Q96RF0	SNX18	1370.77	755.8	0.551369	0.00875266
P28799	GRN	44446.9	41225	42316.2	34084	39977.6	37929.7	40532.1	38984.4	38754.2	P28799	GRN	42662.7	37330.4	0.875013	0.0843819	P28799	GRN	37330.4	39423.6	1.05607	0.351993
Q14694	UBP10	2570.16	2112.87	2885.37	2801.34	1209.64	3354.47	3030.51	3135.12	3051.48	Q14694	UBP10	2522.8	2455.15	0.973186	0.770813	Q14694	UBP10	2455.15	3072.37	1.2514	0.425357
Q9H1I8	ASCC2	6871.26	6927.62	6099.55	6549.67	7036.1	6539.63	6581.28	6192.41	6796.99	Q9H1I8	ASCC2	6632.81	6708.47	1.01141	0.810242	Q9H1I8	ASCC2	6708.47	6523.56	0.972437	0.484313
O95139	NDUB6	10018.6	8174.12	10008.4	8584.28	9808.79	9702.66	9501.34	8171.42	7870.02	O95139	NDUB6	9400.37	9365.24	0.996263	0.990022	O95139	NDUB6	9365.24	8514.26	0.909134	0.253711
P33947	ERD22	2959.86	3181.03	3642.75	1227.61	2824.95	2020.78	1298.77	1127.11	1876.38	P33947	ERD22	3261.21	2024.45	0.620765	0.153634	P33947	ERD22	2024.45	1434.09	0.708385	0.346691
Q13574	DGKZ	13933.7	15701.6	15984.2	11518.8	11135.8	9902.01	5428.78	5230.07	4966	Q13574	DGKZ	15206.5	10852.2	0.713657	0.00588491	Q13574	DGKZ	10852.2	5208.28	0.479928	0.000614503
Q14254	FLOT2	7559.27	7059.3	7524.44	10548.7	10409.4	10427	14404.1	14543.8	13475.7	Q14254	FLOT2	7381	10461.7	1.41738	0.00305671	Q14254	FLOT2	10461.7	14141.2	1.35171	0.00517853
O95292	VAPB	42036.8	55338.9	54373.9	53114	56389.4	55232.3	46104.1	35656.5	53232.7	O95292	VAPB	50583.2	54911.9	1.08558	0.420924	O95292	VAPB	54911.9	44997.8	0.819454	0.209763
P13747	HLAE	141.237	195.389	182.2	106.394	163.229	144.224	207.849	217.808	170.463	P13747	HLAE	172.942	137.949	0.797661	0.226438	P13747	HLAE	137.949	198.707	1.44044	0.0781824
Q9BT40	INP5K	3382.34	2820.82	3538.11	3178.41	2131.71	2340.67	3013.33	2861.49	2612.44	Q9BT40	INP5K	3247.09	2550.26	0.7854	0.162436	Q9BT40	INP5K	2550.26	2829.09	1.10933	0.439851
Q9H2I8	LRMDA	50876.8	56359	53384.2	29029.2	30004.8	27298.8	13959.7	16048.5	12797.3	Q9H2I8	LRMDA	53540	28777.6	0.537498	0.000108784	Q9H2I8	LRMDA	28777.6	14268.5	0.495818	0.00349115
O60547	GMDS	17253.9	15923.3	16672.8	20470.1	20607.6	20524.5	18191.1	17994.3	19746.7	O60547	GMDS	16616.7	20534.1	1.23575	0.0113611	O60547	GMDS	20534.1	18644	0.907956	0.0792991
P55769	NH2L1	6323.01	6620.76	6584.97	6846.47	6108.03	6395.96	5960.72	6815.11	7137.77	P55769	NH2L1	6509.58	6450.15	0.990871	0.80059	P55769	NH2L1	6450.15	6637.86	1.0291	0.697242
Q15013	MD2BP	724.293	699.698	1134.08	660.99	552.458	570.672	194.742	533.827	465.549	Q15013	MD2BP	852.69	594.707	0.697448	0.151157	Q15013	MD2BP	594.707	398.039	0.669303	0.261207
Q9NZ32	ARP10	3137.32	2998.78	3614.66	3479.9	3086.58	3194.23	3005.22	3310.89	2646.18	Q9NZ32	ARP10	3250.25	3253.57	1.00102	0.967211	Q9NZ32	ARP10	3253.57	2987.43	0.918201	0.316373
Q5D862	FILA2	1906.04	964.783	889.2	579.116	266.376	878.593	511.072	402.397	408.256	Q5D862	FILA2	1253.34	574.695	0.45853	0.131271	Q5D862	FILA2	574.695	440.575	0.766624	0.695485
Q5JPH6	SYEM	8889.69	5308.05	6227.51	5828.16	8575.5	7819.24	7866.32	9371.46	7254.13	Q5JPH6	SYEM	6808.42	7407.63	1.08801	0.647937	Q5JPH6	SYEM	7407.63	8163.97	1.1021	0.499726
Q8N9N7	LRC57	699.793	3016.29	3243.44	869.872	494.929	735.203	6144.27	1125.09	929.625	Q8N9N7	LRC57	2319.84	700.002	0.301745	0.167606	Q8N9N7	LRC57	700.002	2733	3.90427	0.231978
Q8IXH7	NELFD	635.664	347.278	810.422	590.773	90.1799	98.3126	85.5362	106.293	420.889	Q8IXH7	NELFD	597.788	259.755	0.434527	0.185378	Q8IXH7	NELFD	259.755	204.239	0.786276	0.900951
P14324	FPPS	59439.2	57926.2	57033	57634.6	58334.6	55907.2	63216.1	61989.2	47539	P14324	FPPS	58132.8	57292.1	0.985539	0.450931	P14324	FPPS	57292.1	57581.4	1.00505	0.977196
P20338	RAB4A	2690.28	2349.29	2659.18	3474.35	2831	3044.39	2780.58	2866.2	3211.89	P20338	RAB4A	2566.25	3116.58	1.21445	0.0658077	P20338	RAB4A	3116.58	2952.89	0.947477	0.523736
Q15102	PA1B3	8722.62	9687.92	8405.4	8069.46	7286.51	7731.72	7654.38	8777.15	7151.94	Q15102	PA1B3	8938.65	7695.9	0.860969	0.052026	Q15102	PA1B3	7695.9	7861.15	1.02147	0.801609
Q15417	CNN3	32458.3	30468.7	33278.3	28976.8	28583	29781.3	22346.6	21383.9	20910.1	Q15417	CNN3	32068.4	29113.7	0.907861	0.0493336	Q15417	CNN3	29113.7	21546.9	0.740095	0.000549699
Q15418	KS6A1	12828.4	13005.3	12821.4	12344.9	11957.2	11987.1	13171.2	13224.8	13523.6	Q15418	KS6A1	12885	12096.4	0.938793	0.0134541	Q15418	KS6A1	12096.4	13306.5	1.10004	0.00227506
O95782	AP2A1	13453.2	10425.6	11721.6	11931.9	14742.7	13278.2	19077	19633.4	20240.3	O95782	AP2A1	11866.8	13317.6	1.12226	0.290512	O95782	AP2A1	13317.6	19650.3	1.47551	0.0174772
Q9H1E5	TMX4	1573.26	1767.25	1891.93	1032.64	948.738	1242.33	704.2	863.203	488.286	Q9H1E5	TMX4	1744.15	1074.57	0.616099	0.00994941	Q9H1E5	TMX4	1074.57	685.229	0.637679	0.0880069
P34059	GALNS	1715.78	1180.48	1412.04	1808.79	2176.99	2361.44	3534.17	2323.51	3098.06	P34059	GALNS	1436.1	2115.74	1.47326	0.0473221	P34059	GALNS	2115.74	2985.25	1.41097	0.0961977
O43808	PM34	20112.3	19718.9	19773.6	18295.4	18928.4	18589.4	18222.5	18261	18315.1	O43808	PM34	19868.3	18604.4	0.936386	0.00790023	O43808	PM34	18604.4	18266.2	0.981822	0.20215
O43156	TTI1	431.95	417.748	359.743	448.96	319.216	322.122	466.568	470.349	584.328	O43156	TTI1	403.147	363.433	0.901489	0.433302	O43156	TTI1	363.433	507.082	1.39526	0.0739364
Q9NWT1	PK1IP	29621.1	30650.1	29329.2	25487.9	26163.1	24363	17946.4	15717.7	18098.6	Q9NWT1	PK1IP	29866.8	25338	0.848367	0.00458527	Q9NWT1	PK1IP	25338	17254.2	0.680962	0.00582763
Q96NZ9	PRAP1	1152.63	1342.16	1157.5	1084.35	1374.69	1637.98	1732.64	1654.39	1864.21	Q96NZ9	PRAP1	1217.43	1365.67	1.12176	0.489628	Q96NZ9	PRAP1	1365.67	1750.41	1.28172	0.152223
O75380	NDUS6	11949.4	12130.5	11976.9	9916.05	9976.3	10541.9	8593.23	9424.37	8708.01	O75380	NDUS6	12018.9	10144.8	0.844067	0.00969848	O75380	NDUS6	10144.8	8908.54	0.878141	0.0251833
Q9HAW8	UD110	149.716	137.696	173.621	178.426	98.7199	134.855	606.332	641.111	538.537	Q9HAW8	UD110	153.677	137.334	0.89365	0.518792	Q9HAW8	UD110	137.334	595.327	4.33489	0.00823795
O43493	TGON2	8376.4	6585.4	6850.92	5568.59	6971.75	8381.06	6461.89	7756.65	8114.65	O43493	TGON2	7270.91	6973.8	0.959137	0.742234	O43493	TGON2	6973.8	7444.39	1.06748	0.622787
Q9UN36	NDRG2	11954.2	12156.3	12190	10486.3	11094.7	10092.9	12962	13711.5	13858.7	Q9UN36	NDRG2	12100.2	10558	0.872546	0.0328233	Q9UN36	NDRG2	10558	13510.7	1.27967	0.00262663
P36873	PP1G	211.613	375.572	128.685	170.647	186.36	280.133	141.799	127.777	130.478	P36873	PP1G	238.623	212.38	0.890022	0.901875	P36873	PP1G	212.38	133.351	0.62789	0.0959399
Q14554	PDIA5	19712	19093.6	18951.1	21275.2	20673.3	22375.6	21281.4	21187.4	23620.5	Q14554	PDIA5	19252.2	21441.4	1.11371	0.0257951	Q14554	PDIA5	21441.4	22029.8	1.02744	0.573228
Q9HDC9	APMAP	105037	107708	118381	121560	112034	102856	132724	138292	147769	Q9HDC9	APMAP	110375	112150	1.01608	0.817495	Q9HDC9	APMAP	112150	139595	1.24472	0.0246695
Q07283	TRHY	2106.46	2105.65	1463.95	1259.87	1323.93	1635.94	1668.18	1546.87	1237.5	Q07283	TRHY	1892.02	1406.58	0.743426	0.128404	Q07283	TRHY	1406.58	1484.18	1.05517	0.685617
Q96HS1	PGAM5	30758.7	27788.2	29307.7	30333.6	30596.6	30217.4	28000.3	28303.8	27484.5	Q96HS1	PGAM5	29284.9	30382.6	1.03748	0.3275	Q96HS1	PGAM5	30382.6	27929.5	0.919262	0.0042261
Q96F10	SAT2	538.391	1364.01	872.699	524.465	1019.71	687.835	244.039	466.844	614.605	Q96F10	SAT2	925.033	744.004	0.8043	0.608313	Q96F10	SAT2	744.004	441.829	0.593854	0.182041
Q8IZP2	ST134	2200.01	945.454	751.942	1387.4	1581.15	1962.76	1313.46	1532.26	1771.2	Q8IZP2	ST134	1299.13	1643.77	1.26528	0.412889	Q8IZP2	ST134	1643.77	1538.98	0.936246	0.661165
Q12769	NU160	1719.72	1569.83	1681.07	815.729	1450.83	1511.65	1362.99	1721.6	1128.92	Q12769	NU160	1656.87	1259.4	0.760109	0.258196	Q12769	NU160	1259.4	1404.51	1.11521	0.610993
Q15185	TEBP	67488.3	64175.7	59895.8	62896.2	65759.1	62781.4	56766.3	55381.5	57552.3	Q15185	TEBP	63853.3	63812.2	0.999357	0.993835	Q15185	TEBP	63812.2	56566.7	0.886455	0.00405095
Q92581	SL9A6	339.11	405.279	119.701	364.218	329.653	270.338	620.518	305.764	686.473	Q92581	SL9A6	288.03	321.403	1.11587	0.615786	Q92581	SL9A6	321.403	537.585	1.67262	0.203038
P82914	RT15	3073.21	2887.99	2661.16	2274.01	3236.6	2598.55	2555.45	2352.71	2014.07	P82914	RT15	2874.12	2703.05	0.94048	0.576976	P82914	RT15	2703.05	2307.41	0.85363	0.296082
Q96HY6	DDRGK	9724.82	9614.09	31620.7	9267.02	8577.92	31026.9	6687.69	6788.74	5613.86	Q96HY6	DDRGK	16986.5	16290.6	0.95903	0.921248	Q96HY6	DDRGK	16290.6	6363.43	0.390619	0.208746
P51809	VAMP7	746.503	883.929	573.373	562.197	617.926	975.368	800.064	606.648	398.567	P51809	VAMP7	734.601	718.497	0.978078	0.871304	P51809	VAMP7	718.497	601.759	0.837525	0.52008
Q9H270	VPS11	1608.34	1767.05	1262.19	858.346	933.284	998.102	1369.95	1077.29	1292.89	Q9H270	VPS11	1545.86	929.911	0.601549	0.0239293	Q9H270	VPS11	929.911	1246.71	1.34068	0.0361768
Q6P1M0	S27A4	15243.5	16782.7	12202.3	13452.5	15328.1	16266.2	16951.9	17215	16967.5	Q6P1M0	S27A4	14742.9	15015.6	1.0185	0.840371	Q6P1M0	S27A4	15015.6	17044.8	1.13514	0.145616
Q13426	XRCC4	834.183	1002.42	903.786	692.669	751.055	741.726	313.968	768.575	584.208	Q13426	XRCC4	913.464	728.483	0.797495	0.0347552	Q13426	XRCC4	728.483	555.584	0.762658	0.332301
Q9UQ16	DYN3	8822.15	8660.42	8316.21	8508.18	7361.39	8481.26	7358.36	7000.3	6749.32	Q9UQ16	DYN3	8599.59	8116.94	0.943875	0.338992	Q9UQ16	DYN3	8116.94	7036	0.866828	0.0783048
P00492	HPRT	1266.12	1626.38	1233.24	1303.05	1030.9	1219.81	990.31	1854.12	1285.16	P00492	HPRT	1375.25	1184.59	0.861363	0.267194	P00492	HPRT	1184.59	1376.53	1.16203	0.583396
Q9Y6W5	WASF2	708.625	520.06	738.374	494.268	527.059	997.245	937.373	964.997	797.018	Q9Y6W5	WASF2	655.687	672.857	1.02619	0.954858	Q9Y6W5	WASF2	672.857	899.796	1.33728	0.265129
P08603	CFAH	4320.32	4595.27	7116.65	4136.09	4964.19	3547.89	5462.65	5470.89	3253.36	P08603	CFAH	5344.08	4216.06	0.788921	0.309912	P08603	CFAH	4216.06	4728.96	1.12166	0.659368
O95236	APOL3	3649.06	4307.85	3003.28	4421.21	1911.77	3526.56	4711.68	4059.32	4163.17	O95236	APOL3	3653.4	3286.51	0.899577	0.61596	O95236	APOL3	3286.51	4311.39	1.31184	0.320151
O15212	PFD6	4967.11	4863.92	5685.22	3937.78	4722.53	4649.93	4010.39	4893.71	4961.91	O15212	PFD6	5172.08	4436.75	0.857826	0.114282	O15212	PFD6	4436.75	4622	1.04176	0.683461
Q9H5X1	CIA2A	541.359	993.33	816.031	508.136	672.12	797.127	353.905	248.479	178.107	Q9H5X1	CIA2A	783.573	659.128	0.841182	0.516037	Q9H5X1	CIA2A	659.128	260.164	0.394709	0.0211158
P31948	STIP1	71488.8	66605.5	54636.5	59512.6	60635.6	59328.2	44910.3	36341.1	30598.2	P31948	STIP1	64243.6	59825.5	0.931229	0.504513	P31948	STIP1	59825.5	37283.2	0.6232	0.0480473
Q9BRX2	PELO	3533.01	3521.39	3890.19	3347.45	2886.41	2895.52	2533.07	3139	2999	Q9BRX2	PELO	3648.2	3043.12	0.834144	0.043238	Q9BRX2	PELO	3043.12	2890.36	0.949799	0.551838
Q9BZK7	TBL1R	1060.05	239.895	2312.06	1683.98	2461.48	2272.57	406.792	1002.68	2204.9	Q9BZK7	TBL1R	1204	2139.34	1.77686	0.297372	Q9BZK7	TBL1R	2139.34	1204.79	0.563158	0.246632
Q9NY27	PP4R2	4138.81	3774.34	3271.93	4612.91	4981.75	4698.78	3056.77	3978.62	3450.41	Q9NY27	PP4R2	3728.36	4764.48	1.2779	0.0553978	Q9NY27	PP4R2	4764.48	3495.27	0.73361	0.0439343
O00115	DNS2A	397.406	565.703	672.595	510.455	512.996	506.658	502.076	302.231	234.259	O00115	DNS2A	545.235	510.036	0.935444	0.80458	O00115	DNS2A	510.036	346.188	0.678752	0.189083
Q16881	TRXR1	134634	132307	133255	140644	139163	141213	114523	119234	118661	Q16881	TRXR1	133399	140340	1.05204	0.00175669	Q16881	TRXR1	140340	117473	0.837056	0.00236822
Q8NBQ5	DHB11	52994	44901.9	48173.7	53157	56127.8	53519.2	61142.4	56998.9	55847	Q8NBQ5	DHB11	48689.8	54268	1.11457	0.136549	Q8NBQ5	DHB11	54268	57996.1	1.0687	0.12435
Q14894	CRYM	7674.56	6310.56	6822.62	5165.82	5548.86	5794.68	7853.42	9120.39	9033.86	Q14894	CRYM	6935.91	5503.12	0.793424	0.0357089	Q14894	CRYM	5503.12	8669.23	1.57533	0.00241671
P25398	RS12	54782.7	58124.9	56466.4	56131.9	55616.9	56755.3	55849.6	53730.6	56949.2	P25398	RS12	56458	56168.1	0.994865	0.807742	P25398	RS12	56168.1	55509.8	0.98828	0.562071
Q14192	FHL2	15384.6	15755.7	15795.3	14637	14872.6	14716	11262.7	13104.1	10965.6	Q14192	FHL2	15645.2	14741.9	0.942263	0.00747318	Q14192	FHL2	14741.9	11777.5	0.798912	0.0536349
Q05048	CSTF1	4967.7	5342	4830.58	4114.58	5402.87	4173.71	4488.09	4653.44	4423.44	Q05048	CSTF1	5046.76	4563.72	0.904287	0.348845	Q05048	CSTF1	4563.72	4521.66	0.990783	0.988572
E9PRG8	CK098	1912.7	982.101	357.537	1723.42	1561.3	1114.05	1449.39	1440.34	1441.49	E9PRG8	CK098	1084.11	1466.26	1.3525	0.416061	E9PRG8	CK098	1466.26	1443.74	0.984642	0.993173
Q8NBU5	ATAD1	9247.55	8727.47	7660.9	10108.3	10410.6	9704.24	8462.74	7912.26	8615.97	Q8NBU5	ATAD1	8545.3	10074.4	1.17894	0.0812865	Q8NBU5	ATAD1	10074.4	8330.32	0.826881	0.00528015
P41223	BUD31	268.676	431.765	673.509	1002.35	351.816	442.589	1091.23	1544.3	1717.89	P41223	BUD31	457.983	598.918	1.30773	0.608012	P41223	BUD31	598.918	1451.14	2.42293	0.0750974
Q9Y4D1	DAAM1	912.177	8761.89	2137.8	7511.83	2116.86	1539.29	1330.93	1128.9	1251.11	Q9Y4D1	DAAM1	3937.29	3722.66	0.945488	0.89135	Q9Y4D1	DAAM1	3722.66	1236.98	0.332283	0.218336
Q9HCM4	E41L5	5934.88	4859.14	1924.59	5604.63	4308.42	4708.45	4006.86	4126.01	3959.7	Q9HCM4	E41L5	4239.54	4873.83	1.14961	0.565006	Q9HCM4	E41L5	4873.83	4030.86	0.827041	0.136913
Q8TCE6	DEN10	6569.88	4991.17	5477.71	3620.54	4735.08	4020.1	3858.03	3859.74	3814.76	Q8TCE6	DEN10	5679.58	4125.24	0.726327	0.0467719	Q8TCE6	DEN10	4125.24	3844.18	0.931868	0.496185
P69892	HBG2	232.04	758.163	140.35	717.588	890.831	735.181	722.922	878.4	972.573	P69892	HBG2	376.851	781.2	2.07297	0.186351	P69892	HBG2	781.2	857.965	1.09827	0.459316
Q8TD22	SFXN5	5069.81	4957.23	4644.11	4385.38	4758.34	4218.41	5554.06	6471.77	5602.58	Q8TD22	SFXN5	4890.38	4454.04	0.910776	0.106184	Q8TD22	SFXN5	4454.04	5876.13	1.31928	0.0133305
Q15599	NHRF2	7746.38	7989.53	7792.8	8529.76	7622.25	8457.82	6106.82	6231.56	6419.16	Q15599	NHRF2	7842.9	8203.28	1.04595	0.350187	Q15599	NHRF2	8203.28	6252.51	0.762197	0.00931355
Q6NXR4	TTI2	224.194	169.308	194.621	171.79	163.338	283.555	88.6305	162.761	167.874	Q6NXR4	TTI2	196.041	206.228	1.05196	0.906624	Q6NXR4	TTI2	206.228	139.755	0.677675	0.221016
Q7Z2K6	ERMP1	4349.48	3855.3	4648.4	4503.46	4351.41	3379.49	3780.94	4955.23	3569.55	Q7Z2K6	ERMP1	4284.39	4078.12	0.951855	0.64016	Q7Z2K6	ERMP1	4078.12	4101.91	1.00583	0.981991
Q99590	SCAFB	1637.77	2837.83	1137.73	1708.87	2100.53	2035.02	1567.99	2114.55	1701.05	Q99590	SCAFB	1871.11	1948.14	1.04117	0.728084	Q99590	SCAFB	1948.14	1794.53	0.92115	0.480863
Q6JQN1	ACD10	3885.45	4171.69	4500.96	3548.68	3324.22	3437.78	4109.95	3922.35	3229.14	Q6JQN1	ACD10	4186.03	3436.89	0.821038	0.0287597	Q6JQN1	ACD10	3436.89	3753.81	1.09221	0.377512
O94760	DDAH1	58047.6	59724.2	57730.8	57859	53262.9	55214.1	68259.1	67672.2	69503.8	O94760	DDAH1	58500.9	55445.3	0.947769	0.138997	O94760	DDAH1	55445.3	68478.4	1.23506	0.00754087
O76024	WFS1	3312.83	2939.26	3999.12	3779.01	3099.98	3380.25	3323.46	3734.31	4818.9	O76024	WFS1	3417.07	3419.75	1.00078	0.961034	O76024	WFS1	3419.75	3958.89	1.15766	0.347462
Q96GF1	RN185	2228.84	1713.88	2472.88	2358.19	2382.32	2089.39	2054.62	1503.52	1665.46	Q96GF1	RN185	2138.53	2276.63	1.06458	0.586098	Q96GF1	RN185	2276.63	1741.2	0.764813	0.0781477
Q9Y2H0	DLGP4	1425.41	1788.47	1929.99	1760.64	1732.33	1715.57	1585.7	1642.45	1820.96	Q9Y2H0	DLGP4	1714.62	1736.18	1.01257	0.842897	Q9Y2H0	DLGP4	1736.18	1683.04	0.969391	0.514248
Q8NI36	WDR36	853.304	468.939	358.863	610.079	421.191	619.318	927.952	705.495	621.167	Q8NI36	WDR36	560.369	550.196	0.981846	0.912491	Q8NI36	WDR36	550.196	751.538	1.36595	0.145155
O00178	GTPB1	839.407	660.914	834.181	913.25	815.143	538.102	735.485	683.239	673.114	O00178	GTPB1	778.167	755.498	0.970869	0.806096	O00178	GTPB1	755.498	697.28	0.92294	0.760774
P16152	CBR1	149573	179015	111548	168055	166537	174889	168538	134433	165081	P16152	CBR1	146712	169827	1.15755	0.354591	P16152	CBR1	169827	156017	0.918684	0.339368
Q9NV96	CC50A	7615.52	5047.72	7102.78	3536.61	5028.21	4780.83	3816.09	4947.95	5206.91	Q9NV96	CC50A	6588.67	4448.55	0.675181	0.0829278	Q9NV96	CC50A	4448.55	4656.98	1.04685	0.757013
P63162	RSMN	2815.9	2539.67	2538.5	2983.26	2825.09	2521.37	3651.78	4071.48	3926.95	P63162	RSMN	2631.35	2776.58	1.05519	0.439166	P63162	RSMN	2776.58	3883.4	1.39863	0.00737639
Q66PJ3	AR6P4	3931.13	3369.56	2272.01	86.589	888.817	1497.34	185.373	1086.57	116.914	Q66PJ3	AR6P4	3190.9	824.248	0.258312	0.164052	Q66PJ3	AR6P4	824.248	462.951	0.561665	0.658609
Q8ND30	LIPB2	1032.54	2501.91	2978.39	1564.86	3279.2	1346.73	1531.39	1463.37	1462.32	Q8ND30	LIPB2	2170.95	2063.6	0.950552	0.937442	Q8ND30	LIPB2	2063.6	1485.69	0.719953	0.461391
Q9Y625	GPC6	251.037	264.878	265.123	148.91	90.8596	260.983	225.314	223.654	214.905	Q9Y625	GPC6	260.346	166.918	0.641138	0.220239	Q9Y625	GPC6	166.918	221.291	1.32575	0.345167
P19438	TNR1A	183.055	145.656	86.3644	221.99	114.965	168.949	255.46	70.1287	262.66	P19438	TNR1A	138.358	168.635	1.21882	0.515806	P19438	TNR1A	168.635	196.083	1.16277	0.953552
P04196	HRG	4014.93	6396.46	6717.34	6956.23	7619.74	9458.97	4475.05	3383.54	3662.17	P04196	HRG	5709.58	8011.65	1.4032	0.15056	P04196	HRG	8011.65	3840.25	0.479334	0.00411552
Q9BZE9	ASPC1	4027.12	2996.25	3408.43	3277.18	3131.42	3873.22	2032.5	3040.26	2749.97	Q9BZE9	ASPC1	3477.27	3427.27	0.985623	0.921035	Q9BZE9	ASPC1	3427.27	2607.58	0.760831	0.129263
Q13464	ROCK1	4253.25	4339.93	2325.71	4080.21	3647.08	3558.97	4213.4	4272.51	3497.93	Q13464	ROCK1	3639.63	3762.09	1.03365	0.767321	Q13464	ROCK1	3762.09	3994.61	1.06181	0.501566
Q5T1J5	CHCH9	15570.6	16941.2	15406.1	12553	12076.1	12983.8	12955.2	13799.7	13117.5	Q5T1J5	CHCH9	15972.6	12537.6	0.784945	0.00403447	Q5T1J5	CHCH9	12537.6	13290.8	1.06007	0.110114
Q9UJU6	DBNL	8121.91	8053.42	7549.82	8689.36	7912.54	7879.99	8608.21	15138.9	9142.81	Q9UJU6	DBNL	7908.38	8160.63	1.0319	0.480663	Q9UJU6	DBNL	8160.63	10963.3	1.34344	0.278312
Q99543	DNJC2	1055.96	1530.31	2622.3	1550.92	1168.58	1691.8	1689.13	1452.4	1847.09	Q99543	DNJC2	1736.19	1470.44	0.846933	0.734384	Q99543	DNJC2	1470.44	1662.87	1.13087	0.389133
Q13363	CTBP1	3141.58	3548.98	3458.72	3834.77	4181.78	3927.63	4041.5	4199.27	4364.39	Q13363	CTBP1	3383.09	3981.39	1.17685	0.027187	Q13363	CTBP1	3981.39	4201.72	1.05534	0.189292
Q96B26	EXOS8	158.545	173.286	599.353	178.602	203.474	268.903	254.224	173.754	333.34	Q96B26	EXOS8	310.394	216.993	0.699088	0.728868	Q96B26	EXOS8	216.993	253.773	1.1695	0.58035
O43181	NDUS4	8656.25	8503.01	7783.42	8188.95	7491.02	8801.03	7925.03	6808.8	6443.31	O43181	NDUS4	8314.23	8160.33	0.98149	0.748051	O43181	NDUS4	8160.33	7059.04	0.865044	0.136645
P62491	RB11A	18564.6	10829.1	20814.5	21091.9	20971.1	19408.4	11683.7	24939	23053.9	P62491	RB11A	16736.1	20490.5	1.22433	0.356253	P62491	RB11A	20490.5	19892.2	0.970804	0.767151
Q9NUT2	MITOS	1656.41	1595.81	1446.24	1764.78	1708.47	1513.3	1730.04	1412.08	1756.91	Q9NUT2	MITOS	1566.16	1662.18	1.06132	0.395487	Q9NUT2	MITOS	1662.18	1633.01	0.98245	0.823
P02743	SAMP	11604.9	8575.39	9923.5	8037.6	7793.32	6535.79	6094.85	5041.7	5476.94	P02743	SAMP	10034.6	7455.57	0.742987	0.0589252	P02743	SAMP	7455.57	5537.83	0.742777	0.0259048
Q9BZE4	GTPB4	2135.94	1997.51	1695.92	2660.93	2440.19	2444.73	2959.67	2568.84	3168.23	Q9BZE4	GTPB4	1943.12	2515.28	1.29445	0.0463364	Q9BZE4	GTPB4	2515.28	2898.91	1.15252	0.139582
O43570	CAH12	2991.67	3219.71	3366.89	3034.88	2736.48	2856.14	6124.59	6387.79	7810.01	O43570	CAH12	3192.76	2875.83	0.900737	0.0858584	O43570	CAH12	2875.83	6774.13	2.35554	0.00320934
Q9Y5V3	MAGD1	453.248	539.4	337.237	446.282	540.482	502.859	601.903	559.402	511.49	Q9Y5V3	MAGD1	443.295	496.541	1.12011	0.456363	Q9Y5V3	MAGD1	496.541	557.598	1.12296	0.186839
Q9UID3	VPS51	949.436	834.174	406.926	1523.47	1498.33	1235.53	1785.49	1496.56	1362.3	Q9UID3	VPS51	730.178	1419.11	1.94351	0.103023	Q9UID3	VPS51	1419.11	1548.12	1.09091	0.460286
O14556	G3PT	610.332	1618.36	227.852	144.509	1127.77	562.66	1059.87	463.207	55.6699	O14556	G3PT	818.847	611.646	0.74696	0.736071	O14556	G3PT	611.646	526.249	0.860382	0.727389
P54619	AAKG1	5299.9	5974.04	5890.36	9909.27	9304.91	9770.66	11661.8	10089.5	11061.7	P54619	AAKG1	5721.43	9661.61	1.68867	0.0012108	P54619	AAKG1	9661.61	10937.7	1.13207	0.0839548
P48426	PI42A	25833.6	11760	3186	10763.5	2533.88	2439.63	3456.94	7380.3	7661.92	P48426	PI42A	13593.2	5245.66	0.385903	0.320161	P48426	PI42A	5245.66	6166.39	1.17552	0.561749
Q8IZ41	RASEF	7794.1	7041.62	7034.28	6778.77	6891.49	6768.61	5554.1	5675.27	5622.81	Q8IZ41	RASEF	7290	6812.96	0.934562	0.186637	Q8IZ41	RASEF	6812.96	5617.39	0.824516	2.3542e-05
O43520	AT8B1	4289.95	5428.31	4463.54	3282.15	2915.28	3783.84	3055.92	2455.39	3183.07	O43520	AT8B1	4727.27	3327.09	0.703808	0.0284717	O43520	AT8B1	3327.09	2898.13	0.871071	0.277569
Q9UHB9	SRP68	17187.1	27904.9	17314.1	19584.8	17311.1	17713.8	20969.1	19076.1	20416	Q9UHB9	SRP68	20802	18203.2	0.875069	0.573432	Q9UHB9	SRP68	18203.2	20153.7	1.10715	0.101452
Q6DKJ4	NXN	5597.27	6077.35	5869.8	4764.46	4739.94	5122.22	3541.86	4013.36	4078.8	Q6DKJ4	NXN	5848.14	4875.54	0.833691	0.00628747	Q6DKJ4	NXN	4875.54	3878.01	0.795401	0.0184743
Q9Y3B8	ORN	1025.45	926.14	960.672	729.761	847.892	625.542	626.752	355.399	683.09	Q9Y3B8	ORN	970.753	734.399	0.756525	0.0702049	Q9Y3B8	ORN	734.399	555.08	0.75583	0.266074
O95232	LC7L3	2271.19	2176.3	3407.7	2828.77	2696.91	2537.92	2709.73	3176.19	2604.21	O95232	LC7L3	2618.4	2687.87	1.02653	0.778657	O95232	LC7L3	2687.87	2830.05	1.0529	0.526587
Q9NRQ2	PLS4	204.875	176.127	10924.9	198.544	349.727	300.511	17142.3	125.115	145.788	Q9NRQ2	PLS4	3768.65	282.927	0.0750739	0.544285	Q9NRQ2	PLS4	282.927	5804.41	20.5156	0.632343
P08034	CXB1	3120.17	2305.89	2562.26	4203.94	4451.51	3763.28	6821.81	7709.85	6855.7	P08034	CXB1	2662.77	4139.58	1.55461	0.0198495	P08034	CXB1	4139.58	7129.12	1.72218	0.00121943
Q6P1M3	L2GL2	4891.16	4653.45	5157.77	4112.64	4108.74	4783.48	4404.27	4263.73	4731.46	Q6P1M3	L2GL2	4900.79	4334.96	0.884542	0.117312	Q6P1M3	L2GL2	4334.96	4466.49	1.03034	0.627765
O75629	CREG1	3124.44	3197.54	2704.47	2773.37	2581.63	2178.45	3683.57	3290.59	4145.97	O75629	CREG1	3008.81	2511.15	0.834597	0.114283	O75629	CREG1	2511.15	3706.71	1.4761	0.0164863
Q9UPY3	DICER	537.975	1492.37	889.477	1256.68	605.801	1318.94	958.005	848.777	884.57	Q9UPY3	DICER	973.275	1060.47	1.08959	0.784309	Q9UPY3	DICER	1060.47	897.117	0.845958	0.702798
Q5XPI4	RN123	1083.85	1223.02	712.924	1173.9	804.29	1016.27	708.323	1057.03	1084.46	Q5XPI4	RN123	1006.6	998.155	0.991613	0.980931	Q5XPI4	RN123	998.155	949.939	0.951695	0.769019
A4D1E9	GTPBA	1026.04	929.246	958.794	817.214	744.329	745.217	578.995	574.923	612.318	A4D1E9	GTPBA	971.36	768.92	0.791591	0.00540581	A4D1E9	GTPBA	768.92	588.745	0.765678	0.00347294
Q9NRG4	SMYD2	755.06	366.876	2288	255.304	715.584	565.199	864.356	930.016	780.856	Q9NRG4	SMYD2	1136.65	512.029	0.450473	0.394508	Q9NRG4	SMYD2	512.029	858.409	1.67649	0.190533
P61009	SPCS3	25934.8	11393.8	12703.3	16745.5	17537	10856.5	12056.2	10855.4	13503.8	P61009	SPCS3	16677.3	15046.4	0.902206	0.866653	P61009	SPCS3	15046.4	12138.5	0.80674	0.329209
P35232	PHB	183852	160422	159202	156136	148193	177325	168312	170205	175372	P35232	PHB	167826	160551	0.956655	0.560987	P35232	PHB	160551	171296	1.06693	0.33212
Q14141	SEPT6	7318.6	7808.5	8760.11	8919.14	7841.82	6295.84	7058.2	7554.03	7696.41	Q14141	SEPT6	7962.4	7685.6	0.965236	0.733591	Q14141	SEPT6	7685.6	7436.21	0.967552	0.84145
Q86YT6	MIB1	276.68	190.493	402.445	356.217	284.321	458.777	471.895	258.162	97.1369	Q86YT6	MIB1	289.873	366.438	1.26413	0.374866	Q86YT6	MIB1	366.438	275.731	0.752464	0.429976
P07711	CATL1	922.296	741.509	1117.03	906.185	807.409	937.986	1205.55	1191.66	1013.92	P07711	CATL1	926.943	883.86	0.953521	0.799091	P07711	CATL1	883.86	1137.04	1.28645	0.0269549
Q53S58	TM177	691.035	506.362	1190.35	679.821	438.771	291.235	568.747	1245.46	622.94	Q53S58	TM177	795.915	469.942	0.590443	0.209506	Q53S58	TM177	469.942	812.381	1.72868	0.194664
Q99959	PKP2	3585.17	3660.9	2321.71	5574.13	4921.46	5016.05	5945.19	5782.48	5798.28	Q99959	PKP2	3189.26	5170.55	1.62124	0.0689343	Q99959	PKP2	5170.55	5841.98	1.12986	0.0791375
Q9Y2L1	RRP44	4258.3	4495.86	3600.05	3663.26	3676.7	2976.23	3177.81	2816.88	4281.18	Q9Y2L1	RRP44	4118.07	3438.73	0.835034	0.135276	Q9Y2L1	RRP44	3438.73	3425.29	0.996092	0.922676
P10620	MGST1	198428	233423	242654	311251	305034	303221	388505	378169	384479	P10620	MGST1	224835	306502	1.36323	0.0347056	P10620	MGST1	306502	383718	1.25193	3.57287e-05
P36578	RL4	76747.2	92897	75373.6	90358	90472.4	89585.6	86194.2	85638.8	89534.2	P36578	RL4	81672.6	90138.7	1.10366	0.262639	P36578	RL4	90138.7	87122.4	0.966537	0.126446
Q93009	UBP7	5446.81	5231.16	5633.07	5441	5807.56	4950.61	8247.97	5205.85	5131.54	Q93009	UBP7	5437.01	5399.72	0.993142	0.878128	Q93009	UBP7	5399.72	6195.12	1.1473	0.545605
Q2VYF4	LETM2	3889.73	2583.78	3627.79	1619.96	2067.89	3526.25	2867.92	2044.22	1052.11	Q2VYF4	LETM2	3367.1	2404.7	0.714176	0.244211	Q2VYF4	LETM2	2404.7	1988.09	0.82675	0.594842
Q5JPE7	NOMO2	29916.4	27006.9	25938.4	25126.5	25420	25005.7	35883.6	36250.9	35143.2	Q5JPE7	NOMO2	27620.6	25184.1	0.911786	0.164995	Q5JPE7	NOMO2	25184.1	35759.2	1.41992	4.91173e-05
Q16831	UPP1	10505.3	10568.1	10932.1	7395.55	7628	7582.78	8992.53	8716.04	9212.38	Q16831	UPP1	10668.5	7535.44	0.706326	4.07746e-05	Q16831	UPP1	7535.44	8973.65	1.19086	0.00185325
Q92541	RTF1	62384.1	60754.3	60388.6	51650	50648.6	49908.2	45491.9	43916.3	44893.5	Q92541	RTF1	61175.7	50735.6	0.829343	0.000185583	Q92541	RTF1	50735.6	44767.2	0.882363	0.000943272
O96000	NDUBA	8982.12	8951.97	9017.44	9661.24	9706.81	9716.79	9096.69	15316.6	8853.44	O96000	NDUBA	8983.85	9694.95	1.07915	1.31437e-05	O96000	NDUBA	9694.95	11088.9	1.14378	0.628446
Q8NI35	INADL	990.014	894.025	1231.64	552.331	912.401	939.573	888.885	1124.59	1112.75	Q8NI35	INADL	1038.56	801.435	0.771681	0.249439	Q8NI35	INADL	801.435	1042.08	1.30026	0.235993
P54840	GYS2	1504.39	1652.76	1819.45	1141.78	1786.32	695.823	1263.87	1903.65	1879.8	P54840	GYS2	1658.87	1207.97	0.728193	0.289998	P54840	GYS2	1207.97	1682.44	1.39278	0.295131
P07307	ASGR2	8092.15	7934.62	7044.43	8513.62	9436.1	8730.91	11743.6	9362.9	12293	P07307	ASGR2	7690.4	8893.54	1.15645	0.05755	P07307	ASGR2	8893.54	11133.1	1.25182	0.108473
Q9H4K7	MTG2	911.656	1002.23	810.26	569.997	634.705	553.219	504.452	520.598	736.672	Q9H4K7	MTG2	908.05	585.974	0.64531	0.00623909	Q9H4K7	MTG2	585.974	587.241	1.00216	0.936487
Q7Z4Q2	HEAT3	2626.03	2900.47	3072.47	2960.74	2923.77	3210.47	1986.43	2320.87	2499.77	Q7Z4Q2	HEAT3	2866.32	3031.66	1.05768	0.361382	Q7Z4Q2	HEAT3	3031.66	2269.02	0.748441	0.0339286
P05089	ARGI1	49020	39648.1	40226.6	54995.4	48205.5	55945.7	56526.1	59432.6	62919.8	P05089	ARGI1	42964.9	53048.9	1.2347	0.0698201	P05089	ARGI1	53048.9	59626.2	1.12399	0.114799
O95954	FTCD	24513.4	21425.7	23851.9	40871.2	37190.9	41475.9	52270.9	53388.1	53024.3	O95954	FTCD	23263.7	39846	1.7128	0.000641536	O95954	FTCD	39846	52894.4	1.32747	0.0120259
P18124	RL7	44414.4	43803.6	45296.2	55048.7	51714.9	53634.8	64667.4	66832.3	64404.4	P18124	RL7	44504.7	53466.1	1.20136	0.00274436	P18124	RL7	53466.1	65301.4	1.22136	0.00152289
Q9NRA2	S17A5	5775.38	5356.34	5726.23	4888.15	4821.28	4609.57	4558.68	4158.78	4184.06	Q9NRA2	S17A5	5619.32	4773	0.849392	0.00672962	Q9NRA2	S17A5	4773	4300.51	0.901007	0.0502185
O75874	IDHC	375519	342738	387739	351028	330676	330760	371711	363238	340049	O75874	IDHC	368666	337488	0.915431	0.126655	O75874	IDHC	337488	358333	1.06177	0.153366
P02787	TRFE	23356.9	24199.2	22281.9	23792.5	24128.2	24458.2	31697.2	31489.5	31916.3	P02787	TRFE	23279.3	24126.3	1.03638	0.265371	P02787	TRFE	24126.3	31701	1.31396	9.64868e-05
P26373	RL13	146792	148165	140156	148419	156267	142894	131678	125611	53989.1	P26373	RL13	145038	149193	1.02865	0.427953	P26373	RL13	149193	103759	0.695469	0.269796
Q9Y5X2	SNX8	513.401	785.593	871.768	311.465	226.32	313.663	136.071	695.023	2911.66	Q9Y5X2	SNX8	723.587	283.816	0.392235	0.0126774	Q9Y5X2	SNX8	283.816	1247.58	4.39575	0.442099
Q9GZU1	MCLN1	246.631	163.544	426.456	479.301	417.982	258.656	440.487	275.826	475.481	Q9GZU1	MCLN1	278.877	385.313	1.38166	0.341818	Q9GZU1	MCLN1	385.313	397.265	1.03102	0.893074
Q14353	GAMT	6600.51	8493.76	9504.3	15158.8	13880.1	13509.8	11327.1	17343.4	17746.2	Q14353	GAMT	8199.52	14182.9	1.72973	0.0262439	Q14353	GAMT	14182.9	15472.2	1.09091	0.690651
Q96IJ6	GMPPA	38597.4	44261.5	54192.5	28390.1	29523.4	25193.2	20027.3	18730.1	25724.4	Q96IJ6	GMPPA	45683.8	27702.2	0.60639	0.0222213	Q96IJ6	GMPPA	27702.2	21493.9	0.775892	0.0961665
Q96K37	S35E1	3405.2	3410.89	2958.46	3328.56	3208.76	3129.25	3373.28	3413.1	3757.03	Q96K37	S35E1	3258.18	3222.19	0.988954	0.86814	Q96K37	S35E1	3222.19	3514.47	1.09071	0.111221
Q8TAE8	G45IP	2012.13	2983.61	2668.67	3777.02	2838.51	4097.9	6540.31	4892.55	3881.19	Q8TAE8	G45IP	2554.81	3571.14	1.39781	0.10621	Q8TAE8	G45IP	3571.14	5104.68	1.42943	0.144744
P61601	NCALD	8374.65	7855.05	7780.06	7485.83	7648.81	7936.59	7869.73	6776.77	8406.67	P61601	NCALD	8003.25	7690.41	0.96091	0.245743	P61601	NCALD	7690.41	7684.39	0.999218	0.951175
Q13190	STX5	5182.35	6523.68	6127.57	5752.75	6540.63	6638.91	7932.99	7207.11	7007.51	Q13190	STX5	5944.53	6310.76	1.06161	0.497069	Q13190	STX5	6310.76	7382.54	1.16983	0.0578941
O76021	RL1D1	3213.35	2088.15	2607.46	2000.72	4584.44	3704	3644.66	3895.97	4042.89	O76021	RL1D1	2636.32	3429.72	1.30095	0.485339	O76021	RL1D1	3429.72	3861.17	1.1258	0.555487
O15382	BCAT2	33907.3	31751.8	33491.6	32514.9	32818.4	34476.7	33517.1	33461.7	33634.3	O15382	BCAT2	33050.2	33270	1.00665	0.817317	O15382	BCAT2	33270	33537.7	1.00805	0.691713
Q6UW02	CP20A	2932.91	3468.19	3554.37	3272.12	3209.11	4011.97	4287.05	3912.05	3894.69	Q6UW02	CP20A	3318.49	3497.73	1.05401	0.615468	Q6UW02	CP20A	3497.73	4031.26	1.15254	0.166107
P47989	XDH	3897.85	2513.53	3733.46	4251.79	3295.58	4916.32	4166.01	3272.83	3701.14	P47989	XDH	3381.61	4154.56	1.22857	0.312842	P47989	XDH	4154.56	3713.33	0.893795	0.497202
Q9UBK8	MTRR	624.195	505.893	575.22	548.869	541.357	540.771	447.383	715.068	740.432	Q9UBK8	MTRR	568.436	543.665	0.956423	0.573066	Q9UBK8	MTRR	543.665	634.294	1.1667	0.509219
Q15208	STK38	3212.16	2543.51	2621.65	2087.96	2330.36	2272.7	2004.61	2470.93	2480.66	Q15208	STK38	2792.44	2230.34	0.798707	0.0774257	Q15208	STK38	2230.34	2318.73	1.03963	0.683844
Q9UPN3	MACF1	18557.7	17937.4	18570.4	16529.5	12650.1	11328.5	14567.6	15515	14900.7	Q9UPN3	MACF1	18355.2	13502.7	0.735637	0.102697	Q9UPN3	MACF1	13502.7	14994.4	1.11047	0.405816
Q7Z739	YTHD3	2488.62	2352.26	1693.84	1651.96	2449.92	2289.55	1396.8	1416.63	2505.96	Q7Z739	YTHD3	2178.24	2130.48	0.978072	0.901252	Q7Z739	YTHD3	2130.48	1773.13	0.832268	0.420703
O95456	PSMG1	3369.83	3006.22	2778.5	3049.55	2999.85	2644.69	2488.23	2553.63	2014.76	O95456	PSMG1	3051.52	2898.03	0.949702	0.522957	O95456	PSMG1	2898.03	2352.21	0.811657	0.0866187
Q9NS69	TOM22	1217.91	1023.99	1470.18	1420.87	1829.94	1655.73	1989.81	2145.36	2172.68	Q9NS69	TOM22	1237.36	1635.52	1.32178	0.0975094	Q9NS69	TOM22	1635.52	2102.62	1.2856	0.0594928
P30622	CLIP1	8279.1	7855.11	8879.64	7161.49	6970.97	8135.1	9292.49	10308.2	11660.7	P30622	CLIP1	8337.95	7422.52	0.89021	0.125213	P30622	CLIP1	7422.52	10420.5	1.4039	0.0170932
P07858	CATB	191006	187694	200363	189472	182037	202864	279838	267712	322244	P07858	CATB	193021	191458	0.991902	0.827562	P07858	CATB	191458	289931	1.51434	0.00649979
P60900	PSA6	31440.6	30520.4	29423	30536.6	31288	31092.4	19941.6	23173.5	22161.2	P60900	PSA6	30461.3	30972.3	1.01678	0.478492	P60900	PSA6	30972.3	21758.8	0.702523	0.0135541
P04070	PROC	2241.88	1884.43	1941.13	1187.19	1502.99	1729.59	2486.01	2363.7	1850.2	P04070	PROC	2022.48	1473.26	0.728441	0.0786177	P04070	PROC	1473.26	2233.3	1.51589	0.044112
Q5T6V5	QSPP	2262.04	1033.86	2079.91	1829.53	1987.94	2152.05	2240.76	2455.51	2381.08	Q5T6V5	QSPP	1791.94	1989.84	1.11044	0.590539	Q5T6V5	QSPP	1989.84	2359.12	1.18558	0.0461472
Q9UI10	EI2BD	10418.3	9218.98	8779.69	6952.22	9233.03	9474.31	8440.22	8935.38	8625.19	Q9UI10	EI2BD	9472.34	8553.19	0.902965	0.400727	Q9UI10	EI2BD	8553.19	8666.93	1.0133	0.843215
P63146	UBE2B	1816.62	1810.11	1386.47	1909.22	1616.54	1927.07	1657.1	1477.87	279.374	P63146	UBE2B	1671.07	1817.61	1.0877	0.458415	P63146	UBE2B	1817.61	1138.12	0.626161	0.336509
O60832	DKC1	4335.97	3145.97	4795.05	2493.69	4454.27	4112.8	3651.11	2760.8	8683.33	O60832	DKC1	4092.33	3686.92	0.900934	0.621077	O60832	DKC1	3686.92	5031.75	1.36476	0.61661
P04920	B3A2	6152.1	5257.8	6203.35	5711.62	5939.1	6102.77	5046.23	5539.38	5366.66	P04920	B3A2	5871.08	5917.83	1.00796	0.869233	P04920	B3A2	5917.83	5317.42	0.898543	0.0380673
F5H284	PAL4D	7953.77	6256.6	4695.71	6772.77	8069.23	7364.46	7432.12	8619.24	5004.19	F5H284	PAL4D	6302.03	7402.15	1.17457	0.357708	F5H284	PAL4D	7402.15	7018.51	0.948172	0.692752
Q92947	GCDH	7246.74	10553.8	8860.45	7639.1	8578.51	7408.56	9348.94	7352.81	8545.74	Q92947	GCDH	8886.99	7875.39	0.88617	0.42176	Q92947	GCDH	7875.39	8415.83	1.06862	0.494113
P61020	RAB5B	18664.2	17903.9	15881	15520.9	19535.8	23050.4	13332.8	12995.6	19060	P61020	RAB5B	17483.1	19369.1	1.10788	0.519871	P61020	RAB5B	19369.1	15129.4	0.781114	0.212843
Q4G0J3	LARP7	3215.56	2140.51	2240.66	2294.97	2108.19	2603.65	2126.96	3044.03	3294.76	Q4G0J3	LARP7	2532.24	2335.6	0.922345	0.66984	Q4G0J3	LARP7	2335.6	2821.92	1.20822	0.326298
Q92611	EDEM1	1539.23	1435.46	1489.26	1217.98	1130.19	1223.78	948.631	987.11	1085.9	Q92611	EDEM1	1487.98	1190.65	0.800176	0.00295301	Q92611	EDEM1	1190.65	1007.21	0.845938	0.0314252
Q96ET8	TV23C	1084.55	1377.04	1370.34	1436	1505.28	1560.97	1019.65	1188.77	1424.34	Q96ET8	TV23C	1277.31	1500.75	1.17493	0.160071	Q96ET8	TV23C	1500.75	1210.92	0.806878	0.139885
P05155	IC1	3309.27	3687.92	4632.25	5310.65	4903.4	4243.63	4023.33	4661.85	4035.93	P05155	IC1	3876.48	4819.23	1.2432	0.144181	P05155	IC1	4819.23	4240.37	0.879886	0.203393
Q92783	STAM1	3953.13	4821.68	4619.3	3782.51	3522.15	4272.87	3879.9	4195.88	4054.89	Q92783	STAM1	4464.7	3859.18	0.864375	0.15355	Q92783	STAM1	3859.18	4043.56	1.04778	0.483789
Q13616	CUL1	8748.09	9611.42	11978.8	13485.1	14915.1	14883.9	5972.28	15202.7	15972.4	Q13616	CUL1	10112.8	14428	1.42672	0.0470979	Q13616	CUL1	14428	12382.5	0.858221	0.529584
Q9ULT8	HECD1	3624.23	3977.19	4009.48	4095.65	3786.27	3772.92	4562.69	5155.22	4818.37	Q9ULT8	HECD1	3870.3	3884.94	1.00378	0.927331	Q9ULT8	HECD1	3884.94	4845.43	1.24723	0.00914853
Q52LJ0	FA98B	2539.71	7680.21	12251.9	4753.54	6278.81	2801.59	4217	1859.83	4118.24	Q52LJ0	FA98B	7490.61	4611.31	0.615613	0.55183	Q52LJ0	FA98B	4611.31	3398.36	0.736961	0.426935
Q12874	SF3A3	10314.8	9910.05	9487.66	10158.3	8564.26	10456.2	9025.46	7871.23	9596.97	Q12874	SF3A3	9904.17	9726.25	0.982036	0.773302	Q12874	SF3A3	9726.25	8831.22	0.907977	0.324046
Q9UFG5	CS025	408.519	437.893	438.268	508.792	482.418	392.816	418.065	423.446	379.211	Q9UFG5	CS025	428.227	461.342	1.07733	0.478482	Q9UFG5	CS025	461.342	406.907	0.882008	0.263728
P23526	SAHH	132822	132977	126004	115174	131704	130621	90456.4	95233.5	113954	P23526	SAHH	130601	125833	0.96349	0.476471	P23526	SAHH	125833	99881.4	0.793763	0.0577537
Q00610	CLH1	142996	123364	117001	139874	99425.4	110086	126949	120808	105521	Q00610	CLH1	127787	116462	0.911375	0.455044	Q00610	CLH1	116462	117760	1.01114	0.882419
P14174	MIF	9368.79	9403.63	9819.24	10382.6	10981.7	10983.6	12036.9	11581.6	11822.1	P14174	MIF	9530.56	10782.6	1.13137	0.00771065	P14174	MIF	10782.6	11813.5	1.09561	0.0208944
P49448	DHE4	7084.35	7114.93	4808.84	4874.25	6828	6758.47	4771.24	5740.4	7843.08	P49448	DHE4	6336.04	6153.57	0.971202	0.891141	P49448	DHE4	6153.57	6118.24	0.994258	0.937295
P11532	DMD	3805.1	3138.84	3393.69	3275.16	3402.63	3405.42	2586.72	2891.34	3222.18	P11532	DMD	3445.88	3361.07	0.97539	0.735718	P11532	DMD	3361.07	2900.08	0.862844	0.134603
P0DN37	PAL4G	21526.1	17388.6	17772.5	18343.1	19577.6	18866	20425	21557.8	19247	P0DN37	PAL4G	18895.7	18928.9	1.00176	0.937986	P0DN37	PAL4G	18928.9	20409.9	1.07824	0.137151
Q14410	GLPK2	3050.61	2958.59	3007.96	4045.17	3788.47	4057.58	5174.31	4965.92	5474.23	Q14410	GLPK2	3005.72	3963.74	1.31873	0.00263824	Q14410	GLPK2	3963.74	5204.82	1.31311	0.00201607
Q96AY4	TTC28	53.3588	71.658	83.1827	34.216	149.665	71.9419	52.115	105.911	98.0708	Q96AY4	TTC28	69.3998	85.2743	1.22874	0.91721	Q96AY4	TTC28	85.2743	85.3656	1.00107	0.809557
Q92925	SMRD2	494.478	340.547	578.639	765.779	430.901	527.968	678.57	655.392	767.072	Q92925	SMRD2	471.221	574.883	1.21999	0.447949	Q92925	SMRD2	574.883	700.344	1.21824	0.313603
P14207	FOLR2	123.892	81.6398	132.21	204.514	126.724	192.411	216.946	162.207	215.096	P14207	FOLR2	112.581	174.55	1.55044	0.108525	P14207	FOLR2	174.55	198.083	1.13482	0.485891
P18510	IL1RA	1604.76	980.302	965.277	1255.16	984.32	754.763	1420.43	687.535	1065.93	P18510	IL1RA	1183.45	998.082	0.84337	0.505895	P18510	IL1RA	998.082	1057.97	1.06	0.894136
P15559	NQO1	4130.5	3504.92	2271.27	3299.29	3553.85	1366.54	4005.14	2503.65	4182.33	P15559	NQO1	3302.23	2739.89	0.82971	0.545115	P15559	NQO1	2739.89	3563.71	1.30067	0.423679
Q9NQ34	TMM9B	643.339	1181.7	1584.08	1354.52	1271.76	946.671	1610.84	1509.26	1143.97	Q9NQ34	TMM9B	1136.37	1190.98	1.04806	0.751109	Q9NQ34	TMM9B	1190.98	1421.36	1.19343	0.307732
Q92621	NU205	3356.74	3620.63	3150.44	3565.88	3246.13	3126.48	3422.44	3411.82	3813.12	Q92621	NU205	3375.94	3312.83	0.981307	0.754441	Q92621	NU205	3312.83	3549.13	1.07133	0.266714
Q5T0D9	TPRGL	2579.16	2354.32	1111.24	539.831	924.515	786.106	435.562	899.195	2159.02	Q5T0D9	TPRGL	2014.91	750.151	0.3723	0.0495731	Q5T0D9	TPRGL	750.151	1164.59	1.55248	0.644007
P16930	FAAA	43457.8	42315	41255.2	40226.2	39285	37253.3	33699.4	32910	32755.7	P16930	FAAA	42342.7	38921.5	0.919203	0.043651	P16930	FAAA	38921.5	33121.7	0.850987	0.0109999
O75347	TBCA	317675	298005	278180	230145	235716	191927	143099	136626	136687	O75347	TBCA	297954	219263	0.735895	0.0224906	O75347	TBCA	219263	138804	0.633049	0.0157989
Q9UBS4	DJB11	15417.7	15202.3	16244	17170.1	16939.1	14672.7	16322.6	16668	16598	Q9UBS4	DJB11	15621.4	16260.6	1.04092	0.53976	Q9UBS4	DJB11	16260.6	16529.5	1.01654	0.744742
P61970	NTF2	9192.78	8466.36	9830.38	11510.5	11280.3	15010.7	14995.2	16956.6	14865.3	P61970	NTF2	9163.17	12600.5	1.37512	0.0588327	P61970	NTF2	12600.5	15605.7	1.2385	0.123484
Q9BV44	THUM3	865.939	661.361	1211.25	1358.06	1057.26	1339.48	1643.09	1892.24	3643.55	Q9BV44	THUM3	912.849	1251.6	1.37109	0.182028	Q9BV44	THUM3	1251.6	2392.96	1.91192	0.126652
O94874	UFL1	9273.29	11408.5	6040.65	7063.14	13495.8	12576.5	10241.2	9469.61	6977.79	O94874	UFL1	8907.48	11045.1	1.23998	0.492514	O94874	UFL1	11045.1	8896.22	0.805442	0.475554
Q06587	RING1	271.156	297.462	224.106	282.483	265.555	360.688	182.337	272.824	202.368	Q06587	RING1	264.242	302.909	1.14633	0.34426	Q06587	RING1	302.909	219.176	0.723572	0.101379
Q9UKV8	AGO2	1733.3	1971.89	1988.89	2258.33	2592.56	2336.5	1682.33	2701.13	1861.11	Q9UKV8	AGO2	1898.03	2395.8	1.26226	0.0187662	Q9UKV8	AGO2	2395.8	2081.52	0.868822	0.382894
Q9Y6D6	BIG1	4194.2	3913.57	4102.71	3208.51	3584	3488.2	3153.02	3228.55	3413.39	Q9Y6D6	BIG1	4070.16	3426.9	0.841958	0.0173618	Q9Y6D6	BIG1	3426.9	3264.98	0.95275	0.312301
O60333	KIF1B	236.891	162.955	83.6791	229.72	370.681	296.002	417.812	374.123	485.518	O60333	KIF1B	161.175	298.801	1.85389	0.139193	O60333	KIF1B	298.801	425.818	1.42509	0.0990469
Q9BUF5	TBB6	237.497	359.644	221.6	432.741	429.669	467.782	307.393	408.286	267.258	Q9BUF5	TBB6	272.914	443.397	1.62468	0.0738068	Q9BUF5	TBB6	443.397	327.645	0.738943	0.119637
Q7L2E3	DHX30	5597.98	7070.41	7325.07	5998.19	6999.79	6238.25	1692.52	2197.24	7863.3	Q7L2E3	DHX30	6664.49	6412.08	0.962126	0.74747	Q7L2E3	DHX30	6412.08	3917.69	0.610986	0.262792
P47974	TISD	238.935	226.583	278.473	408.435	337.289	462.468	422.894	288.674	355.358	P47974	TISD	247.997	402.731	1.62393	0.0163442	P47974	TISD	402.731	355.642	0.883076	0.424201
Q8IZL8	PELP1	3334.88	2971.68	3180.95	3799.28	2973.53	3123.75	3445.06	3195.59	3688.58	Q8IZL8	PELP1	3162.51	3298.85	1.04311	0.679938	Q8IZL8	PELP1	3298.85	3443.08	1.04372	0.621115
P08237	PFKAM	1246.32	971.872	1538.48	917.675	1111.32	1072.33	1115.98	1033.82	1446.39	P08237	PFKAM	1252.22	1033.78	0.825552	0.315314	P08237	PFKAM	1033.78	1198.73	1.15956	0.311348
O60762	DPM1	8539.4	7895.51	7294.12	8582.01	9435.05	9019.66	8826.86	8408.14	8451.88	O60762	DPM1	7909.68	9012.24	1.13939	0.0818597	O60762	DPM1	9012.24	8562.29	0.950074	0.20045
Q86UL3	GPAT4	306.006	1313.76	711.869	504.886	350.158	825.756	691.02	707.355	985.279	Q86UL3	GPAT4	777.212	560.267	0.720867	0.675816	Q86UL3	GPAT4	560.267	794.551	1.41817	0.247691
Q9H0R4	HDHD2	4320.19	2230.44	3316.79	3735.21	4871.41	3747.5	4862.2	3536.67	4845.14	Q9H0R4	HDHD2	3289.14	4118.04	1.25201	0.323184	Q9H0R4	HDHD2	4118.04	4414.67	1.07203	0.653064
Q9GZT3	SLIRP	21355.7	16126.6	14678.7	24724.4	26454.9	27342.8	27052.8	23632.3	31383.6	Q9GZT3	SLIRP	17387	26174	1.50538	0.0564557	Q9GZT3	SLIRP	26174	27356.2	1.04517	0.694898
O94855	SC24D	9729.04	9672.91	6154.33	12451.5	11789.5	8390.16	14646.4	14891.4	15818.4	O94855	SC24D	8518.76	10877.1	1.27684	0.270558	O94855	SC24D	10877.1	15118.8	1.38997	0.103906
Q7Z7K0	COXM1	2248.37	1913.77	2124.56	1866.42	1894.77	2318.27	1983.56	1498.36	1860.9	Q7Z7K0	COXM1	2095.57	2026.49	0.967036	0.691967	Q7Z7K0	COXM1	2026.49	1780.94	0.87883	0.300964
Q8N9F7	GDPD1	686.619	388.946	686.812	806.431	368.895	530.832	664.616	616.721	658.65	Q8N9F7	GDPD1	587.459	568.719	0.9681	0.874128	Q8N9F7	GDPD1	568.719	646.662	1.13705	0.512428
Q16537	2A5E	403.298	77.934	361.486	2459.31	337.591	2479.66	227.936	266.271	404.11	Q16537	2A5E	280.906	1758.86	6.26137	0.114282	Q16537	2A5E	1758.86	299.439	0.170246	0.148899
Q9Y3F4	STRAP	23917.3	27549.4	28579	31779.6	21866.8	26668.6	19599	22301.5	22950.1	Q9Y3F4	STRAP	26681.9	26771.7	1.00337	0.967684	Q9Y3F4	STRAP	26771.7	21616.9	0.807453	0.189729
Q8WTT2	NOC3L	1361.73	1607.63	1264.89	1763.4	1508.93	2106.1	1895.5	1691.79	1406.59	Q8WTT2	NOC3L	1411.42	1792.81	1.27022	0.127138	Q8WTT2	NOC3L	1792.81	1664.63	0.928503	0.607132
Q9Y3P9	RBGP1	2274.31	44901.1	1725.01	10442.8	9640.25	7128.14	14974.5	1704.58	2001.94	Q9Y3P9	RBGP1	16300.2	9070.38	0.55646	0.698425	Q9Y3P9	RBGP1	9070.38	6227.02	0.686522	0.334286
Q9Y6U3	ADSV	1963.77	2132.38	1305.87	1745.27	1764.65	1604.85	1250.03	863.922	1085.86	Q9Y6U3	ADSV	1800.67	1704.92	0.946824	0.84625	Q9Y6U3	ADSV	1704.92	1066.6	0.625602	0.0386986
O95487	SC24B	14160.5	15582.4	14633.6	13831.1	14196.6	14094.9	12596	11473.4	12444.9	O95487	SC24B	14792.2	14040.9	0.949211	0.202756	O95487	SC24B	14040.9	12171.4	0.866857	0.0321709
Q5T5P2	SKT	1201.24	4807.38	5243.47	2216.35	1810.66	1282.17	2286.34	7204.35	7680.34	Q5T5P2	SKT	3750.69	1769.73	0.47184	0.342201	Q5T5P2	SKT	1769.73	5723.68	3.23422	0.0981974
P11498	PYC	97948.2	96515.5	94231.4	93653.4	93032.2	97923.9	102645	105493	114690	P11498	PYC	96231.7	94869.8	0.985848	0.50896	P11498	PYC	94869.8	107609	1.13428	0.0458466
P52758	RIDA	58570	53512.6	6716.68	70442.1	76294.5	68862.1	66441.4	64488.8	65056.3	P52758	RIDA	39599.8	71866.3	1.81481	0.309142	P52758	RIDA	71866.3	65328.8	0.909033	0.0836393
Q8N661	TM86B	480.48	358.649	370.318	836.916	7560.61	759.845	808.371	715.114	606.038	Q8N661	TM86B	403.149	3052.46	7.57153	0.193378	Q8N661	TM86B	3052.46	709.841	0.232547	0.364543
Q9UK59	DBR1	2580.93	2063.81	1646.89	1518.08	2529.55	2149.73	712.34	989.942	811.738	Q9UK59	DBR1	2097.21	2065.79	0.985016	0.923845	Q9UK59	DBR1	2065.79	838.007	0.40566	0.0115537
Q9UNX3	RL26L	5909.88	5461.21	5035.3	5050.33	5322.7	5505	7472.46	6404.95	6317.95	Q9UNX3	RL26L	5468.8	5292.68	0.967796	0.593477	Q9UNX3	RL26L	5292.68	6731.79	1.27191	0.0309609
P56545	CTBP2	2477.91	2762.79	2742.9	2737.71	3253.66	2968.6	3117.32	3319.49	3394.52	P56545	CTBP2	2661.2	2986.65	1.1223	0.142828	P56545	CTBP2	2986.65	3277.11	1.09725	0.190302
P61916	NPC2	14012.9	12403.8	15750.2	13541	12708.3	10679.4	26549.1	30633	22071.4	P61916	NPC2	14055.7	12309.6	0.875773	0.250577	P61916	NPC2	12309.6	26417.8	2.14612	0.00393854
Q8N9L9	ACOT4	5079.53	4549.53	4183	2920.53	3015	4502.33	4667.78	3174	3773.57	Q8N9L9	ACOT4	4604.02	3479.29	0.755706	0.154893	Q8N9L9	ACOT4	3479.29	3871.78	1.11281	0.557306
Q05823	RN5A	204.791	241.334	252.381	177.529	206.212	6850.87	137.278	206.474	268.248	Q05823	RN5A	232.836	2411.54	10.3572	0.490005	Q05823	RN5A	2411.54	204	0.0845934	0.432469
Q8IXS6	PALM2	11920.6	11398	10665.2	10076	10636.9	10154.7	17053.1	10485.5	10147	Q8IXS6	PALM2	11327.9	10289.2	0.908305	0.0788041	Q8IXS6	PALM2	10289.2	12561.9	1.22088	0.417063
Q9Y4E6	WDR7	420.235	422.136	443.504	191.956	349.624	215.206	304.477	254.343	212.148	Q9Y4E6	WDR7	428.625	252.262	0.588538	0.0901618	Q9Y4E6	WDR7	252.262	256.989	1.01874	0.851652
P68104	EF1A1	9760.51	11473.4	10538.1	16564.8	13616.8	15267.2	11051.8	14078.6	15034.3	P68104	EF1A1	10590.7	15149.6	1.43046	0.00913276	P68104	EF1A1	15149.6	13388.2	0.883736	0.316956
Q9BRJ6	CG050	2220.36	1084.16	1585.65	1327	1048.36	1505.06	633.603	1354.73	1621.38	Q9BRJ6	CG050	1630.06	1293.47	0.793514	0.453142	Q9BRJ6	CG050	1293.47	1203.24	0.930238	0.692482
Q8WUY3	PRUN2	3600.23	3961.71	3580.06	3676.74	3716.67	3532.28	3517.56	3301.17	3427.02	Q8WUY3	PRUN2	3714	3641.9	0.980585	0.643158	Q8WUY3	PRUN2	3641.9	3415.25	0.937767	0.0572981
P78310	CXAR	1324.57	782.738	429.25	994.548	1129.72	1614.11	783.196	8492.78	1826.94	P78310	CXAR	845.52	1246.13	1.4738	0.287204	P78310	CXAR	1246.13	3700.97	2.96998	0.460864
Q96EN8	MOCOS	4064.75	3602.1	4081.33	4134.5	3187.7	3396.02	4437.65	4207.3	3987.98	Q96EN8	MOCOS	3916.06	3572.74	0.912331	0.354931	Q96EN8	MOCOS	3572.74	4210.98	1.17864	0.150879
P30711	GSTT1	27446.7	27178.6	26693.7	30425.4	30349.5	29994.9	29084.2	27619.8	28913	P30711	GSTT1	27106.3	30256.6	1.11622	0.00114222	P30711	GSTT1	30256.6	28539	0.943232	0.060797
Q10567	AP1B1	19593	17206.2	17672	22199.9	22353.9	22364.1	24559.4	23579	24525.4	Q10567	AP1B1	18157.1	22306	1.2285	0.0341874	Q10567	AP1B1	22306	24221.3	1.08586	0.022536
P62820	RAB1A	3667.49	2555.14	3595.65	3510.77	3769.16	4870.76	3522.45	3737.73	3246.6	P62820	RAB1A	3272.76	4050.23	1.23756	0.234287	P62820	RAB1A	4050.23	3502.26	0.864706	0.302876
Q9NX61	T161A	762.301	849.679	1421.97	885.417	750.134	680.245	1205.15	1117.78	1182.69	Q9NX61	T161A	1011.32	771.932	0.763293	0.34542	Q9NX61	T161A	771.932	1168.54	1.51379	0.0244078
Q9ULR5	PAI2B	397.946	465.838	269.079	403.791	303.785	419.934	227.727	0	0	Q9ULR5	PAI2B	377.621	375.837	0.995276	0.9589	Q9ULR5	PAI2B	375.837	75.9089	0.201973	0.1508
P57081	WDR4	216.125	757.588	191.919	513.459	202.062	228.624	304.04	413.636	336.333	P57081	WDR4	388.544	314.715	0.809986	0.868521	P57081	WDR4	314.715	351.336	1.11636	0.584496
P52630	STAT2	753.443	1390.87	1032	1220.58	463.688	719.7	477.241	138.014	1192.18	P52630	STAT2	1058.77	801.323	0.756842	0.390609	P52630	STAT2	801.323	602.478	0.751855	0.486055
Q8IVS2	FABD	4738.39	5234.87	5164.98	4275.55	4439.92	4652.99	4765.98	3382.7	4955.82	Q8IVS2	FABD	5046.08	4456.15	0.883092	0.0381259	Q8IVS2	FABD	4456.15	4368.17	0.980256	0.810646
Q2TAL8	QRIC1	771.748	759.107	532.241	729.224	780.055	836.742	712.952	712.89	509.77	Q2TAL8	QRIC1	687.699	782.007	1.13714	0.366459	Q2TAL8	QRIC1	782.007	645.204	0.825062	0.204085
Q9Y5B0	CTDP1	351.951	430.725	494.922	69.9253	326.917	694.807	910.447	420.724	383.845	Q9Y5B0	CTDP1	425.866	363.883	0.854455	0.525472	Q9Y5B0	CTDP1	363.883	571.672	1.57103	0.393042
O15121	DEGS1	1098.47	885.628	750.874	1108.99	1164.44	929.753	535.788	1545.99	564.578	O15121	DEGS1	911.656	1067.73	1.1712	0.282864	O15121	DEGS1	1067.73	882.12	0.826166	0.459833
Q9BSJ8	ESYT1	34841.2	33306.7	33598.2	31882.9	31930.2	31488.5	25917.3	26322	26381.7	Q9BSJ8	ESYT1	33915.4	31767.2	0.936662	0.03218	Q9BSJ8	ESYT1	31767.2	26207	0.82497	1.74297e-05
P83881	RL36A	940.534	887.783	662.744	1812.19	1714.51	1966.39	402.884	4553.54	4988.43	P83881	RL36A	830.353	1831.03	2.20512	0.0104158	P83881	RL36A	1831.03	3314.95	1.81043	0.884795
Q00535	CDK5	2991.63	2281.61	2529.47	3271.24	2690.04	2551.09	3244.44	2311.05	1615.1	Q00535	CDK5	2600.9	2837.46	1.09095	0.468327	Q00535	CDK5	2837.46	2390.19	0.842371	0.420437
P31150	GDIA	3649.23	4549.44	4688.83	5949.32	5260.69	3291.07	6001.3	6148.13	6829.53	P31150	GDIA	4295.83	4833.69	1.1252	0.670639	P31150	GDIA	4833.69	6326.32	1.3088	0.23682
Q9NSB2	KRT84	931.639	684.476	781.983	786.347	771.21	844.478	496.212	546.754	319.133	Q9NSB2	KRT84	799.366	800.678	1.00164	0.931758	Q9NSB2	KRT84	800.678	454.033	0.567061	0.0662851
Q8WUA8	TSK	5244.99	4695.4	5789.22	7828.14	7430.67	7719.17	9858.18	10084.1	10227.7	Q8WUA8	TSK	5243.2	7659.33	1.46081	0.0188745	Q8WUA8	TSK	7659.33	10056.6	1.31299	0.000282072
Q9UI09	NDUAC	5404.7	4551.62	5771.99	6470	4468.12	6028.65	4437.5	4885.64	5872.17	Q9UI09	NDUAC	5242.77	5655.59	1.07874	0.641353	Q9UI09	NDUAC	5655.59	5065.1	0.895593	0.500252
Q99623	PHB2	241992	225229	227089	224236	225337	220658	230051	229570	218378	Q99623	PHB2	231437	223410	0.965319	0.26115	Q99623	PHB2	223410	226000	1.01159	0.585783
P35240	MERL	1893.36	1499.3	2302.67	814.338	3261.89	1877.49	2449.57	1255.72	3962.95	P35240	MERL	1898.45	1984.57	1.04537	0.847891	P35240	MERL	1984.57	2556.08	1.28797	0.600582
Q15155	NOMO1	27368.4	24100.7	22973.1	26497.5	26229	26158.8	31771.9	31704.9	30451.6	Q15155	NOMO1	24814.1	26295.1	1.05968	0.364969	Q15155	NOMO1	26295.1	31309.5	1.1907	0.00376367
P22234	PUR6	7039.95	6534.29	7534.8	6518.83	7793.62	8719.25	7003.41	6489.14	7092.78	P22234	PUR6	7036.35	7677.24	1.09108	0.451081	P22234	PUR6	7677.24	6861.78	0.893782	0.337724
Q9Y266	NUDC	39767.1	32409.9	35435.4	30790.3	30685.5	29569.1	36861.7	35755.9	34080.1	Q9Y266	NUDC	35870.8	30348.3	0.846046	0.103415	Q9Y266	NUDC	30348.3	35565.9	1.17192	0.00782084
Q9BRF8	CPPED	49748.5	39961.1	42805.3	45445	28919.3	38112.8	37107	34151.5	42877	Q9BRF8	CPPED	44171.6	37492.4	0.848789	0.316823	Q9BRF8	CPPED	37492.4	38045.2	1.01474	0.865857
P04899	GNAI2	28987.8	33934.5	37233	29110.6	28996.1	24246	32837.2	29170.8	30487.2	P04899	GNAI2	33385.1	27450.9	0.82225	0.112482	P04899	GNAI2	27450.9	30831.8	1.12316	0.181364
Q9UGC7	RF1ML	184.193	174.739	55028	54774.6	183.773	106.391	254.171	142.898	171.079	Q9UGC7	RF1ML	18462.3	18354.9	0.994183	0.954786	Q9UGC7	RF1ML	18354.9	189.382	0.0103178	0.480421
Q5T9A4	ATD3B	10622.2	8210.06	11301.5	10917.2	7528.49	8291.41	14119.6	9451.76	13862.8	Q5T9A4	ATD3B	10044.6	8912.36	0.887282	0.454019	Q5T9A4	ATD3B	8912.36	12478	1.40008	0.126509
P22413	ENPP1	6755.38	3974.13	5194.91	5541.14	6377.64	4961.69	5054.89	5619	5447.15	P22413	ENPP1	5308.14	5626.82	1.06004	0.684562	P22413	ENPP1	5626.82	5373.68	0.955012	0.638036
Q9NRW1	RAB6B	577.895	513.678	274.809	218.43	989.791	783.998	188.292	175.575	715.411	Q9NRW1	RAB6B	455.461	664.073	1.45802	0.673394	Q9NRW1	RAB6B	664.073	359.759	0.541747	0.373248
Q8ND04	SMG8	750.684	599.121	663.044	809.038	181.821	764.061	738.331	352.348	711.248	Q8ND04	SMG8	670.949	584.973	0.871859	0.57522	Q8ND04	SMG8	584.973	600.642	1.02679	0.781118
P43246	MSH2	83.2628	815.775	420.675	363.402	146.674	205.334	224.289	324.666	162.152	P43246	MSH2	439.904	238.47	0.542095	0.692516	P43246	MSH2	238.47	237.036	0.993987	0.943489
P23396	RS3	33871	31839.4	30040.5	38762.3	38255	29677.3	51849.2	51800	54412.7	P23396	RS3	31917	35564.9	1.11429	0.365238	P23396	RS3	35564.9	52687.3	1.48144	0.040089
P29084	T2EB	402.209	268.903	349.26	413.186	342.912	275.086	113.67	221.75	480.554	P29084	T2EB	340.124	343.728	1.0106	0.953029	P29084	T2EB	343.728	271.991	0.791298	0.452036
Q9H3Q1	BORG4	1057.23	969.341	875.197	941.342	812.355	1161.49	1454.66	803.225	936.108	Q9H3Q1	BORG4	967.255	971.729	1.00463	0.979621	Q9H3Q1	BORG4	971.729	1064.66	1.09564	0.756993
Q9BZL4	PP12C	5242.56	4823.37	3934.68	4039.07	5459.94	4590.18	4582.39	4164.76	5345.62	Q9BZL4	PP12C	4666.87	4696.4	1.00633	0.964663	Q9BZL4	PP12C	4696.4	4697.59	1.00025	0.982909
O00231	PSD11	32632.5	29029.9	33296.8	34355.5	33750.7	34690.3	34302	32547.7	35409.3	O00231	PSD11	31653.1	34265.5	1.08253	0.195057	O00231	PSD11	34265.5	34086.3	0.994771	0.840559
Q9BTW9	TBCD	7116.52	7004.66	7434.12	6586.58	7206.15	7298.71	6381.75	6283.13	7492.24	Q9BTW9	TBCD	7185.1	7030.48	0.978481	0.583979	Q9BTW9	TBCD	7030.48	6719.04	0.955702	0.51416
Q9C0B7	TNG6	936.632	136.958	701.846	770.564	223.636	746.392	220.321	217.489	86.4196	Q9C0B7	TNG6	591.812	580.197	0.980374	0.879042	Q9C0B7	TNG6	580.197	174.743	0.301179	0.0936103
Q9BX68	HINT2	21207.3	21951.3	22165.3	22981	23021	21593.5	16043.9	20083.9	21325.3	Q9BX68	HINT2	21774.6	22531.9	1.03477	0.257412	Q9BX68	HINT2	22531.9	19151	0.849954	0.184088
Q460N5	PAR14	7005.98	5761.75	9311.12	6634.97	2425.89	6705.41	3790.62	5579.9	4485.55	Q460N5	PAR14	7359.62	5255.42	0.71409	0.346316	Q460N5	PAR14	5255.42	4618.69	0.878843	0.912938
Q86V24	PAQR2	17538.2	15627.4	129.714	145.847	192.943	15207.8	15264.6	112.448	154.183	Q86V24	PAQR2	11098.4	5182.2	0.466931	0.541216	Q86V24	PAQR2	5182.2	5177.06	0.999008	0.945424
Q9HD45	TM9S3	10624.6	9413.85	8793.43	11214	9952.14	9898.41	15656.1	15902.5	15342.3	Q9HD45	TM9S3	9610.64	10354.8	1.07744	0.335704	Q9HD45	TM9S3	10354.8	15633.6	1.50979	0.0067017
P07305	H10	10618.3	4207.52	6003.1	5019.45	6987.94	9023.34	4881.84	6922.78	10345.3	P07305	H10	6942.99	7010.24	1.00969	0.872373	P07305	H10	7010.24	7383.31	1.05322	0.910245
Q10713	MPPA	29099.7	21577.5	25287	25221.5	26733.8	31383	25327	26349.4	29258.8	Q10713	MPPA	25321.4	27779.4	1.09707	0.43014	Q10713	MPPA	27779.4	26978.4	0.971166	0.751789
Q86VM9	ZCH18	2779.9	3073.03	1987.66	1961.93	1437.72	3257.04	2232.72	2595.33	2503.06	Q86VM9	ZCH18	2613.53	2218.9	0.849004	0.504864	Q86VM9	ZCH18	2218.9	2443.7	1.10131	0.590689
O14974	MYPT1	12333.5	12041.5	11052.6	6898.13	11686.6	11583.4	9728.28	10009.4	9601.29	O14974	MYPT1	11809.2	10056.1	0.851543	0.393822	O14974	MYPT1	10056.1	9779.66	0.972514	0.998408
O95155	UBE4B	1519.41	4766.56	5712.69	3287.18	1198.99	4572.59	1385.68	842.93	1581.25	O95155	UBE4B	3999.55	3019.59	0.754982	0.656739	O95155	UBE4B	3019.59	1269.96	0.420573	0.191524
O15511	ARPC5	13181.8	12559.5	12714	12325.3	13068	13655.1	11650.3	11413.8	12622.6	O15511	ARPC5	12818.4	13016.2	1.01543	0.688569	O15511	ARPC5	13016.2	11895.6	0.91391	0.10262
Q5T2T1	MPP7	1445.52	1151.74	1166.35	2289.89	1147.69	1240.94	1198.98	1686.78	1474.86	Q5T2T1	MPP7	1254.54	1559.5	1.24309	0.518754	Q5T2T1	MPP7	1559.5	1453.54	0.932052	0.909609
Q9Y2Z9	COQ6	6050.17	5881.87	6059.48	6609.13	6560.8	6019.37	5910.68	3712.52	6215.39	Q9Y2Z9	COQ6	5997.17	6396.43	1.06657	0.158771	Q9Y2Z9	COQ6	6396.43	5279.53	0.825387	0.317023
Q9Y4W6	AFG32	44997.4	39882.9	50435.5	43851.3	48091.3	30650	45745.9	41090.6	40640.3	Q9Y4W6	AFG32	45105.3	40864.2	0.905973	0.518161	Q9Y4W6	AFG32	40864.2	42492.2	1.03984	0.72912
Q13435	SF3B2	7503.87	8157.27	4695.62	8340.7	8359.97	7361.1	8798.5	8879.46	9340.81	Q13435	SF3B2	6785.58	8020.59	1.182	0.378186	Q13435	SF3B2	8020.59	9006.26	1.12289	0.091245
O75886	STAM2	3200.47	3636.55	1803.87	3468.27	2565.69	3008.21	1942.3	1821.75	1598.03	O75886	STAM2	2880.3	3014.06	1.04644	0.753558	O75886	STAM2	3014.06	1787.36	0.593009	0.0110484
Q9P016	THYN1	2989.29	2965.84	4646.37	1857.71	1626.42	1914.08	1488.95	1846.53	1632.85	Q9P016	THYN1	3533.83	1799.4	0.509193	0.0367195	Q9P016	THYN1	1799.4	1656.11	0.920365	0.353142
A6ND91	ASPD	1856.59	1775.75	1710.93	1801.73	1866.78	1924.73	2113.42	2502.58	2724.44	A6ND91	ASPD	1781.09	1864.41	1.04678	0.208056	A6ND91	ASPD	1864.41	2446.81	1.31238	0.0622377
Q03252	LMNB2	1972.95	1834.03	1868.71	1821.58	1589.54	1742.57	2440.04	2607.58	2553.68	Q03252	LMNB2	1891.9	1717.9	0.908028	0.119673	Q03252	LMNB2	1717.9	2533.77	1.47493	0.00358746
Q9NWV8	BABA1	3008.38	4306.85	3864.68	4561.01	4805.23	5316.68	4031.95	3973.39	4458.66	Q9NWV8	BABA1	3726.64	4894.31	1.31333	0.102166	Q9NWV8	BABA1	4894.31	4154.67	0.848877	0.0501635
O60927	PP1RB	2099.67	1734.03	2036.01	1739.61	1826.95	1580.46	1784.16	1496.49	1577.92	O60927	PP1RB	1956.57	1715.67	0.876877	0.157513	O60927	PP1RB	1715.67	1619.52	0.943958	0.434473
Q5VZF2	MBNL2	1892.87	1519.19	1149.59	651.591	520.479	412.513	366.049	565.022	515.29	Q5VZF2	MBNL2	1520.55	528.194	0.347371	0.00585944	Q5VZF2	MBNL2	528.194	482.12	0.912771	0.652529
P49354	FNTA	7029.7	9234.62	5809.64	10835	6404.28	2789.2	6388.94	4652.61	6337.06	P49354	FNTA	7357.99	6676.18	0.907337	0.63848	P49354	FNTA	6676.18	5792.87	0.867693	0.984102
Q27J81	INF2	16969.4	16584.2	16641.1	13425.9	12808.8	14245.5	11894.1	12649.2	10715.4	Q27J81	INF2	16731.6	13493.4	0.806464	0.0157425	Q27J81	INF2	13493.4	11752.9	0.87101	0.0834013
P50914	RL14	19787.4	18571.3	18781.9	22497	23003.6	21839.3	24535.4	25530.2	24587	P50914	RL14	19046.9	22446.6	1.17849	0.00328338	P50914	RL14	22446.6	24884.2	1.10859	0.00691995
Q09161	NCBP1	8015.1	289.013	351.433	308.368	297.582	232.722	408.127	365.721	734.033	Q09161	NCBP1	2885.18	279.557	0.0968941	0.376703	Q09161	NCBP1	279.557	502.627	1.79794	0.113563
Q9UI26	IPO11	1657.91	1157.28	826.441	1721.78	1259.78	1635.7	1396.2	954.112	2037.04	Q9UI26	IPO11	1213.87	1539.09	1.26791	0.31835	Q9UI26	IPO11	1539.09	1462.45	0.950206	0.735849
O43818	U3IP2	1416.9	1522.65	837.558	1739.81	1326.47	1917.8	2001.14	2144.54	1634.6	O43818	U3IP2	1259.03	1661.36	1.31955	0.258805	O43818	U3IP2	1661.36	1926.76	1.15975	0.330537
O75396	SC22B	53986.7	60739.4	56035	75326.7	70845.6	67941	65956.4	65837.8	57272.6	O75396	SC22B	56920.4	71371.1	1.25388	0.00829414	O75396	SC22B	71371.1	63022.3	0.883022	0.0980949
Q6P2Q9	PRP8	181841	178751	158062	176467	164199	171709	130141	157681	115851	Q6P2Q9	PRP8	172885	170792	0.987892	0.841379	Q6P2Q9	PRP8	170792	134558	0.787848	0.104571
O95295	SNAPN	4524.27	7056.38	7382.44	7918.75	6451.91	6891.01	8578.56	8415.66	7679.81	O95295	SNAPN	6321.03	7087.22	1.12121	0.491289	O95295	SNAPN	7087.22	8224.68	1.16049	0.11254
Q00059	TFAM	1629.97	1577.67	1613.44	2376.07	2179.21	1699.12	2255.57	2906.93	2219.18	Q00059	TFAM	1607.03	2084.8	1.2973	0.128969	Q00059	TFAM	2084.8	2460.56	1.18024	0.277697
Q08495	DEMA	3181.49	3282.55	2599.4	4233.84	3306.7	3078.48	3075.37	3200.1	3886.36	Q08495	DEMA	3021.15	3539.67	1.17163	0.276868	Q08495	DEMA	3539.67	3387.28	0.956946	0.75918
O15228	GNPAT	13482.7	14817.5	15148.8	13457.9	13290.2	14461.4	15508.1	15097.3	15192.4	O15228	GNPAT	14483	13736.5	0.948459	0.308741	O15228	GNPAT	13736.5	15265.9	1.11134	0.0460938
O00303	EIF3F	4432.52	14641.1	15235.1	17560.9	15856.2	15694.4	17011.9	5684.81	4899.84	O00303	EIF3F	11436.2	16370.5	1.43146	0.345727	O00303	EIF3F	16370.5	9198.86	0.561915	0.198933
O75746	CMC1	24621	23897.3	22625.3	24800.3	25569.8	25008	31539	33013.7	33604.3	O75746	CMC1	23714.6	25126	1.05952	0.130246	O75746	CMC1	25126	32719	1.30219	0.00131405
Q9UHA4	LTOR3	7769.55	8675.3	11872.4	8057.98	8064.49	9513.15	11280.6	9121.06	8002.86	Q9UHA4	LTOR3	9439.09	8545.21	0.9053	0.582431	Q9UHA4	LTOR3	8545.21	9468.19	1.10801	0.462266
P14625	ENPL	99778.1	101652	99925.4	92751	87227.4	86600.5	82647.6	79649.5	84576.7	P14625	ENPL	100452	88859.6	0.8846	0.0233746	P14625	ENPL	88859.6	82291.3	0.926082	0.0543263
Q16181	SEPT7	24332.6	21887.1	22160.8	24838.6	25307.1	23657.5	26381.6	25413.6	29021.2	Q16181	SEPT7	22793.5	24601.1	1.0793	0.134878	Q16181	SEPT7	24601.1	26938.8	1.09503	0.137447
O14828	SCAM3	17961.4	19033	17562.5	4911.86	24331.9	6259.61	3745.56	4654.54	6171.72	O14828	SCAM3	18185.6	11834.5	0.650759	0.297833	O14828	SCAM3	11834.5	4857.27	0.410435	0.32299
P63092	GNAS2	21998.7	19554.5	20262.3	19690.2	18245.5	18179.2	14310.8	16216.9	16248.7	P63092	GNAS2	20605.2	18705	0.907779	0.0970228	P63092	GNAS2	18705	15592.1	0.833583	0.0284679
P07814	SYEP	38295.1	34668.4	34070.7	36556.8	38277.6	36106.4	32333.3	32581.8	32498.2	P07814	SYEP	35678.1	36980.2	1.0365	0.431945	P07814	SYEP	36980.2	32471.1	0.878067	0.0169908
Q0ZGT2	NEXN	1867.75	2174.28	2231.45	2069.87	1536.6	1354.98	723.488	636.462	675.749	Q0ZGT2	NEXN	2091.16	1653.81	0.790859	0.177244	Q0ZGT2	NEXN	1653.81	678.566	0.410304	0.0141557
Q9BUR5	MIC26	4094.06	4309.05	4170.5	3604.98	3830.41	3310.46	2621.53	2906.52	2760.91	Q9BUR5	MIC26	4191.2	3581.95	0.854636	0.0514709	Q9BUR5	MIC26	3581.95	2762.98	0.771362	0.0098893
Q96KN1	LRAT2	996.604	966.505	1132.42	816.634	1224.4	1495.77	1346.67	958.802	1048.06	Q96KN1	LRAT2	1031.84	1178.94	1.14255	0.619328	Q96KN1	LRAT2	1178.94	1117.84	0.94818	0.880523
Q6NYC8	PPR18	2909.79	2633.34	1844.96	2669.59	2313.42	2345.73	2844.37	2461.9	2758.55	Q6NYC8	PPR18	2462.7	2442.91	0.991966	0.959661	Q6NYC8	PPR18	2442.91	2688.27	1.10044	0.204489
Q00587	BORG5	1230.95	801.402	868.574	1316.73	1232.82	1238.97	710.274	513.226	793.123	Q00587	BORG5	966.976	1262.84	1.30597	0.160373	Q00587	BORG5	1262.84	672.208	0.532299	0.0355382
Q13131	AAPK1	8070.52	8004.45	6969.32	8248.66	8487.18	8165.53	7107.6	8104.33	5826.21	Q13131	AAPK1	7681.43	8300.45	1.08059	0.232469	Q13131	AAPK1	8300.45	7012.71	0.844859	0.203987
P37198	NUP62	2720.47	2705.5	3706.19	2174.44	1952.16	1736.25	1941.81	2170.7	2609.2	P37198	NUP62	3044.05	1954.29	0.642001	0.0316211	P37198	NUP62	1954.29	2240.57	1.14649	0.288584
Q92506	DHB8	11479.6	12654.5	12915.6	6463.44	12139.5	9381.98	13086	13776.7	9892.55	Q92506	DHB8	12349.9	9328.29	0.755331	0.227353	Q92506	DHB8	9328.29	12251.7	1.3134	0.250516
Q99832	TCPH	37698.3	36270.8	39673.5	43625.7	43810.8	44758.9	34198.1	31980.9	34864.5	Q99832	TCPH	37880.9	44065.1	1.16326	0.0205622	Q99832	TCPH	44065.1	33681.2	0.76435	0.00566218
Q13496	MTM1	2231.53	2655.86	2453.76	2439.59	2553.61	2168.73	2744.88	2468.69	2936.93	Q13496	MTM1	2447.05	2387.31	0.975587	0.743695	Q13496	MTM1	2387.31	2716.84	1.13803	0.139692
Q92530	PSMF1	8815.14	11494	8244.18	7091.12	9822.99	9276.4	6732.68	9656.81	9365.19	Q92530	PSMF1	9517.78	8730.17	0.917248	0.581198	Q92530	PSMF1	8730.17	8584.89	0.983359	0.903409
Q92928	RAB1C	6722.47	5242.26	6276.71	6017.9	6608.28	5494.05	5767.55	5843.45	7298.81	Q92928	RAB1C	6080.48	6040.08	0.993356	0.966478	Q92928	RAB1C	6040.08	6303.27	1.04357	0.695697
O00233	PSMD9	24823	26595	26402.6	23955.1	23585.2	23516.6	20541.4	19144.8	19694.6	O00233	PSMD9	25940.2	23685.6	0.913086	0.0460259	O00233	PSMD9	23685.6	19793.6	0.83568	0.00865816
P09234	RU1C	3680.77	3280.15	3823.06	2584.05	3547.75	3050.87	2847.27	3374.03	3533.1	P09234	RU1C	3594.66	3060.89	0.85151	0.203131	P09234	RU1C	3060.89	3251.47	1.06226	0.600394
Q9UHW9	S12A6	368.663	260.271	290.681	206.371	177.333	158.578	229.31	239.189	247.692	Q9UHW9	S12A6	306.539	180.761	0.589684	0.0176605	Q9UHW9	S12A6	180.761	238.73	1.3207	0.0556469
P46060	RAGP1	11751.6	15638.4	15619.9	13919.5	14113.8	12381	10480.6	11317.8	11301.5	P46060	RAGP1	14336.6	13471.4	0.93965	0.634646	P46060	RAGP1	13471.4	11033.3	0.819018	0.0220129
Q9UQ35	SRRM2	6902.53	7208.82	6881.59	6945.4	6780.76	7301.62	8032.96	8219.61	8003.44	Q9UQ35	SRRM2	6997.65	7009.26	1.00166	0.960453	Q9UQ35	SRRM2	7009.26	8085.34	1.15352	0.0134046
O95297	MPZL1	300.239	101.059	241.852	245.155	153.877	167.37	345.642	213.663	196.623	O95297	MPZL1	214.383	188.801	0.880669	0.898468	O95297	MPZL1	188.801	251.976	1.33462	0.290848
P51858	HDGF	50090.2	42138.7	34039.5	53008.3	44634.3	46033.7	56219.4	46258.6	60805.2	P51858	HDGF	42089.5	47892.1	1.13786	0.347401	P51858	HDGF	47892.1	54427.8	1.13647	0.279688
Q99700	ATX2	3879.91	4689.39	4339.55	5019.37	5206.77	4655.81	3990.47	4294.83	4910.56	Q99700	ATX2	4302.95	4960.65	1.15285	0.102685	Q99700	ATX2	4960.65	4398.62	0.886702	0.170871
Q9Y3D5	RT18C	1596.05	824.302	1318.51	453.344	1529.94	2202.52	1924.62	1264.34	643.969	Q9Y3D5	RT18C	1246.29	1395.27	1.11954	0.940698	Q9Y3D5	RT18C	1395.27	1277.64	0.915697	0.989207
O43143	DHX15	8560.64	8286.22	8912.68	9843.05	10490.9	8183.92	10897.8	8357.22	8925.31	O43143	DHX15	8586.51	9505.97	1.10708	0.322665	O43143	DHX15	9505.97	9393.43	0.988161	0.91125
P62424	RL7A	40146.4	38115.1	41253.4	42107.3	41764.8	37068.3	41245.2	45008	44717.4	P62424	RL7A	39838.3	40313.5	1.01193	0.834553	P62424	RL7A	40313.5	43656.9	1.08294	0.190782
Q14103	HNRPD	13032.8	14244.2	12972.2	13860	13368.9	13794.8	13013.5	12726.3	11800.6	Q14103	HNRPD	13416.4	13674.6	1.01924	0.590896	Q14103	HNRPD	13674.6	12513.5	0.915088	0.0795153
P00734	THRB	2755.23	2678.54	2653.53	4767.6	5862.14	5835.88	5493.59	5925.36	5823.58	P00734	THRB	2695.77	5488.54	2.03599	0.00784598	P00734	THRB	5488.54	5747.51	1.04718	0.546117
Q96L92	SNX27	60848.8	62324.1	2265.47	2305.57	55349.9	56079.7	51179.1	1947.73	1988.3	Q96L92	SNX27	41812.8	37911.7	0.906701	0.970135	Q96L92	SNX27	37911.7	18371.7	0.484592	0.475252
O75367	H2AY	8174.37	9461.72	9177.23	15696.7	17336.2	17258.4	23513.4	25048.9	22099.5	O75367	H2AY	8937.77	16763.8	1.87561	0.000543163	O75367	H2AY	16763.8	23553.9	1.40505	0.002293
Q92882	OSTF1	8309.35	7486.94	7968.82	8117.13	8235.27	7998.79	6659.35	7067.8	7589.69	Q92882	OSTF1	7921.7	8117.07	1.02466	0.496807	Q92882	OSTF1	8117.07	7105.61	0.875392	0.0644936
P80297	MT1X	632.605	383.953	549.445	634.005	538.083	618.742	450.466	471.947	291.653	P80297	MT1X	522.001	596.943	1.14357	0.416334	P80297	MT1X	596.943	404.688	0.677934	0.104748
Q15035	TRAM2	779.163	1349.22	603.758	743.292	738.92	753.772	1252.2	288.216	730.075	Q15035	TRAM2	910.714	745.328	0.8184	0.609158	Q15035	TRAM2	745.328	756.829	1.01543	0.759449
Q9BUE6	ISCA1	343.734	575.371	531.026	899.844	1105.23	3328.84	1039.23	1258.05	688.69	Q9BUE6	ISCA1	483.377	1777.97	3.67823	0.0904943	Q9BUE6	ISCA1	1777.97	995.326	0.55981	0.405979
P58107	EPIPL	29350.9	30348.6	17352	24599.1	23809.6	28759.9	26097.1	26456.3	20028	P58107	EPIPL	25683.8	25722.9	1.00152	0.891891	P58107	EPIPL	25722.9	24193.8	0.940555	0.579752
Q9UDY2	ZO2	15424.5	15371.4	16373.7	15669.4	16658.1	14875.9	15199.7	16571.6	15687.9	Q9UDY2	ZO2	15723.2	15734.4	1.00072	0.998701	Q9UDY2	ZO2	15734.4	15819.7	1.00542	0.894914
O75083	WDR1	135854	92325.3	135968	128019	139670	141637	117966	116015	116588	O75083	WDR1	121382	136442	1.12407	0.415555	O75083	WDR1	136442	116856	0.856452	0.0369163
Q9H7E9	CH033	5351.61	5221.5	5393.53	4398.75	4744.86	3571.4	3227.7	3077.16	3862.14	Q9H7E9	CH033	5322.21	4238.34	0.796349	0.107959	Q9H7E9	CH033	4238.34	3389	0.799606	0.11617
P49721	PSB2	15132.6	10659.5	8693.14	16437.2	16501.4	16793.3	11708	15926.9	15186.9	P49721	PSB2	11495.1	16577.3	1.44213	0.135829	P49721	PSB2	16577.3	14273.9	0.861052	0.23908
Q8IWB9	TEX2	364.777	348.03	392.826	479.302	242.991	391.622	405.905	391.835	311.267	Q8IWB9	TEX2	368.544	371.305	1.00749	0.897288	Q8IWB9	TEX2	371.305	369.669	0.995593	0.909394
P52594	AGFG1	36751.2	35033.9	34463.8	34932.5	34709	32140.8	35809.6	34936.8	34644.4	P52594	AGFG1	35416.3	33927.4	0.95796	0.266065	P52594	AGFG1	33927.4	35130.2	1.03545	0.316543
P61978	HNRPK	56372.5	57323.1	57698.8	59794.1	58861.8	59527.1	57807.6	57838.4	58808.4	P61978	HNRPK	57131.5	59394.3	1.03961	0.0131319	P61978	HNRPK	59394.3	58151.5	0.979074	0.0463981
P12004	PCNA	983.094	1279.54	813.384	671.543	374.766	1240.48	1794	1209.57	1310	P12004	PCNA	1025.34	762.263	0.743426	0.374748	P12004	PCNA	762.263	1437.85	1.8863	0.156613
P54577	SYYC	43981.1	38552.3	38958.1	34939.8	38256.3	36844	30294.7	30715	30766.7	P54577	SYYC	40497.2	36680	0.905743	0.134486	P54577	SYYC	36680	30592.1	0.834027	0.0177767
P14406	CX7A2	6697.55	6297.09	6505.72	8860.44	8682.12	9579.56	8278.52	7542.97	8439.96	P14406	CX7A2	6500.12	9040.71	1.39085	0.00178762	P14406	CX7A2	9040.71	8087.15	0.894526	0.0727396
P00390	GSHR	53401.3	50101.2	45946.5	42102.8	43852.8	43862.5	34351.1	43103.4	36293.3	P00390	GSHR	49816.4	43272.7	0.868644	0.0745062	P00390	GSHR	43272.7	37915.9	0.876209	0.179425
Q6UX53	MET7B	44775.8	45557.9	43114.3	39866.5	38825.9	40643.8	45921	40605	45095.6	Q6UX53	MET7B	44482.7	39778.8	0.894253	0.00671879	Q6UX53	MET7B	39778.8	43873.9	1.10295	0.115738
P62253	UB2G1	2995.19	2168.87	3344.96	2226.17	2219.17	2506.98	1855.35	2410.43	2241.83	P62253	UB2G1	2836.34	2317.44	0.817055	0.283658	P62253	UB2G1	2317.44	2169.21	0.936034	0.480957
P16298	PP2BB	3380.45	2971.16	2643.58	3298.1	2514.59	3022.04	2440.16	1857.55	1878.83	P16298	PP2BB	2998.4	2944.91	0.98216	0.866076	P16298	PP2BB	2944.91	2058.84	0.699119	0.0403014
Q9NQ39	RS10L	32813.7	50953.9	50104.5	50957.2	41842.7	37741.8	50281.3	50496.9	34506.2	Q9NQ39	RS10L	44624.1	43513.9	0.975122	0.941261	Q9NQ39	RS10L	43513.9	45094.8	1.03633	0.863883
O75190	DNJB6	602.334	603.545	4036.86	161.209	320.596	702.238	259.382	86.0312	8330.31	O75190	DNJB6	1747.58	394.681	0.225844	0.191786	O75190	DNJB6	394.681	2891.91	7.3272	0.735527
P00533	EGFR	13317.9	12458.3	12600.7	12492	12777.3	12969	10379.8	10101.8	10379.8	P00533	EGFR	12792.3	12746.1	0.996389	0.896013	P00533	EGFR	12746.1	10287.1	0.807081	0.000137988
Q8WWV3	RT4I1	2846.38	4191.49	3250.51	2707.74	3639.36	4325.39	4137.98	4087.42	4913.9	Q8WWV3	RT4I1	3429.46	3557.5	1.03733	0.868205	Q8WWV3	RT4I1	3557.5	4379.76	1.23114	0.240952
Q9NW08	RPC2	254.724	192	269.103	423.632	211.082	355.569	346.06	107.993	401.961	Q9NW08	RPC2	238.609	330.094	1.38341	0.299226	Q9NW08	RPC2	330.094	285.338	0.864414	0.62928
Q53FZ2	ACSM3	3887.09	3436.15	3155.28	3344.97	3417.52	3473.59	4635.81	5359.91	5219.78	Q53FZ2	ACSM3	3492.84	3412.02	0.976863	0.775974	Q53FZ2	ACSM3	3412.02	5071.83	1.48646	0.00932463
Q9H190	SDCB2	5334.13	3664.1	5043.13	5208.85	4592.8	4736.96	4190.37	4488.24	5026.73	Q9H190	SDCB2	4680.45	4846.2	1.03541	0.735973	Q9H190	SDCB2	4846.2	4568.45	0.942686	0.411666
P08574	CY1	156145	162303	159546	144316	138862	139412	149531	151088	158139	P08574	CY1	159331	140864	0.884093	0.00180586	P08574	CY1	140864	152919	1.08559	0.0215181
Q5VW32	BROX	10474.3	9976.17	9734.84	8583.52	8045.38	8557.64	6679.79	6451.5	6733.24	Q5VW32	BROX	10061.8	8395.51	0.834396	0.00387074	Q5VW32	BROX	8395.51	6621.51	0.788696	0.00153386
Q14011	CIRBP	212.602	201.525	306.003	292.227	386.634	394.611	317.038	236.403	317.197	Q14011	CIRBP	240.043	357.824	1.49067	0.0720347	Q14011	CIRBP	357.824	290.213	0.811049	0.202708
Q562R1	ACTBL	3501.53	4557.31	4629.96	8621.21	4807.85	7511.59	19615.8	19235.6	20115	Q562R1	ACTBL	4229.6	6980.22	1.65033	0.094552	Q562R1	ACTBL	6980.22	19655.5	2.81588	0.0257979
Q9H3G5	CPVL	4746.08	1099.84	894.638	866.737	1011.03	741.002	640.757	870.445	811.775	Q9H3G5	CPVL	2246.85	872.925	0.38851	0.336565	Q9H3G5	CPVL	872.925	774.326	0.887048	0.404239
Q8N6H7	ARFG2	8979.68	8736.92	6670.84	8991.05	9062.94	10989.2	8710.38	7998.02	6789.81	Q8N6H7	ARFG2	8129.15	9681.07	1.19091	0.204168	Q8N6H7	ARFG2	9681.07	7832.74	0.809078	0.0970255
P52943	CRIP2	22329	21478.3	20989.8	23878.3	23764.3	24270.2	13385.6	14439.5	14362.3	P52943	CRIP2	21599	23970.9	1.10982	0.0192698	P52943	CRIP2	23970.9	14062.5	0.586647	0.00117364
Q96S82	UBL7	432.118	499.658	1000.86	911.706	749.187	798.744	615.193	690.245	922.264	Q96S82	UBL7	644.211	819.879	1.27269	0.355738	Q96S82	UBL7	819.879	742.567	0.905703	0.471255
P27695	APEX1	10834.7	11183.9	10415.4	14592.9	15289.8	14310.6	19006.5	19586.6	19520	P27695	APEX1	10811.3	14731.1	1.36256	0.000410809	P27695	APEX1	14731.1	19371	1.31498	0.00130554
Q09666	AHNK	72041.4	36528.8	62245.9	22476.8	62648.1	21039.5	47597	23121.5	24983.6	Q09666	AHNK	56938.7	35388.1	0.621513	0.251865	Q09666	AHNK	35388.1	31900.7	0.901452	0.956124
P46063	RECQ1	7014.55	6508.63	6983.25	6618.68	6756.78	7047.52	5597.12	5081.24	4961.85	P46063	RECQ1	6835.48	6807.66	0.99593	0.90627	P46063	RECQ1	6807.66	5213.4	0.765815	0.00781815
Q9NRF2	SH2B1	3983.06	4440.05	4601.57	4432.09	4485.29	4628.63	3991.26	4377.86	4570.63	Q9NRF2	SH2B1	4341.56	4515.34	1.04003	0.448857	Q9NRF2	SH2B1	4515.34	4313.25	0.955244	0.360519
O43617	TPPC3	667.124	693.335	742.75	430.336	801.454	805.593	1136.17	1066.85	977.879	O43617	TPPC3	701.07	679.128	0.968702	0.767685	O43617	TPPC3	679.128	1060.3	1.56127	0.140513
Q96EI5	TCAL4	608.056	213.728	756.171	204.628	510.592	561.548	468.79	485.272	469.773	Q96EI5	TCAL4	525.985	425.589	0.809128	0.751288	Q96EI5	TCAL4	425.589	474.612	1.11519	0.598195
Q99615	DNJC7	2214.97	2971.03	4082.6	2937	3463.26	4461.76	3690.41	2775.31	4417.79	Q99615	DNJC7	3089.54	3620.67	1.17191	0.466174	Q99615	DNJC7	3620.67	3627.84	1.00198	0.995885
Q9BYE9	CDHR2	1379.03	461.895	1939.86	1486.76	1775.43	1773.76	1387.31	1209.05	963.288	Q9BYE9	CDHR2	1260.26	1678.65	1.33199	0.413055	Q9BYE9	CDHR2	1678.65	1186.55	0.706847	0.0586932
Q9BWS9	CHID1	4597.13	3314.93	2650.22	3458.4	3090.69	2444.77	3887.74	3471.31	3417.63	Q9BWS9	CHID1	3520.76	2997.95	0.851507	0.494054	Q9BWS9	CHID1	2997.95	3592.23	1.19823	0.196676
Q16740	CLPP	30042.3	29157.4	28555.9	26677.5	25863.1	26019.9	24002	23427.9	24233.2	Q16740	CLPP	29251.9	26186.9	0.89522	0.00539297	Q16740	CLPP	26186.9	23887.7	0.912201	0.00269074
Q9ULD2	MTUS1	54424.1	52035	52231.4	45651.2	44719.4	44978.9	37794.8	37616.5	37952.8	Q9ULD2	MTUS1	52896.9	45116.5	0.852915	0.00311836	Q9ULD2	MTUS1	45116.5	37788	0.837565	0.000251426
O14810	CPLX1	459.414	276.533	430.581	300.074	188.776	214.561	489.625	337.593	399.174	O14810	CPLX1	388.843	234.471	0.602996	0.0776669	O14810	CPLX1	234.471	408.798	1.74349	0.0350318
Q14320	FA50A	2579.35	2022.76	2191.96	2453.14	2904.84	2242.24	2247.56	2996.12	3374.89	Q14320	FA50A	2264.69	2533.4	1.11865	0.345453	Q14320	FA50A	2533.4	2872.86	1.13399	0.464317
Q9Y5M8	SRPRB	36955.4	36278.3	36158.5	33889.6	33215.6	31145.7	33523.3	34240.8	32925.4	Q9Y5M8	SRPRB	36464	32750.3	0.898155	0.0435052	Q9Y5M8	SRPRB	32750.3	33563.2	1.02482	0.440428
Q5VSL9	STRP1	3127.12	3063.33	1938.1	971.798	2355.25	1281.47	1804.44	2616.12	2714.82	Q5VSL9	STRP1	2709.52	1536.17	0.566954	0.129212	Q5VSL9	STRP1	1536.17	2378.46	1.5483	0.19305
Q9NYK5	RM39	5311.38	7020.35	7054.07	5594.32	4007.49	5920.99	4008.76	5623.71	3758.33	Q9NYK5	RM39	6461.93	5174.27	0.800731	0.216677	Q9NYK5	RM39	5174.27	4463.6	0.862653	0.439445
P50395	GDIB	116645	111001	104114	91895.3	90765.6	88068.5	102250	101836	97879.5	P50395	GDIB	110587	90243.1	0.816039	0.0156883	P50395	GDIB	90243.1	100655	1.11538	0.0045145
O00629	IMA3	10348.6	8977.28	10655	8915.13	8750.66	8477.08	5499.91	5874.98	6743.12	O00629	IMA3	9993.62	8714.29	0.871985	0.11741	O00629	IMA3	8714.29	6039.34	0.693038	0.0203564
Q99567	NUP88	2645.28	2040.16	2621.25	3285.23	2150.53	1958.39	2386.85	2010.75	2763.48	Q99567	NUP88	2435.56	2464.72	1.01197	0.969871	Q99567	NUP88	2464.72	2387.02	0.968479	0.943363
Q8N1T3	MYO1H	342.896	285.399	363.061	1004.71	1001.9	1023.81	2269.91	2345.45	2627.22	Q8N1T3	MYO1H	330.452	1010.14	3.05684	0.00388762	Q8N1T3	MYO1H	1010.14	2414.19	2.38996	0.00213333
Q4G0N4	NAKD2	49219.7	57434	41675.7	45493.5	43830.3	40765.5	46969.5	45530	46191.5	Q4G0N4	NAKD2	49443.1	43363.1	0.87703	0.31281	Q4G0N4	NAKD2	43363.1	46230.3	1.06612	0.174173
Q03013	GSTM4	6440.4	5825.05	5950.35	5482.38	5173.27	5365.87	3666.53	4217.15	4245.77	Q03013	GSTM4	6071.93	5340.51	0.87954	0.0330513	Q03013	GSTM4	5340.51	4043.15	0.757073	0.0186616
A5YM69	ARG35	710.013	195.001	885.447	744.131	312.42	530.728	276.518	662.73	708.693	A5YM69	ARG35	596.821	529.093	0.886519	0.997609	A5YM69	ARG35	529.093	549.314	1.03822	0.967462
Q14161	GIT2	3705.15	5032.82	4611.74	3236.75	4404.14	3319.11	2845.03	3692.21	3445.87	Q14161	GIT2	4449.9	3653.33	0.820991	0.212764	Q14161	GIT2	3653.33	3327.7	0.910867	0.519078
Q9BVC4	LST8	1541.52	592.231	1286.02	642.091	1031.87	1100.83	1337.12	1658.25	1110.82	Q9BVC4	LST8	1139.92	924.931	0.811398	0.669615	Q9BVC4	LST8	924.931	1368.73	1.47982	0.12918
P62937	PPIA	157593	148675	156128	124216	130458	133436	135593	131300	124831	P62937	PPIA	154132	129370	0.839348	0.00350847	P62937	PPIA	129370	130575	1.00931	0.789858
Q8TF72	SHRM3	3214.62	2334.88	3637.71	2571.47	2491.19	2498.18	1700.99	1481.51	1367.7	Q8TF72	SHRM3	3062.41	2520.28	0.822974	0.309786	Q8TF72	SHRM3	2520.28	1516.73	0.601811	0.0134214
P49321	NASP	302.803	141.583	134.108	439.396	395.353	433.028	329.57	312.697	281.549	P49321	NASP	192.831	422.592	2.19151	0.080232	P49321	NASP	422.592	307.939	0.72869	0.00674659
Q15121	PEA15	7126.78	7576.16	7770.12	6192.9	6311.28	6839.42	6716.28	7310.2	7826.77	Q15121	PEA15	7491.02	6447.86	0.860745	0.0205641	Q15121	PEA15	6447.86	7284.42	1.12974	0.0960098
O00338	ST1C2	2796.35	3160.06	4683.67	2202.8	2329.15	3125.19	1806.97	2928.99	2894.1	O00338	ST1C2	3546.69	2552.38	0.719651	0.17945	O00338	ST1C2	2552.38	2543.35	0.996464	0.941179
Q9NP79	VTA1	11815.3	10786.3	12032.6	11675.4	13230.4	13884.9	12347.8	12031.1	11300.1	Q9NP79	VTA1	11544.7	12930.2	1.12001	0.155604	Q9NP79	VTA1	12930.2	11893	0.919782	0.254331
P31949	S10AB	7928.36	7894.03	8118.01	4372.58	4080.19	5505.11	2421.66	3071.23	2947.07	P31949	S10AB	7980.13	4652.63	0.583026	0.0253484	P31949	S10AB	4652.63	2813.32	0.604673	0.0139509
Q15555	MARE2	6018.92	7473.35	6613.55	8782.3	8200.2	7663.68	10853.3	9490.81	11517.4	Q15555	MARE2	6701.94	8215.4	1.22582	0.0603097	Q15555	MARE2	8215.4	10620.5	1.29276	0.0263178
P62072	TIM10	12667.2	12209.8	14527.4	3147.56	11192.1	10769.3	10609.3	9652.28	10391.1	P62072	TIM10	13134.8	8369.66	0.637212	0.28983	P62072	TIM10	8369.66	10217.5	1.22078	0.496204
Q49B96	COX19	4200.85	2214.87	3264.58	2250.89	2267.68	1972.73	1554.52	3164.79	2696.67	Q49B96	COX19	3226.77	2163.76	0.670567	0.18111	Q49B96	COX19	2163.76	2471.99	1.14245	0.713676
P51452	DUS3	13900.9	12432.5	13884.6	14020	15378.7	14025.7	15278	16710.2	15967.8	P51452	DUS3	13406	14474.8	1.07973	0.186796	P51452	DUS3	14474.8	15985.3	1.10435	0.0703018
Q5TEC6	H3PS2	31761.4	32426.8	30735.6	42558.5	41969.4	41259.6	48204.2	27164	51013.9	Q5TEC6	H3PS2	31641.2	41929.2	1.32514	0.000398184	Q5TEC6	H3PS2	41929.2	42127.4	1.00473	0.885752
Q9H0B6	KLC2	1854.35	2010.72	1948.13	1720.79	1909.54	1786.14	1069.08	1927.74	1835.65	Q9H0B6	KLC2	1937.73	1805.49	0.931753	0.143105	Q9H0B6	KLC2	1805.49	1610.82	0.892181	0.520731
P60891	PRPS1	8607.24	7875.39	6791.87	10334.5	9396.88	9297.99	11039.6	10805.2	11619	P60891	PRPS1	7758.17	9676.46	1.24726	0.0640651	P60891	PRPS1	9676.46	11154.6	1.15275	0.0303367
Q96KA5	CLP1L	3663.29	2954.75	2914.35	2981.41	2544.66	2540.7	2028.47	2155.65	2679.15	Q96KA5	CLP1L	3177.47	2688.92	0.846247	0.153201	Q96KA5	CLP1L	2688.92	2287.76	0.850808	0.184656
O14715	RGPD8	3738.96	3560.57	3550	3609.52	3612.49	3779.6	4263.77	3828.91	3824.28	O14715	RGPD8	3616.51	3667.2	1.01402	0.571413	O14715	RGPD8	3667.2	3972.32	1.0832	0.147875
O75880	SCO1	22501.7	21519.4	13762.5	13397.3	19167.2	18239.9	15446.7	11699	15105.3	O75880	SCO1	19261.2	16934.8	0.87922	0.578383	O75880	SCO1	16934.8	14083.7	0.83164	0.280314
Q9HC38	GLOD4	32430.8	31472.8	32898.5	31348.6	29884	28934.2	30592.1	30428.7	28929.3	Q9HC38	GLOD4	32267.4	30055.6	0.931455	0.0717092	Q9HC38	GLOD4	30055.6	29983.4	0.997597	0.944578
Q8N668	COMD1	2540.99	2347.22	2206.85	1429.97	1710.23	1793.95	1414.61	1583.7	1454.46	Q8N668	COMD1	2365.02	1644.72	0.695434	0.0165528	Q8N668	COMD1	1644.72	1484.25	0.902438	0.290162
Q9Y619	ORNT1	6895.36	6537.54	4352.76	9371.54	9370.86	9121.88	11211.7	10043.1	11800.8	Q9Y619	ORNT1	5928.55	9288.09	1.56667	0.083502	Q9Y619	ORNT1	9288.09	11018.6	1.18631	0.0664913
O15155	BET1	2384.96	2490.31	2453.3	2067.34	2098	1992.19	385.131	1195.64	1539.53	O15155	BET1	2442.86	2052.51	0.840209	0.00111258	O15155	BET1	2052.51	1040.1	0.506745	0.189312
Q96JH7	VCIP1	2151.92	2189.13	2040.42	1815.79	2022.03	2323.2	2140.92	2259.56	2418.09	Q96JH7	VCIP1	2127.16	2053.67	0.965456	0.638963	Q96JH7	VCIP1	2053.67	2272.85	1.10673	0.279778
Q9NZ56	FMN2	188.671	229.759	269.703	237.193	429.976	429.601	587.555	581.164	323.336	Q9NZ56	FMN2	229.378	365.59	1.59383	0.143018	Q9NZ56	FMN2	365.59	497.351	1.36041	0.332301
O95551	TYDP2	566.571	394.348	1882.75	1415.32	219.965	274.135	1646.88	988.597	2005.6	O95551	TYDP2	947.89	636.473	0.671462	0.52146	O95551	TYDP2	636.473	1547.02	2.43062	0.164495
P0DMM9	ST1A3	5758.74	5185.74	4683.24	6888.51	7701.64	7594.62	8188.46	5342.97	5971.12	P0DMM9	ST1A3	5209.24	7394.93	1.41958	0.0121346	P0DMM9	ST1A3	7394.93	6500.85	0.879096	0.376957
Q9Y285	SYFA	17360.5	21933.4	20923.6	24473	24274	23434.7	21123.9	18774.2	25320.1	Q9Y285	SYFA	20072.5	24060.6	1.19868	0.116538	Q9Y285	SYFA	24060.6	21739.4	0.903529	0.336675
Q9UBD6	RHCG	365.627	284.467	369.433	373.955	279.859	315.198	341.487	402.038	347.626	Q9UBD6	RHCG	339.842	323.004	0.950453	0.69325	Q9UBD6	RHCG	323.004	363.717	1.12605	0.293104
P46977	STT3A	43295.2	37533.2	37404.6	38190.4	40431.7	41343.6	40093.2	38240.2	32142	P46977	STT3A	39411	39988.6	1.01466	0.781091	P46977	STT3A	39988.6	36825.1	0.920891	0.328213
Q9UM54	MYO6	18945	13995.3	13182.4	14709.2	15448.4	14806.6	16076	10815.1	16320.9	Q9UM54	MYO6	15374.2	14988.1	0.974883	0.920674	Q9UM54	MYO6	14988.1	14404	0.961032	0.715184
P52757	CHIO	872.398	905.423	1028.59	861.948	984.339	1193.32	350.88	158.45	387.106	P52757	CHIO	935.471	1013.2	1.08309	0.540941	P52757	CHIO	1013.2	298.812	0.294918	0.0344131
Q9BYD2	RM09	4962.14	5311.88	5038.05	5737.17	5403.03	5656.62	6538.4	6786.1	6657.83	Q9BYD2	RM09	5104.02	5598.94	1.09697	0.0286765	Q9BYD2	RM09	5598.94	6660.78	1.18965	0.00274054
Q9BRG1	VPS25	1004.42	2821.95	2489.35	3500.67	2912.75	1491.25	3302.1	4413.4	7426.82	Q9BRG1	VPS25	2105.24	2634.89	1.25158	0.573359	Q9BRG1	VPS25	2634.89	5047.44	1.91562	0.136655
P23368	MAOM	34052.7	34597.6	35071.7	29684.6	28537.2	27753.1	34439.4	34049.9	33577.3	P23368	MAOM	34574	28658.3	0.828896	0.00435385	P23368	MAOM	28658.3	34022.2	1.18717	0.00662654
P53985	MOT1	6914.17	6012.91	6041.49	5266.26	4710.78	5129.99	5483.86	5570.67	6090.11	P53985	MOT1	6322.86	5035.68	0.796424	0.0192368	P53985	MOT1	5035.68	5714.88	1.13488	0.0541728
P20618	PSB1	14322.6	13282	14806.5	20676.5	20484.5	19634.2	22117.4	23429	24782.6	P20618	PSB1	14137	20265.1	1.43348	0.00232778	P20618	PSB1	20265.1	23443	1.15682	0.0306176
P55327	TPD52	5569	6759.69	6170.68	5641.78	4913.22	4776.17	4289.25	5740.82	4117.73	P55327	TPD52	6166.46	5110.39	0.82874	0.0697551	P55327	TPD52	5110.39	4715.94	0.922813	0.502691
Q9UDX4	S14L3	1390.88	704.42	588.813	744.868	120.441	766.958	722.281	769.934	541.091	Q9UDX4	S14L3	894.705	544.089	0.608121	0.372624	Q9UDX4	S14L3	544.089	677.769	1.24569	0.507804
P51798	CLCN7	4328.89	3273.83	3305.02	2699.15	3000.31	2052.45	3175.79	3349.69	2662.84	P51798	CLCN7	3635.91	2583.97	0.710679	0.0794012	P51798	CLCN7	2583.97	3062.77	1.1853	0.26485
O95415	BRI3	461.54	678.604	1078.54	601.146	962.294	455.249	809.265	360.535	959.001	O95415	BRI3	739.562	672.896	0.909858	0.813142	O95415	BRI3	672.896	709.6	1.05455	0.959426
P48444	COPD	28143.8	27073.6	27971.6	29843.7	28352.6	30156.8	34325.2	36681.2	32627.7	P48444	COPD	27729.7	29451	1.06208	0.0672653	P48444	COPD	29451	34544.7	1.17295	0.0242085
O95433	AHSA1	5040.81	4153.96	5259.74	4874.19	5634.21	4629.39	5899.5	6192.25	6577.52	O95433	AHSA1	4818.17	5045.93	1.04727	0.636765	O95433	AHSA1	5045.93	6223.09	1.23329	0.0487021
P62341	SELT	2214.7	2158.05	1966.9	2281.16	2387.55	2404.63	2400.2	2912.99	2716.1	P62341	SELT	2113.21	2357.78	1.11573	0.0739064	P62341	SELT	2357.78	2676.43	1.13515	0.151768
O95319	CELF2	2145.26	180.955	444.133	1880.26	469.352	608.912	336.518	394.494	1019.69	O95319	CELF2	923.451	986.176	1.06792	0.680505	O95319	CELF2	986.176	583.566	0.591747	0.451426
P83916	CBX1	1213.1	397.226	1167.6	239.745	635.122	850.542	759.574	1079.49	695.535	P83916	CBX1	925.976	575.136	0.621114	0.407561	P83916	CBX1	575.136	844.866	1.46898	0.326074
O14867	BACH1	30.3242	292.665	108.497	244.768	253.699	223.621	97.4944	216.576	227.166	O14867	BACH1	143.828	240.696	1.67349	0.307508	O14867	BACH1	240.696	180.412	0.749544	0.324882
O95786	DDX58	1661.34	2235.38	2343.77	1197.4	1529.07	1313.66	2629.46	1795.6	2006.74	O95786	DDX58	2080.16	1346.71	0.647407	0.0363509	O95786	DDX58	1346.71	2143.93	1.59198	0.0351582
P49821	NDUV1	15176.5	13852.3	12156.5	16777.8	15503.7	16266.3	16347.8	19844.8	22154	P49821	NDUV1	13728.4	16182.6	1.17876	0.107963	P49821	NDUV1	16182.6	19448.9	1.20184	0.178988
O43236	SEPT4	5013.02	4092.93	670.945	3765.41	2557.28	4499.31	4471.35	3881.34	4974.49	O43236	SEPT4	3258.96	3607.33	1.1069	0.615281	O43236	SEPT4	3607.33	4442.39	1.23149	0.303265
P26196	DDX6	12069.4	12535.7	12760	13069.8	12342.1	12813.7	13145.2	13546.6	13309.6	P26196	DDX6	12455	12741.9	1.02303	0.387393	P26196	DDX6	12741.9	13333.8	1.04645	0.094879
P42685	FRK	1705.99	1930.56	1717.57	2537.53	2031.62	1982.15	2400.3	2217.86	2542.67	P42685	FRK	1784.71	2183.77	1.2236	0.1122	P42685	FRK	2183.77	2386.94	1.09304	0.365969
Q6YN16	HSDL2	23770.5	23083.7	22489.8	33503.2	33651.3	34046.5	49091.6	49787.8	50978.1	Q6YN16	HSDL2	23114.7	33733.7	1.4594	0.000820168	Q6YN16	HSDL2	33733.7	49952.5	1.48079	0.000125625
P38919	IF4A3	5321.47	4294.08	3576	23032.6	22890.9	5584.14	21193.1	22721.1	17522	P38919	IF4A3	4397.18	17169.2	3.9046	0.119542	P38919	IF4A3	17169.2	20478.7	1.19276	0.535537
Q9NQR4	NIT2	41692.5	41857.3	40779.8	39091.3	40469.1	38431.7	34457.9	34899.7	33898.6	Q9NQR4	NIT2	41443.2	39330.7	0.949026	0.0542978	Q9NQR4	NIT2	39330.7	34418.8	0.875112	0.00399627
P46108	CRK	10518.2	10760.4	10988.4	10224.1	10363.4	11151.5	9724.37	10108.5	9745.01	P46108	CRK	10755.7	10579.6	0.983632	0.608635	P46108	CRK	10579.6	9859.3	0.931913	0.105499
P47897	SYQ	50752.7	31345.7	27108.4	28284.1	30408.2	28095.5	26436.8	25574.2	25561.4	P47897	SYQ	36402.2	28929.3	0.794711	0.41575	P47897	SYQ	28929.3	25857.4	0.893816	0.0322043
P0DTE4	UD2A1	781.839	976.229	1148.05	711.017	667.287	753.149	861.715	953.249	889.093	P0DTE4	UD2A1	968.707	710.484	0.733435	0.104321	P0DTE4	UD2A1	710.484	901.352	1.26865	0.00703405
Q32P28	P3H1	2704.44	4386.68	4734.71	4735.48	1852.62	3325.58	5611.71	5627.99	5314.74	Q32P28	P3H1	3941.94	3304.56	0.838308	0.544489	Q32P28	P3H1	3304.56	5518.15	1.66986	0.166145
Q9Y6K0	CEPT1	210.461	1102.16	1105.58	776.84	519.381	795.734	971.022	531.636	756.321	Q9Y6K0	CEPT1	806.065	697.318	0.86509	0.906854	Q9Y6K0	CEPT1	697.318	752.993	1.07984	0.785062
Q5QJE6	TDIF2	1273.7	1193.8	705.978	1314.68	1092.82	1090.48	674.571	1035.65	1089.43	Q5QJE6	TDIF2	1057.83	1165.99	1.10225	0.577138	Q5QJE6	TDIF2	1165.99	933.216	0.800362	0.250414
O00170	AIP	8650.07	8454.78	7715.1	6508.54	7814.04	7428.44	6515.95	5237.03	5748.51	O00170	AIP	8273.32	7250.34	0.876353	0.119883	O00170	AIP	7250.34	5833.83	0.804628	0.0603963
Q6DN03	H2B2C	1864.21	1193.26	15088.2	1321.41	1239.57	597.841	2035.78	2678.96	2561.53	Q6DN03	H2B2C	6048.55	1052.94	0.174081	0.267723	Q6DN03	H2B2C	1052.94	2425.42	2.30348	0.0612359
P02652	APOA2	1296.58	1069.28	1832.57	2098.99	1378.84	1480.96	18018.2	19466	18643.6	P02652	APOA2	1399.48	1652.93	1.18111	0.443022	P02652	APOA2	1652.93	18709.3	11.3188	0.00221299
O43169	CYB5B	23593.6	24164.2	26511.6	29613.1	27456	30237.9	24487.1	27398.1	29674.3	O43169	CYB5B	24756.5	29102.3	1.17554	0.0259603	O43169	CYB5B	29102.3	27186.5	0.934168	0.344737
A0PJW6	TM223	2411.55	2118.65	2173.48	2370.65	806.561	2357.82	1487.55	1857.01	2472.62	A0PJW6	TM223	2234.56	1845.01	0.82567	0.490623	A0PJW6	TM223	1845.01	1939.06	1.05098	0.747377
Q6NXS1	IPP2B	4013.9	3138.27	4169.8	3879.81	3347.97	3130.66	3731.18	3918.24	4013.84	Q6NXS1	IPP2B	3773.99	3452.81	0.914897	0.483079	Q6NXS1	IPP2B	3452.81	3887.75	1.12597	0.185241
Q9NP59	S40A1	144.921	168.367	173.083	195.58	192.926	184.347	134.697	363.331	287.208	Q9NP59	S40A1	162.124	190.951	1.17781	0.0827745	Q9NP59	S40A1	190.951	261.745	1.37075	0.514956
Q99798	ACON	149775	145686	149095	93431.7	134021	135642	159726	158243	157413	Q99798	ACON	148185	121032	0.81676	0.218053	Q99798	ACON	121032	158461	1.30925	0.145982
O00124	UBXN8	78337.5	999.501	74876.3	489.176	1586.69	428.912	78171.1	263.772	1122.64	O00124	UBXN8	51404.4	834.926	0.0162423	0.144605	O00124	UBXN8	834.926	26519.2	31.7623	0.497541
O15371	EIF3D	9908.78	8726.32	9792.47	8029.55	7582.45	7705.44	9587.3	9658.16	8782.41	O15371	EIF3D	9475.86	7772.48	0.82024	0.0261594	O15371	EIF3D	7772.48	9342.62	1.20201	0.0120583
Q9NUM4	T106B	1456.15	1588.57	1391.2	1678.45	1612.05	1737.84	1437.03	1486.92	1330.27	Q9NUM4	T106B	1478.64	1676.11	1.13355	0.0625174	Q9NUM4	T106B	1676.11	1418.07	0.84605	0.0177765
Q8N4T8	CBR4	21581.3	20345.5	20160.3	23953.6	24906.2	25206.6	26509.7	24045.4	25305.6	Q8N4T8	CBR4	20695.7	24688.8	1.19294	0.00357791	Q8N4T8	CBR4	24688.8	25286.9	1.02423	0.517671
Q6Y288	B3GLT	1100.35	1297.57	1326.32	1547.2	1247.94	1246.05	1233.15	1280.27	1586.07	Q6Y288	B3GLT	1241.41	1347.06	1.08511	0.440886	Q6Y288	B3GLT	1347.06	1366.5	1.01443	0.906381
Q8NEZ4	KMT2C	17063.9	17784.8	17281.8	13270.5	12899.4	13901.9	10401.6	11505.3	9716.93	Q8NEZ4	KMT2C	17376.8	13357.3	0.768682	0.00148014	Q8NEZ4	KMT2C	13357.3	10541.3	0.789179	0.0251659
P30740	ILEU	133916	131883	141595	111385	111266	110638	82549.4	85890	71816.2	P30740	ILEU	135798	111096	0.818099	0.0108644	P30740	ILEU	111096	80085.2	0.720863	0.0258119
Q6PD74	AAGAB	283.266	461.947	504.369	244.322	228.847	488.43	199.529	541.35	3646.25	Q6PD74	AAGAB	416.527	320.533	0.769537	0.389314	Q6PD74	AAGAB	320.533	1462.38	4.56233	0.408255
P49591	SYSC	32528.6	33249	31368.5	36441	35441.9	36380.7	36266.3	36916.5	28768.7	P49591	SYSC	32382	36087.9	1.11444	0.0105681	P49591	SYSC	36087.9	33983.9	0.941697	0.496652
Q96IW7	SC22A	85.8432	2118.43	98.5656	969.184	1067.88	1314.78	580.971	899.45	1063.43	Q96IW7	SC22A	767.613	1117.28	1.45553	0.301872	Q96IW7	SC22A	1117.28	847.952	0.758941	0.236711
Q9P0V3	SH3B4	1282.15	1114.62	1563.41	895.686	1184.48	1893	1069.68	1181.37	1290.82	Q9P0V3	SH3B4	1320.06	1324.39	1.00328	0.892181	Q9P0V3	SH3B4	1324.39	1180.62	0.891446	0.78411
Q8WUM4	PDC6I	51554.9	57663.6	62449.3	58087.6	40427.8	59781.5	56845.1	58630.8	58829.3	Q8WUM4	PDC6I	57222.6	52765.6	0.922112	0.55095	Q8WUM4	PDC6I	52765.6	58101.7	1.10113	0.469915
Q6IBS0	TWF2	14485.9	11044.9	14024.4	14920.4	13694.5	14339.6	15029.7	15620.8	16010.9	Q6IBS0	TWF2	13185.1	14318.2	1.08594	0.409933	Q6IBS0	TWF2	14318.2	15553.8	1.0863	0.0594516
A0A075B6S5	KV127	1684.2	839.461	143.363	454.404	1005.83	946.836	413.229	746.681	565.587	A0A075B6S5	KV127	889.007	802.356	0.902531	0.770931	A0A075B6S5	KV127	802.356	575.166	0.716846	0.387705
Q14642	I5P1	1533.33	1765.58	2126.88	937.597	736.796	862.461	438.612	527.867	2524.28	Q14642	I5P1	1808.6	845.618	0.467554	0.00399385	Q14642	I5P1	845.618	1163.58	1.37602	0.992269
Q8WUD6	CHPT1	503.832	584.17	389.402	59.8893	364.208	635.333	516.463	77.3962	707.394	Q8WUD6	CHPT1	492.468	353.144	0.71709	0.428024	Q8WUD6	CHPT1	353.144	433.751	1.22826	0.822643
Q96B23	CR025	1093.41	329.715	893.147	837.579	739.173	734.632	584.227	654.654	1012.27	Q96B23	CR025	772.089	770.461	0.997891	0.786399	Q96B23	CR025	770.461	750.385	0.973942	0.782617
Q9P0T7	TMEM9	772.323	720.668	830.545	816.348	784.839	728.228	511.294	619.057	529.345	Q9P0T7	TMEM9	774.512	776.472	1.00253	0.956357	Q9P0T7	TMEM9	776.472	553.232	0.712495	0.0130992
Q92597	NDRG1	12867.1	12014	11905.4	10521	11339.3	10473	9439.42	9996.36	8215.98	Q92597	NDRG1	12262.2	10777.8	0.878944	0.0222597	Q92597	NDRG1	10777.8	9217.25	0.855211	0.0953539
Q12899	TRI26	1161.21	978.665	1058.53	1263.56	1335.58	1365.15	1529.15	1546.79	1611.93	Q12899	TRI26	1066.14	1321.43	1.23946	0.0317615	Q12899	TRI26	1321.43	1562.62	1.18252	0.00557964
Q9Y4P3	TBL2	13800.8	15648.3	19810.9	18900.8	17404.1	19275	19772.1	18036.1	17427.8	Q9Y4P3	TBL2	16420	18526.6	1.1283	0.341492	Q9Y4P3	TBL2	18526.6	18412	0.993812	0.898462
Q9NY12	GAR1	193.424	104.727	480.349	329.547	454.631	185.08	262.112	145.832	95.1035	Q9NY12	GAR1	259.5	323.086	1.24503	0.543204	Q9NY12	GAR1	323.086	167.682	0.519002	0.161806
P11441	UBL4A	5685.78	3868.84	4563.98	4844.72	5671.96	5487.66	4376.81	4963.31	3583.51	P11441	UBL4A	4706.2	5334.78	1.13356	0.352994	P11441	UBL4A	5334.78	4307.88	0.807508	0.130991
Q9Y5U8	MPC1	13571.8	13298.9	12556.8	13166.9	14813.5	13059.3	11521.3	11267.6	12319.7	Q9Y5U8	MPC1	13142.5	13679.9	1.04089	0.464123	Q9Y5U8	MPC1	13679.9	11702.8	0.855476	0.0410024
P0DOX5	IGG1	5283.1	5532.85	4384.97	3800.23	3790.76	2926.12	2783.31	2636.43	2788.1	P0DOX5	IGG1	5066.97	3505.7	0.691873	0.0314801	P0DOX5	IGG1	3505.7	2735.95	0.780429	0.102957
Q9NQC3	RTN4	352684	356116	350971	321485	316939	315441	313482	304764	306098	Q9NQC3	RTN4	353257	317955	0.900067	0.000197511	Q9NQC3	RTN4	317955	308115	0.969051	0.0480405
Q9NR46	SHLB2	3732.21	5023.23	5326.21	4332.94	4347.38	4421.83	5205.49	4795.62	5648.36	Q9NR46	SHLB2	4693.88	4367.38	0.930441	0.638257	Q9NR46	SHLB2	4367.38	5216.49	1.19442	0.0630654
O14841	OPLA	9188.94	6312.44	6738.22	8080.55	9053.92	8454.75	9687.02	8778.32	9638.95	O14841	OPLA	7413.2	8529.74	1.15062	0.316257	O14841	OPLA	8529.74	9368.1	1.09829	0.111237
P38606	VATA	54794.6	38746.7	44597	38889.3	36222.7	38414.3	33109.5	30081.2	44948	P38606	VATA	46046.1	37842.1	0.82183	0.200839	P38606	VATA	37842.1	36046.2	0.952543	0.655858
Q99685	MGLL	45579.7	40607.4	45349.2	45069.6	44899.4	46403.8	39284.7	45397.1	44112	Q99685	MGLL	43845.4	45457.6	1.03677	0.428076	Q99685	MGLL	45457.6	42931.3	0.944424	0.312325
P26641	EF1G	146730	146608	154211	166688	153404	160831	146959	152734	154768	P26641	EF1G	149183	160308	1.07457	0.0785104	P26641	EF1G	160308	151487	0.944976	0.132756
Q8N5M1	ATPF2	2851.84	1450.55	884.655	1919.87	1537.83	1733.98	3638.82	3774.26	3320.55	Q8N5M1	ATPF2	1729.01	1730.56	1.00089	0.774919	Q8N5M1	ATPF2	1730.56	3577.87	2.06747	0.00160176
O75475	PSIP1	3044.48	3144.13	3320.61	2557.97	4348.37	6675.43	1410.93	2043.93	2679.37	O75475	PSIP1	3169.74	4527.26	1.42827	0.415329	O75475	PSIP1	4527.26	2044.74	0.451652	0.0964989
O60701	UGDH	123756	136980	127607	133657	123726	135977	119490	106422	119770	O60701	UGDH	129448	131120	1.01292	0.772872	O60701	UGDH	131120	115227	0.878794	0.0605837
Q7RTP0	NIPA1	718.894	417.868	596.245	445.853	584.913	459.894	290.815	352.007	164.146	Q7RTP0	NIPA1	577.669	496.887	0.860158	0.511927	Q7RTP0	NIPA1	496.887	268.989	0.54135	0.0893067
P42226	STAT6	3138.76	3929.92	3692.26	5057.06	4569.19	5370.11	6290.83	5704.96	4531.93	P42226	STAT6	3586.98	4998.79	1.39359	0.0187702	P42226	STAT6	4998.79	5509.24	1.10212	0.4671
P49407	ARRB1	975.511	979.454	1609.7	1261.85	866.379	323.867	1079.99	967.175	1268.59	P49407	ARRB1	1188.22	817.365	0.687889	0.354719	P49407	ARRB1	817.365	1105.25	1.35221	0.391666
Q14116	IL18	24664.8	24115.5	19349.3	16369.4	17859.8	16202	9991.88	11090.9	8631.5	Q14116	IL18	22709.9	16810.4	0.740225	0.0471627	Q14116	IL18	16810.4	9904.76	0.589204	0.0091958
P19474	RO52	5303.2	4421.49	6010.22	4896.52	5735.17	4978.5	3816.27	4780.06	4282.7	P19474	RO52	5244.97	5203.4	0.992074	0.980807	P19474	RO52	5203.4	4293.01	0.82504	0.0816358
Q9UGV2	NDRG3	3887.37	5827.04	4574.75	4169.79	4645.37	4416.12	4667.13	4685.47	4880.6	Q9UGV2	NDRG3	4763.05	4410.43	0.925967	0.645916	Q9UGV2	NDRG3	4410.43	4744.4	1.07572	0.127054
P84098	RL19	16446.5	20687.9	13794.1	19776.3	18741.4	34618.4	32348.1	30899.4	31567.2	P84098	RL19	16976.2	24378.7	1.43605	0.231597	P84098	RL19	24378.7	31604.9	1.29641	0.265635
Q15714	T22D1	320.734	294.086	205.21	305.434	300.222	456.946	470.562	480.414	443.985	Q15714	T22D1	273.343	354.201	1.29581	0.254613	Q15714	T22D1	354.201	464.987	1.31278	0.164486
Q9Y4P8	WIPI2	972.008	2255.26	1356.36	584.739	1299.52	568.203	1027.6	662.703	1160.16	Q9Y4P8	WIPI2	1527.88	817.489	0.535048	0.153786	Q9Y4P8	WIPI2	817.489	950.155	1.16229	0.569425
Q9P0I2	EMC3	4907.18	4757.46	4808.72	5159.46	5358.69	5547.02	5535.85	5344.86	5674.11	Q9P0I2	EMC3	4824.45	5355.06	1.10998	0.0241966	Q9P0I2	EMC3	5355.06	5518.27	1.03048	0.331204
Q96GG9	DCNL1	5276.2	4931.44	5735.34	5343.04	4832.52	3680.75	2785.59	3213.32	3135.37	Q96GG9	DCNL1	5314.33	4618.77	0.869117	0.309583	Q96GG9	DCNL1	4618.77	3044.76	0.659214	0.0523891
O60749	SNX2	10665.8	8337.34	7986.47	6439.39	6004.58	6358.93	7141.92	8873.17	9900.57	O60749	SNX2	8996.54	6267.63	0.696672	0.0524541	O60749	SNX2	6267.63	8638.55	1.37828	0.0764056
Q14697	GANAB	35096.8	33868	34294.6	37772	39112.3	38037.7	65696.4	63675.1	69859.5	Q14697	GANAB	34419.8	38307.3	1.11294	0.00200008	Q14697	GANAB	38307.3	66410.4	1.73362	0.00075694
Q9NQG6	MID51	4034.02	141.354	207.335	3265.06	247.667	163.326	436.848	243.945	685.101	Q9NQG6	MID51	1460.9	1225.35	0.838762	0.980699	Q9NQG6	MID51	1225.35	455.298	0.371565	0.855628
Q9HBJ8	CLTRN	844.756	802.952	633.527	721.964	513.646	585.791	583.775	41.2046	93.8681	Q9HBJ8	CLTRN	760.412	607.134	0.798428	0.163367	Q9HBJ8	CLTRN	607.134	239.616	0.394668	0.189444
Q9Y4K3	TRAF6	258.154	97.3556	20720.7	181.836	181.09	262.35	684.547	219.848	457.407	Q9Y4K3	TRAF6	7025.39	208.425	0.0296674	0.494045	Q9Y4K3	TRAF6	208.425	453.934	2.17793	0.162689
Q96FZ7	CHMP6	2163.17	1662.87	2247.33	1151.77	1879.5	1249.1	901.225	1508.14	555.508	Q96FZ7	CHMP6	2024.46	1426.79	0.704776	0.123946	Q96FZ7	CHMP6	1426.79	988.292	0.692668	0.282124
P15289	ARSA	6499.89	5572.05	5783.52	6210.8	5888.6	7194.61	7443.02	6789.71	9347.15	P15289	ARSA	5951.82	6431.34	1.08057	0.375718	P15289	ARSA	6431.34	7859.96	1.22213	0.170675
Q8WV99	ZFN2B	1719.81	1739.83	1505.95	1819.7	1829.93	1596.3	1142.04	244.733	1326.05	Q8WV99	ZFN2B	1655.2	1748.64	1.05645	0.44019	Q8WV99	ZFN2B	1748.64	904.275	0.51713	0.241233
P20853	CP2A7	9225.14	8909.24	10277.1	5584.73	7089.53	5840.64	11751.1	7314.1	9934.48	P20853	CP2A7	9470.51	6171.63	0.651669	0.0122178	P20853	CP2A7	6171.63	9666.55	1.56629	0.0684468
P49903	SPS1	3889.76	3523.64	3631.41	4558.91	4983.47	4532.13	6226.56	5617.89	6639.71	P49903	SPS1	3681.6	4691.51	1.27431	0.00467579	P49903	SPS1	4691.51	6161.39	1.31331	0.0138344
P49915	GUAA	5411.1	4476.54	5615.47	4529.89	4789	4197.05	4603.63	4644.65	5103.31	P49915	GUAA	5167.7	4505.31	0.871821	0.190068	P49915	GUAA	4505.31	4783.86	1.06183	0.299347
Q9NRV9	HEBP1	65073.3	65622.7	69693.1	64530.7	66130.9	70595.9	60473.1	58162.8	57978	Q9NRV9	HEBP1	66796.4	67085.8	1.00433	0.911831	Q9NRV9	HEBP1	67085.8	58871.3	0.877552	0.0233609
O95721	SNP29	4866.23	4280.27	4877.09	4079.41	3338.61	4108.74	3742.11	4275.79	2270.74	O95721	SNP29	4674.53	3842.26	0.821956	0.0806219	O95721	SNP29	3842.26	3429.55	0.892586	0.541088
P29466	CASP1	7169.17	6101.88	6280.3	7820.12	7900.66	8359.57	6846.51	5183.07	6024.12	P29466	CASP1	6517.12	8026.79	1.23165	0.0363622	P29466	CASP1	8026.79	6017.9	0.749727	0.0593658
Q15345	LRC41	632.453	363.313	455.937	307.617	251.864	304.853	241.154	227.898	232.534	Q15345	LRC41	483.901	288.111	0.595393	0.0752136	Q15345	LRC41	288.111	233.862	0.811707	0.0802208
P53384	NUBP1	12919.1	9013.54	10263.2	8533.67	8481.45	9890.87	7753	6553.05	9387.19	P53384	NUBP1	10732	8968.66	0.835697	0.243274	P53384	NUBP1	8968.66	7897.74	0.880593	0.328147
Q92685	ALG3	1497.44	1611.72	1551.74	1630.05	1630.08	1798.22	2661.51	2740.51	2841.49	Q92685	ALG3	1553.63	1686.12	1.08528	0.117342	Q92685	ALG3	1686.12	2747.84	1.62968	0.000712821
Q14376	GALE	20921.8	22683.4	23398.7	25313.2	25030.8	24914.5	21549.4	21302.6	21520.5	Q14376	GALE	22334.6	25086.2	1.1232	0.0695001	Q14376	GALE	25086.2	21457.5	0.855353	2.13197e-05
Q96C86	DCPS	2832.24	2955.47	2584.35	3005.84	2981.52	3174.07	3681.26	2812.31	3498.61	Q96C86	DCPS	2790.69	3053.81	1.09428	0.133052	Q96C86	DCPS	3053.81	3330.73	1.09068	0.434029
O95302	FKBP9	3951.57	4426.3	3752.1	3412.15	3846.35	3903.49	3617.61	3492.61	3297.29	O95302	FKBP9	4043.33	3720.66	0.920199	0.272674	O95302	FKBP9	3720.66	3469.17	0.932406	0.25553
Q03519	TAP2	3669.37	3583.09	3056.64	3252.98	3212.3	2300.06	3440.93	3298.36	3543.48	Q03519	TAP2	3436.37	2921.78	0.850253	0.271727	Q03519	TAP2	2921.78	3427.59	1.17312	0.267851
Q7L099	RUFY3	285.727	291.523	308.885	13083.6	405.117	261.277	413.294	308.54	455.578	Q7L099	RUFY3	295.378	4583.32	15.5168	0.395508	Q7L099	RUFY3	4583.32	392.471	0.0856303	0.483275
P15924	DESP	23530.3	24054.4	23962.2	18116.3	19101.6	17550.1	14153.3	14697.2	14495.2	P15924	DESP	23849	18256	0.765482	0.00547585	P15924	DESP	18256	14448.6	0.791444	0.00444868
Q9UQQ2	SH2B3	3983.06	4440.05	4601.57	4432.09	4485.29	4628.63	3991.26	4377.86	4570.63	Q9UQQ2	SH2B3	4341.56	4515.34	1.04003	0.448857	Q9UQQ2	SH2B3	4515.34	4313.25	0.955244	0.360519
P16118	F261	3497.98	3288.02	2732.71	2464.94	2565.05	2968.22	3511.09	2740.96	2881.18	P16118	F261	3172.9	2666.07	0.840262	0.144024	P16118	F261	2666.07	3044.41	1.14191	0.245441
Q9Y5K3	PCY1B	663.983	618.085	803.254	906.329	963.529	859.487	1361.42	1439.99	1633.84	Q9Y5K3	PCY1B	695.107	909.782	1.30884	0.0560775	Q9Y5K3	PCY1B	909.782	1478.41	1.62502	0.00324959
Q96QG7	MTMR9	1397.5	2718.82	2317.32	1414.26	1790.44	1691.66	1662.89	347.157	1412.13	Q96QG7	MTMR9	2144.55	1632.12	0.761055	0.355811	Q96QG7	MTMR9	1632.12	1140.72	0.698922	0.381749
O95573	ACSL3	11217.2	11157	11893.9	11848.8	10196.1	9790.46	10094.6	9981.72	8049.97	O95573	ACSL3	11422.7	10611.8	0.929011	0.317401	O95573	ACSL3	10611.8	9375.43	0.883491	0.254573
Q96KP4	CNDP2	199206	200096	206146	212652	200882	204212	191578	205060	213226	Q96KP4	CNDP2	201816	205915	1.02031	0.385573	Q96KP4	CNDP2	205915	203288	0.987244	0.728454
Q7Z7H5	TMED4	20756.9	16288.4	8062.67	11860.7	19696.4	21229.2	18117.5	10866.5	12068.8	Q7Z7H5	TMED4	15036	17595.4	1.17022	0.591221	Q7Z7H5	TMED4	17595.4	13684.3	0.777718	0.366376
Q9NRL3	STRN4	1003.12	1410.53	1111.97	1143.34	879.205	1012.24	1131.99	778.625	897.019	Q9NRL3	STRN4	1175.21	1011.59	0.86078	0.318619	Q9NRL3	STRN4	1011.59	935.878	0.925153	0.565114
Q16186	ADRM1	103033	91028.9	91420.9	10036.7	62928.6	13165.3	53588	50974.6	53297.8	Q16186	ADRM1	95160.8	28710.2	0.301702	0.11335	Q16186	ADRM1	28710.2	52620.1	1.8328	0.237185
Q9BQ04	RBM4B	1428.67	1132.77	1483.7	1559.12	1458.07	1365.23	2122.24	1875.72	2044.37	Q9BQ04	RBM4B	1348.38	1460.81	1.08338	0.42864	Q9BQ04	RBM4B	1460.81	2014.11	1.37876	0.00375713
Q96LZ2	MAGBA	75378.2	74153.6	77075.3	69764.9	68101.8	68538.9	40338.8	42701.2	42381.7	Q96LZ2	MAGBA	75535.7	68801.9	0.910852	0.00385808	Q96LZ2	MAGBA	68801.9	41807.3	0.607647	0.000301059
P62191	PRS4	30306.4	26131.8	27851.9	30368.1	28799.5	30798.3	33107.1	33129.4	34240.6	P62191	PRS4	28096.7	29988.6	1.06734	0.259837	P62191	PRS4	29988.6	33492.3	1.11684	0.0164458
P82650	RT22	25538.9	26212.7	24741	18175.9	17461.8	15250.8	18705.8	22601.4	18223.8	P82650	RT22	25497.5	16962.8	0.665274	0.0106911	P82650	RT22	16962.8	19843.6	1.16983	0.150562
O94906	PRP6	880.464	1066.68	930.69	891.588	737.376	1060.65	1100.32	1580.03	1552.14	O94906	PRP6	959.278	896.539	0.934598	0.572044	O94906	PRP6	896.539	1410.83	1.57364	0.0466762
P49589	SYCC	15299.5	10546.5	11713.3	10851.8	12548.9	12430.6	8806.26	8904.69	10998.7	P49589	SYCC	12519.8	11943.7	0.953992	0.78207	P49589	SYCC	11943.7	9569.89	0.801246	0.0696324
Q969I3	GLYL1	10677.5	10019.1	11019.1	12762.9	12044.8	13488	7648.83	8778.92	7961.85	Q969I3	GLYL1	10571.9	12765.2	1.20747	0.0125453	Q969I3	GLYL1	12765.2	8129.87	0.636876	0.00122549
Q96JJ3	ELMO2	204.37	190.714	272.223	319.422	218.127	228.074	226.214	224.098	251.866	Q96JJ3	ELMO2	222.436	255.208	1.14733	0.454099	Q96JJ3	ELMO2	255.208	234.06	0.917134	0.612908
P06396	GELS	38612.9	39785.1	37860.5	40753.2	39845.5	40430.6	19648.3	38345.4	42500.8	P06396	GELS	38752.8	40343.1	1.04104	0.0900192	P06396	GELS	40343.1	33498.1	0.830331	0.426711
Q8WV24	PHLA1	618.383	504.86	397.872	355.012	537.946	294.068	248.362	326.571	583.447	Q8WV24	PHLA1	507.038	395.676	0.780366	0.300443	Q8WV24	PHLA1	395.676	386.126	0.975866	0.86341
Q3LXA3	TKFC	20259.4	18696.2	24687.5	28493.2	22974.6	22833.5	22318.6	29682.3	28123.5	Q3LXA3	TKFC	21214.3	24767.1	1.16747	0.229692	Q3LXA3	TKFC	24767.1	26708.1	1.07837	0.554969
O75970	MPDZ	3430.26	2457.45	3568.5	2642.04	2070.69	3562.44	4426.79	4777.66	3981.81	O75970	MPDZ	3152.07	2758.39	0.875105	0.505314	O75970	MPDZ	2758.39	4395.42	1.59347	0.0772611
Q13948	CASP	829.95	1452.25	919.772	1052	971.959	1150.27	1094.42	1598.6	2099.67	Q13948	CASP	1067.32	1058.08	0.991337	0.921067	Q13948	CASP	1058.08	1597.56	1.50987	0.176006
Q9UKE5	TNIK	137.178	112.754	106.517	123.581	93.2962	205.027	170.665	94.7285	144.879	Q9UKE5	TNIK	118.816	140.635	1.18363	0.660618	Q9UKE5	TNIK	140.635	136.757	0.972428	0.991708
P04439	HLAA	15108.1	13353.5	14452.1	14392.3	13756.6	13878.4	12747.5	13120.7	13448.2	P04439	HLAA	14304.6	14009.1	0.979344	0.649689	P04439	HLAA	14009.1	13105.5	0.935497	0.0329536
Q9NNW5	WDR6	532.74	686.277	454.244	687.201	505.888	416.257	593.298	418.316	293.305	Q9NNW5	WDR6	557.754	536.449	0.961802	0.820532	Q9NNW5	WDR6	536.449	434.973	0.810838	0.416901
P24001	IL32	2134.81	910.669	1981.98	1834.38	1866.3	1968.08	1416.73	1610.07	625.256	P24001	IL32	1675.82	1889.59	1.12756	0.565115	P24001	IL32	1889.59	1217.35	0.644243	0.222231
Q8IVD9	NUDC3	0	0	59.0138	90.6377	167.66	162.753	288.711	225.423	38.9416	Q8IVD9	NUDC3	19.6713	140.35	7.13478	0.118592	Q8IVD9	NUDC3	140.35	184.358	1.31356	0.987288
Q9UIA0	CYH4	687.152	714.118	540.952	542.102	611.371	120.617	550.541	330.539	444.402	Q9UIA0	CYH4	647.407	424.697	0.655996	0.349799	Q9UIA0	CYH4	424.697	441.827	1.04034	0.702854
Q96I25	SPF45	1671.27	1533.97	828.719	1438.98	1602.99	1637.26	1578.36	1555.38	2552.17	Q96I25	SPF45	1344.65	1559.74	1.15996	0.478233	Q96I25	SPF45	1559.74	1895.3	1.21514	0.409973
Q5U5X0	LYRM7	8755.66	8068.93	8053.35	6659.47	7421.76	7143.43	8063.03	8090.97	7826.29	Q5U5X0	LYRM7	8292.64	7074.89	0.853152	0.0200601	Q5U5X0	LYRM7	7074.89	7993.43	1.12983	0.0489773
P46776	RL27A	5057.82	11147.1	4349.6	4196.17	3693.12	3852.53	4587.94	4546.3	3800.97	P46776	RL27A	6851.52	3913.94	0.571251	0.246692	P46776	RL27A	3913.94	4311.74	1.10164	0.271827
Q16822	PCKGM	52509.7	48108.3	50923.6	63058.7	61130.3	53348.3	79339.7	71550.9	63871.5	Q16822	PCKGM	50513.9	59179.1	1.17154	0.0739349	Q16822	PCKGM	59179.1	71587.4	1.20967	0.0824094
Q93008	USP9X	14668.6	15473.2	14857.7	15259.9	14939.7	14635.9	12691.4	10810.7	13578.9	Q93008	USP9X	14999.8	14945.2	0.996358	0.869663	Q93008	USP9X	14945.2	12360.3	0.827041	0.0984762
Q96HP8	T176A	362.776	656.887	334.661	418.907	600.612	550.906	635.641	453.513	636.324	Q96HP8	T176A	451.441	523.475	1.15956	0.497072	Q96HP8	T176A	523.475	575.159	1.09873	0.582833
Q13438	OS9	1386.92	5548.96	1694.81	1890.13	1577.91	1567.99	5426.3	1186.88	1374.8	Q13438	OS9	2876.9	1678.68	0.583504	0.513103	Q13438	OS9	1678.68	2662.66	1.58616	0.704033
Q9UHD1	CHRD1	11314.3	10665.3	10813.2	10477.3	10516.5	9025.25	11975.3	11797.1	11013.1	Q9UHD1	CHRD1	10930.9	10006.3	0.915416	0.206845	Q9UHD1	CHRD1	10006.3	11595.1	1.15878	0.0783697
O43592	XPOT	2539.84	2891.13	3181.51	3524.87	2926.11	3464.58	3025.67	2645.68	3261.44	O43592	XPOT	2870.83	3305.19	1.1513	0.184301	O43592	XPOT	3305.19	2977.6	0.900887	0.28721
P40616	ARL1	986.576	779.027	1005.32	934.007	805.774	1099.11	893.595	1397.93	1209.17	P40616	ARL1	923.641	946.298	1.02453	0.860781	P40616	ARL1	946.298	1166.9	1.23312	0.284944
Q9H7C9	AAMDC	5209.4	5083.55	5186.51	4987.45	5037.2	4860.35	4597.88	4514.76	4859.6	Q9H7C9	AAMDC	5159.82	4961.67	0.961597	0.0454366	Q9H7C9	AAMDC	4961.67	4657.42	0.93868	0.0843811
O43390	HNRPR	6884.93	7788.88	8654.46	9383.51	8857.43	10441.9	10765.2	10640.1	11308.5	O43390	HNRPR	7776.09	9560.95	1.22953	0.0690136	O43390	HNRPR	9560.95	10904.6	1.14054	0.0948686
Q9H0F6	SHRPN	1170.92	581.14	1214.83	934.16	1542.93	442.656	564.495	851.31	1183	Q9H0F6	SHRPN	988.963	973.248	0.98411	0.853851	Q9H0F6	SHRPN	973.248	866.269	0.89008	0.932414
Q86WU2	LDHD	24390.8	24502.6	23588.4	22972.5	23829.3	23068.2	26331.4	25889.2	27022.5	Q86WU2	LDHD	24160.6	23290	0.963966	0.0925289	Q86WU2	LDHD	23290	26414.4	1.13415	0.00181543
P18428	LBP	3928.34	4060.51	3885.54	3501.6	3320.13	3074.31	1935.04	2132.78	2454.53	P18428	LBP	3958.13	3298.68	0.833394	0.029029	P18428	LBP	3298.68	2174.12	0.659087	0.0117986
P35914	HMGCL	12984.5	11349.8	13155.6	17275.2	14998	15562.8	20057.2	22448.1	19471	P35914	HMGCL	12496.6	15945.4	1.27597	0.0186928	P35914	HMGCL	15945.4	20658.7	1.2956	0.0129285
O00161	SNP23	5393.3	7119.13	8464.75	7592.89	4154.57	6953.58	8260.64	4304.67	4145.17	O00161	SNP23	6992.4	6233.68	0.891494	0.601695	O00161	SNP23	6233.68	5570.16	0.893559	0.674524
Q8TF39	ZN483	1520.35	1729.9	1926.2	2040.3	2015.38	1904.59	2532.16	2181.38	2236.72	Q8TF39	ZN483	1725.48	1986.76	1.15142	0.158983	Q8TF39	ZN483	1986.76	2316.75	1.16609	0.0629289
Q7L9L4	MOB1B	3849	8100.36	6704.1	7854.64	6731.34	4403.77	3316.13	4994.21	4286.51	Q7L9L4	MOB1B	6217.82	6329.92	1.01803	0.905193	Q7L9L4	MOB1B	6329.92	4198.95	0.66335	0.141686
O75832	PSD10	2478.27	3056.51	3210.56	3301.17	2098.17	3510.07	2690.88	2448.75	2563.45	O75832	PSD10	2915.11	2969.8	1.01876	0.999625	O75832	PSD10	2969.8	2567.69	0.8646	0.53385
P61201	CSN2	12158.4	10974.9	11553.4	10722.6	12655.5	12704.2	11228	12022.1	11683.5	P61201	CSN2	11562.2	12027.4	1.04024	0.596671	P61201	CSN2	12027.4	11644.6	0.968167	0.657504
Q8IUR0	TPPC5	3107.88	3164.45	2712.56	2969.5	2980.58	3040.32	2745.81	2997.96	2632.15	Q8IUR0	TPPC5	2994.96	2996.8	1.00061	0.958339	Q8IUR0	TPPC5	2996.8	2791.97	0.931652	0.196726
Q9P0W8	SPAT7	134.063	5378.9	5229.8	2947.64	3056.5	165.644	2076.38	2312.24	1708.78	Q9P0W8	SPAT7	3580.92	2056.59	0.57432	0.852741	Q9P0W8	SPAT7	2056.59	2032.47	0.988268	0.616813
P60033	CD81	11407.4	11797.3	10716	11883.3	13952.9	13133.6	15176.7	15137.1	16493.6	P60033	CD81	11306.9	12989.9	1.14885	0.0794328	P60033	CD81	12989.9	15602.5	1.20112	0.0376654
Q15334	L2GL1	251.218	352.669	263.802	1449.97	476.734	330.917	1436.55	191.557	325.002	Q15334	L2GL1	289.23	752.539	2.60187	0.225319	Q15334	L2GL1	752.539	651.036	0.865119	0.699685
O75368	SH3L1	14657.5	13937.6	12693.9	14292.7	14177.1	13116.8	5814.66	6724.31	12929	O75368	SH3L1	13763	13862.2	1.00721	0.879461	O75368	SH3L1	13862.2	8489.32	0.612408	0.151628
Q9BRK5	CAB45	7322.03	7759.89	7107.93	7228.47	7442.08	7085.57	9012.89	8145.44	8909.59	Q9BRK5	CAB45	7396.62	7252.04	0.980454	0.557841	Q9BRK5	CAB45	7252.04	8689.31	1.19819	0.017389
Q99459	CDC5L	3422.66	2620.96	3156.61	2983.46	2940.9	2077.78	2532.19	2489.8	2009.57	Q99459	CDC5L	3066.75	2667.38	0.869776	0.368224	Q99459	CDC5L	2667.38	2343.85	0.878709	0.442767
Q9H8H3	MET7A	36581.3	35820.6	37963.8	37841.9	37896.3	41482.2	35402.3	34935.2	35336.2	Q9H8H3	MET7A	36788.6	39073.5	1.06211	0.181205	Q9H8H3	MET7A	39073.5	35224.6	0.901495	0.0747637
P03928	ATP8	12386.7	10337.4	10421	3706.05	10174	10300.4	10389.2	2557.41	11954.7	P03928	ATP8	11048.4	8060.14	0.729533	0.34804	P03928	ATP8	8060.14	8300.44	1.02981	0.916771
Q92733	PRCC	318.183	483.61	281.805	518.232	338.258	439.713	358.147	489.098	471.839	Q92733	PRCC	361.199	432.068	1.1962	0.407022	Q92733	PRCC	432.068	439.695	1.01765	0.890816
O43715	TRIA1	1119.15	1039.36	1018.86	1182.88	986.78	742.579	952.574	896.478	1083.1	O43715	TRIA1	1059.13	970.747	0.916555	0.524388	O43715	TRIA1	970.747	977.385	1.00684	0.893096
P10515	ODP2	24938.9	26337.4	24625.1	22553.9	22490.9	23954.5	21821.9	20959.8	21595.6	P10515	ODP2	25300.5	22999.8	0.909065	0.0306944	P10515	ODP2	22999.8	21459.1	0.933012	0.0573128
P02765	FETUA	12148.6	10685.1	9001.59	12494.2	8020.52	13069.1	18656.4	18944	18016.7	P02765	FETUA	10611.7	11194.6	1.05493	0.844319	P02765	FETUA	11194.6	18539	1.65607	0.0760489
O43292	GPAA1	490.068	760.495	920.888	335.066	385.693	491.518	551.522	198.555	519.068	O43292	GPAA1	723.817	404.092	0.55828	0.0747574	O43292	GPAA1	404.092	423.048	1.04691	0.924189
Q7L014	DDX46	2169.01	2382.97	1643.57	2275.76	1358.18	2194.05	1137.8	1210.64	876.204	Q7L014	DDX46	2065.18	1942.66	0.940674	0.729261	Q7L014	DDX46	1942.66	1074.88	0.553303	0.0531106
P54105	ICLN	5151.15	6375.49	5625.61	4739.02	5349.49	4132.61	7759.7	6978.45	7175.61	P54105	ICLN	5717.42	4740.37	0.82911	0.125103	P54105	ICLN	4740.37	7304.59	1.54093	0.0162633
Q01628	IFM3	4428.28	4687.04	4462.77	3972.43	3821.67	3488.4	1602.2	1379.24	1680.59	Q01628	IFM3	4526.03	3760.83	0.830934	0.0249088	Q01628	IFM3	3760.83	1554.01	0.413209	0.000561018
P14550	AK1A1	122913	128265	126286	133182	144502	135764	141785	148177	146848	P14550	AK1A1	125821	137816	1.09533	0.0472111	P14550	AK1A1	137816	145603	1.05651	0.140008
P20132	SDHL	7085.66	7352.47	7571.45	7661.22	7403.68	8019.99	11252.2	7565.28	5919.02	P20132	SDHL	7336.53	7694.96	1.04886	0.191625	P20132	SDHL	7694.96	8245.5	1.07155	0.872816
Q5T035	CI129	3754.01	3933.65	3560.8	3625.21	3595.79	3766.38	3783.18	3811.93	3772.69	Q5T035	CI129	3749.49	3662.46	0.97679	0.529043	Q5T035	CI129	3662.46	3789.27	1.03462	0.133141
Q8N1F7	NUP93	5940.67	5000.78	6115.8	5959.14	5913.88	5898.59	5933.97	6064.53	6453.58	Q8N1F7	NUP93	5685.75	5923.87	1.04188	0.549161	Q8N1F7	NUP93	5923.87	6150.69	1.03829	0.278737
O95834	EMAL2	5445.75	4559.18	5774.53	4442.49	4454.21	4205.51	3763.51	4476.78	4032.91	O95834	EMAL2	5259.82	4367.4	0.830333	0.117142	O95834	EMAL2	4367.4	4091.07	0.936728	0.312275
O60524	NEMF	3672.06	3732.25	1105.31	1024.99	1047.98	980.716	913.944	717.494	1002.72	O60524	NEMF	2836.54	1017.89	0.358851	0.157927	O60524	NEMF	1017.89	878.054	0.862618	0.253626
Q96NA2	RILP	4049.85	3840.58	3924.85	2920.47	4624.41	3580.44	2534.83	2820.07	3473.97	Q96NA2	RILP	3938.43	3708.44	0.941605	0.619005	Q96NA2	RILP	3708.44	2942.96	0.793583	0.250193
Q99880	H2B1L	1742.13	250.652	735.261	9203.21	9970.16	13964.7	21240.3	22260.5	23101.8	Q99880	H2B1L	909.349	11046	12.1472	0.0332965	Q99880	H2B1L	11046	22200.8	2.00985	0.0270146
Q9BTE6	AASD1	1758.09	1855.23	2465.63	3506.88	2174.68	5104.83	3997.48	4038.93	4181.07	Q9BTE6	AASD1	2026.32	3595.46	1.77438	0.155078	Q9BTE6	AASD1	3595.46	4072.49	1.13268	0.535045
O00635	TRI38	1321.04	1485.42	1448.44	2123.9	1066.95	2039.91	2448.06	1544.4	1267.82	O00635	TRI38	1418.3	1743.59	1.22935	0.544205	O00635	TRI38	1743.59	1753.43	1.00564	0.969469
P52292	IMA1	366.504	220.511	161.852	83.2459	376.482	158.055	146.852	7104.29	404.002	P52292	IMA1	249.622	205.928	0.824956	0.561502	P52292	IMA1	205.928	2551.71	12.3913	0.332053
Q9BWJ5	SF3B5	10958	10245.3	8286.17	10401.7	9735.91	9798.61	10001.3	8640.51	9132.61	Q9BWJ5	SF3B5	9829.83	9978.74	1.01515	0.825069	Q9BWJ5	SF3B5	9978.74	9258.13	0.927785	0.209171
Q9NP80	PLPL8	1521.45	1837.86	1773.06	1651.67	1421.16	1659.16	3171.2	2871.16	1649.34	Q9NP80	PLPL8	1710.79	1577.33	0.921989	0.356465	Q9NP80	PLPL8	1577.33	2563.9	1.62547	0.150756
O95497	VNN1	47850.8	46185.4	49105.3	48196.5	45551.7	48685.2	64231.4	65169.7	64651.6	O95497	VNN1	47713.8	47477.8	0.995054	0.861826	O95497	VNN1	47477.8	64684.2	1.36241	0.0033209
Q01518	CAP1	190924	164365	165694	161038	164709	159368	148673	135778	132632	Q01518	CAP1	173661	161705	0.931152	0.290067	Q01518	CAP1	161705	139027	0.85976	0.0402155
P06737	PYGL	36863.4	34971.9	33398.7	33457.2	43055.3	43193.4	38986.9	42848.2	45002	P06737	PYGL	35078	39902	1.13752	0.281571	P06737	PYGL	39902	42279	1.05957	0.553399
Q13098	CSN1	8119.39	8283.84	7786.35	8322.96	7872.06	8431.99	8689.11	8448.43	7600.86	Q13098	CSN1	8063.19	8209	1.01808	0.55823	Q13098	CSN1	8209	8246.14	1.00452	0.946937
Q8N4B1	SESQ1	1747.97	1618.72	2795.99	2328.8	2010.83	2018	929.212	1193.11	566.637	Q8N4B1	SESQ1	2054.23	2119.21	1.03163	0.766479	Q8N4B1	SESQ1	2119.21	896.32	0.42295	0.048079
P39210	MPV17	1111.37	956.024	957.41	1337.96	513.027	338.149	690.72	746.586	790.945	P39210	MPV17	1008.27	729.712	0.723729	0.349835	P39210	MPV17	729.712	742.75	1.01787	0.690697
P30040	ERP29	33513.5	36263.6	33877.7	41271.6	39129.5	36904	37882	29507.4	40776.9	P30040	ERP29	34551.6	39101.7	1.13169	0.0421903	P30040	ERP29	39101.7	36055.4	0.922094	0.462976
P56182	RRP1	2225.47	2529.88	2317.81	2160.61	2197.42	1936.03	5143.94	5245.5	2545.41	P56182	RRP1	2357.72	2098.02	0.889852	0.100329	P56182	RRP1	2098.02	4311.62	2.05509	0.102395
P54646	AAPK2	642.163	402.051	538.784	478.842	553.601	447.052	752.694	925.47	536.485	P54646	AAPK2	527.666	493.165	0.934616	0.747294	P54646	AAPK2	493.165	738.217	1.4969	0.124165
Q9GZT8	NIF3L	5563.42	4511.97	4871.36	4804.94	4671.72	4378.33	4279.86	4340.71	4494.04	Q9GZT8	NIF3L	4982.25	4618.33	0.926956	0.362879	Q9GZT8	NIF3L	4618.33	4371.54	0.946562	0.177951
P05156	CFAI	10457.9	6235.88	7343.99	12014.6	11923.3	7547.76	9186.68	12849.1	13564.3	P05156	CFAI	8012.58	10495.2	1.30984	0.27835	P05156	CFAI	10495.2	11866.7	1.13068	0.542961
Q9NUM3	S39A9	1024.96	186.416	438.433	323.553	242.836	259.838	1020.9	1091.6	1145.34	Q9NUM3	S39A9	549.936	275.409	0.500803	0.4403	Q9NUM3	S39A9	275.409	1085.95	3.94303	0.00142439
P19823	ITIH2	2688.71	3708.82	2936.04	4823.47	5020.57	3813.78	4523.73	4838.65	4068.32	P19823	ITIH2	3111.19	4552.61	1.4633	0.0415717	P19823	ITIH2	4552.61	4476.9	0.983371	0.909985
P31939	PUR9	44956.6	45895.5	43970	44908.4	42025.6	41367.4	34828.3	35240.1	36732.7	P31939	PUR9	44940.7	42767.1	0.951635	0.174916	P31939	PUR9	42767.1	35600.4	0.832424	0.0059854
Q6IA86	ELP2	1060.5	1891.28	1965.55	1545.42	1065.35	2333.16	1045.32	2550.74	1571.52	Q6IA86	ELP2	1639.11	1647.98	1.00541	0.978546	Q6IA86	ELP2	1647.98	1722.53	1.04524	0.936799
O95070	YIF1A	13838.9	13359.3	13027.4	12556.5	12934.2	13038.9	10338	10326.3	9661.68	O95070	YIF1A	13408.5	12843.2	0.95784	0.121059	O95070	YIF1A	12843.2	10108.7	0.787082	0.00250115
P84074	HPCA	8374.65	7855.05	7780.06	7485.83	7648.81	7936.59	7869.73	6776.77	8406.67	P84074	HPCA	8003.25	7690.41	0.96091	0.245743	P84074	HPCA	7690.41	7684.39	0.999218	0.951175
Q92804	RBP56	3454.61	4635.24	2891.63	2451.22	2819.05	7054.94	2514.48	2209.43	2457.39	Q92804	RBP56	3660.49	4108.4	1.12236	0.965162	Q92804	RBP56	4108.4	2393.77	0.582651	0.328643
Q96DX5	ASB9	365.936	321.791	290.613	254.174	338.566	321.954	406.072	324.826	416.131	Q96DX5	ASB9	326.113	304.898	0.934945	0.561872	Q96DX5	ASB9	304.898	382.343	1.254	0.127492
Q96JD6	AKCL2	21213	21771.2	21419.9	22547.8	20710.3	21838.9	21856.4	23044.9	22348.5	Q96JD6	AKCL2	21468	21699	1.01076	0.72793	Q96JD6	AKCL2	21699	22416.6	1.03307	0.33357
Q9HAV7	GRPE1	67217.3	61408.2	65350	58344.5	59392.1	45621.1	49825.2	52026.2	50173.3	Q9HAV7	GRPE1	64658.5	54452.6	0.842156	0.162766	Q9HAV7	GRPE1	54452.6	50674.9	0.930624	0.52584
Q16798	MAON	3483.61	2173.94	4170.37	3102.35	3424.74	2835.27	3747.37	4318.73	4082.3	Q16798	MAON	3275.98	3120.78	0.952628	0.943917	Q16798	MAON	3120.78	4049.47	1.29758	0.021281
Q92674	CENPI	2515.19	2162.74	2171.22	2645.86	3103.23	2674.3	1738	1371.49	1501.68	Q92674	CENPI	2283.05	2807.8	1.22985	0.044643	Q92674	CENPI	2807.8	1537.06	0.547425	0.00287992
Q9HAU8	RNPL1	2243.55	1692.35	1777.43	2105.66	2641.43	2227.23	2348.32	2409.31	2492.77	Q9HAU8	RNPL1	1904.44	2324.77	1.22071	0.144934	Q9HAU8	RNPL1	2324.77	2416.8	1.03959	0.594934
P01116	RASK	2595.56	2628.42	2879.96	2515.03	2412.11	1910.11	2932.43	2801.23	3058.42	P01116	RASK	2701.32	2279.08	0.843694	0.165617	P01116	RASK	2279.08	2930.69	1.28591	0.084419
O43837	IDH3B	21072.2	20796.5	20810.9	20016.3	20631.1	20531.2	21351.2	22655.8	23016.4	O43837	IDH3B	20893.2	20392.9	0.976053	0.10592	O43837	IDH3B	20392.9	22341.1	1.09554	0.0426846
P49418	AMPH	1454.99	1318.44	1269.68	775.006	1159.01	1184.87	1195.55	1199.54	1254.13	P49418	AMPH	1347.7	1039.63	0.771409	0.175974	P49418	AMPH	1039.63	1216.4	1.17004	0.332206
O96007	MOC2B	1577.02	851.458	753.706	856.933	1677.36	440.175	1112.43	1693.84	1107.03	O96007	MOC2B	1060.73	991.488	0.934723	0.74872	O96007	MOC2B	991.488	1304.44	1.31563	0.416779
P13196	HEM1	11623.9	11326.5	10111.2	12279	12670.4	12236.9	12154.8	11820	12647.4	P13196	HEM1	11020.5	12395.4	1.12476	0.100132	P13196	HEM1	12395.4	12207.4	0.984831	0.537607
P16455	MGMT	3284.14	3241.56	3090.24	3466.96	3374.76	3650.59	3558.72	3303.49	3006.8	P16455	MGMT	3205.31	3497.44	1.09114	0.0446542	P16455	MGMT	3497.44	3289.67	0.940594	0.330586
Q96PU8	QKI	2211.96	2231.46	2244.7	2388.07	2127.86	2318.76	1872.81	1524.51	1115.02	Q96PU8	QKI	2229.37	2278.23	1.02191	0.614454	Q96PU8	QKI	2278.23	1504.12	0.660212	0.0947865
P0CG08	GPHRB	139.921	98.7852	75.1211	205.732	254.895	253.808	416.739	451.177	411.825	P0CG08	GPHRB	104.609	238.145	2.27652	0.0288074	P0CG08	GPHRB	238.145	426.58	1.79126	0.00702545
Q12907	LMAN2	80739.4	84358.8	81876.9	77787.9	77464.8	78296.1	72367.2	72949.2	73418.7	Q12907	LMAN2	82325	77849.6	0.945637	0.0433214	Q12907	LMAN2	77849.6	72911.7	0.936571	0.000360038
Q9Y4L5	RN115	738.982	736.453	726.796	722.431	706.535	599.556	555.917	474.06	566.375	Q9Y4L5	RN115	734.077	676.174	0.921122	0.282511	Q9Y4L5	RN115	676.174	532.117	0.786953	0.0426309
Q9H6V9	LDAH	3767.4	3055.57	3832.21	3172.98	2954.56	3642.37	3274.83	3142.54	3122.2	Q9H6V9	LDAH	3551.73	3256.64	0.916917	0.422131	Q9H6V9	LDAH	3256.64	3179.86	0.976423	0.775965
O75382	TRIM3	271.224	248.003	502.564	501.92	304.197	595.221	372.181	337.319	412.858	O75382	TRIM3	340.597	467.113	1.37145	0.333819	O75382	TRIM3	467.113	374.12	0.800919	0.454293
Q96BQ5	CC127	854.679	974.175	983.376	767.7	695.272	411.743	887.827	1108.33	933.252	Q96BQ5	CC127	937.41	624.905	0.666629	0.145135	Q96BQ5	CC127	624.905	976.47	1.56259	0.120501
Q8WVM8	SCFD1	18458.8	16996.9	15959.4	16167.7	15270.3	15262	16163.5	15251.2	15912.6	Q8WVM8	SCFD1	17138.4	15566.6	0.908293	0.139738	Q8WVM8	SCFD1	15566.6	15775.8	1.01343	0.631182
Q96KG9	SCYL1	2387.78	8929.95	2862.77	8749.04	2343.01	5905.97	7605.48	2701.79	1802.82	Q96KG9	SCYL1	4726.83	5666	1.19869	0.708506	Q96KG9	SCYL1	5666	4036.7	0.712442	0.533707
Q9Y305	ACOT9	34731.5	21138.2	42299.9	38673.8	36744.5	39796.3	39658.2	42282.9	40301.9	Q9Y305	ACOT9	32723.2	38404.9	1.17363	0.435377	Q9Y305	ACOT9	38404.9	40747.7	1.061	0.123689
P11310	ACADM	57095.6	54688.4	56101.3	52766.4	53440.7	51551.1	62419	58457.3	63089	P11310	ACADM	55961.8	52586.1	0.939678	0.0200924	P11310	ACADM	52586.1	61321.8	1.16612	0.0124284
Q96N67	DOCK7	13782.3	16087.7	14667.9	14160.2	15379.5	15399.8	13241.5	13666.1	12904.7	Q96N67	DOCK7	14845.9	14979.8	1.00902	0.857444	Q96N67	DOCK7	14979.8	13270.8	0.885909	0.0289721
Q96N66	MBOA7	5035.61	5918.87	5861.69	5170.69	5023.31	4842.89	6045.4	6064.83	5891.87	Q96N66	MBOA7	5605.39	5012.3	0.894192	0.161201	Q96N66	MBOA7	5012.3	6000.7	1.1972	0.00387365
Q6P4A7	SFXN4	2835.16	4238.35	3543.56	3822.55	4295.38	5224.04	5080.3	3769.7	3156.22	Q6P4A7	SFXN4	3539.02	4447.32	1.25665	0.193282	Q6P4A7	SFXN4	4447.32	4002.07	0.899883	0.526896
Q9BYX2	TBD2A	1888.24	1105.07	1938.47	1519.58	1064.02	760.987	1429.16	1360.87	927.353	Q9BYX2	TBD2A	1643.93	1114.86	0.67817	0.217472	Q9BYX2	TBD2A	1114.86	1239.13	1.11146	0.629672
Q9UJ83	HACL1	22702.7	20387.6	20058	19150.4	20396.6	20816.4	20466.5	21505.3	20582.9	Q9UJ83	HACL1	21049.4	20121.1	0.955899	0.401831	Q9UJ83	HACL1	20121.1	20851.6	1.0363	0.301925
Q6WCQ1	MPRIP	2812.62	2133.28	2282.3	2246.49	2538.3	2647.41	2270.16	1963.26	2341.09	Q6WCQ1	MPRIP	2409.4	2477.4	1.02822	0.757395	Q6WCQ1	MPRIP	2477.4	2191.51	0.884599	0.168915
P48556	PSMD8	27148.7	28457.8	28199.7	23929.5	24463.3	24983.1	12172.3	21182.5	22387.9	P48556	PSMD8	27935.4	24458.6	0.875542	0.00240227	P48556	PSMD8	24458.6	18580.9	0.759686	0.251906
O43716	GATC	2181.57	2015.31	2174.23	2113.43	1982.8	1548.52	1387.83	1499.9	1338.69	O43716	GATC	2123.7	1881.58	0.88599	0.304873	O43716	GATC	1881.58	1408.81	0.748737	0.0838191
Q8WUX2	CHAC2	2269.24	1977.09	2027.05	1642.17	1367.12	1636.15	1168.88	898.23	915.822	Q8WUX2	CHAC2	2091.13	1548.48	0.740501	0.0186767	Q8WUX2	CHAC2	1548.48	994.312	0.642121	0.0157839
Q96CU9	FXRD1	6941.25	4287.64	3351.27	3258.99	2602.42	4033.95	4603.86	3337.47	3851.82	Q96CU9	FXRD1	4860.05	3298.45	0.678687	0.240034	Q96CU9	FXRD1	3298.45	3931.05	1.19179	0.314741
P26599	PTBP1	29737.5	20277.1	28453.7	27708.2	28763.4	26226.2	30967.1	27857.4	32309.7	P26599	PTBP1	26156.1	27566	1.0539	0.644186	P26599	PTBP1	27566	30378.1	1.10201	0.151508
Q8N8J7	F241A	254.94	175.401	651.7	253.838	593.893	345.396	495.362	615.319	277.807	Q8N8J7	F241A	360.681	397.709	1.10266	0.701419	Q8N8J7	F241A	397.709	462.83	1.16374	0.661751
Q96S52	PIGS	13015.2	14335.8	13608.3	11541.4	9697.47	12953.7	11020.5	8712.1	5528.67	Q96S52	PIGS	13653.1	11397.5	0.834795	0.146491	Q96S52	PIGS	11397.5	8420.42	0.738793	0.234866
O43148	MCES	5731.96	5753.56	4462.05	4215.86	5624.2	7647.51	4339.41	3008.91	3592.92	O43148	MCES	5315.86	5829.19	1.09657	0.740944	O43148	MCES	5829.19	3647.08	0.625658	0.103036
P0DOY3	IGLC3	234.223	114.614	84.9243	184.591	146.734	179.384	193.036	44.8896	194.903	P0DOY3	IGLC3	144.587	170.236	1.1774	0.493697	P0DOY3	IGLC3	170.236	144.276	0.847507	0.547296
P62269	RS18	44367.9	47060	45565.1	48997.7	47704.1	50131	47208.6	45698	43066.3	P62269	RS18	45664.3	48944.3	1.07183	0.0369609	P62269	RS18	48944.3	45324.3	0.926039	0.0833323
Q9NV35	NUD15	792.316	715.471	484.887	731.214	548.087	966.525	262.061	916.879	733.223	Q9NV35	NUD15	664.225	748.609	1.12704	0.633577	Q9NV35	NUD15	748.609	637.388	0.85143	0.579927
Q96F24	NRBF2	261.247	319.567	203.732	364.194	300.27	315.539	186.181	191.015	230.54	Q96F24	NRBF2	261.515	326.668	1.24913	0.204202	Q96F24	NRBF2	326.668	202.579	0.620136	0.00608181
P00325	ADH1B	50197.4	52460	52534.7	63826.8	65294.1	61651.1	56008.8	56295.6	60019.3	P00325	ADH1B	51730.7	63590.7	1.22926	0.000816771	P00325	ADH1B	63590.7	57441.3	0.903297	0.0244974
Q13510	ASAH1	4695.98	2828.19	4387.64	3780.57	4283.33	3478.19	4338.09	3580.95	4081.1	Q13510	ASAH1	3970.6	3847.37	0.968963	0.951654	Q13510	ASAH1	3847.37	4000.05	1.03968	0.658952
O00154	BACH	7843.56	8856.61	8773.54	7792.06	7458.02	7625.94	7443.46	7982.84	7711.78	O00154	BACH	8491.24	7625.34	0.898025	0.101092	O00154	BACH	7625.34	7712.69	1.01146	0.668767
Q96HE7	ERO1A	48794.3	42452.6	46892.9	41052.6	41095	39371.9	47982.2	45983.5	46626.1	Q96HE7	ERO1A	46046.6	40506.5	0.879685	0.0796065	Q96HE7	ERO1A	40506.5	46863.9	1.15695	0.00159675
P35813	PPM1A	10567.4	11551.6	11787	10673.9	11139.9	10773.9	10350.2	8718.45	10358.7	P35813	PPM1A	11302	10862.6	0.96112	0.371988	P35813	PPM1A	10862.6	9809.11	0.90302	0.203939
Q9H8M1	CQ10B	570.555	524.707	558.644	584.841	572.64	542.544	470.659	508.311	517.091	Q9H8M1	CQ10B	551.302	566.675	1.02788	0.458256	Q9H8M1	CQ10B	566.675	498.687	0.880023	0.0274006
Q9C0H9	SRCN1	1007.21	845.249	962.396	493.414	582.809	1039.01	1395.92	816.854	1286.11	Q9C0H9	SRCN1	938.286	705.079	0.751454	0.27222	Q9C0H9	SRCN1	705.079	1166.29	1.65413	0.13782
Q12849	GRSF1	3414.49	3759.04	3904.56	2576.36	3575.92	2958.32	2609.68	2383.37	2302.86	Q12849	GRSF1	3692.7	3036.87	0.822399	0.154151	Q12849	GRSF1	3036.87	2431.97	0.800815	0.140252
O14545	TRAD1	2747.14	989.503	2405.46	1635.83	1546.37	1796.39	1791.27	1833.93	1746.28	O14545	TRAD1	2047.37	1659.53	0.810569	0.74243	O14545	TRAD1	1659.53	1790.49	1.07891	0.211097
Q99487	PAFA2	5147.96	4705.86	5175.92	4260.33	4450.27	4242.15	4173.7	1901.28	1793.12	Q99487	PAFA2	5009.91	4317.58	0.861809	0.0243907	Q99487	PAFA2	4317.58	2622.7	0.607445	0.167746
Q14240	IF4A2	21004.5	23252.3	25437.8	24605.7	24979	23958	24830.9	25526.9	26229	Q14240	IF4A2	23231.5	24514.2	1.05521	0.414577	Q14240	IF4A2	24514.2	25528.9	1.04139	0.117282
Q8TD19	NEK9	3820.58	4948.03	4364.23	4513.67	4292.03	4316.58	3177.91	3405.78	3738.82	Q8TD19	NEK9	4377.61	4374.1	0.999196	0.95796	Q8TD19	NEK9	4374.1	3440.84	0.786639	0.0260497
Q15084	PDIA6	70439	79475.3	90350.5	81207.5	76523	70369	59990.6	66623.6	54016.5	Q15084	PDIA6	80088.3	76033.2	0.949367	0.597629	Q15084	PDIA6	76033.2	60210.2	0.791894	0.0389613
Q10472	GALT1	3090.22	3176.94	2939.86	5002.63	4974.17	4912.64	5268.26	5288.55	5749.76	Q10472	GALT1	3069.01	4963.15	1.61718	0.00138902	Q10472	GALT1	4963.15	5435.52	1.09518	0.0825683
O75976	CBPD	2071.38	2135.52	2382.38	1976.5	1817.6	1496.96	2040.44	1888.11	2269.08	O75976	CBPD	2196.42	1763.69	0.802982	0.0941928	O75976	CBPD	1763.69	2065.87	1.17134	0.185709
O43488	ARK72	21516.1	24152.5	21633.4	28516.2	29219.6	30450	32601.4	35374	33728.3	O43488	ARK72	22434	29395.3	1.3103	0.00788957	O43488	ARK72	29395.3	33901.2	1.15329	0.0104866
P15428	PGDH	2991.41	2573.24	1717.07	2836.34	5116.63	5094.15	3646.86	3271.79	3725	P15428	PGDH	2427.24	4349.04	1.79176	0.0908545	P15428	PGDH	4349.04	3547.88	0.815786	0.479674
P30408	T4S1	3697.34	5734.93	5655.95	4378.75	3724.19	3863.29	2798.58	4769.58	5221.55	P30408	T4S1	5029.41	3988.74	0.793085	0.271786	P30408	T4S1	3988.74	4263.23	1.06882	0.880554
Q01780	EXOSX	1706.67	2024.25	1705.19	1662.67	2036.9	1874.38	3551.72	3105.76	3000.06	Q01780	EXOSX	1812.04	1857.99	1.02536	0.776499	Q01780	EXOSX	1857.99	3219.18	1.73262	0.00229919
P51398	RT29	14701.8	13756.8	12607.1	13229.7	12762.3	11928	12005.9	13253	12273	P51398	RT29	13688.6	12640	0.923398	0.227235	P51398	RT29	12640	12510.7	0.989768	0.82153
Q93050	VPP1	6800.21	7751.72	6932.44	7392.3	7388.26	7211.81	8677.47	8391.73	9353.07	Q93050	VPP1	7161.46	7330.79	1.02364	0.605297	Q93050	VPP1	7330.79	8807.42	1.20143	0.0237771
Q8WXA3	RUFY2	8922.74	7482.56	8432.32	5632.16	5430.04	5659.99	4118.61	4436.32	4466.23	Q8WXA3	RUFY2	8279.21	5574.06	0.67326	0.0128635	Q8WXA3	RUFY2	5574.06	4340.38	0.778675	0.00347987
P36268	GGT2	12465.2	9780.97	10253.6	10055	14951.2	15660.9	13487.3	13544	15503.3	P36268	GGT2	10833.2	13555.7	1.25131	0.2755	P36268	GGT2	13555.7	14178.2	1.04592	0.711232
Q8NFA0	UBP32	954.256	805.248	12313.6	1221.81	3167.72	1994.66	2585.35	3428.53	2380.08	Q8NFA0	UBP32	4691.04	2128.06	0.453644	0.946984	Q8NFA0	UBP32	2128.06	2797.98	1.3148	0.350775
O15066	KIF3B	2529.47	4899.78	4693.72	1649.91	2604.03	4940.97	1843.19	1834.61	1396.27	O15066	KIF3B	4040.99	3064.97	0.75847	0.436587	O15066	KIF3B	3064.97	1691.35	0.551834	0.252047
Q8N1Q1	CAH13	751.707	957.485	297.038	993.44	629.549	383.76	696.395	547.45	609.268	Q8N1Q1	CAH13	668.743	668.916	1.00026	0.936292	Q8N1Q1	CAH13	668.916	617.704	0.92344	0.972114
Q9BST9	RTKN	8468.82	8613.2	8008.48	7161.71	7335.97	6642.53	7250.67	6970.92	5904.02	Q9BST9	RTKN	8363.5	7046.74	0.842559	0.0120247	Q9BST9	RTKN	7046.74	6708.54	0.952006	0.510855
Q8N8N7	PTGR2	1557.86	3050.63	2395.27	2745.84	3256.72	2579.07	3853.73	3314.85	4147.32	Q8N8N7	PTGR2	2334.59	2860.54	1.22529	0.355763	Q8N8N7	PTGR2	2860.54	3771.97	1.31862	0.0447712
P05204	HMGN2	5070.44	3450.19	3282.85	3374.07	5672.65	5869.74	3388.34	3559.18	5748.49	P05204	HMGN2	3934.49	4972.15	1.26373	0.381359	P05204	HMGN2	4972.15	4232	0.851141	0.548833
P51114	FXR1	5611.71	5663.32	4682.97	5003.43	5299.45	5149.33	4305.91	4210.75	4251.79	P51114	FXR1	5319.33	5150.74	0.968305	0.692796	P51114	FXR1	5150.74	4256.15	0.826319	0.00324116
P35580	MYH10	7656.37	10638.5	9330.39	13409.4	12211.6	9937.33	11126.6	9845.11	13018.4	P35580	MYH10	9208.43	11852.8	1.28716	0.123678	P35580	MYH10	11852.8	11330	0.955899	0.732422
Q9NUU7	DD19A	1129.73	1412.82	1361.31	1287.88	1075.4	1302.67	519.837	982.663	933.897	Q9NUU7	DD19A	1301.29	1221.98	0.939058	0.541886	Q9NUU7	DD19A	1221.98	812.132	0.664602	0.153301
P07948	LYN	297.727	514.037	479.401	52.6531	487.953	29.8586	607.966	690.294	349.453	P07948	LYN	430.388	190.155	0.441822	0.213096	P07948	LYN	190.155	549.238	2.88837	0.170071
A6NMY6	AXA2L	160225	161055	156262	175707	178965	176578	161084	149175	163154	A6NMY6	AXA2L	159180	177083	1.11247	0.00160353	A6NMY6	AXA2L	177083	157804	0.891131	0.0488397
O60664	PLIN3	30652.8	28987.6	39072.9	26967.6	22031	27299.6	30329.2	31376.8	31574.1	O60664	PLIN3	32904.4	25432.7	0.772927	0.0970113	O60664	PLIN3	25432.7	31093.4	1.22257	0.0935369
P46926	GNPI1	10715.9	12898.9	12696.8	9440.08	11529.6	11243.4	19892.5	20382.3	20557.8	P46926	GNPI1	12103.9	10737.7	0.88713	0.237112	P46926	GNPI1	10737.7	20277.6	1.88845	0.00829687
Q14126	DSG2	4625.81	3621.12	3788.15	3270.75	3802.53	3726.72	3342.21	3299.79	2405.13	Q14126	DSG2	4011.7	3600	0.897376	0.315145	Q14126	DSG2	3600	3015.71	0.837697	0.219885
Q9H8T0	AKTIP	8080.7	8568.49	8501.27	7995.95	8080.69	8104.1	8982.31	7479.5	7581.94	Q9H8T0	AKTIP	8383.48	8060.25	0.961443	0.162372	Q9H8T0	AKTIP	8060.25	8014.58	0.994335	0.89039
P35125	UBP6	954.256	805.248	12313.6	1221.81	3167.72	1994.66	2585.35	3428.53	2380.08	P35125	UBP6	4691.04	2128.06	0.453644	0.946984	P35125	UBP6	2128.06	2797.98	1.3148	0.350775
Q9NYP7	ELOV5	877.817	893.684	701.926	300.793	384.299	354.988	248.745	444.688	798.419	Q9NYP7	ELOV5	824.476	346.693	0.420501	0.00125584	Q9NYP7	ELOV5	346.693	497.284	1.43436	0.529353
Q8WU76	SCFD2	12682.5	11953.8	11748.6	7943.14	5378.45	10539.3	7739.5	7481.65	7504.55	Q8WU76	SCFD2	12128.3	7953.64	0.655792	0.141267	Q8WU76	SCFD2	7953.64	7575.23	0.952423	0.95712
Q8N6L1	KTAP2	4065.56	4988.44	4970	1041.38	2557.19	2883.06	2108.39	3637.49	3501.74	Q8N6L1	KTAP2	4674.66	2160.54	0.462181	0.110486	Q8N6L1	KTAP2	2160.54	3082.54	1.42675	0.334796
Q9Y666	S12A7	17516	17806.7	24886	15216.9	11337.4	10734.4	8538.05	9417.51	6395.44	Q9Y666	S12A7	20069.6	12429.6	0.619325	0.0388858	Q9Y666	S12A7	12429.6	8117	0.653039	0.0550159
Q15120	PDK3	480.493	601.797	507.97	399.534	1097.9	691.395	707.021	806.1	473.364	Q15120	PDK3	530.087	729.611	1.3764	0.497588	Q15120	PDK3	729.611	662.162	0.907555	0.913754
P02790	HEMO	1353.66	1608.41	1260.72	2342.16	1390.57	1439.91	1190.06	1451.2	1790.52	P02790	HEMO	1407.6	1724.21	1.22493	0.408344	P02790	HEMO	1724.21	1477.26	0.856774	0.540395
O75146	HIP1R	20551.9	16667.4	18590.2	16666.8	19353.1	19258.8	18326.7	17729.3	15290.5	O75146	HIP1R	18603.1	18426.2	0.99049	0.920764	O75146	HIP1R	18426.2	17115.5	0.928868	0.373058
P15291	B4GT1	1941.12	2150.55	1780.5	1861.7	1450.55	1368.88	2184.18	2787.09	2251.04	P15291	B4GT1	1957.39	1560.38	0.797174	0.116521	P15291	B4GT1	1560.38	2407.44	1.54285	0.024553
Q9H0L4	CSTFT	193.509	3525.09	3179.05	160.361	132.415	193.643	202.206	149.05	177.449	Q9H0L4	CSTFT	2299.22	162.14	0.0705195	0.157511	Q9H0L4	CSTFT	162.14	176.235	1.08693	0.56915
Q7Z434	MAVS	19169.9	12872.2	12927.8	11121.5	10246.2	14163.2	10949.2	11760.2	10019.8	Q7Z434	MAVS	14990	11843.6	0.790103	0.24409	Q7Z434	MAVS	11843.6	10909.7	0.921147	0.54016
P11234	RALB	9472.16	8128.09	9054.08	8833.39	8697.67	8014.31	7232.95	5675.35	3728.47	P11234	RALB	8884.78	8515.12	0.958395	0.496198	P11234	RALB	8515.12	5545.59	0.651264	0.135554
Q9BX40	LS14B	87.7946	91.9186	112.242	69.1358	76.728	71.4315	186.193	119.529	159.187	Q9BX40	LS14B	97.3183	72.4318	0.744277	0.0461743	Q9BX40	LS14B	72.4318	154.97	2.13953	0.0241694
P15259	PGAM2	8248.28	11692.9	9015.96	20869.4	15835.1	15514.1	36810.8	39524.1	45070.2	P15259	PGAM2	9652.37	17406.2	1.80331	0.0142561	P15259	PGAM2	17406.2	40468.4	2.32494	0.00328428
Q96PC5	MIA2	9918.27	9192.83	9136.85	10311.8	11194.1	9564.54	8535.13	9539.89	8403.46	Q96PC5	MIA2	9415.98	10356.8	1.09992	0.165861	Q96PC5	MIA2	10356.8	8826.16	0.852208	0.0587736
Q16864	VATF	14708.3	15846.1	13798.9	7051.43	12769.7	12779.1	11699.5	11283.3	10481.6	Q16864	VATF	14784.5	10866.8	0.735012	0.222609	Q16864	VATF	10866.8	11154.8	1.02651	0.787081
P39687	AN32A	28090.4	24398.1	25578.8	25229.6	24944.6	26906.9	26217.9	28528.4	22037	P39687	AN32A	26022.5	25693.7	0.987366	0.82334	P39687	AN32A	25693.7	25594.4	0.996137	0.918813
Q92878	RAD50	7993.67	5510.77	4848.38	5091.45	4919.72	6346.05	8678.13	7165.66	5912.7	Q92878	RAD50	6117.61	5452.41	0.891264	0.60222	Q92878	RAD50	5452.41	7252.16	1.33009	0.116976
Q9UPU5	UBP24	3784.42	3916.78	3910.75	5468.72	5742.34	5613.1	6455.62	6871.34	6756.12	Q9UPU5	UBP24	3870.65	5608.06	1.44887	4.82322e-05	Q9UPU5	UBP24	5608.06	6694.36	1.1937	0.00216027
Q96AQ8	MCUR1	542.03	624.47	528.837	487.271	793.354	620.888	812.166	829.935	776.567	Q96AQ8	MCUR1	565.113	633.837	1.12161	0.568536	Q96AQ8	MCUR1	633.837	806.223	1.27197	0.204087
P61586	RHOA	27373.8	27257	23866.2	24564.7	23708.7	23953.6	16416.6	13575.1	15197.8	P61586	RHOA	26165.7	24075.7	0.920125	0.207945	P61586	RHOA	24075.7	15063.2	0.625659	0.0111987
Q53GS7	GLE1	327.804	197.65	128.09	187.415	285.38	242.48	324.912	311.486	279.15	Q53GS7	GLE1	217.848	238.425	1.09445	0.654697	Q53GS7	GLE1	238.425	305.182	1.27999	0.157275
Q9BRT2	UQCC2	6809.18	6908.21	7160.13	7416.69	5897.37	5986.84	6363.42	6151.33	8340.22	Q9BRT2	UQCC2	6959.18	6433.63	0.924482	0.374746	Q9BRT2	UQCC2	6433.63	6951.66	1.08052	0.579807
A5YKK6	CNOT1	6240.49	6106.06	5465.54	4616.81	4720.9	5173.99	3593.68	4254.82	4215.98	A5YKK6	CNOT1	5937.36	4837.23	0.814711	0.0200885	A5YKK6	CNOT1	4837.23	4021.49	0.831362	0.0554064
Q96E39	RMXL1	893.442	1442.69	2193.93	1317.43	982.641	1254.98	1539.03	1147.82	597.222	Q96E39	RMXL1	1510.02	1185.02	0.784769	0.558707	Q96E39	RMXL1	1185.02	1094.69	0.923777	0.665621
Q8TAA3	PSMA8	36894.1	37561	36810.4	30798.8	29123.6	18573.1	18659.2	17871.4	17475.4	Q8TAA3	PSMA8	37088.5	26165.2	0.70548	0.144907	Q8TAA3	PSMA8	26165.2	18002	0.688012	0.158449
Q9P003	CNIH4	1061.43	1095.73	1286.06	1942.18	1872.18	1652.68	2433.63	2466.01	2458.65	Q9P003	CNIH4	1147.74	1822.35	1.58777	0.00428943	Q9P003	CNIH4	1822.35	2452.76	1.34594	0.0249449
Q14847	LASP1	412994	453612	459691	345791	333100	287108	254174	275513	291611	Q14847	LASP1	442099	322000	0.728342	0.0139976	Q14847	LASP1	322000	273766	0.850206	0.0891294
P20700	LMNB1	3207.05	3045.6	3811.47	4086.2	6228.23	5888.37	6157.83	5619.42	7756.89	P20700	LMNB1	3354.71	5400.93	1.60996	0.0526007	P20700	LMNB1	5400.93	6511.38	1.2056	0.305686
P13798	ACPH	36969	34698.1	37985.8	32481.3	32860.2	31412.2	25514.6	25977.7	26042	P13798	ACPH	36551	32251.2	0.882364	0.0262192	P13798	ACPH	32251.2	25844.8	0.801358	0.000855615
Q9Y6W3	CAN7	2506.87	2495.13	4266.92	2611.87	3818.01	4406.61	2192.25	2360.24	2222.61	Q9Y6W3	CAN7	3089.64	3612.16	1.16912	0.522009	Q9Y6W3	CAN7	3612.16	2258.36	0.625211	0.100444
P49748	ACADV	124328	138310	126797	138424	131789	125103	130151	124964	106284	P49748	ACADV	129812	131772	1.0151	0.746421	P49748	ACADV	131772	120467	0.914204	0.273262
Q6PK18	OGFD3	697.545	444.323	700.851	208.97	386.297	148.449	143.039	555.647	224.497	Q6PK18	OGFD3	614.24	247.906	0.403597	0.0540424	Q6PK18	OGFD3	247.906	307.728	1.24131	0.800041
Q9Y6I9	TX264	3309.32	2864.11	2428.91	2954.43	3088.69	3263.11	3711.29	3447.59	4837.27	Q9Y6I9	TX264	2867.45	3102.07	1.08182	0.442865	Q9Y6I9	TX264	3102.07	3998.72	1.28905	0.132588
Q5HYK7	SH319	3776.31	2826.95	3756.15	2390.9	2645.07	2964.75	3018.77	2472.1	2744.63	Q5HYK7	SH319	3453.14	2666.91	0.772314	0.101568	Q5HYK7	SH319	2666.91	2745.16	1.02934	0.745807
Q9UBI1	COMD3	1363.18	1581.51	2197.73	2399.06	1774.8	2463.48	1771.51	1671.58	1905.61	Q9UBI1	COMD3	1714.14	2212.45	1.2907	0.212364	Q9UBI1	COMD3	2212.45	1782.9	0.805851	0.179272
Q9BQP7	MGME1	842.646	1192.63	484.307	568.17	529.283	639.058	143.879	881.522	425.472	Q9BQP7	MGME1	839.862	578.837	0.689205	0.359009	Q9BQP7	MGME1	578.837	483.624	0.835511	0.506581
Q5T5U3	RHG21	757.175	489.514	549.564	665.897	634.971	528.684	958.072	734.967	846.443	Q5T5U3	RHG21	598.751	609.851	1.01854	0.847571	Q5T5U3	RHG21	609.851	846.494	1.38803	0.0350699
P15151	PVR	13958.4	12988	10942.6	12596.5	11904.1	12452.7	7540.71	6726.08	5915.55	P15151	PVR	12629.7	12317.8	0.975306	0.808907	P15151	PVR	12317.8	6727.45	0.546157	0.00964847
Q9UKU0	ACSL6	1633.49	1445.28	1557.92	1372.28	1543.01	1363.08	956.058	1230.3	1142.6	Q9UKU0	ACSL6	1545.56	1426.12	0.922719	0.208279	Q9UKU0	ACSL6	1426.12	1109.65	0.778092	0.0561374
P07741	APT	8053.41	6132.72	5678.15	10730.3	10973.1	10305.1	16845.1	15305.5	16785.3	P07741	APT	6621.43	10669.5	1.61136	0.0405614	P07741	APT	10669.5	16312	1.52884	0.000953792
Q8TF05	PP4R1	3489.58	4034.26	6922.37	3212.27	6548.76	5341.68	2516.58	5326.83	2565.15	Q8TF05	PP4R1	4815.4	5034.24	1.04544	0.880796	Q8TF05	PP4R1	5034.24	3469.52	0.689185	0.2931
Q02413	DSG1	5367.55	4996.69	5266.05	478.476	740.342	466.598	689.672	467.973	828.417	Q02413	DSG1	5210.1	561.805	0.10783	0.00379754	Q02413	DSG1	561.805	662.021	1.17838	0.516669
Q96GQ7	DDX27	595.641	316.422	503.031	385.462	304.057	307.905	935.492	611.933	545.591	Q96GQ7	DDX27	471.698	332.475	0.704847	0.224745	Q96GQ7	DDX27	332.475	697.672	2.09842	0.0316149
Q8IWE5	PKHM2	1162.63	451.005	1085.29	367.416	645.179	655.938	629.44	642.051	635.795	Q8IWE5	PKHM2	899.64	556.178	0.618222	0.306815	Q8IWE5	PKHM2	556.178	635.762	1.14309	0.472202
P04406	G3P	199483	185971	173872	199548	207549	193692	235312	244851	229903	P04406	G3P	186442	200263	1.07413	0.201719	P04406	G3P	200263	236688	1.18189	0.003626
Q9BY44	EIF2A	7381.65	7423.87	8385.16	7767.17	7871.17	7338.13	6676.66	7101.51	7497.96	Q9BY44	EIF2A	7730.23	7658.82	0.990763	0.87534	Q9BY44	EIF2A	7658.82	7092.05	0.925997	0.135545
Q96M27	PRRC1	10381.7	7590.92	7480.21	6911.44	6809.31	6937.99	5844.9	5830.19	5171.91	Q96M27	PRRC1	8484.26	6886.24	0.811649	0.206483	Q96M27	PRRC1	6886.24	5615.67	0.815491	0.0342596
O60711	LPXN	4579.98	10147	10636.8	6755.36	8516.66	5515.52	6680.12	14093	3631.17	O60711	LPXN	8454.58	6929.18	0.819577	0.659071	O60711	LPXN	6929.18	8134.75	1.17398	0.956554
Q9Y508	RN114	10804.1	13298.7	12502.6	11478.4	9355.54	9220.23	7857.92	7516.84	5704.06	Q9Y508	RN114	12201.8	10018.1	0.821032	0.102953	Q9Y508	RN114	10018.1	7026.27	0.701361	0.0488088
Q8IWV8	UBR2	76.5598	67.1921	1077.89	374.51	64.2274	64.6141	168.839	496.317	68.0386	Q8IWV8	UBR2	407.213	167.784	0.412029	0.716811	Q8IWV8	UBR2	167.784	244.398	1.45663	0.626212
P12235	ADT1	31562.8	31641.5	30590.9	28126.6	28487.5	28773	30164.5	30455.3	31116.5	P12235	ADT1	31265	28462.4	0.910357	0.00370686	P12235	ADT1	28462.4	30578.8	1.07436	0.00438807
Q9BTM9	URM1	2291.68	2318.53	2154.76	2187.78	2288.15	2075.63	2057.56	1229.67	1814.46	Q9BTM9	URM1	2254.99	2183.85	0.968453	0.424255	Q9BTM9	URM1	2183.85	1700.57	0.7787	0.218144
Q12788	TBL3	1222.16	858.577	792.742	1026.26	1234.43	869.023	719.635	662.527	523.625	Q12788	TBL3	957.827	1043.24	1.08917	0.608219	Q12788	TBL3	1043.24	635.262	0.608934	0.0238283
P37268	FDFT	1899.15	2182.89	2330.94	3169.11	2664.75	3146.42	4506.63	4765.54	4610.78	P37268	FDFT	2137.66	2993.43	1.40033	0.0153163	P37268	FDFT	2993.43	4627.65	1.54594	0.0113636
P08779	K1C16	14848.5	27257.4	12105.7	2696.79	3403.12	11209.5	5694.54	5114.64	5056.5	P08779	K1C16	18070.5	5769.8	0.319294	0.0804915	P08779	K1C16	5769.8	5288.56	0.916592	0.812186
Q13884	SNTB1	13205.2	13662.6	14140.7	13040.8	13834.9	13348.5	13426.9	14816.1	14161.4	Q13884	SNTB1	13669.5	13408.1	0.980873	0.504495	Q13884	SNTB1	13408.1	14134.8	1.0542	0.205995
P56385	ATP5I	13784.9	13000.5	13017.9	16082.2	15396.9	15970.8	16113	16552.3	16239.9	P56385	ATP5I	13267.8	15816.6	1.19211	0.00263982	P56385	ATP5I	15816.6	16301.7	1.03067	0.141761
Q9NUQ9	CYRIB	29609	23345.6	20620.8	18980.7	19116	18159.7	14242.4	14552.2	13225.6	Q9NUQ9	CYRIB	24525.1	18752.1	0.764609	0.13332	Q9NUQ9	CYRIB	18752.1	14006.7	0.746942	0.00260944
Q9P2W9	STX18	9741.29	11187.1	9894.69	8624.44	8556.27	6876.5	7329.44	5665.68	6832.05	Q9P2W9	STX18	10274.3	8019.07	0.780494	0.056122	Q9P2W9	STX18	8019.07	6609.05	0.824167	0.143913
Q5NDL2	EOGT	777.568	818.211	719.912	576.085	408.108	478.23	481.355	577.174	818.631	Q5NDL2	EOGT	771.897	487.474	0.631527	0.0302458	Q5NDL2	EOGT	487.474	625.72	1.2836	0.284143
P62258	1433E	68444.2	68366.1	66492.4	65621.2	66052.9	65341	65370.1	63234.8	60412.8	P62258	1433E	67767.6	65671.7	0.969073	0.0680751	P62258	1433E	65671.7	63005.9	0.959407	0.206062
Q13576	IQGA2	52312	31648.4	43755.9	51618.6	50723.7	51365.1	56168.3	53623.8	52786.1	Q13576	IQGA2	42572.1	51235.8	1.20351	0.295853	Q13576	IQGA2	51235.8	54192.8	1.05771	0.0864737
Q14156	EFR3A	1307.76	821.027	1556.87	1694.83	994.679	1574.33	1169.43	988.014	1601.57	Q14156	EFR3A	1228.55	1421.28	1.15687	0.576675	Q14156	EFR3A	1421.28	1253	0.881603	0.612494
Q969S9	RRF2M	3314.4	2790.84	5854.15	3107.65	3355.75	3682.6	2672.21	6022.31	2955.54	Q969S9	RRF2M	3986.46	3382	0.84837	0.662904	Q969S9	RRF2M	3382	3883.36	1.14824	0.808298
P02794	FRIH	7964.57	9849.7	11404	9927.35	7235.26	5677.47	5720.73	6845.68	4684.82	P02794	FRIH	9739.42	7613.36	0.781706	0.25639	P02794	FRIH	7613.36	5750.41	0.755305	0.253721
Q99439	CNN2	9234.44	8500.25	7585.26	9731.39	9113.73	7384.66	6908.4	4907.48	5912.49	Q99439	CNN2	8439.98	8743.26	1.03593	0.770548	Q99439	CNN2	8743.26	5909.45	0.675887	0.0393298
O75643	U520	6846.96	6103.87	6523.21	9678.84	7084.5	6756.51	7126.27	6836.74	6344.62	O75643	U520	6491.34	7839.95	1.20775	0.253603	O75643	U520	7839.95	6769.21	0.863425	0.35482
Q15746	MYLK	13973	12543.6	11912.4	15948.5	15697.6	15318.5	14847.6	15244.3	13249	Q15746	MYLK	12809.7	15654.9	1.22211	0.0428502	Q15746	MYLK	15654.9	14447	0.922841	0.190929
O43684	BUB3	6978.52	7101.97	6789.3	7018.36	7458.49	7334.07	8481.08	6971.47	7953.67	O43684	BUB3	6956.6	7270.31	1.0451	0.127867	O43684	BUB3	7270.31	7802.07	1.07314	0.363128
Q13153	PAK1	4807.45	4300.28	5031.67	4235.07	4866.17	5129.09	4225.97	4479.87	5078.18	Q13153	PAK1	4713.13	4743.44	1.00643	0.945829	Q13153	PAK1	4743.44	4594.67	0.968636	0.708652
A6NH11	GLTD2	7264.11	7307.2	6390.54	6998.43	7113.21	7645.01	7713.29	7360.71	8059.1	A6NH11	GLTD2	6987.28	7252.22	1.03792	0.505113	A6NH11	GLTD2	7252.22	7711.03	1.06327	0.178916
P49326	FMO5	8188.31	8207.78	8053.89	9249.72	10432.2	9211.18	9825.5	13982.9	14910.5	P49326	FMO5	8149.99	9631.05	1.18172	0.053159	P49326	FMO5	9631.05	12906.3	1.34007	0.155862
P36404	ARL2	516.312	378.188	290.596	653.196	906.01	608.463	895.907	893.192	1009.14	P36404	ARL2	395.032	722.556	1.82911	0.0450687	P36404	ARL2	722.556	932.745	1.2909	0.149436
O94817	ATG12	917.467	568.181	957.486	642.437	718.624	820.767	444.095	406.86	379.837	O94817	ATG12	814.378	727.276	0.893045	0.651467	O94817	ATG12	727.276	410.264	0.56411	0.00437228
Q9UKG1	DP13A	6650.66	7372.6	7227.37	7457.06	6233.72	7186.78	5526.17	6515.76	7254.58	Q9UKG1	DP13A	7083.55	6959.18	0.982444	0.77451	Q9UKG1	DP13A	6959.18	6432.17	0.924271	0.44741
Q86X83	COMD2	1143.98	1385.15	1089.33	830.383	832.921	1254.54	999.04	752.728	806.109	Q86X83	COMD2	1206.15	972.614	0.806376	0.234966	Q86X83	COMD2	972.614	852.626	0.876633	0.507462
Q9NXW2	DJB12	4029.89	3610.02	3326.68	3170.43	3573.26	3753.59	3840.84	3758.85	3227.02	Q9NXW2	DJB12	3655.53	3499.09	0.957205	0.595618	Q9NXW2	DJB12	3499.09	3608.9	1.03138	0.703133
O43164	PJA2	245.775	283.554	260.034	228.551	326.791	235.177	261.941	213.555	246.901	O43164	PJA2	263.121	263.506	1.00146	0.938626	O43164	PJA2	263.506	240.799	0.913826	0.580038
Q8WWM7	ATX2L	10228.4	10391.9	10281.9	9120.57	9453.16	8968.16	8485.85	8476.77	8440.52	Q8WWM7	ATX2L	10300.7	9180.63	0.891261	0.0120992	Q8WWM7	ATX2L	9180.63	8467.71	0.922346	0.0339448
Q9Y5C1	ANGL3	3059.79	2242.21	1958.71	3715.22	2502.47	2589.94	2211.44	3532.6	1949.97	Q9Y5C1	ANGL3	2420.24	2935.88	1.21306	0.347555	Q9Y5C1	ANGL3	2935.88	2564.67	0.873561	0.531282
P60022	DEFB1	4757.28	4948.54	5318.77	2770.03	2786.54	2690.93	1570.82	1395.22	1094.78	P60022	DEFB1	5008.19	2749.17	0.548934	0.0013037	P60022	DEFB1	2749.17	1353.61	0.49237	0.0202251
Q9Y673	ALG5	1675.55	2455.3	7965.26	1650.16	1372.15	1748.86	3893.96	3610.59	3394.43	Q9Y673	ALG5	4032.04	1590.39	0.394438	0.27066	Q9Y673	ALG5	1590.39	3632.99	2.28434	0.00190238
Q14696	MESD	5925.98	6950.7	7120.2	7382.41	6959.45	6899.48	13342.1	13176.4	11712.3	Q14696	MESD	6665.63	7080.45	1.06223	0.391536	Q14696	MESD	7080.45	12743.6	1.79983	0.00111683
P36915	GNL1	1944.4	1536.63	1869.17	1936.71	1925.25	1964.49	2061.72	2239.34	1717.46	P36915	GNL1	1783.4	1942.15	1.08902	0.339829	P36915	GNL1	1942.15	2006.18	1.03297	0.768366
P35998	PRS7	28601.3	26884.6	25294.2	25051.8	24299.1	18400.9	24277.2	24905.7	23065.5	P35998	PRS7	26926.7	22583.9	0.838718	0.193685	P35998	PRS7	22583.9	24082.8	1.06637	0.537264
Q9H0E2	TOLIP	4496.48	7012.02	5130.45	7462.53	6651.04	6930.85	7136.32	7209.23	7209.4	Q9H0E2	TOLIP	5546.32	7014.8	1.26477	0.190808	Q9H0E2	TOLIP	7014.8	7184.98	1.02426	0.534289
Q9P2B2	FPRP	11882.5	10467.6	9943.69	10379.4	8207.76	9821.55	11773	11410.8	11527.4	Q9P2B2	FPRP	10764.6	9469.57	0.879696	0.220303	Q9P2B2	FPRP	9469.57	11570.4	1.22185	0.0990375
Q9HAU5	RENT2	669.112	535.722	768.123	841.774	992.399	805.921	507.058	555.273	615.338	Q9HAU5	RENT2	657.652	880.031	1.33814	0.0857561	Q9HAU5	RENT2	880.031	559.223	0.635458	0.00613775
Q8N6G6	ATL1	343.319	1579.26	237.462	402.443	401.404	2119.34	2228.08	1857.52	1212.06	Q8N6G6	ATL1	720.013	974.396	1.3533	0.705534	Q8N6G6	ATL1	974.396	1765.89	1.81229	0.243121
P78371	TCPB	95945	83446.6	90010.2	87427.7	65250.6	96740.3	57300.1	64428.1	51624.3	P78371	TCPB	89800.6	83139.5	0.925824	0.537509	P78371	TCPB	83139.5	57784.2	0.695026	0.0755631
P58557	YBEY	657.926	622.66	628.514	459.217	313.864	425.623	653.985	735.775	461.658	P58557	YBEY	636.367	399.568	0.627889	0.0515701	P58557	YBEY	399.568	617.139	1.54452	0.0800522
Q9BYN0	SRXN1	8939.37	9788.91	9734.55	8046.13	8429.55	8904.91	7948.71	7227.74	7163.12	Q9BYN0	SRXN1	9487.61	8460.19	0.89171	0.050739	Q9BYN0	SRXN1	8460.19	7446.52	0.880183	0.0457297
Q13561	DCTN2	33696.8	30281.2	29542.1	29665.8	31467.6	31448.2	25443.8	22991.5	21075	Q13561	DCTN2	31173.4	30860.5	0.989964	0.857192	Q13561	DCTN2	30860.5	23170.1	0.750801	0.0232903
P49917	DNLI4	11949.3	14036.5	7050.47	7749.33	12606.9	11971	2058.63	7804.62	7032.4	P49917	DNLI4	11012.1	10775.7	0.978537	0.989341	P49917	DNLI4	10775.7	5631.88	0.522646	0.202756
Q08AH3	ACS2A	16118.1	15260.3	13572.4	19398.6	18491.2	19014.8	28080.2	28369.4	30177.1	Q08AH3	ACS2A	14983.6	18968.2	1.26593	0.0348136	Q08AH3	ACS2A	18968.2	28875.6	1.52231	0.000295312
P45880	VDAC2	360100	214260	287284	278111	262610	372356	367944	261624	348212	P45880	VDAC2	287215	304359	1.05969	0.733173	P45880	VDAC2	304359	325927	1.07086	0.668745
Q16555	DPYL2	22134	22384	22847.8	23918.3	28512.9	27304.5	44385.9	40752	43742.5	Q16555	DPYL2	22455.3	26578.6	1.18362	0.0840513	Q16555	DPYL2	26578.6	42960.2	1.61635	0.00414952
O14907	TX1B3	13623	7603.68	13342.3	15348.7	15600.1	12208.7	14865.5	16410.2	16827.3	O14907	TX1B3	11523	14385.8	1.24844	0.323249	O14907	TX1B3	14385.8	16034.3	1.11459	0.291174
P30048	PRDX3	261116	260488	258160	263183	258641	277215	260503	271901	278518	P30048	PRDX3	259922	266346	1.02472	0.368382	P30048	PRDX3	266346	270307	1.01487	0.631528
Q96C90	PP14B	2094.88	1881.38	1883.14	1930.08	1919.85	1886.13	724.08	891.043	1608.45	Q96C90	PP14B	1953.13	1912.02	0.978952	0.633396	Q96C90	PP14B	1912.02	1074.52	0.561983	0.116951
Q9Y4F5	C170B	30201.5	33766.1	37842.4	25077.6	25502.8	29109	21535.8	19613.2	17973.6	Q9Y4F5	C170B	33936.7	26563.1	0.782726	0.0440424	Q9Y4F5	C170B	26563.1	19707.5	0.741913	0.0134424
Q7Z412	PEX26	601.311	660.249	603.125	696.42	640.399	628.274	439.036	543.482	709.219	Q7Z412	PEX26	621.562	655.031	1.05385	0.300258	Q7Z412	PEX26	655.031	563.912	0.860894	0.349073
Q9HC35	EMAL4	23695.7	24190.8	23059.8	27976.5	28831.8	27411.2	35788.2	35068.3	34744.6	Q9HC35	EMAL4	23648.8	28073.2	1.18709	0.0010685	Q9HC35	EMAL4	28073.2	35200.4	1.25388	0.000601994
O95861	BPNT1	30280.3	29722	28709.6	32640.8	33215.3	33521.5	33819.6	33763.5	31541.3	O95861	BPNT1	29570.6	33125.9	1.12023	0.00779483	O95861	BPNT1	33125.9	33041.5	0.997452	0.910604
P13929	ENOB	18790.1	17494	18219.3	18026.8	18661.4	18233.6	23738.9	24331.9	22737.8	P13929	ENOB	18167.8	18307.3	1.00768	0.753064	P13929	ENOB	18307.3	23602.9	1.28926	0.00147502
P36507	MP2K2	16415.5	16015.1	14391.8	14526.6	14871.4	9966.69	13228.4	12772.7	13873.3	P36507	MP2K2	15607.5	13121.5	0.840722	0.281734	P36507	MP2K2	13121.5	13291.5	1.01295	0.848698
P62857	RS28	55558.2	54766.8	35312	32511.7	50986.3	50823.3	52676.5	33512.9	39439.4	P62857	RS28	48545.7	44773.8	0.922302	0.720169	P62857	RS28	44773.8	41876.2	0.935285	0.766304
O95881	TXD12	12829.8	12718.8	10030.7	11716.8	10127.6	11653.7	12855.6	12833.2	13114.6	O95881	TXD12	11859.8	11166	0.941506	0.587931	O95881	TXD12	11166	12934.4	1.15837	0.0858711
Q13162	PRDX4	113024	110555	116127	98049.8	97949.8	94492.1	94181.7	97665.3	90245.7	Q13162	PRDX4	113235	96830.6	0.855128	0.00123927	Q13162	PRDX4	96830.6	94030.9	0.971087	0.332749
P41226	UBA7	15566.7	1508.06	1487.98	4660.95	3277.65	3993.03	1942.79	1777.77	1952.01	P41226	UBA7	6187.59	3977.21	0.642772	0.834797	P41226	UBA7	3977.21	1890.86	0.475424	0.0130264
Q96S44	PRPK	2088.7	1747.46	1926.27	2015.92	1831.8	1634.27	2206.17	1954.93	2618.41	Q96S44	PRPK	1920.81	1827.33	0.951331	0.558187	Q96S44	PRPK	1827.33	2259.84	1.23669	0.122946
O75891	AL1L1	18851.2	21705.9	22705.3	27713.2	28605.4	26562.2	23528.3	24947	24708.4	O75891	AL1L1	21087.5	27626.9	1.31011	0.0275079	O75891	AL1L1	27626.9	24394.6	0.883	0.0122133
Q96C23	GALM	40825.3	30683.4	28435.1	30380.5	28419.4	26684.5	36239.5	38923.4	37897.3	Q96C23	GALM	33314.6	28494.8	0.855326	0.317495	Q96C23	GALM	28494.8	37686.7	1.32258	0.00634975
Q08623	HDHD1	10807.8	3957.68	4484.98	9188.33	8578.99	4784.07	3477.83	8131.31	8853.59	Q08623	HDHD1	6416.8	7517.13	1.17148	0.587932	Q08623	HDHD1	7517.13	6820.91	0.907382	0.728226
P24386	RAE1	690.514	2489.59	3160.27	865.846	667.948	2290.58	646.873	876.393	1978.65	P24386	RAE1	2113.46	1274.79	0.603178	0.481009	P24386	RAE1	1274.79	1167.31	0.915685	0.917436
Q0VGL1	LTOR4	2081.95	1848.84	1660.11	1855.44	1798.71	1693.92	2161.12	1900.47	2077.18	Q0VGL1	LTOR4	1863.63	1782.69	0.956567	0.608611	Q0VGL1	LTOR4	1782.69	2046.25	1.14785	0.0479159
O00244	ATOX1	21522.5	23673.7	23424	22685.5	22494.8	21850.5	25646.6	30402.7	26438.8	O00244	ATOX1	22873.4	22343.6	0.976838	0.540337	O00244	ATOX1	22343.6	27496	1.2306	0.053831
Q9HB71	CYBP	6070.9	6032.17	6481.44	6807.62	7237.58	6578.14	6489.23	6101.63	6687.82	Q9HB71	CYBP	6194.84	6874.45	1.10971	0.0474331	Q9HB71	CYBP	6874.45	6426.22	0.934799	0.158042
P21964	COMT	25959.6	20970.6	23419.2	26306.9	25080.9	21580.3	25576.5	27763.5	24519	P21964	COMT	23449.8	24322.7	1.03722	0.689777	P21964	COMT	24322.7	25953	1.06703	0.402431
A1L0T0	HACL2	14356.8	22033.4	20716.2	21455.4	12752.3	25782.5	22889.4	19852.1	21873.4	A1L0T0	HACL2	19035.5	19996.7	1.0505	0.927166	A1L0T0	HACL2	19996.7	21538.3	1.07709	0.644634
Q96NL8	CF418	132.694	189.844	171.705	219.119	187.452	139.211	874.474	166.427	247.372	Q96NL8	CF418	164.747	181.927	1.10428	0.61549	Q96NL8	CF418	181.927	429.424	2.36042	0.344917
Q8IZP0	ABI1	10932.9	11551.9	11273.3	11054.1	10634.9	10228.1	9139.55	8111.52	10016.5	Q8IZP0	ABI1	11252.7	10639	0.945461	0.117469	Q8IZP0	ABI1	10639	9089.19	0.854328	0.105899
P05787	K2C8	187471	194984	237121	195761	174354	167937	203866	213048	238012	P05787	K2C8	206526	179351	0.868419	0.197149	P05787	K2C8	179351	218308	1.21722	0.0393574
O95210	STBD1	33888.8	38199.7	29758.7	38953.5	37952.7	38852.7	33934	32101.1	33422.7	O95210	STBD1	33949.1	38586.3	1.13659	0.204741	O95210	STBD1	38586.3	33152.6	0.859181	0.00408019
Q13733	AT1A4	125.42	324.19	230.979	327.288	442.181	316.582	451.954	372.289	530.83	Q13733	AT1A4	226.863	362.017	1.59575	0.188592	Q13733	AT1A4	362.017	451.691	1.24771	0.206483
P51854	TKTL1	862.937	864.169	1008.12	634.151	450.639	511.604	424.262	311.448	387.761	P51854	TKTL1	911.743	532.132	0.583642	0.0165926	P51854	TKTL1	532.132	374.49	0.703755	0.0618121
Q9BU23	LMF2	2002.52	7976.02	3723.12	2222.82	2056.18	1974.36	4078.32	4844.2	3352.28	Q9BU23	LMF2	4567.22	2084.45	0.456394	0.255887	Q9BU23	LMF2	2084.45	4091.6	1.96291	0.0169908
P49773	HINT1	104673	87936.3	109641	91513.9	103357	105879	97444.3	90663.8	99934.8	P49773	HINT1	100750	100250	0.995037	0.976459	P49773	HINT1	100250	96014.3	0.957747	0.484845
Q9H4M9	EHD1	40538.1	39716.6	40411.8	40213.4	41320.7	39349.5	31940.2	32629.5	32459.8	Q9H4M9	EHD1	40222.2	40294.5	1.0018	0.923035	Q9H4M9	EHD1	40294.5	32343.2	0.802668	0.00110643
Q06203	PUR1	517.036	366.633	195.403	215.245	419.851	381.602	323.827	339.777	179.487	Q06203	PUR1	359.691	338.9	0.942197	0.949458	Q06203	PUR1	338.9	281.03	0.829244	0.55982
Q68EM7	RHG17	10358.8	9603.55	10520.8	9484.29	10762.2	10526	9511.03	9600.19	10803.1	Q68EM7	RHG17	10161.1	10257.5	1.00949	0.865556	Q68EM7	RHG17	10257.5	9971.43	0.972112	0.641038
P04080	CYTB	240789	241077	239701	209502	222346	210603	163221	164006	168783	P04080	CYTB	240522	214150	0.890355	0.0248278	P04080	CYTB	214150	165337	0.772058	0.00107396
P05181	CP2E1	22249.4	22177.5	22595.9	29388.4	30259	27518.6	26229.9	25382.7	25196.8	P05181	CP2E1	22341	29055.4	1.30054	0.00904611	P05181	CP2E1	29055.4	25603.1	0.881184	0.0309619
O00267	SPT5H	2421.48	3252.1	2695.12	3738.35	4220.02	1710.83	6612.6	1839.09	2161.31	O00267	SPT5H	2789.57	3223.06	1.1554	0.808253	O00267	SPT5H	3223.06	3537.67	1.09761	0.986657
O95613	PCNT	1157.67	993.155	1303.45	1415.18	1825.82	1935.28	1876	1846.58	1605.38	O95613	PCNT	1151.43	1725.43	1.49851	0.0336749	O95613	PCNT	1725.43	1775.99	1.0293	0.764705
Q9NVT9	ARMC1	2310.66	2881.46	1986.14	2918.1	3262.02	3260.29	2886.89	2672.27	2542	Q9NVT9	ARMC1	2392.76	3146.8	1.31514	0.106878	Q9NVT9	ARMC1	3146.8	2700.39	0.858137	0.043161
Q8N3U4	STAG2	193.175	199.131	44.6389	138.178	171.618	254.928	2135.6	1325.7	121.53	Q8N3U4	STAG2	145.648	188.242	1.29244	0.493061	Q8N3U4	STAG2	188.242	1194.28	6.34439	0.265502
Q9P1U1	ARP3B	13130	13131.9	11783.5	8994.73	10050.8	10994.9	7601.51	8492.95	8269.13	Q9P1U1	ARP3B	12681.8	10013.5	0.789595	0.0336153	Q9P1U1	ARP3B	10013.5	8121.2	0.811027	0.0493254
Q9Y678	COPG1	43583.1	44224	43641.2	41033.7	38252.1	38217.5	38449.3	40072.6	39073.8	Q9Y678	COPG1	43816.1	39167.8	0.893913	0.0366987	Q9Y678	COPG1	39167.8	39198.6	1.00079	0.966684
O00339	MATN2	214.909	2088.39	90.8907	874.379	74.1014	3075.11	94.0203	2153.9	2109.04	O00339	MATN2	798.064	1341.2	1.68056	0.731745	O00339	MATN2	1341.2	1452.32	1.08285	0.874623
O15488	GLYG2	3347.56	2964.54	2539.19	4067.8	4247.46	4394.82	2822.8	2937.57	2504.3	O15488	GLYG2	2950.43	4236.69	1.43596	0.036159	O15488	GLYG2	4236.69	2754.89	0.650245	0.00473353
Q00266	METK1	48973	49440.7	48153.3	55280.3	54436.1	54312.4	54692.4	53204.6	47549.1	Q00266	METK1	48855.7	54676.3	1.11914	0.000493703	Q00266	METK1	54676.3	51815.4	0.947675	0.323553
P16435	NCPR	135503	127467	132244	121176	126065	126523	127782	136315	133570	P16435	NCPR	131738	124588	0.945726	0.0725319	P16435	NCPR	124588	132555	1.06395	0.0644149
Q99720	SGMR1	4217.45	4250.76	4152.2	4615.32	4585.86	4433.06	4479.81	4807.74	5028.84	Q99720	SGMR1	4206.8	4544.75	1.08033	0.0112736	Q99720	SGMR1	4544.75	4772.13	1.05003	0.289385
Q04726	TLE3	435.966	785.589	673.394	1313.73	786.685	1116.75	1132.58	1771.41	824.031	Q04726	TLE3	631.65	1072.39	1.69776	0.0834819	Q04726	TLE3	1072.39	1242.67	1.15879	0.681597
Q9NYQ8	FAT2	801.724	580.978	791.984	397.506	683.126	771.795	330.742	208.463	220.136	Q9NYQ8	FAT2	724.896	617.476	0.851814	0.471791	Q9NYQ8	FAT2	617.476	253.113	0.409916	0.0295247
Q9UKR5	ERG28	7136.74	7156.28	6211.71	6269.06	6192.26	6409.31	6989.19	6857.14	6805.23	Q9UKR5	ERG28	6834.91	6290.21	0.920306	0.221616	Q9UKR5	ERG28	6290.21	6883.85	1.09438	0.00262525
A2RTX5	SYTC2	6339.29	5877.32	7934.52	6228.29	5769.8	6588.28	5923.87	6130.4	6595.35	A2RTX5	SYTC2	6717.05	6195.45	0.922348	0.510275	A2RTX5	SYTC2	6195.45	6216.54	1.0034	0.942047
P61254	RL26	88383.6	83853	80611.2	75495.5	79118.2	77104.3	68973.9	68607.9	66109.9	P61254	RL26	84282.6	77239.3	0.916433	0.0632981	P61254	RL26	77239.3	67897.2	0.87905	0.00247381
P03973	SLPI	523.294	794.588	326.952	636.874	631.583	541.617	363.687	408.85	179.245	P03973	SLPI	548.278	603.358	1.10046	0.605258	P03973	SLPI	603.358	317.261	0.525825	0.107156
P19367	HXK1	571.746	76.59	292.965	723.692	329.514	533.304	892.772	268.492	1063.47	P19367	HXK1	313.767	528.837	1.68544	0.326156	P19367	HXK1	528.837	741.578	1.40228	0.667369
Q9NX18	SDHF2	6166.09	5479.07	4824.18	5024.82	3792.05	4081.06	2889.93	3036.79	3274.18	Q9NX18	SDHF2	5489.78	4299.31	0.783148	0.0906225	Q9NX18	SDHF2	4299.31	3066.97	0.713362	0.0427173
Q4KMP7	TB10B	1400.18	302.398	560.85	1134.38	348.367	1289.34	921.347	492.477	312.187	Q4KMP7	TB10B	754.477	924.03	1.22473	0.697906	Q4KMP7	TB10B	924.03	575.337	0.622639	0.462248
Q8NFH4	NUP37	2799.91	2307.59	3080.94	2702.77	2451.12	2506.93	2882.5	2602.66	2847.84	Q8NFH4	NUP37	2729.48	2553.61	0.935566	0.55946	Q8NFH4	NUP37	2553.61	2777.67	1.08774	0.12771
P01011	AACT	4680.48	4829.98	4280.55	4188.17	3710.06	4968.3	5089.88	5653.5	4395.1	P01011	AACT	4597	4288.85	0.932966	0.479328	P01011	AACT	4288.85	5046.16	1.17658	0.216663
P41159	LEP	3059.02	719.482	1321.89	758.256	814.156	933.016	681.73	345.466	237.436	P41159	LEP	1700.13	835.143	0.491223	0.326443	P41159	LEP	835.143	421.544	0.504757	0.123014
Q9Y3A5	SBDS	20976.4	19821.5	19897	19394.9	20513.7	17649.9	16731.8	15347.1	16126.9	Q9Y3A5	SBDS	20231.6	19186.2	0.948325	0.342675	Q9Y3A5	SBDS	19186.2	16068.6	0.83751	0.0364602
P02545	LMNA	143151	154617	164186	144190	141576	142967	140630	141337	143308	P02545	LMNA	153985	142911	0.928085	0.205052	P02545	LMNA	142911	141759	0.991938	0.354169
Q9BYV8	CEP41	548.728	0	0	79.4497	64.1238	220.483	48.1844	63.9295	134.532	Q9BYV8	CEP41	182.909	121.352	0.663455	0.34849	Q9BYV8	CEP41	121.352	82.2152	0.677493	0.535874
Q9UBB6	NCDN	326.876	240.773	522.141	341.032	414.807	489.537	364.198	423.659	474.264	Q9UBB6	NCDN	363.263	415.126	1.14277	0.536862	Q9UBB6	NCDN	415.126	420.707	1.01345	0.894645
Q9C0D5	TANC1	26215.6	27152.1	28550.1	26182.4	25471.3	25450.6	22480	22584.9	23103.3	Q9C0D5	TANC1	27305.9	25701.4	0.94124	0.123259	Q9C0D5	TANC1	25701.4	22722.7	0.884104	0.000638417
O43395	PRPF3	405.698	536.929	338.575	368.254	418.957	422.011	445.266	381.115	345.675	O43395	PRPF3	427.067	403.074	0.943819	0.791757	O43395	PRPF3	403.074	390.686	0.969265	0.711001
O00330	ODPX	25529.2	19648.8	19905.6	18197.3	22971	22763.4	16245.7	16298.5	16567.3	O00330	ODPX	21694.5	21310.6	0.982302	0.895121	O00330	ODPX	21310.6	16370.5	0.768187	0.0762638
Q8IWW6	RHG12	5721.17	4886.42	5682.19	5584.06	10054.7	4358.65	5092.79	4419.78	3720.13	Q8IWW6	RHG12	5429.93	6665.81	1.22761	0.622687	Q8IWW6	RHG12	6665.81	4410.9	0.66172	0.284031
O14745	NHRF1	75932.6	80259.8	70938.2	75574.2	73948.8	70265.8	70245.9	62243.4	55569.1	O14745	NHRF1	75710.2	73262.9	0.967675	0.493737	O14745	NHRF1	73262.9	62686.1	0.855632	0.131474
O60825	F262	1053.82	1378.63	1322.73	726.587	1186.95	1111.35	1869.95	1647.65	1178.26	O60825	F262	1251.73	1008.3	0.805525	0.274756	O60825	F262	1008.3	1565.29	1.55241	0.0988167
Q5JSH3	WDR44	8098.8	8726.95	9247.74	7195.13	7696.25	7763.78	6216.91	5753.44	5514.24	Q5JSH3	WDR44	8691.16	7551.72	0.868896	0.0465164	Q5JSH3	WDR44	7551.72	5828.2	0.771771	0.00539102
Q9H446	RWDD1	572.906	865.288	630.505	379.667	115.474	459.931	355.355	310.213	633.58	Q9H446	RWDD1	689.566	318.357	0.461678	0.160554	Q9H446	RWDD1	318.357	433.049	1.36026	0.456375
P46777	RL5	80526.7	77381	77207.3	80596.1	78111.8	79595.9	85415.8	85051.4	81045.5	P46777	RL5	78371.7	79434.6	1.01356	0.461322	P46777	RL5	79434.6	83837.5	1.05543	0.0654818
P16949	STMN1	2240.16	1882.87	1987.87	1871.64	1769.44	1806.67	1348.62	1295.06	1063.54	P16949	STMN1	2036.97	1815.92	0.89148	0.150252	P16949	STMN1	1815.92	1235.74	0.680504	0.0287024
Q9BRZ2	TRI56	1476.06	1744.41	1422.91	1717.22	1656.53	1856.52	1553.15	1259.57	2096.17	Q9BRZ2	TRI56	1547.79	1743.42	1.12639	0.183318	Q9BRZ2	TRI56	1743.42	1636.3	0.938555	0.629342
P27797	CALR	428586	420080	398713	378379	405729	365022	419454	408376	415682	P27797	CALR	415793	383043	0.921236	0.102544	P27797	CALR	383043	414504	1.08213	0.116013
P51530	DNA2	199.941	127.405	198.352	265.075	188.212	199.978	441.152	323.727	406.118	P51530	DNA2	175.232	217.755	1.24266	0.288587	P51530	DNA2	217.755	390.332	1.79253	0.0143843
Q9BY77	PDIP3	1026.76	1024.38	853.332	1051.47	946.354	980.085	1135.12	898.033	704.67	Q9BY77	PDIP3	968.155	992.638	1.02529	0.714199	Q9BY77	PDIP3	992.638	912.608	0.919377	0.539046
O60331	PI51C	305.469	337.374	374.8	307.036	207.367	275.896	477.669	458.447	391.622	O60331	PI51C	339.214	263.433	0.776598	0.140308	O60331	PI51C	263.433	442.579	1.68004	0.0278139
Q29RF7	PDS5A	7444.7	4285.63	6258.44	5838.41	6043.16	5857.84	8044.82	5180.38	5685.9	Q29RF7	PDS5A	5996.26	5913.13	0.986138	0.950317	Q29RF7	PDS5A	5913.13	6303.7	1.06605	0.766387
Q9NSK0	KLC4	10540.6	9117.85	9675.95	9315.68	9517.13	8753.77	9686.49	10251.9	10253.2	Q9NSK0	KLC4	9778.14	9195.53	0.940417	0.29984	Q9NSK0	KLC4	9195.53	10063.9	1.09443	0.0490595
Q96HP4	OXND1	1997.74	1931.77	1257.08	1544.68	1659.94	1741.56	1214.44	1675.67	1588.89	Q96HP4	OXND1	1728.86	1648.73	0.953648	0.871959	Q96HP4	OXND1	1648.73	1493	0.905549	0.396865
Q7LBR1	CHM1B	4238.75	3099.23	3624.09	3937.82	4439.92	5195.26	3160.76	2774.08	2794.56	Q7LBR1	CHM1B	3654.03	4524.33	1.23818	0.150414	Q7LBR1	CHM1B	4524.33	2909.8	0.643145	0.0166482
P04040	CATA	98277.5	97771.8	83240	134077	135795	136060	160798	159983	173387	P04040	CATA	93096.4	135311	1.45345	0.019688	P04040	CATA	135311	164723	1.21737	0.0149135
P09467	F16P1	68611	66413.1	67274.5	73585.1	69091	68279	79583.1	77531.4	81897.8	P09467	F16P1	67432.9	70318.4	1.04279	0.209001	P09467	F16P1	70318.4	79670.8	1.133	0.0148641
O60763	USO1	62414.7	59510.6	57779.8	58839.1	57069.8	48774.8	59113.4	65514.6	55804.6	O60763	USO1	59901.7	54894.6	0.916411	0.257627	O60763	USO1	54894.6	60144.2	1.09563	0.286343
Q6ZMI0	PPR21	1643.46	3446.24	2150.08	1692.2	1743.31	2018.15	1596.37	1687.94	1333.43	Q6ZMI0	PPR21	2413.26	1817.89	0.75329	0.386168	Q6ZMI0	PPR21	1817.89	1539.25	0.846725	0.138255
Q8IXB1	DJC10	2843.21	2740.47	2070.14	2533.54	1514.34	3028.41	1900.95	1712.01	1285.79	Q8IXB1	DJC10	2551.27	2358.76	0.924543	0.669073	Q8IXB1	DJC10	2358.76	1632.91	0.692275	0.244442
Q58FG1	HS904	1585.53	1255.43	1338.97	1730.4	1630.4	1718.58	1698.33	1448.19	1422.23	Q58FG1	HS904	1393.31	1693.13	1.21518	0.094403	Q58FG1	HS904	1693.13	1522.91	0.899468	0.185143
Q9BXK5	B2L13	16101.9	16243	15993.3	14198.9	12802.4	13813.7	14540.6	14043.8	16201.3	Q9BXK5	B2L13	16112.7	13605	0.844366	0.0294117	Q9BXK5	B2L13	13605	14928.5	1.09728	0.165153
Q9Y2B0	CNPY2	28661.3	28934.9	31004.3	28834.6	30859.7	32864.2	31955.9	31569.1	31123.5	Q9Y2B0	CNPY2	29533.5	30852.8	1.04467	0.403864	Q9Y2B0	CNPY2	30852.8	31549.5	1.02258	0.597072
Q9UBB9	TFP11	1592.77	1715.57	1171.5	1577.71	1678.82	1731.53	1340.57	1524.83	1617.65	Q9UBB9	TFP11	1493.28	1662.69	1.11345	0.413843	Q9UBB9	TFP11	1662.69	1494.35	0.898757	0.178623
Q9BW60	ELOV1	2175.53	1605.66	1398.12	0	2046.29	1986.18	1058.55	1792.63	1728.76	Q9BW60	ELOV1	1726.44	1344.16	0.778573	0.449773	Q9BW60	ELOV1	1344.16	1526.65	1.13576	0.471918
Q14008	CKAP5	5690.31	4838.07	3952.08	3363.1	4813.77	4501.45	5061.98	4639.03	4798.92	Q14008	CKAP5	4826.82	4226.11	0.875547	0.430357	Q14008	CKAP5	4226.11	4833.31	1.14368	0.316488
P35542	SAA4	14340.7	5370.03	7543.04	5642.72	5187.29	5989.55	5864.05	5588.21	5727.81	P35542	SAA4	9084.6	5606.52	0.617146	0.299037	P35542	SAA4	5606.52	5726.69	1.02143	0.648116
Q96IV0	NGLY1	2931.98	2384.76	2434.05	2894.47	2289.09	2077.97	2039.34	3305.62	2093.19	Q96IV0	NGLY1	2583.6	2420.51	0.936876	0.586954	Q96IV0	NGLY1	2420.51	2479.38	1.02432	0.967166
Q8IUZ5	AT2L2	3854.46	5013.5	5575.09	3706.96	5136.14	4881.36	5341.95	4996.66	4554.46	Q8IUZ5	AT2L2	4814.35	4574.82	0.950247	0.75818	Q8IUZ5	AT2L2	4574.82	4964.36	1.08515	0.484082
Q9BVG9	PTSS2	2688.16	2668.78	2983.32	2077.82	2544.54	2255.03	2857.6	3009.07	2638.51	Q9BVG9	PTSS2	2780.09	2292.46	0.824601	0.059113	Q9BVG9	PTSS2	2292.46	2835.06	1.23669	0.0462334
Q9H3F6	BACD3	168.907	177.326	248.92	280.017	205.377	204.216	194.186	131.558	168.129	Q9H3F6	BACD3	198.384	229.87	1.15871	0.400011	Q9H3F6	BACD3	229.87	164.624	0.716163	0.0958949
P50583	AP4A	2280.41	4728.38	5285.28	5406.05	5197.75	4859.53	5294.65	4751.01	4849.41	P50583	AP4A	4098.02	5154.44	1.25779	0.384301	P50583	AP4A	5154.44	4965.02	0.963251	0.455529
Q6ZRP7	QSOX2	294.978	555.371	632.445	546.967	505.42	532.693	223.806	366.229	427.571	Q6ZRP7	QSOX2	494.265	528.36	1.06898	0.668955	Q6ZRP7	QSOX2	528.36	339.202	0.64199	0.131695
Q99460	PSMD1	33220.5	36003	37810.5	37109.5	35092.4	35788.2	31685.3	31397.4	34415.1	Q99460	PSMD1	35678	35996.7	1.00893	0.824323	Q99460	PSMD1	35996.7	32499.3	0.90284	0.0512014
Q96DE0	NUD16	1792.04	1273.5	1367.51	2473.78	2352.19	2158.76	3243.55	3490.44	3500.12	Q96DE0	NUD16	1477.68	2328.24	1.57561	0.0337405	Q96DE0	NUD16	2328.24	3411.37	1.46521	0.00249747
Q9NX55	HYPK	10829.6	9046.25	8201.02	6361.79	9734.02	8857.81	7025.16	7181.04	6831.6	Q9NX55	HYPK	9358.95	8317.87	0.888761	0.45911	Q9NX55	HYPK	8317.87	7012.6	0.843077	0.352401
Q9HD47	MOG1	231.259	180.162	149.019	143.813	140.47	126.792	153.04	150.39	210.152	Q9HD47	MOG1	186.813	137.025	0.733486	0.136951	Q9HD47	MOG1	137.025	171.194	1.24937	0.18208
O15229	KMO	7400.83	5293.5	6443.24	4662.83	7073.13	5457.23	4655.16	6894.1	6913.66	O15229	KMO	6379.19	5731.06	0.8984	0.510614	O15229	KMO	5731.06	6154.31	1.07385	0.71662
O75116	ROCK2	6305.05	8509.99	6399.97	5412.87	5859.64	5177.87	5083.98	5372.42	4083.76	O75116	ROCK2	7071.67	5483.46	0.775412	0.114843	O75116	ROCK2	5483.46	4846.72	0.88388	0.261086
Q92556	ELMO1	909.849	740.196	971.356	1205.36	1041.53	1076.73	1103.88	1480.63	1665.23	Q92556	ELMO1	873.8	1107.87	1.26788	0.0783989	Q92556	ELMO1	1107.87	1416.58	1.27865	0.188101
Q8NEZ2	VP37A	755.389	734.604	749.523	1488.29	1847.25	2460.08	1964.71	1321.29	616.728	Q8NEZ2	VP37A	746.505	1931.87	2.58789	0.023361	Q8NEZ2	VP37A	1931.87	1300.91	0.673393	0.29349
P14735	IDE	22946.6	21522.2	21697.7	19996.2	19762.3	20644	18530.9	17692.4	18366.7	P14735	IDE	22055.5	20134.2	0.912888	0.0255356	P14735	IDE	20134.2	18196.7	0.903769	0.006409
P21796	VDAC1	276477	149374	263664	231872	233148	251222	318741	284006	268256	P21796	VDAC1	229839	238748	1.03876	0.746361	P21796	VDAC1	238748	290334	1.21607	0.042953
P23497	SP100	10965.3	7013.84	9426.55	6511.88	7301.97	7404.4	6345.55	6505.93	5901.5	P23497	SP100	9135.21	7072.75	0.774229	0.201262	P23497	SP100	7072.75	6250.99	0.883813	0.0769659
Q53GT1	KLH22	190.743	384.796	258.453	423.61	367.624	325.582	178.917	328.043	131.173	Q53GT1	KLH22	277.998	372.272	1.33912	0.24337	Q53GT1	KLH22	372.272	212.711	0.571386	0.136009
Q9P2I0	CPSF2	610.992	566.459	579.683	870.062	729.146	657.773	779.293	714.289	480.643	Q9P2I0	CPSF2	585.711	752.327	1.28447	0.0869983	Q9P2I0	CPSF2	752.327	658.075	0.874719	0.444779
P02792	FRIL	19411.6	17910.6	19802.8	12634	11482.9	11403.2	11049.4	9491.57	8529.15	P02792	FRIL	19041.7	11840	0.621796	0.000472459	P02792	FRIL	11840	9690.06	0.818414	0.0956751
Q9HBM0	VEZA	208.291	317.155	1113.82	1882.35	204.154	387.409	1015.46	2296.05	3064.71	Q9HBM0	VEZA	546.423	824.638	1.50916	0.792045	Q9HBM0	VEZA	824.638	2125.41	2.57739	0.180517
P41208	CETN2	338.57	502.172	475.759	261.448	248.023	408.738	241.444	193.374	1385.91	P41208	CETN2	438.833	306.069	0.697462	0.141969	P41208	CETN2	306.069	606.909	1.98291	0.683704
O96013	PAK4	21827.6	20871.8	20205.5	21280.8	21054.1	20243.6	16412.3	15725.1	17094.2	O96013	PAK4	20968.3	20859.5	0.99481	0.865379	O96013	PAK4	20859.5	16410.5	0.786719	0.00221861
Q9UJW0	DCTN4	3036.17	2783.76	2535.17	2589.07	2865.27	2339.12	2439.08	2196.61	2383.76	Q9UJW0	DCTN4	2785.03	2597.82	0.932777	0.420996	Q9UJW0	DCTN4	2597.82	2339.82	0.900686	0.220322
P14314	GLU2B	23793.3	38718.6	41719.4	38784.5	27839.4	26623	57766.1	62621.5	74323.5	P14314	GLU2B	34743.8	31082.3	0.894615	0.675204	P14314	GLU2B	31082.3	64903.7	2.08812	0.00965879
P30531	SC6A1	488.534	556.406	528.689	550.74	476.593	442.478	270.511	405.058	427.226	P30531	SC6A1	524.543	489.937	0.934026	0.406624	P30531	SC6A1	489.937	367.598	0.750297	0.158665
P10176	COX8A	749.02	4080.61	4619.51	2483.77	4419.21	1547.22	4496.29	2995.7	4233.77	P10176	COX8A	3149.71	2816.73	0.894282	0.9318	P10176	COX8A	2816.73	3908.59	1.38763	0.316417
O60282	KIF5C	2268.92	2834.08	3359.55	1269.17	1311.52	2303.41	1653.05	1214.98	1151.88	O60282	KIF5C	2820.85	1628.03	0.577142	0.0765919	O60282	KIF5C	1628.03	1339.97	0.823061	0.503091
Q4G148	GXLT1	1005.95	1111.47	566.027	769.878	917.432	825.852	1383.23	1393.42	1296.04	Q4G148	GXLT1	894.481	837.72	0.936543	0.910261	Q4G148	GXLT1	837.72	1357.57	1.62055	0.00427291
P22307	SCP2	124489	124424	125276	140148	78726.7	145242	140607	133933	136375	P22307	SCP2	124730	121372	0.973084	0.778402	P22307	SCP2	121372	136972	1.12853	0.511521
P50502	F10A1	4468.48	3789.76	3248.11	3167.83	4401.89	2173.05	1919.74	1763.76	1875.02	P50502	F10A1	3835.45	3247.59	0.846731	0.444488	P50502	F10A1	3247.59	1852.84	0.570527	0.123015
Q9Y2G8	DJC16	687.117	546.708	550.665	820.535	701.284	912.187	677.458	687.867	296.369	Q9Y2G8	DJC16	594.83	811.335	1.36398	0.0441759	Q9Y2G8	DJC16	811.335	553.898	0.6827	0.246668
Q9P0K7	RAI14	17181.6	14360.3	16161.3	7374.22	14463.8	15450.6	15089.5	14464.8	16474.9	Q9P0K7	RAI14	15901.1	12429.5	0.781679	0.338221	Q9P0K7	RAI14	12429.5	15343.1	1.2344	0.385942
Q9NRX2	RM17	2331.41	2957.66	2132.94	2626.83	3828.74	1796.82	4003.32	4815.63	1871.26	Q9NRX2	RM17	2474.01	2750.79	1.11188	0.794192	Q9NRX2	RM17	2750.79	3563.4	1.29541	0.561894
P55211	CASP9	1573.66	1836.53	1933.98	1980.89	1599.15	3840.12	1803.64	2027.37	1958.26	P55211	CASP9	1781.39	2473.38	1.38846	0.430827	P55211	CASP9	2473.38	1929.76	0.780209	0.572864
Q6UXH1	CREL2	628.755	602.86	466.973	726.602	627.938	618.016	629.533	586.443	546.145	Q6UXH1	CREL2	566.196	657.519	1.16129	0.23677	Q6UXH1	CREL2	657.519	587.374	0.893319	0.168342
Q9HCE1	MOV10	8088.66	5458.42	7252.57	8633.46	10005.6	5381.28	11203.1	10977.1	8822.68	Q9HCE1	MOV10	6933.22	8006.78	1.15484	0.608945	Q9HCE1	MOV10	8006.78	10334.3	1.29069	0.267621
Q9BYD6	RM01	5490.71	6044.91	5705.46	6036.52	6242.32	6229.83	6165.32	6091.8	6139.75	Q9BYD6	RM01	5747.03	6169.56	1.07352	0.110518	Q9BYD6	RM01	6169.56	6132.29	0.993959	0.645814
O96008	TOM40	38629.5	33357.8	35754	34732.4	32694.1	33640.7	34750.5	35456.7	36229.5	O96008	TOM40	35913.8	33689.1	0.938055	0.276877	O96008	TOM40	33689.1	35478.9	1.05313	0.0786611
Q96P47	AGAP3	919.944	531.206	0	417.734	438.782	875.767	368.687	396.272	430.509	Q96P47	AGAP3	483.717	577.428	1.19373	0.470945	Q96P47	AGAP3	577.428	398.49	0.690112	0.320493
Q96BY9	SARAF	2399.75	3297.47	2971.67	1461.4	1668.59	3601.07	1964.18	904.918	3479.31	Q96BY9	SARAF	2889.63	2243.69	0.776461	0.365077	Q96BY9	SARAF	2243.69	2116.14	0.943152	0.821171
O75794	CD123	1806.57	1863.58	1677.03	1878.32	1281.43	1781.95	1385.52	1658.77	1306.83	O75794	CD123	1782.39	1647.23	0.924169	0.527796	O75794	CD123	1647.23	1450.37	0.88049	0.452364
Q86V48	LUZP1	3088.95	5955.41	2972.58	3673.69	3663.38	3317.24	2492.51	1697.47	1845.94	Q86V48	LUZP1	4005.64	3551.44	0.886609	0.793669	Q86V48	LUZP1	3551.44	2011.97	0.566524	0.0300887
O00754	MA2B1	5314.31	4855.88	4159.52	5123.4	4827.59	4985.47	7099.93	6240.68	7216.84	O00754	MA2B1	4776.57	4978.82	1.04234	0.588076	O00754	MA2B1	4978.82	6852.48	1.37633	0.0120846
Q9UBP0	SPAST	539.22	974.579	699.228	849.448	899.361	894.675	698.34	902.299	824.403	Q9UBP0	SPAST	737.676	881.161	1.19451	0.350392	Q9UBP0	SPAST	881.161	808.347	0.917366	0.346803
Q8NI60	COQ8A	3709.72	4087.78	2703.38	2850.32	2240.89	3788.13	4820.38	3456.8	3481.39	Q8NI60	COQ8A	3500.29	2959.78	0.845581	0.423357	Q8NI60	COQ8A	2959.78	3919.52	1.32426	0.201347
P21397	AOFA	96382	97340.7	97756.8	88051.1	93571.8	92536.7	88320.9	85520.9	87664.3	P21397	AOFA	97159.8	91386.6	0.94058	0.0746068	P21397	AOFA	91386.6	87168.7	0.953846	0.111701
O60936	NOL3	982.204	708.87	783.6	1306.23	1197.82	1393.64	925.432	1150.37	1268.43	O60936	NOL3	824.891	1299.23	1.57503	0.0257872	O60936	NOL3	1299.23	1114.74	0.858004	0.22351
P04179	SODM	334065	321528	314063	298617	306253	300443	273944	285061	257927	P04179	SODM	323219	301771	0.933643	0.0466754	P04179	SODM	301771	272310	0.902374	0.0623867
P43307	SSRA	5470.08	3988.2	9818.82	5644.14	7398.26	7255.51	4316.48	5008.02	5688.57	P43307	SSRA	6425.7	6765.97	1.05295	0.711486	P43307	SSRA	6765.97	5004.36	0.739637	0.0641691
P50402	EMD	16470.8	15949	15156.7	13661.3	13482.8	13819.4	13583.8	9839.7	13261.5	P50402	EMD	15858.8	13654.5	0.861001	0.0186784	P50402	EMD	13654.5	12228.3	0.895554	0.364735
Q8NE01	CNNM3	1466.74	1400.19	1580.01	1503.93	1252.7	3808.96	2043.61	1132.81	2115.26	Q8NE01	CNNM3	1482.31	2188.53	1.47643	0.523039	Q8NE01	CNNM3	2188.53	1763.89	0.80597	0.769275
Q6ZT07	TBCD9	574.629	731.887	605.233	960.713	995.686	822.522	2023.24	1152.9	1615.98	Q6ZT07	TBCD9	637.25	926.307	1.4536	0.0177282	Q6ZT07	TBCD9	926.307	1597.37	1.72445	0.0719972
Q9Y536	PAL4A	24529.8	22056.6	18894.1	15518.2	18878.9	18059.1	13822	14186.7	10381.4	Q9Y536	PAL4A	21826.8	17485.4	0.801096	0.0885305	Q9Y536	PAL4A	17485.4	12796.7	0.731853	0.0653827
Q9UKS6	PACN3	10346.9	10328.1	10336.4	8278.38	8270.19	7108.48	4296.46	4452.55	4155.75	Q9UKS6	PACN3	10337.2	7885.68	0.762848	0.0326445	Q9UKS6	PACN3	7885.68	4301.58	0.545493	0.00290112
Q9UHQ4	BAP29	12708.2	12164.6	10990.9	13544.4	12587.6	12664.9	10919.9	11426.1	12632.2	Q9UHQ4	BAP29	11954.6	12932.3	1.08179	0.198638	Q9UHQ4	BAP29	12932.3	11659.4	0.90157	0.119079
O43765	SGTA	11068.7	11600.6	10871.1	12804.3	13199.7	12110.7	12312.1	11785	12283	O43765	SGTA	11180.1	12704.9	1.13638	0.0180984	O43765	SGTA	12704.9	12126.7	0.95449	0.204635
O43293	DAPK3	815.638	1078.19	521.937	879.805	838.507	1582.01	467.819	593.756	764.539	O43293	DAPK3	805.256	1100.11	1.36616	0.349399	O43293	DAPK3	1100.11	608.705	0.553315	0.0924031
P78346	RPP30	1227.87	2010.59	2906.44	3324.51	3271.08	1614.8	3626.56	3923.96	4228.11	P78346	RPP30	2048.3	2736.8	1.33613	0.435949	P78346	RPP30	2736.8	3926.21	1.4346	0.223961
Q14974	IMB1	18408.7	20627.9	20547.3	17700.5	21495.8	18127.5	24406.2	26096.2	25054.8	Q14974	IMB1	19861.3	19107.9	0.962067	0.602866	Q14974	IMB1	19107.9	25185.8	1.31808	0.0348002
Q86YJ6	THNS2	755.657	1062.71	975.252	1150.44	1321.55	1418.92	1252.55	1181.53	1376.21	Q86YJ6	THNS2	931.207	1296.97	1.39278	0.0598061	Q86YJ6	THNS2	1296.97	1270.1	0.97928	0.814279
P15735	PHKG2	1634.23	1571.75	1666.15	2178.89	1966.54	2235.42	2120.31	1950.42	2449.13	P15735	PHKG2	1624.04	2126.95	1.30966	0.0106026	P15735	PHKG2	2126.95	2173.29	1.02179	0.823936
Q8N7R7	CCYL1	133.62	206.88	234.147	224.334	209.261	330.711	412.205	411.152	401.352	Q8N7R7	CCYL1	191.549	254.769	1.33004	0.26096	Q8N7R7	CCYL1	254.769	408.236	1.60238	0.0738164
Q9UPY8	MARE3	3017.09	3369.8	3137.93	3685.49	4624.87	2532.44	3375.74	3415.85	4155.97	Q9UPY8	MARE3	3174.94	3614.27	1.13837	0.626127	Q9UPY8	MARE3	3614.27	3649.19	1.00966	0.866638
P08648	ITA5	9030.82	8653.29	8048.16	7939.25	7377.76	7827.66	9180.23	10468.9	11046.9	P08648	ITA5	8577.43	7714.89	0.899441	0.0685528	P08648	ITA5	7714.89	10232	1.32627	0.0237596
Q92797	SYMPK	1166.52	1653.83	1289.46	1021.31	1184.64	1096.88	1252.7	1361.15	1251.3	Q92797	SYMPK	1369.94	1100.94	0.803644	0.1705	Q92797	SYMPK	1100.94	1288.39	1.17026	0.0445517
Q99714	HCD2	91750.5	82432.5	95619.9	75737.1	75251.4	76963.6	66854.3	71797.8	66133.5	Q99714	HCD2	89934.3	75984.1	0.844884	0.0607071	Q99714	HCD2	75984.1	68261.9	0.898371	0.0451291
Q9HAU0	PKHA5	11091	12657.4	12030.6	14271.2	14597.4	15132.3	15447.3	13374	13706.4	Q9HAU0	PKHA5	11926.3	14667	1.2298	0.0193282	Q9HAU0	PKHA5	14667	14175.9	0.966522	0.515687
Q8N1N4	K2C78	7488.74	8585.77	6038.91	6069.29	7105.98	6811.91	6740.44	6334.37	5349.01	Q8N1N4	K2C78	7371.14	6662.39	0.903848	0.473762	Q8N1N4	K2C78	6662.39	6141.27	0.921782	0.379257
Q9UKM7	MA1B1	4694.09	3485.71	3363.51	4634.27	4215.2	4150.46	4814.37	4420.93	3054.68	Q9UKM7	MA1B1	3847.77	4333.31	1.12619	0.346941	Q9UKM7	MA1B1	4333.31	4096.66	0.945389	0.654857
Q8NE00	TM104	629.757	563.36	534.429	520.091	410.679	466.209	346.418	424.151	361.245	Q8NE00	TM104	575.849	465.66	0.80865	0.0689009	Q8NE00	TM104	465.66	377.272	0.810187	0.0855074
Q96D53	COQ8B	1749.44	1718.68	1880.28	1688.44	2117.33	1894.39	2497.31	2532.07	2667.12	Q96D53	COQ8B	1782.8	1900.05	1.06577	0.464751	Q96D53	COQ8B	1900.05	2565.5	1.35023	0.0339932
P49641	MA2A2	419.583	310.93	366.87	340.354	266.78	311.11	383.186	364.675	221.09	P49641	MA2A2	365.794	306.081	0.836758	0.194697	P49641	MA2A2	306.081	322.984	1.05522	0.885753
Q6PH85	DCNL2	5115.98	4502.23	4747.5	253.82	4563.38	890.478	3343.97	3403.86	3657.9	Q6PH85	DCNL2	4788.57	1902.56	0.397312	0.203908	Q6PH85	DCNL2	1902.56	3468.58	1.82311	0.278384
Q6I9Y2	THOC7	1402.08	839.642	945.26	1578.36	1373.49	921.56	1281.73	1296.24	1211.01	Q6I9Y2	THOC7	1062.33	1291.13	1.21538	0.432446	Q6I9Y2	THOC7	1291.13	1262.99	0.978204	0.989791
Q6ZUT6	CCD9B	545.142	445.248	475.472	506.545	598.164	541.556	441.577	356.609	559.826	Q6ZUT6	CCD9B	488.621	548.755	1.12307	0.204018	Q6ZUT6	CCD9B	548.755	452.67	0.824905	0.248389
Q9ULH0	KDIS	229.409	137.215	166.116	248.558	201.54	236.42	280.681	325.542	122.318	Q9ULH0	KDIS	177.58	228.84	1.28866	0.203019	Q9ULH0	KDIS	228.84	242.847	1.06121	0.956717
P02647	APOA1	47074.5	44027.7	61883.8	74539.4	62834.6	38705.1	59233.9	74868.5	78576.2	P02647	APOA1	50995.3	58693	1.15095	0.639103	P02647	APOA1	58693	70892.9	1.20786	0.391004
Q66K14	TBC9B	1797.84	1477.18	991.262	1968.68	2505.59	1854.7	3582.77	2749.38	3309.4	Q66K14	TBC9B	1422.09	2109.66	1.48349	0.125912	Q66K14	TBC9B	2109.66	3213.85	1.5234	0.0258074
Q9NSY1	BMP2K	748.957	809.278	765.503	745.735	820.153	698.67	536.619	728.31	941.431	Q9NSY1	BMP2K	774.579	754.853	0.974533	0.634798	Q9NSY1	BMP2K	754.853	735.453	0.974301	0.792342
O43865	SAHH2	2673.58	2541.61	2975.42	2998.97	2314.47	2608.98	3755.07	3646.21	3192.84	O43865	SAHH2	2730.21	2640.81	0.967255	0.702105	O43865	SAHH2	2640.81	3531.37	1.33723	0.0378235
Q4VC31	MIX23	9080.45	9397.68	11804.6	12797.3	9993.29	10101.6	12911.4	12312.5	14788.8	Q4VC31	MIX23	10094.3	10964.1	1.08617	0.511792	Q4VC31	MIX23	10964.1	13337.6	1.21648	0.119753
Q96AZ6	ISG20	1158.15	717.154	834.845	454.404	1005.83	946.836	413.229	407.577	655.908	Q96AZ6	ISG20	903.384	802.356	0.888167	0.626465	Q96AZ6	ISG20	802.356	492.238	0.61349	0.217357
Q3L8U1	CHD9	1340.65	1213.69	820.657	1902	1867.08	1564.46	1928.88	1216.63	1943.07	Q3L8U1	CHD9	1125	1777.85	1.58031	0.0703067	Q3L8U1	CHD9	1777.85	1696.19	0.954073	0.723021
Q4VXU2	PAP1L	3230.59	2914	2892.49	2308.71	2905.98	3042.49	3011.36	3231.48	2625.05	Q4VXU2	PAP1L	3012.36	2752.4	0.913701	0.383746	Q4VXU2	PAP1L	2752.4	2955.96	1.07396	0.519411
P37059	DHB2	29425.6	27649.4	29417.4	40228	38942.7	37663.1	34863.6	35145.2	36090.5	P37059	DHB2	28830.8	38944.6	1.3508	0.000449338	P37059	DHB2	38944.6	35366.5	0.908122	0.0198606
Q9Y2H1	ST38L	6230.48	6234.63	5589.5	5766.79	6592.57	5310.15	6044.23	4542.85	3972.1	Q9Y2H1	ST38L	6018.2	5889.84	0.97867	0.759424	Q9Y2H1	ST38L	5889.84	4853.06	0.823972	0.236873
P19338	NUCL	27931.5	26748.4	28846	33154.7	30597.9	30643	35622.3	28928.5	32592.2	P19338	NUCL	27842	31465.2	1.13014	0.0251728	P19338	NUCL	31465.2	32381	1.0291	0.723858
Q9UGK3	STAP2	4025.55	5829.43	5771.15	3537.66	3022.06	6448.9	4926.89	5625.61	3732.06	Q9UGK3	STAP2	5208.71	4336.21	0.832491	0.451465	Q9UGK3	STAP2	4336.21	4761.52	1.09808	0.639554
Q8IUR7	ARMC8	1161.65	652.635	731.645	870.778	1116.98	1010.76	748.279	926.356	767.832	Q8IUR7	ARMC8	848.644	999.506	1.17777	0.399081	Q8IUR7	ARMC8	999.506	814.156	0.814558	0.107548
P28072	PSB6	10033.9	10431	5519.24	7510.6	7718.72	7007.15	3571	4513.1	3416.53	P28072	PSB6	8661.38	7412.16	0.855771	0.627546	P28072	PSB6	7412.16	3833.54	0.517196	0.0102456
O15397	IPO8	942.806	850.301	970.706	953.808	830.745	872.63	875.453	860.032	733.189	O15397	IPO8	921.271	885.728	0.961419	0.527472	O15397	IPO8	885.728	822.891	0.929057	0.345925
Q92615	LAR4B	2005.87	1883.78	2055.62	2169.39	2151.61	1797.96	1982.61	2006.09	2151.67	Q92615	LAR4B	1981.76	2039.65	1.02921	0.726877	Q92615	LAR4B	2039.65	2046.79	1.0035	0.928771
Q96A72	MGN2	8040.49	6188.12	7910.69	9875.91	7962.12	6235.74	8105.06	8765.9	11045.9	Q96A72	MGN2	7379.77	8024.59	1.08738	0.670149	Q96A72	MGN2	8024.59	9305.62	1.15964	0.394174
O75436	VP26A	24862.5	24147.2	25188.4	22442.2	21483.5	22327.5	19862.5	21461.6	21745.3	O75436	VP26A	24732.7	22084.4	0.892922	0.00378453	O75436	VP26A	22084.4	21023.1	0.951946	0.214043
O60291	MGRN1	381.206	453.023	362.392	173.843	347.043	1165.38	102.461	253.031	1720.03	O60291	MGRN1	398.874	562.089	1.40919	0.950003	O60291	MGRN1	562.089	691.842	1.23084	0.888611
Q9NUQ8	ABCF3	2322.61	1918.71	2369.18	2509.01	2355.36	2380.3	2728.1	3256.02	2841.02	Q9NUQ8	ABCF3	2203.5	2414.89	1.09593	0.288576	Q9NUQ8	ABCF3	2414.89	2941.71	1.21816	0.054235
P10321	HLAC	7273.59	7245.72	7803.81	7428.43	5753.98	6363.45	6175.76	5520.81	6768.37	P10321	HLAC	7441.04	6515.29	0.875589	0.197445	P10321	HLAC	6515.29	6154.98	0.944698	0.595836
A8MV81	HIG1C	24740.3	24784.3	25977.6	21581.8	20173.8	20886.2	15632.3	15109	15175.9	A8MV81	HIG1C	25167.4	20880.6	0.829669	0.00204114	A8MV81	HIG1C	20880.6	15305.8	0.733013	0.000663257
P55795	HNRH2	12347.7	10477.8	11179.7	12526.4	12177.6	10434.2	14720.1	14203.5	16020.4	P55795	HNRH2	11335.1	11712.7	1.03332	0.690054	P55795	HNRH2	11712.7	14981.3	1.27907	0.0282139
Q01415	GALK2	2752.91	4190.71	5085.78	4814.61	2624.92	3522.24	3645.33	4412.84	2333.83	Q01415	GALK2	4009.8	3653.92	0.911248	0.733377	Q01415	GALK2	3653.92	3464	0.948021	0.836331
Q6IC98	GRAM4	3623.69	5584.17	2203.88	4243.14	3966.62	3901.52	3888.37	4053.17	3855.28	Q6IC98	GRAM4	3803.91	4037.09	1.0613	0.679085	Q6IC98	GRAM4	4037.09	3932.27	0.974035	0.446215
Q92599	SEPT8	949.497	953.179	766.271	1140.6	1157.82	1264.4	1114.63	680.977	1167.24	Q92599	SEPT8	889.649	1187.61	1.33492	0.0390491	Q92599	SEPT8	1187.61	987.616	0.831602	0.344793
P49368	TCPG	66038.6	63919	62066	61103.4	59730.8	59244.3	48237.7	47791.1	52910.3	P49368	TCPG	64007.8	60026.2	0.937794	0.0504695	P49368	TCPG	60026.2	49646.4	0.827078	0.0211155
P43007	SATT	1564.43	862.737	868.715	1346.04	1153.56	981.209	1639.04	1454.75	1766.35	P43007	SATT	1098.63	1160.27	1.05611	0.7165	P43007	SATT	1160.27	1620.05	1.39627	0.0440251
A8MT19	RHN2P	440.178	466.004	19448.9	328.209	272.348	423.344	210.546	222.091	225.094	A8MT19	RHN2P	6785.03	341.3	0.050302	0.341007	A8MT19	RHN2P	341.3	219.244	0.642378	0.0759077
A0A096LP55	QCR6L	28549.6	27876.4	25012.5	25795.6	33264	33328.7	28764.2	30237.6	25431.1	A0A096LP55	QCR6L	27146.1	30796.1	1.13446	0.294071	A0A096LP55	QCR6L	30796.1	28144.3	0.913892	0.447282
Q86VN1	VPS36	14208.1	13300.9	10321.2	14081.4	11718.2	10979.1	8935.85	13800.2	8570.22	Q86VN1	VPS36	12610.1	12259.6	0.972203	0.851332	Q86VN1	VPS36	12259.6	10435.4	0.851207	0.369407
Q13572	ITPK1	1506.89	1451.7	1515.71	1377.28	1462.51	1417.79	486.012	729.476	787.221	Q13572	ITPK1	1491.43	1419.19	0.951564	0.0902868	Q13572	ITPK1	1419.19	667.57	0.470386	0.0338003
O94992	HEXI1	2073	2549.09	1739.13	2296.98	2390.53	2656.29	2863.32	2527.15	2422.41	O94992	HEXI1	2120.41	2447.93	1.15447	0.297624	O94992	HEXI1	2447.93	2604.3	1.06387	0.408934
P15531	NDKA	78010.6	55093.9	79357.4	71202.7	72628.1	71685.5	66646.3	62734.9	67149.6	P15531	NDKA	70820.6	71838.8	1.01438	0.837111	P15531	NDKA	71838.8	65510.3	0.911907	0.0420152
Q08379	GOGA2	6678.34	6399.69	5309.89	6846.41	6759.78	1236.36	6411.31	5707.17	5490.13	Q08379	GOGA2	6129.31	4947.52	0.80719	0.504611	Q08379	GOGA2	4947.52	5869.54	1.18636	0.538477
P56159	GFRA1	229.449	340.994	364.929	385.984	383.115	468.709	289.407	242.056	153.709	P56159	GFRA1	311.791	412.602	1.32333	0.166498	P56159	GFRA1	412.602	228.391	0.553537	0.067678
Q2VIR3	IF2GL	48553.4	45107.7	45393.7	42647	41429	42199.7	40619.3	41264.7	38673.8	Q2VIR3	IF2GL	46351.6	42091.9	0.9081	0.0426799	Q2VIR3	IF2GL	42091.9	40185.9	0.954718	0.125008
Q9Y2X8	UB2D4	3690.89	3667.08	3454.32	4925.17	3963.67	4491.24	3699.11	4055.65	2867.92	Q9Y2X8	UB2D4	3604.1	4460.03	1.23749	0.0672366	Q9Y2X8	UB2D4	4460.03	3540.89	0.793917	0.1369
O15260	SURF4	2982.36	2783.19	3488.59	3329.09	4059.06	3969.19	2666.06	3236.3	2674.8	O15260	SURF4	3084.71	3785.78	1.22727	0.0886564	O15260	SURF4	3785.78	2859.05	0.755208	0.0350047
Q9ULA0	DNPEP	11039.8	10128.2	9294.63	10721.7	10564.1	11208.5	8427.62	8571.52	9415.15	Q9ULA0	DNPEP	10154.2	10831.4	1.06669	0.310966	Q9ULA0	DNPEP	10831.4	8804.76	0.81289	0.0127309
Q04917	1433F	22273.7	20251	22098.5	20823.9	19693.2	21609.7	19219.2	20340.4	19394.1	Q04917	1433F	21541.1	20708.9	0.96137	0.391068	Q04917	1433F	20708.9	19651.2	0.948926	0.193174
P06756	ITAV	35560.1	33594.8	42465.7	31547.2	27571.3	27377.5	29921.6	26267.2	33635.3	P06756	ITAV	37206.9	28832	0.77491	0.0487562	P06756	ITAV	28832	29941.4	1.03848	0.706308
Q15560	TCEA2	572.182	597.474	681.159	183.108	600.234	555.74	565.874	1258.04	617.038	Q15560	TCEA2	616.938	446.361	0.723509	0.364575	Q15560	TCEA2	446.361	813.649	1.82285	0.235905
Q9H9B4	SFXN1	86380.4	54979.9	78547.7	78409.8	71746.7	75687.2	82946.4	90175.6	87883	Q9H9B4	SFXN1	73302.7	75281.2	1.02699	0.780779	Q9H9B4	SFXN1	75281.2	87001.7	1.15569	0.0155224
Q9Y2P5	S27A5	1528.58	1507.89	837.619	1087.73	1875.31	1238.19	1869.43	1861.43	1846.56	Q9Y2P5	S27A5	1291.36	1400.41	1.08444	0.746129	Q9Y2P5	S27A5	1400.41	1859.14	1.32757	0.198563
O75525	KHDR3	366.484	128.503	444.88	102.477	814.729	694.509	567.85	850.258	768.127	O75525	KHDR3	313.289	537.238	1.71483	0.686229	O75525	KHDR3	537.238	728.745	1.35647	0.452236
P00751	CFAB	5589.34	5475.1	4227.36	6134.62	6006.35	5652.14	4469.08	3674.5	4346.13	P00751	CFAB	5097.27	5931.04	1.16357	0.214093	P00751	CFAB	5931.04	4163.24	0.70194	0.0172054
O14964	HGS	14582.9	12017.1	13129.8	11477.4	11122.1	9441.72	9789.57	9771.3	10844.6	O14964	HGS	13243.3	10680.4	0.806479	0.0594561	O14964	HGS	10680.4	10135.1	0.948946	0.521938
Q9BU89	DOHH	6010.95	5732.99	6143.69	5305.76	4737.09	5115.22	4153.74	3836.47	4150.17	Q9BU89	DOHH	5962.55	5052.69	0.847405	0.0195896	Q9BU89	DOHH	5052.69	4046.79	0.800919	0.00748426
Q9UBU9	NXF1	997.97	769.882	506.772	549.869	539.36	480.425	674.901	634.064	322.136	Q9UBU9	NXF1	758.208	523.218	0.690072	0.228347	Q9UBU9	NXF1	523.218	543.7	1.03915	0.967746
Q8IWI9	MGAP	2601.6	1998.44	3442.95	2719.19	2713.61	2470.6	1602.01	2311.62	1983.5	Q8IWI9	MGAP	2681	2634.47	0.982644	0.972966	Q8IWI9	MGAP	2634.47	1965.71	0.74615	0.0939637
P63151	2ABA	9209.7	9445.57	10154.3	11001.4	10544.8	9827.01	9432.22	9485.15	10079.6	P63151	2ABA	9603.2	10457.7	1.08899	0.126721	P63151	2ABA	10457.7	9665.65	0.924258	0.128802
Q6P1X6	CH082	4456.97	7204.47	5829.37	7106.57	6456.36	7705.11	7894.09	8452.84	8733.74	Q6P1X6	CH082	5830.27	7089.35	1.21595	0.263304	Q6P1X6	CH082	7089.35	8360.22	1.17927	0.0616904
P10301	RRAS	4102.77	2855.04	3965.67	4386.54	4126.91	3976.98	5590.14	5724.35	4977.63	P10301	RRAS	3641.16	4163.48	1.14345	0.333122	P10301	RRAS	4163.48	5430.71	1.30437	0.0100634
O60476	MA1A2	1214.44	1057.78	4974.18	1369.58	1307.31	3293.82	1020.35	2691.31	1323.79	O60476	MA1A2	2415.47	1990.24	0.823955	0.965727	O60476	MA1A2	1990.24	1678.49	0.843359	0.719009
Q14683	SMC1A	4156.46	2270.05	1841.47	2673.59	2295.69	2244.75	6798	2256.79	1756.25	Q14683	SMC1A	2755.99	2404.68	0.872528	0.784045	Q14683	SMC1A	2404.68	3603.68	1.49861	0.645597
P48047	ATPO	36667.9	37316.3	38652.6	36907.2	39351.1	38093.3	35111.4	39362	42418	P48047	ATPO	37545.6	38117.2	1.01522	0.568829	P48047	ATPO	38117.2	38963.8	1.02221	0.765614
P23786	CPT2	53692.7	44205.1	44552.7	48487.2	45500.8	48543.1	53875.9	51402.5	54691.3	P23786	CPT2	47483.5	47510.4	1.00057	0.954478	P23786	CPT2	47510.4	53323.2	1.12235	0.0157961
O75208	COQ9	18437.8	16291.3	14833.3	18888.4	17242.4	16871.7	16196.5	16619.4	16581.7	O75208	COQ9	16520.8	17667.5	1.06941	0.400348	O75208	COQ9	17667.5	16465.9	0.931985	0.177517
O00566	MPP10	590.514	683.156	338.372	724.065	372.593	539.683	548.805	22.297	451.121	O00566	MPP10	537.348	545.447	1.01507	0.944123	O00566	MPP10	545.447	340.741	0.6247	0.40331
Q86VU5	CMTD1	8352.58	8991.61	8269.08	8927.06	8741.32	8910.53	7877.95	7806.99	8188.66	Q86VU5	CMTD1	8537.75	8859.64	1.0377	0.287734	Q86VU5	CMTD1	8859.64	7957.87	0.898216	0.00841181
Q15036	SNX17	632.824	461.115	1121.63	1106.94	877.971	960.67	1138.55	804.758	904.758	Q15036	SNX17	738.522	981.86	1.32949	0.309944	Q15036	SNX17	981.86	949.354	0.966894	0.764365
Q9UNE7	CHIP	17937.3	17300	22735.8	17061.8	15782.6	14718.8	9496.08	13591.7	14865.9	Q9UNE7	CHIP	19324.4	15854.4	0.820437	0.140286	Q9UNE7	CHIP	15854.4	12651.2	0.797962	0.213312
P62633	CNBP	17800.1	15333.2	17081.8	15021.9	14869.3	13546.7	22988.3	18101.9	16715.6	P62633	CNBP	16738.3	14479.3	0.865038	0.0649193	P62633	CNBP	14479.3	19268.6	1.33077	0.0885962
Q9H4A6	GOLP3	1470.86	1425.62	1737.19	1166.76	1571.72	1326.52	1351.09	1532.97	1480.67	Q9H4A6	GOLP3	1544.56	1355	0.877274	0.27935	Q9H4A6	GOLP3	1355	1454.91	1.07373	0.477466
Q9BY43	CHM4A	3442.11	3512.04	2909.32	2316.02	2910.36	2908.35	2262.75	2695.53	3178.56	Q9BY43	CHM4A	3287.82	2711.58	0.824733	0.118011	Q9BY43	CHM4A	2711.58	2712.28	1.00026	0.977719
Q9BYT8	NEUL	15360.2	12584.7	15099.7	12773.6	12021.3	11851.4	9191.59	12463	10705.3	Q9BYT8	NEUL	14348.2	12215.5	0.85136	0.119784	Q9BYT8	NEUL	12215.5	10786.6	0.883032	0.270249
Q13084	RM28	3291.81	3241.32	3225.48	4508.95	4620.53	4649.38	5805.44	4994.96	4286.44	Q13084	RM28	3252.87	4592.95	1.41197	2.45765e-05	Q13084	RM28	4592.95	5028.95	1.09493	0.44294
Q9Y2Q3	GSTK1	108523	112543	122424	123182	134478	140050	131320	128010	131967	Q9Y2Q3	GSTK1	114496	132570	1.15786	0.0483267	Q9Y2Q3	GSTK1	132570	130433	0.983876	0.735397
O94766	B3GA3	5971.07	6023.04	6242.69	2072.39	1558.51	5067.88	3271.49	3423.37	3360.49	O94766	B3GA3	6078.94	2899.59	0.47699	0.13308	O94766	B3GA3	2899.59	3351.78	1.15595	0.516548
Q7Z3T8	ZFY16	3756.93	2683.4	3955.05	3146.68	2583.9	2954.3	2270.14	2001.7	2852.34	Q7Z3T8	ZFY16	3465.13	2894.96	0.835456	0.30263	Q7Z3T8	ZFY16	2894.96	2374.73	0.820297	0.177725
Q9UEW8	STK39	5432.01	3680.47	4762.96	4359.64	4151.21	3458.01	4640.47	4391.06	4520.96	Q9UEW8	STK39	4625.15	3989.62	0.862594	0.367232	Q9UEW8	STK39	3989.62	4517.5	1.13231	0.204722
Q9Y342	PLLP	182.951	5048.08	129.682	202.358	4967	3092.93	6000.31	5663.37	839.901	Q9Y342	PLLP	1786.9	2754.09	1.54127	0.519769	Q9Y342	PLLP	2754.09	4167.86	1.51333	0.573091
Q92796	DLG3	3654.82	3164.05	3600.55	3594.79	3233.05	3651.48	2560.72	2489.24	2816.88	Q92796	DLG3	3473.14	3493.11	1.00575	0.920466	Q92796	DLG3	3493.11	2622.28	0.750702	0.00585085
Q86Y79	PTH	2570.42	2244.45	2695.31	1910.79	2161.19	2202.6	1977.88	2102.74	2373.41	Q86Y79	PTH	2503.39	2091.53	0.835477	0.0672843	Q86Y79	PTH	2091.53	2151.34	1.0286	0.71617
P98196	AT11A	2275.86	2023.05	2825.9	2964.67	2557.65	2668.63	2431.71	2867.75	3222.77	P98196	AT11A	2374.94	2730.32	1.14964	0.270401	P98196	AT11A	2730.32	2840.74	1.04044	0.730637
Q9NVP1	DDX18	1597.58	1769.46	1774.5	1615.24	1732.08	1052.42	911.164	1924.87	2273.09	Q9NVP1	DDX18	1713.84	1466.58	0.855723	0.372526	Q9NVP1	DDX18	1466.58	1703.04	1.16124	0.773014
P50453	SPB9	10632.3	10654.6	10888.9	10885	10082.3	11003.2	11809.1	12046.6	12382.2	P50453	SPB9	10725.3	10656.8	0.993617	0.824132	P50453	SPB9	10656.8	12079.3	1.13348	0.0274244
Q5F1R6	DJC21	381.348	2458.14	355.868	537.387	978.455	158.099	309.85	1360.67	465.656	Q5F1R6	DJC21	1065.12	557.98	0.523866	0.607369	Q5F1R6	DJC21	557.98	712.06	1.27614	0.70223
Q9UIV1	CNOT7	331.854	264.374	156.45	255.997	260.355	202.703	337.888	659.839	1062.32	Q9UIV1	CNOT7	250.892	239.685	0.95533	0.983275	Q9UIV1	CNOT7	239.685	686.684	2.86494	0.0955047
Q53T59	H1BP3	11592.7	11799.7	11905.5	11552.2	11126.1	11382.2	11498.3	10676.1	12243.1	Q53T59	H1BP3	11766	11353.5	0.96494	0.0625765	Q53T59	H1BP3	11353.5	11472.5	1.01049	0.844646
Q9H307	PININ	2609.44	3118.73	3317.65	3384.63	3534.74	3925.76	3555.7	3507.23	2858.36	Q9H307	PININ	3015.27	3615.04	1.19891	0.10808	Q9H307	PININ	3615.04	3307.1	0.914815	0.34207
P18077	RL35A	73196.4	62916.3	47659.6	64466.9	67450	49410.4	58042.7	42442.3	42373.7	P18077	RL35A	61257.4	60442.4	0.986695	0.966549	P18077	RL35A	60442.4	47619.6	0.78785	0.167493
P13667	PDIA4	60151.7	62356.2	61230.2	75504.8	76105.1	76936.2	83267.4	70487.5	83667.6	P13667	PDIA4	61246	76182	1.24387	0.000324589	P13667	PDIA4	76182	79140.8	1.03884	0.598287
Q9H3Z4	DNJC5	10270.2	9783.86	8759.86	10023.9	10306.3	10229.6	9896.81	10167.5	9432.36	Q9H3Z4	DNJC5	9604.64	10186.6	1.06059	0.323897	Q9H3Z4	DNJC5	10186.6	9832.22	0.965213	0.239287
Q8WV93	AFG1L	1983.05	1938.81	2039.71	2640.49	2143.99	2028.93	2724.8	3061.53	3203.41	Q8WV93	AFG1L	1987.19	2271.14	1.14289	0.251517	Q8WV93	AFG1L	2271.14	2996.58	1.31942	0.0511908
P31152	MK04	28279.8	27549.2	38333.3	24287.2	27897.1	25837.2	11391.5	17640.9	19297.8	P31152	MK04	31387.4	26007.2	0.828586	0.229364	P31152	MK04	26007.2	16110.1	0.619447	0.0832926
P63261	ACTG	8638.89	7253.19	5967.71	3962.38	4538.41	3778.49	1368.41	1777.96	1713.14	P63261	ACTG	7286.6	4093.09	0.561729	0.0180572	P63261	ACTG	4093.09	1619.84	0.395749	0.00130164
P01112	RASH	922.912	860.207	818.195	1262.94	1467.62	1832.2	1473.4	879.302	1868.88	P01112	RASH	867.105	1520.92	1.75402	0.0271139	P01112	RASH	1520.92	1407.19	0.925226	0.680589
P78406	RAE1L	3463.51	3456.18	3572.14	3016.4	3261.07	2611.83	3111.75	2403.66	2199	P78406	RAE1L	3497.28	2963.1	0.847258	0.117044	P78406	RAE1L	2963.1	2571.47	0.867831	0.304232
Q96Q11	TRNT1	2539.21	2478.28	2526.62	2297.6	2980.33	2831.33	2609.64	2548.35	2203.68	Q96Q11	TRNT1	2514.7	2703.09	1.07491	0.493735	Q96Q11	TRNT1	2703.09	2453.89	0.907811	0.391695
Q9H0N5	PHS2	2590.41	2348.51	896.606	2120.14	1598	2334.57	2209.96	2176.63	2150.52	Q9H0N5	PHS2	1945.17	2017.57	1.03722	0.75641	Q9H0N5	PHS2	2017.57	2179.04	1.08003	0.514185
Q71UI9	H2AV	80.1285	54.3671	54.9956	367.881	287.626	385.669	1372.87	1261.43	1323.18	Q71UI9	H2AV	63.1637	347.058	5.49458	0.000640305	Q71UI9	H2AV	347.058	1319.16	3.80098	0.00275031
Q8N684	CPSF7	3871.82	3691.93	3584.96	3940.75	3816.81	3816.89	4140.3	4132.04	3941.25	Q8N684	CPSF7	3716.24	3858.15	1.03819	0.22898	Q8N684	CPSF7	3858.15	4071.2	1.05522	0.0586787
Q9C010	IPKB	8963.46	9108.45	9069.98	6608.24	7241.74	7716.39	5191.84	5209.06	5167.87	Q9C010	IPKB	9047.29	7188.79	0.794579	0.0343659	Q9C010	IPKB	7188.79	5189.59	0.7219	0.0185473
Q6R327	RICTR	1822.71	879.858	715.051	2670	1210.49	745.28	1293.42	1189.8	1547.31	Q6R327	RICTR	1139.21	1541.92	1.35351	0.626692	Q6R327	RICTR	1541.92	1343.51	0.871321	0.992609
Q9BWM7	SFXN3	12529.9	11692.5	16040.5	14490.6	14647.3	11020.2	12627.1	11420.7	11309.3	Q9BWM7	SFXN3	13421	13386	0.997396	0.991211	Q9BWM7	SFXN3	13386	11785.7	0.880451	0.326872
P62995	TRA2B	7146.51	5578.71	7141.22	4143.68	4325.42	4009.73	4822.61	6176.43	6817.72	P62995	TRA2B	6622.15	4159.61	0.628136	0.0244861	P62995	TRA2B	4159.61	5938.92	1.42776	0.0723081
Q14160	SCRIB	6246.48	18151.4	5314.34	14892.1	4906.11	16366.9	13556.4	5140.84	2883.32	Q14160	SCRIB	9904.06	12055	1.21718	0.697115	Q14160	SCRIB	12055	7193.53	0.596723	0.375204
Q9Y624	JAM1	1960.51	2567.92	3857.98	1626.15	3268.07	3090.32	2403.5	2342.22	2170.25	Q9Y624	JAM1	2795.47	2661.52	0.952081	0.860484	Q9Y624	JAM1	2661.52	2305.32	0.866169	0.703768
Q14573	ITPR3	356.959	91.0763	59.1042	299.781	435.648	242.066	1400.06	357.655	1541.86	Q14573	ITPR3	169.047	325.832	1.92747	0.221355	Q14573	ITPR3	325.832	1099.86	3.37554	0.141119
P36969	GPX4	23303	25778	24175.8	18544.5	23219.8	23858.3	23652.2	23485.4	23403.3	P36969	GPX4	24418.9	21874.2	0.895788	0.283341	P36969	GPX4	21874.2	23513.6	1.07495	0.429392
Q9Y5K8	VATD	4311.57	5433.03	5302.33	4106.62	4586.22	5067.43	4732.04	4382.59	4005.85	Q9Y5K8	VATD	5015.64	4586.76	0.914491	0.410247	Q9Y5K8	VATD	4586.76	4373.5	0.953504	0.58433
P54886	P5CS	16793.7	17144.4	15043.7	16780.3	17565.9	16109	19822.2	17950.5	18711.3	P54886	P5CS	16327.3	16818.4	1.03008	0.561878	P54886	P5CS	16818.4	18828	1.11949	0.0427107
O14576	DC1I1	6569.08	5367.39	6531.65	6138.4	6645.09	6394.14	5463.4	5817.63	5544.83	O14576	DC1I1	6156.04	6392.54	1.03842	0.604462	O14576	DC1I1	6392.54	5608.62	0.877369	0.0126648
Q96JQ2	CLMN	4878.95	4676.26	4275.83	5033.72	3951.71	4249.32	5864.63	5631.42	5615.12	Q96JQ2	CLMN	4610.35	4411.58	0.956888	0.598171	Q96JQ2	CLMN	4411.58	5703.72	1.2929	0.06251
Q8WUH1	CHUR	941.454	925.214	854.12	952.828	1164.22	1070.21	536.678	310.1	518.822	Q8WUH1	CHUR	906.929	1062.42	1.17145	0.0975052	Q8WUH1	CHUR	1062.42	455.2	0.428456	0.0290795
P0DPI2	GAL3A	136008	131842	139755	121754	121691	47188.3	106662	104775	105489	P0DPI2	GAL3A	135868	96877.6	0.713025	0.310138	P0DPI2	GAL3A	96877.6	105642	1.09047	0.636781
O60427	FADS1	3227.39	1919.48	1458.22	2981.41	1863.25	2937.48	2111.04	2081.16	1842.63	O60427	FADS1	2201.7	2594.05	1.1782	0.524967	O60427	FADS1	2594.05	2011.61	0.775472	0.26591
P16083	NQO2	12606.1	13489	8985.58	16358.8	17377.7	13004.9	16551.9	17388.6	14505.4	P16083	NQO2	11693.6	15580.5	1.3324	0.135731	P16083	NQO2	15580.5	16148.6	1.03646	0.71941
P11177	ODPB	112487	107597	101543	95315.3	104461	17625.1	98237.1	99392.1	97687.8	P11177	ODPB	107209	72467.2	0.675943	0.378621	P11177	ODPB	72467.2	98439	1.35839	0.432213
P82970	HMGN5	5944.06	3393.67	3138.95	5607.82	6442.9	7471.64	6844.19	4852.47	3148.49	P82970	HMGN5	4158.89	6507.45	1.56471	0.124132	P82970	HMGN5	6507.45	4948.38	0.760417	0.293275
Q9NYT0	PLEK2	469.853	417.401	290.757	348.666	374.002	181.998	416.004	390.538	434.899	Q9NYT0	PLEK2	392.67	301.555	0.76796	0.351817	Q9NYT0	PLEK2	301.555	413.814	1.37227	0.252149
Q9P246	STIM2	1084.48	2001.28	4996.23	3867.27	3593.73	3907.37	4515.72	5165.56	4685.75	Q9P246	STIM2	2693.99	3789.46	1.40663	0.349858	Q9P246	STIM2	3789.46	4789.01	1.26377	0.0119045
P08185	CBG	660.14	509.668	582.18	932.703	965.733	704.68	1790.57	1795.92	2205.45	P08185	CBG	583.996	867.705	1.48581	0.0385423	P08185	CBG	867.705	1930.65	2.225	0.00401244
[truncated: 3,947 more rows]
