# Supplementary material for: Long-Term Hepatitis B Virus Infection Induces Cytopathic Effects in Primary Human Hepatocytes, and Can Be Partially Reversed by Antiviral Therapy
Source: Microbiol Spectr. 2022 Feb 16;10(1):e01328-21. doi: 10.1128/spectrum.01328-21 (PMC8849052; doi:10.1128/spectrum.01328-21)
Supplement: SUPPLEMENTAL FILE 5 — Supplemental material. Download SPECTRUM01328-21_Supp_5_seq9.xlsx, XLSX file, 0.04 MB [file spectrum01328-21_supp_5_seq9.xlsx]

## Sheet: Overexpression_screen
Table S5. Overexpression screening of host factors that participates in viral replication or host antagonism, Related to Figure 7.
Accession	Symbol	Description	GO process	Location	Change	Long term screen	Time series screen	ETV resuce screen	RNA/protein screen	Nuclear	DNA/RNA-binding	Transcriptional/Epigenetic regulation	Signaling transduction	Viral process	Immune response
O94929	ABLIM3	Actin-binding LIM protein 3	actin filament binding; metal ion binding; actin cytoskeleton organization; positive regulation of transcription by RNA polymerase II; transcription, DNA-templated	Cytoplasm	DOWN	DOWN						1
Q15847	ADIRF	Adipogenesis regulatory factor	cell differentiation; positive regulation of fat cell differentiation; positive regulation of transcription by RNA polymerase II	Nucleus	DOWN; Transcriptional downregulation	DOWN			Transcriptional downregulation	1		1
Q92572	AP3S1	AP-3 complex subunit sigma-1	anterograde axonal transport; anterograde synaptic vesicle transport; insulin receptor signaling pathway; intracellular protein transport; vesicle-mediated transport	Golgi	DEG_2d&DEG_7d, DOWN; ETV rescue		DEG_2d&DEG_7d, DOWN	1					1
Q9UBL0	ARPP21	cAMP-regulated phosphoprotein 21	calmodulin binding; nucleic acid binding; cellular response to heat	Cytoplasm	DEG_2d&DEG_7d&DEG_28d, DOWN; ETV rescue; Transcriptional downregulation		DEG_2d&DEG_7d&DEG_28d, DOWN	1	Transcriptional downregulation		1
O95817	BAG3	BAG family molecular chaperone regulator 3	adenyl-nucleotide exchange factor activity; cadherin binding; chaperone binding; dynein intermediate chain binding; protein-containing complex binding; aggresome assembly; autophagosome assembly; extrinsic apoptotic signaling pathway via death domain receptors; negative regulation of transcription from RNA polymerase II promoter in response to stress; protein folding…	Nucleus	DEG_28d,DOWN; Protein degradation		DEG_28d,DOWN		Protein degradation	1		1
O75531	BANF1	Barrier-to-autointegration factor	DNA binding; enzyme binding; identical protein binding; LEM domain binding; protein C-terminus binding; protein homodimerization activity; protein N-terminus binding; chromosome condensation; chromosome segregation; DNA integration; establishment of integrated proviral latency; mitotic nuclear envelope reassembly; negative regulation of viral genome replication; nuclear transport; response to vir…	Nucleus	DEG_28d, DOWN; Protein degradation		DEG_28d, DOWN		Protein degradation	1	1			1
Q9H3K6	BOLA2	BolA-like protein 2	[2Fe-2S] cluster assembly; interleukin-12-mediated signaling pathway; protein maturation by iron-sulfur cluster transfer	Nucleus	DEG_2d&DEG_7d, DOWN		DEG_2d&DEG_7d, DOWN			1			1
Q8N4F0	BPIFB2	BPI fold-containing family B member 2	lipid binding; antimicrobial humoral response; cellular protein metabolic process; post-translational protein modification	Extracellular	DEG_2d&DEG_7d, DOWN; UP	UP	DEG_2d&DEG_7d, DOWN								1
Q9H8M2	BRD9	Bromodomain-containing protein 9	lysine-acetylated histone binding; nucleic acid binding; chromatin organization; regulation of transcription by RNA polymerase II	Nucleus	UP	UP					1	1
Q8WUW1	BRK1	Protein BRICK1	identical protein binding; protein-containing complex binding; actin filament organization; cell motility; Fc-gamma receptor signaling pathway involved in phagocytosis; in utero embryonic development; positive regulation of Arp2/3 complex-mediated actin nucleation; positive regulation of cell population proliferation; positive regulation of lamellipodium assembly; positive regulation of protein-c…	Cytoskeleton	DEG_2d, Top20		DEG_2d, Top20						1
Q03135	CAV1	Caveolin-1	ATPase binding; cholesterol binding; enzyme binding; identical protein binding; inward rectifier potassium channel inhibitor activity; ion channel binding; molecular adaptor activity; nitric-oxide synthase binding; patched binding; peptidase activator activity; cellular response to exogenous dsRNA; negative regulation of BMP signaling pathway; negative regulation of transcription by RNA polymeras…	Golgi apparatus; membrane	DOWN	DOWN						1		1	1
P51636	CAV2	Caveolin-2	D1 dopamine receptor binding; molecular adaptor activity; protein binding, bridging; protein heterodimerization activity; protein homodimerization activity; protein kinase binding; scaffold protein binding; positive regulation by host of viral process; receptor-mediated endocytosis of virus by host cell;	Golgi apparatus; membrane; Nucleus	DOWN	DOWN				1				1	1
Q6NZI2	CAVIN1	Caveolae-associated protein 1	identical protein binding; RNA binding; rRNA primary transcript binding; positive regulation of cell motility; protein secretion; rRNA transcription; termination of RNA polymerase I transcription; transcription initiation from RNA polymerase I promoter…	Nucleus; membrane; Mitochondrion	DOWN	DOWN				1	1
P10909	CLU	Clusterin	amyloid-beta binding; chaperone binding; low-density lipoprotein particle receptor binding; misfolded protein binding; protein-containing complex binding; protein heterodimerization activity; signaling receptor binding; tau protein binding; ubiquitin protein ligase binding; unfolded protein binding; antimicrobial humoral response; complement activation; innate immune response; negative regulation…	Nucleus; Extracellular; Cytoplasm; Mitochondrion	UP	UP				1			1	1	1
Q9H0A8	COMMD4	COMM domain-containing protein 4	May modulate activity of cullin-RING E3 ubiquitin ligase (CRL) complexes . Down-regulates activation of NF-kappa-B.	Nucleus	DEG_2d&DEG_7d, DOWN; ETV rescue		DEG_2d&DEG_7d, DOWN	1		1			1
P98082	DAB2	Disabled homolog 2	cargo receptor activity; SMAD binding; negative regulation of canonical Wnt signaling pathway; negative regulation of transcription by RNA polymerase II; positive regulation of SMAD protein signal transduction; positive regulation of Wnt signaling pathway, planar cell polarity pathway; Wnt signaling pathway	Cytoplasm	DOWN; DEG_28d,DOWN; Transcriptional downregulation	DOWN	DEG_28d,DOWN		Transcriptional downregulation			1	1
Q9H9R9	DBNDD1	Dysbindin domain-containing protein 1	negative regulation of protein kinase activity	cytoplasm	DEG_2d/28d, UP, DEG_7d, DOWN		DEG_2d/28d, UP, DEG_7d, DOWN					1
Q9NR30	DDX21	Nucleolar RNA helicase 2	7SK snRNA binding; ATP binding; double-stranded RNA binding; identical protein binding; miRNA binding; RNA binding; RNA helicase activity; rRNA binding; snoRNA binding; defense response to virus; innate immune response; osteoblast differentiation; positive regulation of gene expression, epigenetic; positive regulation of I-kappaB kinase/NF-kappaB signaling; positive regulation of myeloid dendriti…	Nucleus; Mitochondrion; Cytosol	DEG_2d, DOWN; DEG_28d, UP; Transcriptional DOWN/UP		DEG_2d, DOWN; DEG_28d, UP;		Transcriptional DOWN/UP	1	1	1		1	1
Q13268	DHRS2	Dehydrogenase/reductase SDR family member 2, mitochondrial	carbonyl reductase (NADPH) activity; C21-steroid hormone metabolic process; cellular response to oxidative stress; myeloid dendrtitic cell differentiation; negative regulation of apoptotic process; negative regulation of cell population proliferation; oxidation-reduction process; response to toxic substance	Nucleus; Mitochondrion	UP; DEG_7d,UP	UP	DEG_7d,UP			1
Q9UDY4	DNAJB4	DnaJ homolog subfamily B member 4	ATPase activator activity; chaperone binding; unfolded protein binding; chaperone cofactor-dependent protein refolding; response to heat; response to unfolded protein	membrane; Cytoplasm	DEG_2d&DEG_7d, DOWN; ETV rescue; Transcriptional downregulation		DEG_2d&DEG_7d, DOWN	1	Transcriptional downregulation
P27487	DPP4	Dipeptidyl peptidase 4	chemorepellent activity; dipeptidyl-peptidase activity; identical protein binding; protease binding; protein homodimerization activity; serine-type endopeptidase activity; serine-type peptidase activity; signaling receptor binding; virus receptor activity; behavioral fear response; cell adhesion; T cell activation…	Extracellular; Membrane	DOWN	DOWN							1	1	1
P51808	DYNLT3	Dynein light chain Tctex-type 3	identical protein binding; motor activity; cell cycle; cell division; positive regulation of mitotic cell cycle; regulation of mitotic cell cycle	Nucleus; Cytoskeleton	DEG_2d, UP; DEG_7d, DOWN; ETV rescue		DEG_2d, UP; DEG_7d, DOWN	1		1
O60869	EDF1	Endothelial differentiation-related factor 1	calmodulin binding; DNA binding; RNA binding; TFIID-class transcription factor complex binding; transcription coactivator activity; endothelial cell differentiation; multicellular organism development; positive regulation of DNA binding; positive regulation of transcription, DNA-templated; regulation of lipid metabolic process; regulation of transcription, DNA-templated	Nucleus	DEG_2d, DOWN; DEG_28d, UP		DEG_2d, DOWN; DEG_28d, UP			1	1	1	1
O95718	ESRRB	Steroid hormone receptor ERR2	cis-regulatory region sequence-specific DNA binding; DNA-binding transcription activator activity, RNA polymerase II-specific; DNA-binding transcription factor activity; DNA-binding transcription factor activity, RNA polymerase II-specific; nuclear receptor activity; RNA polymerase II cis-regulatory region sequence-specific DNA binding; RNA polymerase II complex binding; sequence-specific DNA bin…	Nucleus	DOWN	DOWN				1	1	1	1
Q5RKV6	EXOSC6	Exosome complex component MTR3	RNA binding; DNA deamination; exonucleolytic catabolism of deadenylated mRNA; isotype switching; nuclear mRNA surveillance; nuclear-transcribed mRNA catabolic process, exonucleolytic, 3'-5'; polyadenylation-dependent snoRNA 3'-end processing; positive regulation of isotype switching; regulation of mRNA stability; RNA phosphodiester bond hydrolysis, exonucleolytic; rRNA catabolic process; rRNA pro…	Nucleus	UP	UP				1	1	1
Q96B26	EXOSC8	Exosome complex component RRP43	AU-rich element binding; mRNA 3'-UTR AU-rich region binding; exonucleolytic catabolism of deadenylated mRNA; nuclear mRNA surveillance; RNA-binding; regulation of mRNA stability	Nucleus	DEG_7d&DEG_28d, DOWN; ETV rescue; Protein degradation		DEG_7d&DEG_28d, DOWN	1	Protein degradation	1	1
P07148	FABP1	Fatty acid-binding protein, liver	antioxidant activity; bile acid binding; chromatin binding; fatty acid binding; cellular response to hydrogen peroxide; positive regulation of fatty acid beta-oxidation	Cytoplasm	UP; DEG_28d,UP; Transcriptional upregulation	UP	DEG_28d,UP		Transcriptional upregulation		1
Q6P587	FAHD1	Acylpyruvase FAHD1, mitochondrial	acetylpyruvate hydrolase activity; acylpyruvate hydrolase activity; fumarylpyruvate hydrolase activity; hydrolase activity; metal ion binding; oxaloacetate decarboxylase activity	Cytosol; Mitochondrion	DEG_28d, Top20		DEG_28d, Top20
Q08830	FGL1	Fibrinogen-like protein 1	signaling receptor binding; adaptive immune response; hepatocyte proliferation; negative regulation of T cell activation; regulation of immune response	Extracellular	UP; DEG_7d&DEG_28d, UP; Transcriptional upregulation	UP	DEG_7d&DEG_28d, UP		Transcriptional upregulation				1		1
P49789	FHIT	Bis(5'-adenosyl)-triphosphatase	bis(5'-adenosyl)-triphosphatase activity; catalytic activity; hydrolase activity; identical protein binding; nucleotide binding; ubiquitin protein ligase binding; intrinsic apoptotic signaling pathway by p53 class mediator; negative regulation of proteasomal ubiquitin-dependent protein catabolic process; nucleotide metabolic process; purine nucleotide metabolic process	Nucleus; Mitochondrion	DEG_7d, Bottom20		DEG_7d, Bottom20			1	1		1
Q14192	FHL2	Four and a half LIM domains protein 2	androgen receptor binding; identical protein binding; metal ion binding; transcription coactivator activity; transcription coregulator activity; transcription factor binding; androgen receptor signaling pathway; atrial cardiac muscle cell development; heart trabecula formation; negative regulation of apoptotic process; negative regulation of calcineurin-NFAT signaling cascade; negative regulation…	Nucleus	DOWN	DOWN				1		1
Q13643	FHL3	Four and a half LIM domains protein 3	actin binding; metal ion binding; transcription coregulator activity; actin cytoskeleton organization; muscle organ development	Nucleus	DEG_28d, Top30		DEG_28d, Top30			1		1
P62942	FKBP1A	Peptidyl-prolyl cis-trans isomerase FKBP1A	activin binding; FK506 binding; ion channel binding; macrolide binding; peptidyl-prolyl cis-trans isomerase activity; SMAD binding; transforming growth factor beta receptor binding; type I transforming growth factor beta receptor binding; 'de novo' protein folding; amyloid fibril formation; SMAD protein complex assembly; regulation of immune response…	Cytosol	DEG_2d&DEG_7d, DOWN; DEG_28d, UP		DEG_2d&DEG_7d, DOWN; DEG_28d, UP						1		1
P85037	FOXK1	Forkhead box protein K1	14-3-3 protein binding; DNA-binding transcription factor activity; DNA-binding transcription factor activity, RNA polymerase II-specific; DNA-binding transcription repressor activity, RNA polymerase II-specific; RNA polymerase II regulatory region sequence-specific DNA binding; transcription regulatory region sequence-specific DNA binding; canonical glycolysis; cell differentiation; cellular gluc…	Nucleus	DOWN	DOWN				1	1	1
Q96I24	FUBP3	Far upstream element-binding protein 3	DNA-binding transcription activator activity, RNA polymerase II-specific; RNA binding; RNA polymerase II cis-regulatory region sequence-specific DNA binding; single-stranded DNA binding; positive regulation of gene expression; positive regulation of transcription, DNA-templated; positive regulation of transcription by RNA polymerase II; transcription, DNA-templated	Nucleus	DEG_2d&DEG_7d, UP; ETV rescue		DEG_2d&DEG_7d, UP	1		1	1	1
Q7L5D6	GET4	Golgi to ER traffic protein 4 homolog	chaperone binding; cytoplasmic sequestering of protein; maintenance of unfolded protein involved in ERAD pathway; protein insertion into ER membrane; tail-anchored membrane protein insertion into ER membrane	Cytosol	DEG_2d, DOWN; DEG_28d,UP		DEG_2d, DOWN; DEG_28d,UP
Q9H3K2	GHITM	Growth hormone-inducible transmembrane protein	apoptotic process	Mitochondrion	DEG_2d, Bottom20		DEG_2d, Bottom20
P50148	GNAQ	Guanine nucleotide-binding protein G(q) subunit alpha	G-protein beta/gamma-subunit complex binding; G protein-coupled receptor binding; GTPase activator activity; GTPase activity; GTP binding; metal ion binding; type 2A serotonin receptor binding; action potential; activation of phospholipase C activity; adenylate cyclase-activating G protein-coupled receptor signaling pathway; platelet activation; regulation of canonical Wnt signaling pathway…	Nucleus; membrane; Golgi apparatus	DEG_28d,DOWN; Protein degradation; ETV rescue		DEG_28d,DOWN	1	Protein degradation	1		1
O60262	GNG7	Guanine nucleotide-binding protein G(I)/G(S)/G(O) subunit gamma-7	G-protein beta-subunit binding; GTPase activity; G protein-coupled receptor signaling pathway; regulation of G protein-coupled receptor signaling pathway	membrane	DEG_2d&DEG_7d$DEG_28d, DOWN; Protein degradation		DEG_2d&DEG_7d$DEG_28d, DOWN		Protein degradation				1
P51654	GPC3	Glypican-3	peptidyl-dipeptidase inhibitor activity; anatomical structure morphogenesis; anterior/posterior axis specification; body morphogenesis; bone mineralization; branching involved in ureteric bud morphogenesis; cell migration; regulation of canonical Wnt signaling pathway; response to bacterium…	membrane	UP; DEG_2d&DEG_7d$DEG_28d, UP; Transcriptional upregulation	UP	DEG_2d&DEG_7d$DEG_28d, UP		Transcriptional upregulation			1	1		1
Q6IC98	GRAMD4	GRAM domain-containing protein 4	apoptotic process; negative regulation of toll-like receptor 9 signaling pathway; positive regulation of cysteine-type endopeptidase activity involved in apoptotic process	Mitochondrion; Endoplasmic reticulum	DEG_28d, Top30		DEG_28d, Top30						1		1
P49841	GSK3B	Glycogen synthase kinase-3 beta	ATP binding; beta-catenin binding; dynactin binding; kinase activity; NF-kappaB binding; p53 binding; protease binding; protein kinase A catalytic subunit binding; protein kinase activity; protein kinase binding; protein serine/threonine kinase activity; RNA polymerase II transcription factor binding; tau protein binding; tau-protein kinase activity; ubiquitin protein ligase binding; intracellula…	Nucleus; membrane	DOWN	DOWN				1		1	1
P49773	HINT1	Histidine triad nucleotide-binding protein 1	hydrolase activity; nucleotide binding; protein kinase C binding; intrinsic apoptotic signaling pathway by p53 class mediator; positive regulation of calcium-mediated signaling; purine ribonucleotide catabolic process; regulation of transcription, DNA-templated; signal transduction	Nucleus	DEG_2d, DOWN		DEG_2d, DOWN			1		1	1
Q14527	HLTF	Helicase-like transcription factor	ATP binding; DNA binding; DNA-binding transcription activator activity, RNA polymerase II-specific; DNA-dependent ATPase activity; helicase activity; RNA binding; RNA polymerase II cis-regulatory region sequence-specific DNA binding; ubiquitin protein ligase activity; ubiquitin protein ligase binding; zinc ion binding; chromatin organization; protein ubiquitination; regulation of transcription, D…	Nucleus	DEG_28d, UP		DEG_28d, UP			1	1	1
P51991	HNRNPA3	Heterogeneous nuclear ribonucleoprotein A3	mRNA binding; RNA binding; mRNA splicing, via spliceosome; regulation of RNA metabolic process; RNA metabolic process	Nucleus	DEG_28d,DOWN; Protein degradation		DEG_28d,DOWN		Protein degradation	1	1
Q14103	HNRNPD	Heterogeneous nuclear ribonucleoprotein	AT DNA binding; chromatin binding; histone deacetylase binding; mRNA 3'-UTR AU-rich region binding; RNA binding; sequence-specific DNA binding; sequence-specific double-stranded DNA binding; telomeric DNA binding; transcription factor binding…	Nucleus	DEG_28d,DOWN; Protein degradation		DEG_28d,DOWN		Protein degradation	1	1	1
P13284	IFI30	Gamma-interferon-inducible lysosomal thiol reductase	oxidoreductase activity, acting on a sulfur group of donors; antigen processing and presentation of exogenous peptide antigen via MHC class I; antigen processing and presentation of exogenous peptide antigen via MHC class II; interferon-gamma-mediated signaling pathway	Extracellular; Lysosome	DOWN	DOWN									1
P80217	IFI35	Interferon-induced 35 kDa protein	type I interferon signaling pathway	Nucleus	DEG_28d, Top20		DEG_28d, Top20			1					1
Q9NZI8	IGF2BP1	Insulin-like growth factor 2 mRNA-binding protein 1	mRNA 3'-UTR binding; mRNA 5'-UTR binding; mRNA binding; RNA binding; translation regulator activity; CRD-mediated mRNA stabilization; mRNA transport; negative regulation of translation; neuronal stem cell population maintenance; pallium cell proliferation in forebrain; regulation of cytokine biosynthetic process; regulation of mRNA stability; regulation of mRNA stability involved in response to s…	Nucleus	UP; DEG_2d&DEG_7d, UP	UP	DEG_2d&DEG_7d, UP			1	1	1
Q96HW7	INTS4	Integrator complex subunit 4	snRNA processing; snRNA transcription by RNA polymerase II	Nucleus	DEG_2d, DOWN; DEG_28d,UP		DEG_2d, DOWN; DEG_28d,UP			1		1
P19823	ITIH2	Inter-alpha-trypsin inhibitor heavy chain H2	endopeptidase inhibitor activity; serine-type endopeptidase inhibitor activity; cellular protein metabolic process; hyaluronan metabolic process; post-translational protein modification	Extracellular	UP; DEG_2d&DEG_7d, UP	UP	DEG_2d&DEG_7d, UP
Q6NYC1	JMJD6	Bifunctional arginine demethylase and lysyl-hydroxylase JMJD6	demethylase activity; histone demethylase activity; histone demethylase activity (H3-R2 specific); histone demethylase activity (H4-R3 specific); identical protein binding; iron ion binding; oxidative RNA demethylase activity; peptidyl-lysine 5-dioxygenase activity; P-TEFb complex binding; RNA binding; signaling receptor activity; single-stranded RNA binding; transcription coactivator activity…	Nucleus	DEG_7d, DOWN; Protein degradation		DEG_7d, DOWN		Protein degradation	1	1	1	1
Q08380	LGALS3BP	Galectin-3-binding protein	scavenger receptor activity; cell adhesion; cellular defense response; platelet degranulation; signal transduction	Extracellular	UP; DEG_2d,UP	UP	DEG_2d,UP						1		1
P62310	LSM3	U6 snRNA-associated Sm-like protein LSm3	RNA binding; U6 snRNA 3'-end binding; cytoplasmic mRNA processing body assembly; exonucleolytic catabolism of deadenylated mRNA; mRNA processing; mRNA splicing, via spliceosome	Nucleus	DEG_2d, DOWN		DEG_2d, DOWN			1	1
P62312	LSM6	U6 snRNA-associated Sm-like protein LSm6	protein heterodimerization activity; RNA binding; exonucleolytic catabolism of deadenylated mRNA; maturation of SSU-rRNA; mRNA catabolic process; mRNA splicing, via spliceosome; RNA splicing; tRNA processing	Nucleus	DOWN	DOWN				1	1
P49006	MARCKSL1	MARCKS-related protein	actin binding; calmodulin binding; positive regulation of cell population proliferation	Cell membrane; cytoskeleton	DOWN; DEG_7d&DEG_28d, DOWN	DOWN	DEG_7d&DEG_28d, DOWN
Q9ULC4	MCTS1	Malignant T-cell-amplified sequence 1	translation initiation factor activity; cell cycle; cellular response to DNA damage stimulus; formation of translation preinitiation complex; IRES-dependent viral translational initiation; translation reinitiation	Cytoplasm	DEG_2d, UP; DEG_7d, DOWN		DEG_2d, UP; DEG_7d, DOWN					1		1	1
O95563	MPC2	Mitochondrial pyruvate carrier 2	pyruvate transmembrane transporter activity; mitochondrial acetyl-CoA biosynthetic process from pyruvate; mitochondrial pyruvate transmembrane transport; positive regulation of insulin secretion involved in cellular response to glucose stimulus	Mitochondrion	DEG_2/7d, DOWN; DEG_28d, UP		DEG_2/7d, DOWN; DEG_28d, UP
Q96DV4	MRPL38	39S ribosomal protein L38, mitochondrial	mitochondrial translational elongation; mitochondrial translational termination	Mitochondrion	DEG_2d$DEG_28d, UP		DEG_2d$DEG_28d, UP
Q9NYK5	MRPL39	39S ribosomal protein L39, mitochondrial	nucleotide binding; RNA binding; mitochondrial translational elongation; mitochondrial translational termination	Mitochondrion	DEG_2d, DOWN; DEG_7/28d, UP; ETV rescue		DEG_2d, DOWN; DEG_7/28d, UP	1			1
Q13405	MRPL49	39S ribosomal protein L49, mitochondrial	structural constituent of ribosome; mitochondrial translational elongation; mitochondrial translational termination	Mitochondrion	DEG_7d&DEG_28d, DOWN; Protein degradation		DEG_7d&DEG_28d, DOWN		Protein degradation
P52701	MSH6	DNA mismatch repair protein Msh6	ATP binding; chromatin binding; damaged DNA binding; DNA-dependent ATPase activity; enzyme binding; guanine/thymine mispair binding; methylated histone binding; mismatched DNA binding; determination of adult lifespan; DNA repair; interstrand cross-link repair; intrinsic apoptotic signaling pathway; intrinsic apoptotic signaling pathway in response to DNA damage; isotype switching; meiotic mismatc…	Nucleus	DEG_28d,DOWN; Protein degradation		DEG_28d,DOWN		Protein degradation	1	1		1
Q15800	MSMO1	Methylsterol monooxygenase 1	C-4 methylsterol oxidase activity; iron ion binding; oxidoreductase activity; cholesterol biosynthetic process; fatty acid metabolic process; steroid metabolic process; sterol biosynthetic process	Endoplasmic reticulum	DEG_2d,DOWN,DEG_7d&DEG_28d,UP; Transcriptional upregulation		DEG_2d,DOWN,DEG_7d&DEG_28d,UP		Transcriptional upregulation
P26038	MSN	Moesin	actin binding; cell adhesion molecule binding; double-stranded RNA binding; enzyme binding; protein kinase binding; signaling receptor binding; structural constituent of cytoskeleton; cellular response to testosterone stimulus; viral process…	Membrane; Cytoskeleton	DEG_2d,DOWN; Transcriptional downregulation		DEG_2d,DOWN		Transcriptional downregulation		1			1
Q15843	NEDD8	NEDD8	protein tag; ubiquitin protein ligase binding; anatomical structure morphogenesis; cellular iron ion homeostasis; cellular protein modification process; modification-dependent protein catabolic process; post-translational protein modification; protein deubiquitination; protein localization; protein neddylation; protein ubiquitination; proteolysis; regulation of proteolysis; regulation of transcri…	Nucleus	DEG_2d, DOWN		DEG_2d, DOWN			1		1
P06748	NPM1	Nucleophosmin	activating transcription factor binding; chromatin binding; core promoter binding; histone binding; NF-kappaB binding; protein homodimerization activity; protein kinase binding; protein kinase inhibitor activity; ribosomal large subunit binding; ribosomal small subunit binding; RNA binding; Tat protein binding; transcription coactivator activity; transcription factor binding; unfolded protein bin…	Nucleus; Cytoskeleton	DEG_28d,DOWN; Protein degradation		DEG_28d,DOWN		Protein degradation	1	1	1		1
Q9H1E3	NUCKS1	Nuclear ubiquitous casein and cyclin-dependent kinase substrate 1	chromatin binding; DNA-binding transcription activator activity, RNA polymerase II-specific; double-stranded DNA binding; RNA binding; single-stranded DNA binding; transcription factor binding; cellular glucose homeostasis; cellular response to X-ray; chromatin organization; double-strand break repair via homologous recombination; gene conversion; interstrand cross-link repair; modulation by host…	Nucleus	DOWN; DEG_28d,DOWN	DOWN	DEG_28d,DOWN			1	1	1		1
P61457	PCBD1	Pterin-4-alpha-carbinolamine dehydratase	4-alpha-hydroxytetrahydrobiopterin dehydratase activity; identical protein binding; phenylalanine 4-monooxygenase activity; transcription coactivator activity; L-phenylalanine catabolic process; positive regulation of transcription, DNA-templated; regulation of protein binding; tetrahydrobiopterin biosynthetic process	Nucleus	DEG_2d, DOWN;DEG_7d&DEG_28d, UP		DEG_2d, DOWN;DEG_7d&DEG_28d, UP			1	1	1
Q8WW12	PCNP	PEST proteolytic signal-containing nuclear protein	cell cycle; proteasome-mediated ubiquitin-dependent protein catabolic process; protein ubiquitination	Nucleus	DEG_2d,DOWN		DEG_2d,DOWN			1
Q8NBP7	PCSK9	Proprotein convertase subtilisin/kexin type 9	apolipoprotein binding; apolipoprotein receptor binding; RNA binding; post-translational protein modification; regulation of signaling receptor activity	Endosome; Lysosome; Golgi	UP; DEG_2d&DEG_7d, UP; Transcriptional upregulation	UP	DEG_2d&DEG_7d, UP		Transcriptional upregulation	1	1		1
Q9BRX2	PELO	Protein pelota homolog	endonuclease activity; metal ion binding; cell cycle; cell division; chromosome organization; endoderm development; inner cell mass cell proliferation; mesenchymal to epithelial transition; nonfunctional rRNA decay; nuclear-transcribed mRNA catabolic process, no-go decay; nuclear-transcribed mRNA catabolic process, non-stop decay; positive regulation of BMP signaling pathway; ribosome disassembly…	Nucleus	DEG_2d, UP		DEG_2d, UP			1			1
O00541	PES1	Pescadillo homolog	ribonucleoprotein complex binding; RNA binding; cell population proliferation; maturation of 5.8S rRNA from tricistronic rRNA transcript (SSU-rRNA, 5.8S rRNA, LSU-rRNA); nucleolus organization; protein localization to organelle; regulation of cell cycle; ribosomal large subunit biogenesis; rRNA processing	Nucleus	DEG_2d&DEG_7d, DOWN; ETV rescue		DEG_2d&DEG_7d, DOWN	1		1	1	1
O15212	PFDN6	Prefoldin subunit 6	chaperone binding; unfolded protein binding; chaperone-mediated protein complex assembly; protein folding	cytoplasm	DEG_7d,DOWN,DEG_28d,UP; Transcriptional UP/DOWN		DEG_7d,DOWN,DEG_28d,UP		Transcriptional upregulation				1
Q96HS1	PGAM5	Serine/threonine-protein phosphatase PGAM5, mitochondrial	GTPase activator activity; phosphatase activity; protein-containing complex binding; protein serine/threonine phosphatase activity; macroautophagy; necroptotic process; negative regulation of cold-induced thermogenesis	Mitochondrion	DEG_2d,DOWN,DEG_28d,UP; Transcriptional upregulation		DEG_2d,DOWN,DEG_28d,UP		Transcriptional upregulation			1	1
Q9HBL7	PLGRKT	Plasminogen receptor (KT)	Chemotaxis; inflammatory response; positive regulation of plasminogen activation	membrane	DEG_2d/7d, DOWN, DEG_28d,UP		DEG_2d/7d, DOWN, DEG_28d,UP								1
O43447	PPIH	Peptidyl-prolyl cis-trans isomerase H	cyclosporin A binding; peptidyl-prolyl cis-trans isomerase activity; ribonucleoprotein complex binding; unfolded protein binding; angiogenesis; mRNA splicing, via spliceosome; positive regulation of viral genome replication; protein-containing complex assembly; protein folding; protein peptidyl-prolyl isomerization; protein refolding	Nucleus	DEG_2/7d, DOWN		DEG_2/7d, DOWN			1				1
P30048	PRDX3	Thioredoxin-dependent peroxide reductase, mitochondrial	alkyl hydroperoxide reductase activity; cysteine-type endopeptidase inhibitor activity involved in apoptotic process; identical protein binding; kinase binding; protein C-terminus binding; protein kinase binding; thioredoxin peroxidase activity; cell redox homeostasis; cellular response to oxidative stress; cellular response to reactive oxygen species; hydrogen peroxide catabolic process; materna…	Mitochondrion; Endosome	DEG_2d/7d, DOWN, DEG_28d,UP		DEG_2d/7d, DOWN, DEG_28d,UP					1
Q93062	RBPMS	RNA-binding protein with multiple splicing	mRNA binding; poly(A) binding; protein homodimerization activity; RNA binding; transcription coactivator activity; positive regulation of pathway-restricted SMAD protein phosphorylation; positive regulation of SMAD protein signal transduction; response to oxidative stress; RNA processing	Nucleus	DOWN	DOWN				1	1	1
P25787	PSMA2	Proteasome subunit alpha type-2	endopeptidase activity; threonine-type endopeptidase activity; antigen processing and presentation of exogenous peptide antigen via MHC class I, TAP-dependent; NIK/NF-kappaB signaling; regulation of transcription from RNA polymerase II promoter in response to hypoxia; response to virus; tumor necrosis factor-mediated signaling pathway	Nucleus	DEG_2d&DEG_7d, DOWN,DEG_28d,UP; ETV rescue		DEG_2d&DEG_7d, DOWN,DEG_28d,UP	1		1		1		1	1
P20618	PSMB1	Proteasome subunit beta type-1	endopeptidase activity; antigen processing and presentation of exogenous peptide antigen via MHC class I, TAP-dependent; interleukin-1-mediated signaling pathway; NIK/NF-kappaB signaling; viral process	Nucleus	DEG_2d,DOWN,DEG_28d,UP		DEG_2d,DOWN,DEG_28d,UP			1		1		1	1
Q99969	RARRES2	Retinoic acid receptor responder protein 2	signaling receptor binding; antifungal humoral response; antifungal innate immune response; inflammatory response; platelet degranulation…	Extracellular	DEG_28d, DOWN		DEG_28d, DOWN						1		1
Q6ZRY4	RBPMS	RNA-binding protein with multiple splicing 2	mRNA binding; identical protein binding; negative regulation of BMP signaling pathway	Cytoplasm	DOWN	DOWN					1		1
P46776	RPL27A	60S ribosomal protein L27a	RNA binding; structural constituent of ribosome; nuclear-transcribed mRNA catabolic process, nonsense-mediated decay; SRP-dependent cotranslational protein targeting to membrane; translational initiation; viral transcription	Cytosol	DEG_2d&DEG_7d, DOWN		DEG_2d&DEG_7d, DOWN				1	1		1
P47914	RPL29	60S ribosomal protein L29	cadherin binding; heparin binding; RNA binding; nuclear-transcribed mRNA catabolic process, nonsense-mediated decay; SRP-dependent cotranslational protein targeting to membrane; translation; viral transcription	Cytosol	DEG_7d&DEG_28d, DOWN; ETV rescue; Protein degradation		DEG_7d&DEG_28d, DOWN	1	Protein degradation		1	1		1
P63173	RPL38	60S ribosomal protein L38	RNA binding; structural constituent of ribosome; cytoplasmic translation; nuclear-transcribed mRNA catabolic process, nonsense-mediated decay; SRP-dependent cotranslational protein targeting to membrane; translational initiation; viral transcription	Cytosol	DEG_2d/7d, DOWN		DEG_2d/7d, DOWN				1	1		1
P62241	RPS8	40S ribosomal protein S8	RNA binding; structural constituent of ribosome; nuclear-transcribed mRNA catabolic process, nonsense-mediated decay; SRP-dependent cotranslational protein targeting to membrane; translational initiation; viral transcription	Cytosol	DEG_2d/7d, DOWN		DEG_2d/7d, DOWN				1	1		1
P31949	S100A11	Protein S100-A11	cadherin binding involved in cell-cell adhesion; calcium-dependent protein binding; calcium ion binding; protein homodimerization activity; S100 protein binding; negative regulation of cell population proliferation; negative regulation of DNA replication; neutrophil degranulation; positive regulation of smooth muscle cell migration; signal transduction	Nucleus; Cytoplasm	DOWN；DEG_28d,DOWN	DOWN	DEG_28d,DOWN			1	1		1
P35542	SAA4	Serum amyloid A-4 protein	acute-phase response	Extracellular region	DEG_2d/7d, DOWN		DEG_2d/7d, DOWN								1
O00422	SAP18	Histone deacetylase complex subunit SAP18	RNA binding; transcription corepressor activity; mRNA processing; negative regulation of mRNA splicing, via spliceosome; positive regulation of apoptotic process; regulation of alternative mRNA splicing, via spliceosome; regulation of transcription by RNA polymerase II; RNA splicing	Nucleus	DEG_28d, Top20		DEG_28d, Top20			1	1	1
Q9UIL1	SCOC	Short coiled-coil protein	positive regulation of macroautophagy; regulation of protein complex stability	Cytosol; Golgi apparatus	DEG_2d/7d, DOWN; Transcriptional downregulation		DEG_2d/7d, DOWN		Transcriptional downregulation			1
O14521	SDHD	Succinate dehydrogenase [ubiquinone] cytochrome b small subunit, mitochondrial	electron transfer activity; heme binding; metal ion binding; succinate dehydrogenase activity; ubiquinone binding; mitochondrial electron transport, succinate to ubiquinone; tricarboxylic acid cycle	Mitochondrion	DEG_2d&DEG_28d, DOWN; Protein degradation		DEG_2d&DEG_28d, DOWN		Protein degradation				1
Q9UJC5	SH3BGRL2	SH3 domain-binding glutamic acid-rich-like protein 2	SH3 domain binding	Nucleus	DOWN	DOWN				1
Q9H299	SH3BGRL3	SH3 domain-binding glutamic acid-rich-like protein 3	electron transfer activity; protein disulfide oxidoreductase activity; cell redox homeostasis	Nucleus	DOWN; DEG_28d,DOWN	DOWN	DEG_28d,DOWN			1
O15431	SLC31A1	High affinity copper uptake protein 1	copper ion transmembrane transporter activity; identical protein binding; cellular copper ion homeostasis; cellular response to cisplatin; copper ion import across plasma membrane; copper ion transport	membrane	DEG_2d/7d, DOWN, DEG_28d,UP; Transcriptional upregulation		DEG_2d/7d, DOWN, DEG_28d,UP		Transcriptional upregulation				1
P09012	SNRPA	U1 small nuclear ribonucleoprotein A	identical protein binding; RNA binding; U1 snRNA binding; U1 snRNP binding; mRNA splicing, via spliceosome; regulation of mRNA polyadenylation	Nucleus	DEG_28d,DOWN; Protein degradation		DEG_28d,DOWN		Protein degradation	1	1
P62314	SNRPD1	Small nuclear ribonucleoprotein Sm D1	RNA binding; U1 snRNP binding; import into nucleus; mRNA splicing, via spliceosome; RNA splicing; spliceosomal complex assembly; spliceosomal snRNP assembly	Nucleus; Cytosol	DEG_2d, DOWN, DEG_28d,UP		DEG_2d, DOWN, DEG_28d,UP			1	1
Q16629	SRSF7	Serine/arginine-rich splicing factor 7	protein domain specific binding; RNA binding; zinc ion binding; cellular response to leukemia inhibitory factor; mRNA 3'-end processing; mRNA cis splicing, via spliceosome; mRNA export from nucleus; mRNA processing; mRNA splicing, via spliceosome; negative regulation of mRNA splicing, via spliceosome; regulation of alternative mRNA splicing, via spliceosome; RNA export from nucleus; RNA splicing	Nucleus	DOWN	DOWN				1	1
Q92783	STAM	Signal transducing adapter molecule 1	SH3/SH2 adaptor activity; ubiquitin-like protein ligase binding; endosomal transport; intracellular protein transport; macroautophagy; membrane organization; multivesicular body assembly; negative regulation of epidermal growth factor receptor signaling pathway; positive regulation of exosomal secretion; protein deubiquitination; regulation of extracellular exosome assembly; signal transduction	Endosome	DEG_28d,DOWN; Protein degradation		DEG_28d,DOWN		Protein degradation				1
P53999	SUB1	Activated RNA polymerase II transcriptional coactivator p15	identical protein binding; RNA binding; RNA polymerase II cis-regulatory region sequence-specific DNA binding; single-stranded DNA binding; transcription coactivator activity; negative regulation of DNA metabolic process; positive regulation of transcription initiation from RNA polymerase II promoter; regulation of transcription by RNA polymerase II; SMAD protein signal transduction	Nucleus	DOWN; DEG_28d,DOWN	DOWN	DEG_28d,DOWN			1	1	1	1
Q9UH99	SUN2	SUN domain-containing protein 2	identical protein binding; lamin binding; microtubule binding; protein membrane adaptor; centrosome localization; cytoskeletal anchoring at nuclear membrane; meiotic cell cycle; mitotic spindle organization; nuclear envelope organization; nuclear matrix anchoring at nuclear membrane; nuclear migration; nuclear migration along microfilament; nucleokinesis involved in cell motility in cerebral cort…	Nucleus; Endosome	UP	UP				1			1
Q7KZ85	SUPT6H	Transcription elongation factor SPT6	DNA binding; DNA-binding transcription factor activity; histone binding; nucleosome binding; RNA binding; blastocyst formation; chromatin maintenance; chromatin remodeling; mRNA processing; mRNA transcription by RNA polymerase II; mRNA transport; negative regulation of histone H3-K27 methylation; nucleosome organization; positive regulation of transcription elongation from RNA polymerase II promo…	Nucleus	DEG_2/7/28d, UP		DEG_2/7/28d, UP			1	1	1
Q12962	TAF10	Transcription initiation factor TFIID subunit 10	DNA binding; enzyme binding; promoter-specific chromatin binding; RNA polymerase binding; RNA polymerase II general transcription initiation factor activity; DNA-templated transcription, initiation; regulation of DNA binding…	Nucleus	DEG_7d,DOWN		DEG_7d,DOWN			1	1	1
Q92804	TAF15	TATA-binding protein-associated factor 2N	DNA binding; metal ion binding; mRNA 3'-UTR binding; RNA binding; transcription coregulator activity; mRNA stabilization; positive regulation of transcription, DNA-templated; regulation of signal transduction by p53 class mediator; RNA splicing; transcription by RNA polymerase II; transcription initiation from RNA polymerase II promoter	Nucleus	DEG_2d/7d, DOWN, DEG_28d,UP; ETV rescue		DEG_2d/7d, DOWN, DEG_28d,UP	1		1	1	1
Q9P016	THYN1	Thymocyte nuclear protein 1	Specifically binds 5-hydroxymethylcytosine (5hmC), suggesting that it acts as a specific reader of 5hmC.	Nucleus	DOWN; DEG_28d,DOWN	DOWN	DEG_28d,DOWN			1	1	1
P62328	TMSB4X	Thymosin beta-4	actin monomer binding; enzyme binding; RNA binding; actin filament organization; cytoplasmic sequestering of NF-kappaB; negative regulation of interleukin-8 secretion; negative regulation of NF-kappaB transcription factor activity; negative regulation of NIK/NF-kappaB signaling; negative regulation of RNA polymerase II regulatory region sequence-specific DNA binding; platelet degranulation; posit…	Cytoskeleton	DOWN; DEG_7d/28d, DOWN; Transcriptional downregulation	DOWN	DEG_7d/28d, DOWN		Transcriptional downregulation		1	1			1
Q9H0E2	TOLLIP	Toll-interacting protein	interleukin-1, type I receptor binding; kinase binding; SUMO binding; Toll-like receptor binding; ubiquitin binding; ubiquitin conjugating enzyme binding; ubiquitin protein ligase binding; autophagy; cell-cell signaling; epithelial cell differentiation; inflammatory response; innate immune response…	Cytoplasm	DEG_7d/28d, DOWN, ETV rescue, Protein degradation		DEG_7d/28d, DOWN	1	Protein degradation				1		1
Q96LD4	TRIM47	E3 ubiquitin-protein ligase TRIM47	ubiquitin-protein transferase activity; zinc ion binding; protein ubiquitination	Nucleus	DEG_2d/28d, UP; Transcriptional upregulation		DEG_2d/28d, UP		Transcriptional upregulation	1			1
Q9GZZ9	UBA5	Ubiquitin-like modifier-activating enzyme 5	ATP binding; metal ion binding; UFM1 activating enzyme activity; neuromuscular process; protein K69-linked ufmylation; protein modification by small protein conjugation; protein ufmylation; regulation of intracellular estrogen receptor signaling pathway; response to endoplasmic reticulum stress	Nucleus; Golgi apparatus; Endoplasmic reticulum	DEG_2/7d, UP		DEG_2/7d, UP			1			1
Q13404	UBE2V1	Ubiquitin-conjugating enzyme E2 variant 1	ubiquitin conjugating enzyme activity; activation of MAPK activity; cell differentiation; interleukin-1-mediated signaling pathway; JNK cascade; nucleotide-binding oligomerization domain containing signaling pathway; positive regulation of I-kappaB kinase/NF-kappaB signaling; positive regulation of NF-kappaB transcription factor activity; positive regulation of transcription, DNA-templated; postr…	Nucleus	DEG_2d,DOWN; Protein degradation		DEG_2d,DOWN		Protein degradation	1		1	1
Q15819	UBE2V2	Ubiquitin-conjugating enzyme E2 variant 2	ubiquitin conjugating enzyme activity; DNA double-strand break processing; double-strand break repair via nonhomologous end joining; error-free postreplication DNA repair; postreplication repair; protein K63-linked ubiquitination; protein polyubiquitination; protein ubiquitination; regulation of DNA repair	Nucleus; Extracellular	DEG_28d, Top20		DEG_28d, Top20			1	1
P61960	UFM1	Ubiquitin-fold modifier 1	brain development; negative regulation of apoptotic process; negative regulation of protein import into nucleus; protein K69-linked ufmylation; protein ufmylation; regulation of intracellular estrogen receptor signaling pathway; response to endoplasmic reticulum stress	Nucleus	DEG_28d, DOWN; Protein degradation		DEG_28d, DOWN		Protein degradation	1			1
O95497	VNN1	Pantetheinase	pantetheine hydrolase activity; acute inflammatory response; cell-cell adhesion; chronic inflammatory response; inflammatory response; innate immune response; negative regulation of oxidative stress-induced intrinsic apoptotic signaling pathway; neutrophil degranulation; pantothenate metabolic process; positive regulation of T cell differentiation in thymus; response to oxidative stress	membrane	DOWN; DEG_7d/28d, DOWN; Transcriptional downregulation	DOWN	DEG_7d/28d, DOWN		Transcriptional downregulation				1		1
Q9UNX4	WDR3	WD repeat-containing protein 3	RNA binding; snoRNA binding; maturation of SSU-rRNA; rRNA processing	Nucleus	DEG_28d, Top30		DEG_28d, Top30			1	1
Q96KR1	ZFR	Zinc finger RNA-binding protein	DNA binding; double-stranded RNA binding; RNA binding; single-stranded RNA binding; zinc ion binding; multicellular organism development	Nucleus	DEG_28d,DOWN; Protein degradation		DEG_28d,DOWN		Protein degradation	1	1
O43670	ZNF207	BUB3-interacting and GLEBS motif-containing protein ZNF207	DNA binding; DNA-binding transcription factor activity; heparin binding; microtubule binding; RNA binding; zinc ion binding; attachment of spindle microtubules to kinetochore; cell division; microtubule bundle formation; microtubule polymerization; mitotic sister chromatid segregation; mitotic spindle assembly; mitotic spindle assembly checkpoint; protein stabilization; regulation of chromosome s…	Nucleus	DEG_7d, DOWN, DEG_28d, UP; ETV rescue		DEG_7d, DOWN, DEG_28d, UP	1		1	1	1
O15014	ZNF609	Zinc finger protein 609	metal ion binding; nucleic acid binding; muscle organ development; positive regulation of neuron migration; positive regulation of transcription by RNA polymerase II; regulation of myoblast proliferation; regulation of transcription by RNA polymerase II	Nucleus	DEG_28d,DOWN; Protein degradation		DEG_28d,DOWN		Protein degradation	1	1	1
Q15942	ZYX	Zyxin	metal ion binding; RNA binding; cell-cell signaling; cell-matrix adhesion; cellular response to interferon-gamma; integrin-mediated signaling pathway; regulation of inflammatory response; signal transduction; stress fiber assembly; transforming growth factor beta receptor signaling pathway; viral process	Cytoskeleton; Nucleus	DOWN; DEG_7d,DOWN	DOWN	DEG_7d,DOWN			1	1		1	1	1

## Sheet: Schematic
	Long term screen	Time series screen			ETV resuce screen	RNA/protein screen			KeyWords
		2d	7d	28d		Trans_UP	Trans_DOWN	Pro_Degra	Nuclear	DNA/RNA-binding	Trans/Epi_regulation	Signaling transduction	Viral process	Immune response
ABLIM3	-1										1
ADIRF	-1						1		1		1
AP3S1		-1	-1		1							1
ARPP21		-1	-1	-1	1		1			1
BAG3				-1				1	1		1
BANF1				-1				1	1	1			1
BOLA2		-1	-1						1			1
BPIFB2	1	-1	-1											1
BRD9	1									1	1
BRK1		1										1
CAV1	-1										1		1	1
CAV2	-1								1				1	1
CAVIN1	-1								1	1
CLU	1								1			1	1	1
COMMD4		-1	-1		1				1			1
DAB2	-1			-1			1				1	1
DBNDD1		1	-1	1							1
DDX21		-1		1		1	1		1	1	1		1	1
DHRS2	1		1						1
DNAJB4		-1	-1		1		1
DPP4	-1											1	1	1
DYNLT3		1	-1		1				1
EDF1		-1		1					1	1	1	1
ESRRB	-1								1	1	1	1
EXOSC6	1								1	1	1
EXOSC8			-1	-1	1			1	1	1
FABP1	1			1		1				1
FAHD1				1
FGL1	1		1	1		1						1		1
FHIT			-1						1	1		1
FHL2	-1								1		1
FHL3				1					1		1
FKBP1A		-1	-1	1								1		1
FOXK1	-1								1	1	1
FUBP3		1	1		1				1	1	1
GET4		-1		1
GHITM		-1
GNAQ				-1	1			1	1		1
GNG7		-1	-1	-1				1				1
GPC3	1	1	1	1		1					1	1		1
GRAMD4				1								1		1
GSK3B	-1								1		1	1
HINT1		-1							1		1	1
HLTF				1					1	1	1
HNRNPA3				-1				1	1	1
HNRNPD				-1				1	1	1	1
IFI30	-1													1
IFI35				1					1					1
IGF2BP1	1	1	1						1	1	1
INTS4		-1		1					1		1
ITIH2	1	1	1
JMJD6			-1					1	1	1	1	1
LGALS3BP	1	1										1		1
LSM3		-1							1	1
LSM6	-1								1	1
MARCKSL1	-1		-1	-1
MCTS1		1	-1								1		1	1
MPC2		-1	-1	1
MRPL38		1		1
MRPL39		-1	1	1	1					1
MRPL49			-1	-1				1
MSH6				-1				1	1	1		1
MSMO1		-1	1	1		1
MSN		-1					1			1			1
NEDD8		-1							1		1
NPM1				-1				1	1	1	1		1
NUCKS1	-1			-1					1	1	1		1
PCBD1		-1	1	1					1	1	1
PCNP		-1							1
PCSK9	1	1	1			1			1	1		1
PELO		1							1			1
PES1		-1	-1		1				1	1	1
PFDN6			1	1		1						1
PGAM5		-1		1		1					1	1
PLGRKT		-1	-1	1										1
PPIH		-1	-1						1				1
PRDX3		-1	-1	1							1
RBPMS	-1								1	1	1
PSMA2		-1	-1	1	1				1		1		1	1
PSMB1		-1		1					1		1		1	1
RARRES2				-1								1		1
RBPMS	-1									1		1
RPL27A		-1	-1							1	1		1
RPL29			-1	-1	1			1		1	1		1
RPL38		-1	-1							1	1		1
RPS8		-1	-1							1	1		1
S100A11	-1			-1					1	1		1
SAA4		-1	-1											1
SAP18				1					1	1	1
SCOC		-1	-1				1				1
SDHD		-1		-1				1				1
SH3BGRL2	-1								1
SH3BGRL3	-1			-1					1
SLC31A1		-1	-1	1		1						1
SNRPA				-1				1	1	1
SNRPD1		-1		1					1	1
SRSF7	-1								1	1
STAM				-1				1				1
SUB1	-1			-1					1	1	1	1
SUN2	1								1			1
SUPT6H		1	1	1					1	1	1
TAF10			-1						1	1	1
TAF15		-1	-1	1	1				1	1	1
THYN1	-1			-1					1	1	1
TMSB4X	-1		-1	-1			1			1	1			1
TOLLIP			-1	-1	1			1				1		1
TRIM47		1		1		1			1			1
UBA5		1	1						1			1
UBE2V1		-1						1	1		1	1
UBE2V2				1					1	1
UFM1				-1				1	1			1
VNN1	-1		-1	-1			1					1		1
WDR3				1					1	1
ZFR				-1				1	1	1
ZNF207			-1	1	1				1	1	1
ZNF609				-1				1	1	1	1
ZYX	-1		-1						1	1		1	1	1
